# Supplementary material for: Evaluation of the capacities of mouse TCR profiling from short read RNA-seq data
Source: PLoS One. 2018 Nov 15;13(11):e0207020. doi: 10.1371/journal.pone.0207020 (PMC6237323; doi:10.1371/journal.pone.0207020)
Supplement: S2 Supplementary Data — (XLSX) [file pone.0207020.s003.xlsx]

## Sheet: sheet1
Aliquot of mouse T cells from MC38 tumor															Aliquot of mouse T cells from spleen
locus	consensus.tcr	consensus.cdr3.aa	consensus.v	consensus.j	frequency		locus	consensus.tcr	consensus.cdr3.aa	consensus.v	consensus.j	frequency			locus	consensus.tcr	consensus.cdr3.aa	consensus.v	consensus.j	frequency		locus	consensus.tcr	consensus.cdr3.aa	consensus.v	consensus.j	frequency
A	TRAV21/DV12:CILRVESGANTGKLTF:TRAJ52	CILRVESGANTGKLTF	TRAV21/DV12	TRAJ52	0.258393		B	TRBV15:CASSLGQGYEQYF:TRBJ2-7	CASSLGQGYEQYF	TRBV15	TRBJ2-7	0.22814			A	TRAV14-1,TRAV14-2:CAASASSGSWQLIF:TRAJ22	CAASASSGSWQLIF	TRAV14-1,TRAV14-2	TRAJ22	0.0132323		B	TRBV13-2:CASGDAGAETLYF:TRBJ2-3	CASGDAGAETLYF	TRBV13-2	TRBJ2-3	0.00225091
A	TRAV12D-2:CALSEGYGNEKITF:TRAJ48	CALSEGYGNEKITF	TRAV12D-2	TRAJ48	0.0810237		B	TRBV17:CASSSRGLYEQYF:TRBJ2-7	CASSSRGLYEQYF	TRBV17	TRBJ2-7	0.0650904			A	TRAV12D-1:CALSDRYNQGKLIF:TRAJ23	CALSDRYNQGKLIF	TRAV12D-1	TRAJ23	0.00858448		B	TRBV19:CASSTGERLFF:TRBJ1-4	CASSTGERLFF	TRBV19	TRBJ1-4	0.00225091
A	TRAV12-2,TRAV12D-1:CALRGDYSNNRLTL:TRAJ7	CALRGDYSNNRLTL	TRAV12-2,TRAV12D-1	TRAJ7	0.0624776		B	TRBV19:CASSDRGQNTLYF:TRBJ2-4	CASSDRGQNTLYF	TRBV19	TRBJ2-4	0.0624118			A	TRAV15-2/DV6-2,TRAV15D-2/DV6D-2:CALSELKSGGSNYKLTF:TRAJ53	CALSELKSGGSNYKLTF	TRAV15-2/DV6-2,TRAV15D-2/DV6D-2	TRAJ53	0.00616192		B	TRBV19:CASRPGQGSYNSPLYF:TRBJ1-6	CASRPGQGSYNSPLYF	TRBV19	TRBJ1-6	0.00216043
A	TRAV12-3,TRAV12D-2,TRAV12D-3:CALPMDSNYQLIW:TRAJ33	CALPMDSNYQLIW	TRAV12-3,TRAV12D-2,TRAV12D-3	TRAJ33	0.0553535		B	TRBV12-2:CASSLADRRVEQFF:TRBJ2-1	CASSLADRRVEQFF	TRBV12-2	TRBJ2-1	0.0617359			A	TRAV21/DV12:CILRVESGANTGKLTF:TRAJ52	CILRVESGANTGKLTF	TRAV21/DV12	TRAJ52	0.0058591		B	TRBV13-1:CASSDRDNYAEQFF:TRBJ2-1	CASSDRDNYAEQFF	TRBV13-1	TRBJ2-1	0.00196954
A	TRAV4-3,TRAV4-4/DV10,TRAV4D-3,TRAV4D-4:CAAEMNYGSSGNKLIF:TRAJ32	CAAEMNYGSSGNKLIF	TRAV4-3,TRAV4-4/DV10,TRAV4D-3,TRAV4D-4	TRAJ32	0.0487161		B	TRBV13-1:CASSDALGVNQDTQYF:TRBJ2-5	CASSDALGVNQDTQYF	TRBV13-1	TRBJ2-5	0.0599994			A	TRAV4-4/DV10,TRAV4D-4:CAAEASGSWQLIF:TRAJ22	CAAEASGSWQLIF	TRAV4-4/DV10,TRAV4D-4	TRAJ22	0.00488259		B	TRBV13-2:CASGDAREQYF:TRBJ2-7	CASGDAREQYF	TRBV13-2	TRBJ2-7	0.00176874
A	TRAV12-1:CALRADYSNNRLTL:TRAJ7	CALRADYSNNRLTL	TRAV12-1	TRAJ7	0.0351072		B	TRBV5:CASSQGLGGAETLYF:TRBJ2-3	CASSQGLGGAETLYF	TRBV5	TRBJ2-3	0.0557986			A	TRAV14-1:CAASANSGTYQRF:TRAJ13	CAASANSGTYQRF	TRAV14-1	TRAJ13	0.00481453		B	TRBV12-2:CASSGQNQAPLF:TRBJ1-5	CASSGQNQAPLF	TRBV12-2	TRBJ1-5	0.00168818
A	TRAV10D,TRAV10N:CAASSPYGSSGNKLIF:TRAJ32	CAASSPYGSSGNKLIF	TRAV10D,TRAV10N	TRAJ32	0.0349783		B	TRBV16:CASSSRGRFEQYF:TRBJ2-7	CASSSRGRFEQYF	TRBV16	TRBJ2-7	0.0448848			A	TRAV7-2:CAASSSSGSWQLIF:TRAJ22	CAASSSSGSWQLIF	TRAV7-2	TRAJ22	0.00420889		B	TRBV16:CASSDRDSDYTF:TRBJ1-2	CASSDRDSDYTF	TRBV16	TRBJ1-2	0.00167826
A	TRAV7-4:CAASEDYGSSGNKLIF:TRAJ32	CAASEDYGSSGNKLIF	TRAV7-4	TRAJ32	0.0331101		B	TRBV13-1:CASSETGGDYAEQFF:TRBJ2-1	CASSETGGDYAEQFF	TRBV13-1	TRBJ2-1	0.0406353			A	TRAV3-4,TRAV3D-3:CAVRTGNYKYVF:TRAJ40	CAVRTGNYKYVF	TRAV3-4,TRAV3D-3	TRAJ40	0.00420889		B	TRBV12-2:CASSSGTGGRAEQFF:TRBJ2-1	CASSSGTGGRAEQFF	TRBV12-2	TRBJ2-1	0.00158778
A	TRAV6-3:CAMRGPGGYKVVF:TRAJ12	CAMRGPGGYKVVF	TRAV6-3	TRAJ12	0.0293709		B	TRBV12-1:CASSYRENTEVFF:TRBJ1-1	CASSYRENTEVFF	TRBV12-1	TRBJ1-1	0.038061			A	TRAV12-1,TRAV12D-2:CALSDHYSNNRLTL:TRAJ7	CALSDHYSNNRLTL	TRAV12-1,TRAV12D-2	TRAJ7	0.00420888		B	TRBV17:CASSREVNTEVFF:TRBJ1-1	CASSREVNTEVFF	TRBV17	TRBJ1-1	0.00150722
A	TRAV3-1,TRAV3-4,TRAV3D-3:CAVSADSNYQLIW:TRAJ33	CAVSADSNYQLIW	TRAV3-1,TRAV3-4,TRAV3D-3	TRAJ33	0.027967		B	TRBV12-2:CASSPRQDNSPLYF:TRBJ1-6	CASSPRQDNSPLYF	TRBV12-2	TRBJ1-6	0.0291883			A	TRAV16:CAMREGNNYAQGLTF:TRAJ26	CAMREGNNYAQGLTF	TRAV16	TRAJ26	0.00414083		B	TRBV13-1:CASSDDNTEVFF:TRBJ1-1	CASSDDNTEVFF	TRBV13-1	TRBJ1-1	0.0014973
A	TRAV7-2,TRAV7-3,TRAV7D-3:CAAGDSGTYQRF:TRAJ13	CAAGDSGTYQRF	TRAV7-2,TRAV7-3,TRAV7D-3	TRAJ13	0.0218108		B	TRBV20:CGAREGGSYEQYF:TRBJ2-7	CGAREGGSYEQYF	TRBV20	TRBJ2-7	0.0133853			A	TRAV7-4:CAASEHYSNYQLIW:TRAJ33	CAASEHYSNYQLIW	TRAV7-4	TRAJ33	0.00390607		B	TRBV15:CASSEDSNYAEQFF:TRBJ2-1	CASSEDSNYAEQFF	TRBV15	TRBJ2-1	0.00140682
A	TRAV6-2:CVLGDGGSNAKLTF:TRAJ42	CVLGDGGSNAKLTF	TRAV6-2	TRAJ42	0.0149838		B	TRBV13-1:CASSYRENTEVFF:TRBJ1-1	CASSYRENTEVFF	TRBV13-1	TRBJ1-1	0.0128617			A	TRAV12D-1:CALSDRRYNQGKLIF:TRAJ23	CALSDRRYNQGKLIF	TRAV12D-1	TRAJ23	0.00390607		B	TRBV13-1:CASSEVKEVFF:TRBJ1-1	CASSEVKEVFF	TRBV13-1	TRBJ1-1	0.00140682
A	TRAV7-3,TRAV7D-3:CAVSPPDYSNNRLTL:TRAJ7	CAVSPPDYSNNRLTL	TRAV7-3,TRAV7D-3	TRAJ7	0.0143513		B	TRBV2:CASSQGGGISNERLFF:TRBJ1-4	CASSQGGGISNERLFF	TRBV2	TRBJ1-4	0.0113917			A	TRAV10,TRAV10D:CAASTSNNRIFF:TRAJ31	CAASTSNNRIFF	TRAV10,TRAV10D	TRAJ31	0.00390607		B	TRBV19:CASSFGLSQDTQYF:TRBJ2-5	CASSFGLSQDTQYF	TRBV19	TRBJ2-5	0.00140682
A	TRAV5-1:CSAYNTGNYKYVF:TRAJ40	CSAYNTGNYKYVF	TRAV5-1	TRAJ40	0.0130122		B	TRBV17:CASSRNTEVFF:TRBJ1-1	CASSRNTEVFF	TRBV17	TRBJ1-1	0.00766353			A	TRAV10D,TRAV10N:CAANSGSWQLIF:TRAJ22	CAANSGSWQLIF	TRAV10D,TRAV10N	TRAJ22	0.00390607		B	TRBV4:CASSFGTANTEVFF:TRBJ1-1	CASSFGTANTEVFF	TRBV4	TRBJ1-1	0.00140682
A	TRAV16,TRAV16N:CAMRENYNVLYF:TRAJ21	CAMRENYNVLYF	TRAV16,TRAV16N	TRAJ21	0.0124574		B	TRBV12-1:CASSLSQTSQNTLYF:TRBJ2-4	CASSLSQTSQNTLYF	TRBV12-1	TRBJ2-4	0.00745324			A	TRAV13D-4,TRAV13N-4:CAPANSGTYQRF:TRAJ13	CAPANSGTYQRF	TRAV13D-4,TRAV13N-4	TRAJ13	0.00390607		B	TRBV29:CASSPGGGQDTQYF:TRBJ2-5	CASSPGGGQDTQYF	TRBV29	TRBJ2-5	0.00140682
A	TRAV15-2/DV6-2,TRAV15D-2/DV6D-2:CALSELKSGGSNYKLTF:TRAJ53	CALSELKSGGSNYKLTF	TRAV15-2/DV6-2,TRAV15D-2/DV6D-2	TRAJ53	0.0123218		B	TRBV12-1:CASSLGGTEVFF:TRBJ1-1	CASSLGGTEVFF	TRBV12-1	TRBJ1-1	0.00635137			A	TRAV8-2,TRAV8D-2:CATDRGSALGRLHF:TRAJ18	CATDRGSALGRLHF	TRAV8-2,TRAV8D-2	TRAJ18	0.00390607		B	TRBV13-3:CASSRDWGQDTQYF:TRBJ2-5	CASSRDWGQDTQYF	TRBV13-3	TRBJ2-5	0.00140682
A	TRAV16:CAMREGSTGGNNKLTF:TRAJ56	CAMREGSTGGNNKLTF	TRAV16	TRAJ56	0.00853738		B	TRBV2:CASSQEGDNYEQYF:TRBJ2-7	CASSQEGDNYEQYF	TRBV2	TRBJ2-7	0.00629969			A	TRAV12-1,TRAV12D-1,TRAV12N-3:CALKSSNTNKVVF:TRAJ34	CALKSSNTNKVVF	TRAV12-1,TRAV12D-1,TRAV12N-3	TRAJ34	0.00390607		B	TRBV1:CTCSVGTGGAYAEQFF:TRBJ2-1	CTCSVGTGGAYAEQFF	TRBV1	TRBJ2-1	0.00130641
A	TRAV14-1:CAASSDYGSSGNKLIF:TRAJ32	CAASSDYGSSGNKLIF	TRAV14-1	TRAJ32	0.00552375		B	TRBV26:CASSPRTGWNSPLYF:TRBJ1-6	CASSPRTGWNSPLYF	TRBV26	TRBJ1-6	0.00509204			A	TRAV4-4/DV10,TRAV4D-4:CAADNGSSGNKLIF:TRAJ32	CAADNGSSGNKLIF	TRAV4-4/DV10,TRAV4D-4	TRAJ32	0.00390606		B	TRBV26:CASSGGFQDTQYF:TRBJ2-5	CASSGGFQDTQYF	TRBV26	TRBJ2-5	0.00130641
A	TRAV7-3,TRAV7D-3:CAVNTGNYKYVF:TRAJ40	CAVNTGNYKYVF	TRAV7-3,TRAV7D-3	TRAJ40	0.0054495		B	TRBV5:CASSRQQGANSDYTF:TRBJ1-2	CASSRQQGANSDYTF	TRBV5	TRBJ1-2	0.00456705			A	TRAV9D-3:CALHQGGRALIF:TRAJ15	CALHQGGRALIF	TRAV9D-3	TRAJ15	0.00390606		B	TRBV3:CASSRDWGNTGQLYF:TRBJ2-2	CASSRDWGNTGQLYF	TRBV3	TRBJ2-2	0.00121593
A	TRAV12D-2:CALTADYSNNRLTL:TRAJ7	CALTADYSNNRLTL	TRAV12D-2	TRAJ7	0.00492034		B	TRBV19:CASSDRGSPLYF:TRBJ1-6	CASSDRGSPLYF	TRBV19	TRBJ1-6	0.0041992			A	TRAV13D-1,TRAV13D-4,TRAV13N-1:CAPNQGGSAKLIF:TRAJ57	CAPNQGGSAKLIF	TRAV13D-1,TRAV13D-4,TRAV13N-1	TRAJ57	0.00390606		B	TRBV15:CASSLATNTGQLYF:TRBJ2-2	CASSLATNTGQLYF	TRBV15	TRBJ2-2	0.00121593
A	TRAV7-2:CAASNGSGGKLTL:TRAJ44	CAASNGSGGKLTL	TRAV7-2	TRAJ44	0.00473001		B	TRBV20:CGAIWGSYEQYF:TRBJ2-7	CGAIWGSYEQYF	TRBV20	TRBJ2-7	0.00335992			A	TRAV16:CAMREGGTGGYKVVF:TRAJ12	CAMREGGTGGYKVVF	TRAV16	TRAJ12	0.00360324		B	TRBV13-1:CATTGLGYAEQFF:TRBJ2-1	CATTGLGYAEQFF	TRBV13-1	TRBJ2-1	0.00121593
A	TRAV13-1,TRAV13D-1,TRAV13D-4,TRAV13N-1,TRAV13N-4:CAMEPFDTNAYKVIF:TRAJ30	CAMEPFDTNAYKVIF	TRAV13-1,TRAV13D-1,TRAV13D-4,TRAV13N-1,TRAV13N-4	TRAJ30	0.0039653		B	TRBV5:CASSQDWAGGTGQLYF:TRBJ2-2	CASSQDWAGGTGQLYF	TRBV5	TRBJ2-2	0.00293924			A	TRAV12D-2:CALSGASSGSWQLIF:TRAJ22	CALSGASSGSWQLIF	TRAV12D-2	TRAJ22	0.00353519		B	TRBV1:CTCSAANYAEQFF:TRBJ2-1	CTCSAANYAEQFF	TRBV1	TRBJ2-1	0.00121593
A	TRAV12-3,TRAV12D-2:CALSEDYSNNRLTL:TRAJ7	CALSEDYSNNRLTL	TRAV12-3,TRAV12D-2	TRAJ7	0.00380398		B	TRBV2:CASSQQGDFEQYF:TRBJ2-7	CASSQQGDFEQYF	TRBV2	TRBJ2-7	0.00267716			A	TRAV12D-1:CALSDRDQGGRALIF:TRAJ15	CALSDRDQGGRALIF	TRAV12D-1	TRAJ15	0.00353519		B	TRBV12-1:CASSLGGGQGEQYF:TRBJ2-7	CASSLGGGQGEQYF	TRBV12-1	TRBJ2-7	0.00120601
A	TRAV4-3,TRAV4D-3,TRAV4N-3:CAAEASPGGNYKPTF:TRAJ6	CAAEASPGGNYKPTF	TRAV4-3,TRAV4D-3,TRAV4N-3	TRAJ6	0.00361365		B	TRBV2:CASSREYNYAEQFF:TRBJ2-1	CASSREYNYAEQFF	TRBV2	TRBJ2-1	0.00262464			A	TRAV4-4/DV10,TRAV4D-4:CAVGTGGYKVVF:TRAJ12	CAVGTGGYKVVF	TRAV4-4/DV10,TRAV4D-4	TRAJ12	0.00323237		B	TRBV13-3:CASSPGTGNTLYF:TRBJ1-3	CASSPGTGNTLYF	TRBV13-3	TRBJ1-3	0.00120601
A	TRAV9D-3:CVLSAGPGNTGKLIF:TRAJ37	CVLSAGPGNTGKLIF	TRAV9D-3	TRAJ37	0.00361365		B	TRBV13-1:CASSGTGGRQDTQYF:TRBJ2-5	CASSGTGGRQDTQYF	TRBV13-1	TRBJ2-5	0.00257244			A	TRAV7-4:CAAPSSGSWQLIF:TRAJ22	CAAPSSGSWQLIF	TRAV7-4	TRAJ22	0.00323237		B	TRBV13-2:CASDPGQNYAEQFF:TRBJ2-1	CASDPGQNYAEQFF	TRBV13-2	TRBJ2-1	0.00112545
A	TRAV8-2,TRAV8D-2:CATDTGTGGYKVVF:TRAJ12	CATDTGTGGYKVVF	TRAV8-2,TRAV8D-2	TRAJ12	0.00311351		B	TRBV13-1:CASSGTISNERLFF:TRBJ1-4	CASSGTISNERLFF	TRBV13-1	TRBJ1-4	0.0024674			A	TRAV12D-2:CALSDLSGYNKLTF:TRAJ11	CALSDLSGYNKLTF	TRAV12D-2	TRAJ11	0.00323237		B	TRBV13-2:CASGDLGGDNYAEQFF:TRBJ2-1	CASGDLGGDNYAEQFF	TRBV13-2	TRBJ2-1	0.00112545
A	TRAV2:CIVTDRGTGGYKVVF:TRAJ12	CIVTDRGTGGYKVVF	TRAV2	TRAJ12	0.00281992		B	TRBV13-3:CASSDNSYEQYF:TRBJ2-7	CASSDNSYEQYF	TRBV13-3	TRBJ2-7	0.00241467			A	TRAV3-3,TRAV3D-3:CAVSGNNAGAKLTF:TRAJ39	CAVSGNNAGAKLTF	TRAV3-3,TRAV3D-3	TRAJ39	0.00323237		B	TRBV13-2:CASGDNAEVFF:TRBJ1-1	CASGDNAEVFF	TRBV13-2	TRBJ1-1	0.00112545
A	TRAV4-2,TRAV4D-3:CAADILTSGGNYKPTF:TRAJ6	CAADILTSGGNYKPTF	TRAV4-2,TRAV4D-3	TRAJ6	0.00279089		B	TRBV16:CASSPGQNTEVFF:TRBJ1-1	CASSPGQNTEVFF	TRBV16	TRBJ1-1	0.00241456			A	TRAV13-5:CVLSVANYGNEKITF:TRAJ48	CVLSVANYGNEKITF	TRAV13-5	TRAJ48	0.0029976		B	TRBV13-2:CASGGTVYAEQFF:TRBJ2-1	CASGGTVYAEQFF	TRBV13-2	TRBJ2-1	0.00112545
A	TRAV8-2:CATWTGYQNFYF:TRAJ49	CATWTGYQNFYF	TRAV8-2	TRAJ49	0.00265861		B	TRBV13-1:CASSVTGGGQDTQYF:TRBJ2-5	CASSVTGGGQDTQYF	TRBV13-1	TRBJ2-5	0.00225721			A	TRAV10,TRAV10D,TRAV10N:CAASGVGDNSKLIW:TRAJ38	CAASGVGDNSKLIW	TRAV10,TRAV10D,TRAV10N	TRAJ38	0.00292955		B	TRBV12-1:CASLGQGNSDYTF:TRBJ1-2	CASLGQGNSDYTF	TRBV12-1	TRBJ1-2	0.00112545
A	TRAV12-1:CALRDDYSNNRLTL:TRAJ7	CALRDDYSNNRLTL	TRAV12-1	TRAJ7	0.00262958		B	TRBV2:CASSQDQGSNTEVFF:TRBJ1-1	CASSQDQGSNTEVFF	TRBV2	TRBJ1-1	0.0022048			A	TRAV19:CAAGENNYAQGLTF:TRAJ26	CAAGENNYAQGLTF	TRAV19	TRAJ26	0.00292955		B	TRBV12-2:CASSAGTTNSDYTF:TRBJ1-2	CASSAGTTNSDYTF	TRBV12-2	TRBJ1-2	0.00112545
A	TRAV6-7/DV9,TRAV6D-5:CALGGHTEGADRLTF:TRAJ45	CALGGHTEGADRLTF	TRAV6-7/DV9,TRAV6D-5	TRAJ45	0.00255534		B	TRBV16:CASSLEGDEQYF:TRBJ2-7	CASSLEGDEQYF	TRBV16	TRBJ2-7	0.00220459			A	TRAV14-2:CAASAGANTGKLTF:TRAJ52	CAASAGANTGKLTF	TRAV14-2	TRAJ52	0.00292955		B	TRBV13-3:CASSDDWGAGYEQYF:TRBJ2-7	CASSDDWGAGYEQYF	TRBV13-3	TRBJ2-7	0.00112545
A	TRAV13-1,TRAV13D-4,TRAV13N-1,TRAV13N-4:CATYTNAYKVIF:TRAJ30	CATYTNAYKVIF	TRAV13-1,TRAV13D-4,TRAV13N-1,TRAV13N-4	TRAJ30	0.00255534		B	TRBV26:CASSLRTGHNSPLYF:TRBJ1-6	CASSLRTGHNSPLYF	TRBV26	TRBJ1-6	0.00204724			A	TRAV7-4:CAASAPNYNQGKLIF:TRAJ23	CAASAPNYNQGKLIF	TRAV7-4	TRAJ23	0.00292955		B	TRBV13-1:CASSDPGGAETLYF:TRBJ2-3	CASSDPGGAETLYF	TRBV13-1	TRBJ2-3	0.00112545
A	TRAV12D-1:CALSDRYNQGKLIF:TRAJ23	CALSDRYNQGKLIF	TRAV12D-1	TRAJ23	0.00252632		B	TRBV26:CASSPRTGYNSPLYF:TRBJ1-6	CASSPRTGYNSPLYF	TRBV26	TRBJ1-6	0.00199482			A	TRAV7-4:CAASDQNYGSSGNKLIF:TRAJ32	CAASDQNYGSSGNKLIF	TRAV7-4	TRAJ32	0.00292955		B	TRBV13-1:CASSDPGQGAGNTLYF:TRBJ1-3	CASSDPGQGAGNTLYF	TRBV13-1	TRBJ1-3	0.00112545
A	TRAV7-2:CAVYQGGRALIF:TRAJ15	CAVYQGGRALIF	TRAV7-2	TRAJ15	0.00252632		B	TRBV26:CASSLRTGVYAEQFF:TRBJ2-1	CASSLRTGVYAEQFF	TRBV26	TRBJ2-1	0.00199451			A	TRAV7-4:CAASPLMNYGSSGNKLIF:TRAJ32	CAASPLMNYGSSGNKLIF	TRAV7-4	TRAJ32	0.00292955		B	TRBV13-1:CASSDVPSRVGNTLYF:TRBJ1-3	CASSDVPSRVGNTLYF	TRBV13-1	TRBJ1-3	0.00112545
A	TRAV14-2:CAASASSGSWQLIF:TRAJ22	CAASASSGSWQLIF	TRAV14-2	TRAJ22	0.00239402		B	TRBV17:CASSREAGPNERLFF:TRBJ1-4	CASSREAGPNERLFF	TRBV17	TRBJ1-4	0.00183705			A	TRAV6-7/DV9:CALARANSGTYQRF:TRAJ13	CALARANSGTYQRF	TRAV6-7/DV9	TRAJ13	0.00292955		B	TRBV15:CASSFGLGGNTLYF:TRBJ2-4	CASSFGLGGNTLYF	TRBV15	TRBJ2-4	0.00112545
A	TRAV12D-3:CALGDTNAYKVIF:TRAJ30	CALGDTNAYKVIF	TRAV12D-3	TRAJ30	0.00226174		B	TRBV13-3:CASRIGGGNSPLYF:TRBJ1-6	CASRIGGGNSPLYF	TRBV13-3	TRBJ1-6	0.00173222			A	TRAV12D-1:CALSWSNYQLIW:TRAJ33	CALSWSNYQLIW	TRAV12D-1	TRAJ33	0.00292955		B	TRBV15:CASSFSGDTGQLYF:TRBJ2-2	CASSFSGDTGQLYF	TRBV15	TRBJ2-2	0.00112545
A	TRAV9D-2,TRAV9D-3:CAVSVGAGNTGKLIF:TRAJ37	CAVSVGAGNTGKLIF	TRAV9D-2,TRAV9D-3	TRAJ37	0.00223271		B	TRBV1:CTCSADSAGRNTLYF:TRBJ2-4	CTCSADSAGRNTLYF	TRBV1	TRBJ2-4	0.00173222			A	TRAV6D-6:CALTLDTNAYKVIF:TRAJ30	CALTLDTNAYKVIF	TRAV6D-6	TRAJ30	0.00292955		B	TRBV13-3:CASSGGTEQFF:TRBJ2-1	CASSGGTEQFF	TRBV13-3	TRBJ2-1	0.00112545
A	TRAV16:CAMREGSPGGNYKPTF:TRAJ6	CAMREGSPGGNYKPTF	TRAV16	TRAJ6	0.00220369		B	TRBV5:CASSQVAGHTEVFF:TRBJ1-1	CASSQVAGHTEVFF	TRBV5	TRBJ1-1	0.0016798			A	TRAV13D-1:CALVLYGSSGNKLIF:TRAJ32	CALVLYGSSGNKLIF	TRAV13D-1	TRAJ32	0.00292955		B	TRBV13-1:CASSGTGGDSYEQYF:TRBJ2-7	CASSGTGGDSYEQYF	TRBV13-1	TRBJ2-7	0.00112545
A	TRAV3-3,TRAV3D-3:CAVNNVGDNSKLIW:TRAJ38	CAVNNVGDNSKLIW	TRAV3-3,TRAV3D-3	TRAJ38	0.00215847		B	TRBV20:CGARGGSQNTLYF:TRBJ2-4	CGARGGSQNTLYF	TRBV20	TRBJ2-4	0.00162718			A	TRAV16:CAMREADTGNYKYVF:TRAJ40	CAMREADTGNYKYVF	TRAV16	TRAJ40	0.00292955		B	TRBV16:CASSLAGNTLYF:TRBJ1-3	CASSLAGNTLYF	TRBV16	TRBJ1-3	0.00112545
A	TRAV9N-3:CAVSGDSNYQLIW:TRAJ33	CAVSGDSNYQLIW	TRAV9N-3	TRAJ33	0.00210043		B	TRBV13-3:CASSELGPSAETLYF:TRBJ2-3	CASSELGPSAETLYF	TRBV13-3	TRBJ2-3	0.00157529			A	TRAV16:CAMREVSNYNVLYF:TRAJ21	CAMREVSNYNVLYF	TRAV16	TRAJ21	0.00292955		B	TRBV16:CASSLDRGSNTGQLYF:TRBJ2-2	CASSLDRGSNTGQLYF	TRBV16	TRBJ2-2	0.00112545
A	TRAV4-2:CAVESYAQGLTF:TRAJ26	CAVESYAQGLTF	TRAV4-2	TRAJ26	0.00210043		B	TRBV31:CAWSQGTGEANQAPLF:TRBJ1-5	CAWSQGTGEANQAPLF	TRBV31	TRBJ1-5	0.00152235			A	TRAV1:CAVRDPNTGKLTF:TRAJ27	CAVRDPNTGKLTF	TRAV1	TRAJ27	0.00292955		B	TRBV12-1:CASSLDWGSQNTLYF:TRBJ2-4	CASSLDWGSQNTLYF	TRBV12-1	TRBJ2-4	0.00112545
A	TRAV6-6,TRAV6D-6:CALGEDYGSSGNKLIF:TRAJ32	CALGEDYGSSGNKLIF	TRAV6-6,TRAV6D-6	TRAJ32	0.00191009		B	TRBV13-2:CASGDASETSAETLYF:TRBJ2-3	CASGDASETSAETLYF	TRBV13-2	TRBJ2-3	0.00146962			A	TRAV3-4:CAVRGYNKLTF:TRAJ11	CAVRGYNKLTF	TRAV3-4	TRAJ11	0.00292955		B	TRBV12-2:CASSLGGKEQYF:TRBJ2-7	CASSLGGKEQYF	TRBV12-2	TRBJ2-7	0.00112545
A	TRAV13D-1:CASNNNAGAKLTF:TRAJ39	CASNNNAGAKLTF	TRAV13D-1	TRAJ39	0.00183585		B	TRBV14:CASSLGGHSAETLYF:TRBJ2-3	CASSLGGHSAETLYF	TRBV14	TRBJ2-3	0.00125985			A	TRAV3-1:CAVRQISNMGYKLTF:TRAJ9	CAVRQISNMGYKLTF	TRAV3-1	TRAJ9	0.00292955		B	TRBV29:CASSLSRGADTEVFF:TRBJ1-1	CASSLSRGADTEVFF	TRBV29	TRBJ1-1	0.00112545
A	TRAV7-3,TRAV7D-3:CAVIDSGYNKLTF:TRAJ11	CAVIDSGYNKLTF	TRAV7-3,TRAV7D-3	TRAJ11	0.00183585		B	TRBV26:CASSLGGNAETLYF:TRBJ2-3	CASSLGGNAETLYF	TRBV26	TRBJ2-3	0.00120754			A	TRAV2:CIVTDIDTNAYKVIF:TRAJ30	CIVTDIDTNAYKVIF	TRAV2	TRAJ30	0.00292955		B	TRBV3:CASSLVGGDTQYF:TRBJ2-5	CASSLVGGDTQYF	TRBV3	TRBJ2-5	0.00112545
A	TRAV12-3:CALSDRQGGRALIF:TRAJ15	CALSDRQGGRALIF	TRAV12-3	TRAJ15	0.00180683		B	TRBV13-1:CASSDVDTQYF:TRBJ2-5	CASSDVDTQYF	TRBV13-1	TRBJ2-5	0.00120754			A	TRAV15-1/DV6-1:CALWEPDSNYQLIW:TRAJ33	CALWEPDSNYQLIW	TRAV15-1/DV6-1	TRAJ33	0.00292955		B	TRBV12-2:CASSLYKEVFF:TRBJ1-1	CASSLYKEVFF	TRBV12-2	TRBJ1-1	0.00112545
A	TRAV14-2:CAASDDTNAYKVIF:TRAJ30	CAASDDTNAYKVIF	TRAV14-2	TRAJ30	0.00170356		B	TRBV12-2:CASSLEGQGTF:TRBJ1-2	CASSLEGQGTF	TRBV12-2	TRBJ1-2	0.00120733			A	TRAV13-4/DV7,TRAV13D-3:CAMEPGGYKVVF:TRAJ12	CAMEPGGYKVVF	TRAV13-4/DV7,TRAV13D-3	TRAJ12	0.00292955		B	TRBV16:CASSPSYNSPLYF:TRBJ1-6	CASSPSYNSPLYF	TRBV16	TRBJ1-6	0.00112545
A	TRAV3-4:CAVRGYNKLTF:TRAJ11	CAVRGYNKLTF	TRAV3-4	TRAJ11	0.00170356		B	TRBV13-1:CASSMRGANTGQLYF:TRBJ2-2	CASSMRGANTGQLYF	TRBV13-1	TRBJ2-2	0.00120723			A	TRAV16,TRAV16N:CAMREGTQVVGQLTF:TRAJ5	CAMREGTQVVGQLTF	TRAV16,TRAV16N	TRAJ5	0.00292955		B	TRBV2:CASSQDHRNSGNTLYF:TRBJ1-3	CASSQDHRNSGNTLYF	TRBV2	TRBJ1-3	0.00112545
A	TRAV19:CAAGTEGADRLTF:TRAJ45	CAAGTEGADRLTF	TRAV19	TRAJ45	0.00167454		B	TRBV20:CGARDYGRDSDYTF:TRBJ1-2	CGARDYGRDSDYTF	TRBV20	TRBJ1-2	0.00115492			A	TRAV7-1:CAVNSNNRIFF:TRAJ31	CAVNSNNRIFF	TRAV7-1	TRAJ31	0.00292955		B	TRBV5:CASSQGFSNERLFF:TRBJ1-4	CASSQGFSNERLFF	TRBV5	TRBJ1-4	0.00112545
A	TRAV13D-4,TRAV13N-4:CAMERGEGADRLTF:TRAJ45	CAMERGEGADRLTF	TRAV13D-4,TRAV13N-4	TRAJ45	0.00167454		B	TRBV13-1:CASSDVPASQNTLYF:TRBJ2-4	CASSDVPASQNTLYF	TRBV13-1	TRBJ2-4	0.00115481			A	TRAV7-5:CAVVSSGSWQLIF:TRAJ22	CAVVSSGSWQLIF	TRAV7-5	TRAJ22	0.00292955		B	TRBV17:CASSRGAETLYF:TRBJ2-3	CASSRGAETLYF	TRBV17	TRBJ2-3	0.00112545
A	TRAV12D-1:CAPLINYAQGLTF:TRAJ26	CAPLINYAQGLTF	TRAV12D-1	TRAJ26	0.00157127		B	TRBV1:CTCSTGLGVNQDTQYF:TRBJ2-5	CTCSTGLGVNQDTQYF	TRBV1	TRBJ2-5	0.00115481			A	TRAV6-1:CVLGDGSNNRIFF:TRAJ31	CVLGDGSNNRIFF	TRAV6-1	TRAJ31	0.00292955		B	TRBV19:CASSTLGVNYAEQFF:TRBJ2-1	CASSTLGVNYAEQFF	TRBV19	TRBJ2-1	0.00112545
A	TRAV6D-6:CALSDAAAGNTGKLIF:TRAJ37	CALSDAAAGNTGKLIF	TRAV6D-6	TRAJ37	0.00154225		B	TRBV26:CASSLRTGSNTEVFF:TRBJ1-1	CASSLRTGSNTEVFF	TRBV26	TRBJ1-1	0.0011024			A	TRAV5D-4:CAARGNYAQGLTF:TRAJ26	CAARGNYAQGLTF	TRAV5D-4	TRAJ26	0.00292955		B	TRBV17:CASSTSSQNTLYF:TRBJ2-4	CASSTSSQNTLYF	TRBV17	TRBJ2-4	0.00112545
A	TRAV12D-1:CALSDLYNQGKLIF:TRAJ23	CALSDLYNQGKLIF	TRAV12D-1	TRAJ23	0.00154225		B	TRBV3:CASSLGRRSNSDYTF:TRBJ1-2	CASSLGRRSNSDYTF	TRBV3	TRBJ1-2	0.00110229			A	TRAV5D-4:CAASEAGNTGKLIF:TRAJ37	CAASEAGNTGKLIF	TRAV5D-4	TRAJ37	0.00292955		B	TRBV20:CGARDWSYEQYF:TRBJ2-7	CGARDWSYEQYF	TRBV20	TRBJ2-7	0.00112545
A	TRAV6-7/DV9,TRAV6D-7:CALGEDTGNYKYVF:TRAJ40	CALGEDTGNYKYVF	TRAV6-7/DV9,TRAV6D-7	TRAJ40	0.0014842		B	TRBV13-1:CASSDVVSEQYF:TRBJ2-7	CASSDVVSEQYF	TRBV13-1	TRBJ2-7	0.00110219			A	TRAV13-2:CAIDTNAYKVIF:TRAJ30	CAIDTNAYKVIF	TRAV13-2	TRAJ30	0.00292955		B	TRBV1:CTCSAGLGSDYTF:TRBJ1-2	CTCSAGLGSDYTF	TRBV1	TRBJ1-2	0.00112545
A	TRAV14-2,TRAV14-3,TRAV14D-1:CAASGGQGGRALIF:TRAJ15	CAASGGQGGRALIF	TRAV14-2,TRAV14-3,TRAV14D-1	TRAJ15	0.00143898		B	TRBV12-1:CASSLGTGGNERLFF:TRBJ1-4	CASSLGTGGNERLFF	TRBV12-1	TRBJ1-4	0.00110219			A	TRAV6-6,TRAV6D-6:CALGDWDNQGKLIF:TRAJ23	CALGDWDNQGKLIF	TRAV6-6,TRAV6D-6	TRAJ23	0.00292955		B	TRBV1:CTCSAGTEVFF:TRBJ1-1	CTCSAGTEVFF	TRBV1	TRBJ1-1	0.00112545
A	TRAV17:CALEGRATGGNNKLTF:TRAJ56	CALEGRATGGNNKLTF	TRAV17	TRAJ56	0.00140996		B	TRBV5:CASSHTLAETLYF:TRBJ2-3	CASSHTLAETLYF	TRBV5	TRBJ2-3	0.00104998			A	TRAV12-2,TRAV12N-3:CALSDGTGGYKVVF:TRAJ12	CALSDGTGGYKVVF	TRAV12-2,TRAV12N-3	TRAJ12	0.00292955		B	TRBV12-1:CASSLNTGQLYF:TRBJ2-2	CASSLNTGQLYF	TRBV12-1	TRBJ2-2	0.00112545
A	TRAV9N-3:CAVSMNMGYKLTF:TRAJ9	CAVSMNMGYKLTF	TRAV9N-3	TRAJ9	0.00140996		B	TRBV13-3:CASSGTAETLYF:TRBJ2-3	CASSGTAETLYF	TRBV13-3	TRBJ2-3	0.00104998			A	TRAV6-4,TRAV6D-4:CALVGRGSALGRLHF:TRAJ18	CALVGRGSALGRLHF	TRAV6-4,TRAV6D-4	TRAJ18	0.00292955		B	TRBV14:CASRGQISNERLFF:TRBJ1-4	CASRGQISNERLFF	TRBV14	TRBJ1-4	0.00111553
A	TRAV12D-2:CALSEGGNEKITF:TRAJ48	CALSEGGNEKITF	TRAV12D-2	TRAJ48	0.00138094		B	TRBV3:CASSSLGGLAEQFF:TRBJ2-1	CASSSLGGLAEQFF	TRBV3	TRBJ2-1	0.00104988			A	TRAV8-2,TRAV8D-2:CATGGGGYKVVF:TRAJ12	CATGGGGYKVVF	TRAV8-2,TRAV8D-2	TRAJ12	0.00292955		B	TRBV12-1:CASSLGQGWEQYF:TRBJ2-7	CASSLGQGWEQYF	TRBV12-1	TRBJ2-7	0.00103497
A	TRAV12D-1,TRAV12N-3:CALMGYKLTF:TRAJ9	CALMGYKLTF	TRAV12D-1,TRAV12N-3	TRAJ9	0.00138094		B	TRBV13-2:CASGDAAVAETLYF:TRBJ2-3	CASGDAAVAETLYF	TRBV13-2	TRBJ2-3	0.00104977			A	TRAV4-2:CAVGTGNYKYVF:TRAJ40	CAVGTGNYKYVF	TRAV4-2	TRAJ40	0.00292955		B	TRBV12-2:CASSPRDNSAETLYF:TRBJ2-3	CASSPRDNSAETLYF	TRBV12-2	TRBJ2-3	0.00102505
A	TRAV1:CAVRDPDYSNNRLTL:TRAJ7	CAVRDPDYSNNRLTL	TRAV1	TRAJ7	0.00127767		B	TRBV31:CAWSPDWGQDTQYF:TRBJ2-5	CAWSPDWGQDTQYF	TRBV31	TRBJ2-5	0.00104977			A	TRAV3D-3:CAVSANSGTYQRF:TRAJ13	CAVSANSGTYQRF	TRAV3D-3	TRAJ13	0.00292955		B	TRBV13-1:CASSGTGGFQNTLYF:TRBJ2-4	CASSGTGGFQNTLYF	TRBV13-1	TRBJ2-4	0.00102505
A	TRAV7-1:CAVTPANSGTYQRF:TRAJ13	CAVTPANSGTYQRF	TRAV7-1	TRAJ13	0.00127767		B	TRBV29:CASSLGGSDYTF:TRBJ1-2	CASSLGGSDYTF	TRBV29	TRBJ1-2	0.000997568			A	TRAV7N-5:CAVTNAYKVIF:TRAJ30	CAVTNAYKVIF	TRAV7N-5	TRAJ30	0.00292955		B	TRBV13-1:CASSERGFNQDTQYF:TRBJ2-5	CASSERGFNQDTQYF	TRBV13-1	TRBJ2-5	0.00102505
A	TRAV12D-2:CALDGSGGKLTL:TRAJ44	CALDGSGGKLTL	TRAV12D-2	TRAJ44	0.00127767		B	TRBV13-3:CASSEDSYEQYF:TRBJ2-7	CASSEDSYEQYF	TRBV13-3	TRBJ2-7	0.000997358			A	TRAV14-2:CAASDSNNRIFF:TRAJ31	CAASDSNNRIFF	TRAV14-2	TRAJ31	0.00292955		B	TRBV3:CASSTGTDGNTEVFF:TRBJ1-1	CASSTGTDGNTEVFF	TRBV3	TRBJ1-1	0.00102505
A	TRAV6-5,TRAV6D-6:CALSDRSFASALTF:TRAJ35	CALSDRSFASALTF	TRAV6-5,TRAV6D-6	TRAJ35	0.00127767		B	TRBV4:CASSSGGAQDTQYF:TRBJ2-5	CASSSGGAQDTQYF	TRBV4	TRBJ2-5	0.000997358			A	TRAV6-6,TRAV6-7/DV9,TRAV6D-6,TRAV6D-7:CALGDRDTNAYKVIF:TRAJ30	CALGDRDTNAYKVIF	TRAV6-6,TRAV6-7/DV9,TRAV6D-6,TRAV6D-7	TRAJ30	0.00292955		B	TRBV17:CASSRDLNYAEQFF:TRBJ2-1	CASSRDLNYAEQFF	TRBV17	TRBJ2-1	0.00102505
A	TRAV7D-5:CAVSSGGNYKPTF:TRAJ6	CAVSSGGNYKPTF	TRAV7D-5	TRAJ6	0.00127767		B	TRBV31:CAWDRGSDYTF:TRBJ1-2	CAWDRGSDYTF	TRBV31	TRBJ1-2	0.000997358			A	TRAV14-1,TRAV14-2:CAASVYNQGKLIF:TRAJ23	CAASVYNQGKLIF	TRAV14-1,TRAV14-2	TRAJ23	0.00292955		B	TRBV5:CASSQRLGPYEQYF:TRBJ2-7	CASSQRLGPYEQYF	TRBV5	TRBJ2-7	0.00102505
A	TRAV8D-2,TRAV8N-2:CAYTGANTGKLTF:TRAJ52	CAYTGANTGKLTF	TRAV8D-2,TRAV8N-2	TRAJ52	0.00127767		B	TRBV16:CASSLGLYAEQFF:TRBJ2-1	CASSLGLYAEQFF	TRBV16	TRBJ2-1	0.000997253			A	TRAV16,TRAV16N:CAMREFNTGNYKYVF:TRAJ40	CAMREFNTGNYKYVF	TRAV16,TRAV16N	TRAJ40	0.00286149		B	TRBV13-2:CASGDWGQNTLYF:TRBJ2-4	CASGDWGQNTLYF	TRBV13-2	TRBJ2-4	0.00102505
A	TRAV14-1,TRAV14-2:CAASPNTGNYKYVF:TRAJ40	CAASPNTGNYKYVF	TRAV14-1,TRAV14-2	TRAJ40	0.00127767		B	TRBV19:CASSMGGGLGAETLYF:TRBJ2-3	CASSMGGGLGAETLYF	TRBV19	TRBJ2-3	0.000997253			A	TRAV14-1,TRAV14-2:CATGTGGYKVVF:TRAJ12	CATGTGGYKVVF	TRAV14-1,TRAV14-2	TRAJ12	0.00286149		B	TRBV13-1:CASSDGGGAEQFF:TRBJ2-1	CASSDGGGAEQFF	TRBV13-1	TRBJ2-1	0.00102505
A	TRAV10,TRAV10D:CAADQGKLIF:TRAJ23	CAADQGKLIF	TRAV10,TRAV10D	TRAJ23	0.00127767		B	TRBV17:CASSRAGSNERLFF:TRBJ1-4	CASSRAGSNERLFF	TRBV17	TRBJ1-4	0.000997253			A	TRAV12-3:CALRDNAGAKLTF:TRAJ39	CALRDNAGAKLTF	TRAV12-3	TRAJ39	0.00262673		B	TRBV15:CASSPGITEVFF:TRBJ1-1	CASSPGITEVFF	TRBV15	TRBJ1-1	0.00101513
A	TRAV16:CAMREGSYSNNRLTL:TRAJ7	CAMREGSYSNNRLTL	TRAV16	TRAJ7	0.00127767		B	TRBV19:CASSIPVSNERLFF:TRBJ1-4	CASSIPVSNERLFF	TRBV19	TRBJ1-4	0.000944733			A	TRAV12-1,TRAV12D-2:CALSETSGSWQLIF:TRAJ22	CALSETSGSWQLIF	TRAV12-1,TRAV12D-2	TRAJ22	0.00255867		B	TRBV13-3:CASSDAGTEVFF:TRBJ1-1	CASSDAGTEVFF	TRBV13-3	TRBJ1-1	0.00101513
A	TRAV16:CAMRETTGSFNKLTF:TRAJ4	CAMRETTGSFNKLTF	TRAV16	TRAJ4	0.00127767		B	TRBV12-2:CASSLGTSDYTF:TRBJ1-2	CASSLGTSDYTF	TRBV12-2	TRBJ1-2	0.000944733			A	TRAV7-5:CAVKDDTNAYKVIF:TRAJ30	CAVKDDTNAYKVIF	TRAV7-5	TRAJ30	0.00255867		B	TRBV17:CASSREAGGNYAEQFF:TRBJ2-1	CASSREAGGNYAEQFF	TRBV17	TRBJ2-1	0.000944491
A	TRAV12-3,TRAV12D-1,TRAV12N-3:CALSDRYMGYKLTF:TRAJ9	CALSDRYMGYKLTF	TRAV12-3,TRAV12D-1,TRAV12N-3	TRAJ9	0.00127767		B	TRBV3:CASSPTGVVFF:TRBJ1-1	CASSPTGVVFF	TRBV3	TRBJ1-1	0.000944733			A	TRAV8-1,TRAV8D-1:CATAASSGSWQLIF:TRAJ22	CATAASSGSWQLIF	TRAV8-1,TRAV8D-1	TRAJ22	0.00255867		B	TRBV13-2:CASGDRGEDTQYF:TRBJ2-5	CASGDRGEDTQYF	TRBV13-2	TRBJ2-5	0.000934571
A	TRAV13-2:CAIEDTNAYKVIF:TRAJ30	CAIEDTNAYKVIF	TRAV13-2	TRAJ30	0.00127767		B	TRBV17:CASSRLGYNYAEQFF:TRBJ2-1	CASSRLGYNYAEQFF	TRBV17	TRBJ2-1	0.000892317			A	TRAV12D-1,TRAV12D-2:CASNTNKVVF:TRAJ34	CASNTNKVVF	TRAV12D-1,TRAV12D-2	TRAJ34	0.00255867		B	TRBV12-1:CASSPGTGLNTGQLYF:TRBJ2-2	CASSPGTGLNTGQLYF	TRBV12-1	TRBJ2-2	0.000934571
A	TRAV9-1,TRAV9D-3:CAVSANYGNEKITF:TRAJ48	CAVSANYGNEKITF	TRAV9-1,TRAV9D-3	TRAJ48	0.00124865		B	TRBV20:CGARDPGQPYEQYF:TRBJ2-7	CGARDPGQPYEQYF	TRBV20	TRBJ2-7	0.000892317			A	TRAV10,TRAV10D,TRAV10N:CAASNMGYKLTF:TRAJ9	CAASNMGYKLTF	TRAV10,TRAV10D,TRAV10N	TRAJ9	0.00225585		B	TRBV13-3:CASGSQNTLYF:TRBJ2-4	CASGSQNTLYF	TRBV13-3	TRBJ2-4	0.000934571
A	TRAV14-3:CAASNQGGSAKLIF:TRAJ57	CAASNQGGSAKLIF	TRAV14-3	TRAJ57	0.00124865		B	TRBV24:CASSLGGAGQLYF:TRBJ2-2	CASSLGGAGQLYF	TRBV24	TRBJ2-2	0.000840112			A	TRAV6-6,TRAV6-7/DV9,TRAV6D-6:CALGHMNYNQGKLIF:TRAJ23	CALGHMNYNQGKLIF	TRAV6-6,TRAV6-7/DV9,TRAV6D-6	TRAJ23	0.00225585		B	TRBV17:CASRDWGETLYF:TRBJ2-3	CASRDWGETLYF	TRBV17	TRBJ2-3	0.000934571
A	TRAV1:CAVTGGYKVVF:TRAJ12	CAVTGGYKVVF	TRAV1	TRAJ12	0.00124865		B	TRBV20:CGASGQLSNERLFF:TRBJ1-4	CGASGQLSNERLFF	TRBV20	TRBJ1-4	0.000840007			A	TRAV12-3,TRAV12D-2,TRAV12D-3:CALSENYNVLYF:TRAJ21	CALSENYNVLYF	TRAV12-3,TRAV12D-2,TRAV12D-3	TRAJ21	0.00225585		B	TRBV13-1:CASRHGNTLYF:TRBJ1-3	CASRHGNTLYF	TRBV13-1	TRBJ1-3	0.000934571
A	TRAV6-3:CAMSDGDYSNNRLTL:TRAJ7	CAMSDGDYSNNRLTL	TRAV6-3	TRAJ7	0.00111636		B	TRBV19:CASSRDNSYNSPLYF:TRBJ1-6	CASSRDNSYNSPLYF	TRBV19	TRBJ1-6	0.000839902			A	TRAV12-2,TRAV12D-1,TRAV12N-3:CALTGGYKVVF:TRAJ12	CALTGGYKVVF	TRAV12-2,TRAV12D-1,TRAV12N-3	TRAJ12	0.00225585		B	TRBV13-1:CASSDGWTGDNERLFF:TRBJ1-4	CASSDGWTGDNERLFF	TRBV13-1	TRBJ1-4	0.000934571
A	TRAV8D-2,TRAV8N-2:CATDVPGGYKVVF:TRAJ12	CATDVPGGYKVVF	TRAV8D-2,TRAV8N-2	TRAJ12	0.00111636		B	TRBV19:CASSTGTGGYEQYF:TRBJ2-7	CASSTGTGGYEQYF	TRBV19	TRBJ2-7	0.000839902			A	TRAV6D-6,TRAV6D-7:CALSDRPNYGNEKITF:TRAJ48	CALSDRPNYGNEKITF	TRAV6D-6,TRAV6D-7	TRAJ48	0.00225585		B	TRBV13-1:CASSDAWGTNTEVFF:TRBJ1-1	CASSDAWGTNTEVFF	TRBV13-1	TRBJ1-1	0.000934571
A	TRAV6-2:CVLGDHNTNKVVF:TRAJ34	CVLGDHNTNKVVF	TRAV6-2	TRAJ34	0.00108734		B	TRBV13-1:CASSDTEVFF:TRBJ1-1	CASSDTEVFF	TRBV13-1	TRBJ1-1	0.000839797			A	TRAV14D-1:CAASAASGGNYKPTF:TRAJ6	CAASAASGGNYKPTF	TRAV14D-1	TRAJ6	0.00225585		B	TRBV13-1:CASSDGAETLYF:TRBJ2-3	CASSDGAETLYF	TRBV13-1	TRBJ2-3	0.000934571
A	TRAV1:CALNSGTYQRF:TRAJ13	CALNSGTYQRF	TRAV1	TRAJ13	0.000984068		B	TRBV4:CASSSWGAQNTLYF:TRBJ2-4	CASSSWGAQNTLYF	TRBV4	TRBJ2-4	0.000839797			A	TRAV21/DV12:CILRVAEGGSAKLIF:TRAJ57	CILRVAEGGSAKLIF	TRAV21/DV12	TRAJ57	0.00225585		B	TRBV2:CASSQDGTGGDTQYF:TRBJ2-5	CASSQDGTGGDTQYF	TRBV2	TRBJ2-5	0.000934571
A	TRAV12D-1:CALSEGYNQGKLIF:TRAJ23	CALSEGYNQGKLIF	TRAV12D-1	TRAJ23	0.000984068		B	TRBV29:CASSSGQIANSDYTF:TRBJ1-2	CASSSGQIANSDYTF	TRBV29	TRBJ1-2	0.000787487			A	TRAV12D-1:CALSDTSSGQKLVF:TRAJ16	CALSDTSSGQKLVF	TRAV12D-1	TRAJ16	0.00225585		B	TRBV17:CASSGDRDYAEQFF:TRBJ2-1	CASSGDRDYAEQFF	TRBV17	TRBJ2-1	0.000934571
A	TRAV12D-2:CALSNNNNAPRF:TRAJ43	CALSNNNNAPRF	TRAV12D-2	TRAJ43	0.000984068		B	TRBV3:CASSLGLGSSAETLYF:TRBJ2-3	CASSLGLGSSAETLYF	TRBV3	TRBJ2-3	0.000787382			A	TRAV14D-1:CAASDRMGYKLTF:TRAJ9	CAASDRMGYKLTF	TRAV14D-1	TRAJ9	0.00225585		B	TRBV3:CASSLTISNERLFF:TRBJ1-4	CASSLTISNERLFF	TRBV3	TRBJ1-4	0.000934571
A	TRAV12D-2:CALSDFITGNTGKLIF:TRAJ37	CALSDFITGNTGKLIF	TRAV12D-2	TRAJ37	0.000984068		B	TRBV29:CASSPPDKTYEQYF:TRBJ2-7	CASSPPDKTYEQYF	TRBV29	TRBJ2-7	0.000787382			A	TRAV4-2,TRAV4D-4:CAAEARTGGYKVVF:TRAJ12	CAAEARTGGYKVVF	TRAV4-2,TRAV4D-4	TRAJ12	0.00225585		B	TRBV14:CASSRTGVYAEQFF:TRBJ2-1	CASSRTGVYAEQFF	TRBV14	TRBJ2-1	0.000934571
A	TRAV7-5:CAVNTNAYKVIF:TRAJ30	CAVNTNAYKVIF	TRAV7-5	TRAJ30	0.000984068		B	TRBV26:CASSLRGQFF:TRBJ2-1	CASSLRGQFF	TRBV26	TRBJ2-1	0.000787382			A	TRAV14D-1:CAASGYSNNRLTL:TRAJ7	CAASGYSNNRLTL	TRAV14D-1	TRAJ7	0.00225585		B	TRBV19:CASSWDSYAEQFF:TRBJ2-1	CASSWDSYAEQFF	TRBV19	TRBJ2-1	0.000934571
A	TRAV13D-1:CALEPNTNKVVF:TRAJ34	CALEPNTNKVVF	TRAV13D-1	TRAJ34	0.000984068		B	TRBV14:CASSFLGGGGQDTQYF:TRBJ2-5	CASSFLGGGGQDTQYF	TRBV14	TRBJ2-5	0.000787277			A	TRAV13D-2:CAIASSSFSKLVF:TRAJ50	CAIASSSFSKLVF	TRAV13D-2	TRAJ50	0.00225585		B	TRBV17:CASSPDRASAETLYF:TRBJ2-3	CASSPDRASAETLYF	TRBV17	TRBJ2-3	0.00092465
A	TRAV6D-6,TRAV6D-7:CALSEGYGNEKITF:TRAJ48	CALSEGYGNEKITF	TRAV6D-6,TRAV6D-7	TRAJ48	0.000955047		B	TRBV16:CASSLAPGQGNTLYF:TRBJ1-3	CASSLAPGQGNTLYF	TRBV16	TRBJ1-3	0.000787277			A	TRAV7-2:CAASIGTNAYKVIF:TRAJ30	CAASIGTNAYKVIF	TRAV7-2	TRAJ30	0.00225585		B	TRBV16:CASSLTGGASEQYF:TRBJ2-7	CASSLTGGASEQYF	TRBV16	TRBJ2-7	0.00092465
A	TRAV16N:CAMREFNNAGAKLTF:TRAJ39	CAMREFNNAGAKLTF	TRAV16N	TRAJ39	0.000955047		B	TRBV29:CASSLGQTNTGQLYF:TRBJ2-2	CASSLGQTNTGQLYF	TRBV29	TRBJ2-2	0.000787277			A	TRAV8-1,TRAV8D-1:CAIDTNAYKVIF:TRAJ30	CAIDTNAYKVIF	TRAV8-1,TRAV8D-1	TRAJ30	0.00225585		B	TRBV15:CASSLGTNTEVFF:TRBJ1-1	CASSLGTNTEVFF	TRBV15	TRBJ1-1	0.00092465
A	TRAV12D-2:CALSPLSGSFNKLTF:TRAJ4	CALSPLSGSFNKLTF	TRAV12D-2	TRAJ4	0.000955047		B	TRBV3:CASSLRLGPDTQYF:TRBJ2-5	CASSLRLGPDTQYF	TRBV3	TRBJ2-5	0.000787277			A	TRAV5D-4:CAADSNYQLIW:TRAJ33	CAADSNYQLIW	TRAV5D-4	TRAJ33	0.00225585		B	TRBV31:CALRDSDYTF:TRBJ1-2	CALRDSDYTF	TRBV31	TRBJ1-2	0.00084409
A	TRAV10,TRAV10D,TRAV10N:CAARGNYNQGKLIF:TRAJ23	CAARGNYNQGKLIF	TRAV10,TRAV10D,TRAV10N	TRAJ23	0.000955046		B	TRBV16:CASSLVIGGAGAETLYF:TRBJ2-3	CASSLVIGGAGAETLYF	TRBV16	TRBJ2-3	0.000787277			A	TRAV6D-6,TRAV6N-6:CALSEDTNTGKLTF:TRAJ27	CALSEDTNTGKLTF	TRAV6D-6,TRAV6N-6	TRAJ27	0.00225585		B	TRBV3:CASESTAETLYF:TRBJ2-3	CASESTAETLYF	TRBV3	TRBJ2-3	0.00084409
A	TRAV10,TRAV10D,TRAV10N:CAARDTGNYKYVF:TRAJ40	CAARDTGNYKYVF	TRAV10,TRAV10D,TRAV10N	TRAJ40	0.000851779		B	TRBV1:CTCSALLGDRYEQYF:TRBJ2-7	CTCSALLGDRYEQYF	TRBV1	TRBJ2-7	0.000787277			A	TRAV14-3:CAASEYSGTYQRF:TRAJ13	CAASEYSGTYQRF	TRAV14-3	TRAJ13	0.00225585		B	TRBV13-2:CASGAGPSAETLYF:TRBJ2-3	CASGAGPSAETLYF	TRBV13-2	TRBJ2-3	0.00084409
A	TRAV5-4,TRAV5D-4:CAASYSNTNKVVF:TRAJ34	CAASYSNTNKVVF	TRAV5-4,TRAV5D-4	TRAJ34	0.000851779		B	TRBV13-3:CASSDVPRDGLHF:TRBJ2-3	CASSDVPRDGLHF	TRBV13-3	TRBJ2-3	0.000734967			A	TRAV12-2,TRAV12-3,TRAV12D-1,TRAV12D-2:CALSDYSNNRLTL:TRAJ7	CALSDYSNNRLTL	TRAV12-2,TRAV12-3,TRAV12D-1,TRAV12D-2	TRAJ7	0.00225585		B	TRBV13-2:CASGDANTEVFF:TRBJ1-1	CASGDANTEVFF	TRBV13-2	TRBJ1-1	0.00084409
A	TRAV12-3,TRAV12D-2,TRAV12D-3:CALSDLGSNNRIFF:TRAJ31	CALSDLGSNNRIFF	TRAV12-3,TRAV12D-2,TRAV12D-3	TRAJ31	0.000851779		B	TRBV1:CTCSAYRGANTEVFF:TRBJ1-1	CTCSAYRGANTEVFF	TRBV1	TRBJ1-1	0.000734862			A	TRAV9D-3:CAVSANSNNRIFF:TRAJ31	CAVSANSNNRIFF	TRAV9D-3	TRAJ31	0.0021878		B	TRBV13-2:CASGDEGGSAETLYF:TRBJ2-3	CASGDEGGSAETLYF	TRBV13-2	TRBJ2-3	0.00084409
A	TRAV12-1,TRAV12D-2:CALSDWGSSGNKLIF:TRAJ32	CALSDWGSSGNKLIF	TRAV12-1,TRAV12D-2	TRAJ32	0.000851779		B	TRBV31:CAWSLPNSPLYF:TRBJ1-6	CAWSLPNSPLYF	TRBV31	TRBJ1-6	0.000734862			A	TRAV6D-5,TRAV6D-6:CALGDYAQGLTF:TRAJ26	CALGDYAQGLTF	TRAV6D-5,TRAV6D-6	TRAJ26	0.0021878		B	TRBV13-2:CASGDMGEVFF:TRBJ1-1	CASGDMGEVFF	TRBV13-2	TRBJ1-1	0.00084409
A	TRAV9D-3:CALSSDYSNNRLTL:TRAJ7	CALSSDYSNNRLTL	TRAV9D-3	TRAJ7	0.000851779		B	TRBV17:CASSRDGGNYAEQFF:TRBJ2-1	CASSRDGGNYAEQFF	TRBV17	TRBJ2-1	0.000682447			A	TRAV4-4/DV10,TRAV4D-4:CAAEATGGYKVVF:TRAJ12	CAAEATGGYKVVF	TRAV4-4/DV10,TRAV4D-4	TRAJ12	0.00195303		B	TRBV13-2:CASGDVGGSNERLFF:TRBJ1-4	CASGDVGGSNERLFF	TRBV13-2	TRBJ1-4	0.00084409
A	TRAV7-2,TRAV7D-3:CAPDTNAYKVIF:TRAJ30	CAPDTNAYKVIF	TRAV7-2,TRAV7D-3	TRAJ30	0.000851779		B	TRBV12-2:CASSLDPGDQDTQYF:TRBJ2-5	CASSLDPGDQDTQYF	TRBV12-2	TRBJ2-5	0.000682447			A	TRAV14-2:CAAIPPGNYKYVF:TRAJ40	CAAIPPGNYKYVF	TRAV14-2	TRAJ40	0.00195303		B	TRBV13-2:CASGDYSEQYF:TRBJ2-7	CASGDYSEQYF	TRBV13-2	TRBJ2-7	0.00084409
A	TRAV3-1,TRAV3D-3:CAVSGGGSALGRLHF:TRAJ18	CAVSGGGSALGRLHF	TRAV3-1,TRAV3D-3	TRAJ18	0.000851779		B	TRBV16:CASSLELGGGEQYF:TRBJ2-7	CASSLELGGGEQYF	TRBV16	TRBJ2-7	0.000682447			A	TRAV10,TRAV10D,TRAV10N:CAAKEGGRALIF:TRAJ15	CAAKEGGRALIF	TRAV10,TRAV10D,TRAV10N	TRAJ15	0.00195303		B	TRBV13-2:CASGERDWDQNTLYF:TRBJ2-4	CASGERDWDQNTLYF	TRBV13-2	TRBJ2-4	0.00084409
A	TRAV6-7/DV9,TRAV6D-7:CAYSNYQLIW:TRAJ33	CAYSNYQLIW	TRAV6-7/DV9,TRAV6D-7	TRAJ33	0.000851779		B	TRBV3:CASSLGGNTEVFF:TRBJ1-1	CASSLGGNTEVFF	TRBV3	TRBJ1-1	0.000682447			A	TRAV5-4,TRAV5D-4:CAASATGNTGKLIF:TRAJ37	CAASATGNTGKLIF	TRAV5-4,TRAV5D-4	TRAJ37	0.00195303		B	TRBV13-2:CASGGGQGNTEVFF:TRBJ1-1	CASGGGQGNTEVFF	TRBV13-2	TRBJ1-1	0.00084409
A	TRAV5D-4:CAAASSGSWQLIF:TRAJ22	CAAASSGSWQLIF	TRAV5D-4	TRAJ22	0.000851779		B	TRBV13-3:CASSDAWGDQDTQYF:TRBJ2-5	CASSDAWGDQDTQYF	TRBV13-3	TRBJ2-5	0.000682342			A	TRAV10,TRAV10D,TRAV10N:CAASDTGGLSGKLTF:TRAJ2	CAASDTGGLSGKLTF	TRAV10,TRAV10D,TRAV10N	TRAJ2	0.00195303		B	TRBV13-2:CASGSGGSSAETLYF:TRBJ2-3	CASGSGGSSAETLYF	TRBV13-2	TRBJ2-3	0.00084409
A	TRAV19:CAAGSDTGYQNFYF:TRAJ49	CAAGSDTGYQNFYF	TRAV19	TRAJ49	0.000851779		B	TRBV26:CASSLPGTDYAEQFF:TRBJ2-1	CASSLPGTDYAEQFF	TRBV26	TRBJ2-1	0.000682342			A	TRAV14-2:CAASWDSGYNKLTF:TRAJ11	CAASWDSGYNKLTF	TRAV14-2	TRAJ11	0.00195303		B	TRBV13-2:CASGVEQYF:TRBJ2-7	CASGVEQYF	TRBV13-2	TRBJ2-7	0.00084409
A	TRAV5D-4:CAASDSGGSNYKLTF:TRAJ53	CAASDSGGSNYKLTF	TRAV5D-4	TRAJ53	0.000851779		B	TRBV12-1:CASSRDWGYEQYF:TRBJ2-7	CASSRDWGYEQYF	TRBV12-1	TRBJ2-7	0.000682342			A	TRAV12-1,TRAV12D-2:CALSEATGGNNKLTF:TRAJ56	CALSEATGGNNKLTF	TRAV12-1,TRAV12D-2	TRAJ56	0.00195303		B	TRBV13-3:CASRLGNTLYF:TRBJ2-4	CASRLGNTLYF	TRBV13-3	TRBJ2-4	0.00084409
A	TRAV14-2:CAATGCDTNAYKVIF:TRAJ30	CAATGCDTNAYKVIF	TRAV14-2	TRAJ30	0.000851779		B	TRBV12-2:CASSSGTGGRAEQFF:TRBJ2-1	CASSSGTGGRAEQFF	TRBV12-2	TRBJ2-1	0.000630137			A	TRAV12-2,TRAV12D-1,TRAV12N-3:CALSSNNRIFF:TRAJ31	CALSSNNRIFF	TRAV12-2,TRAV12D-1,TRAV12N-3	TRAJ31	0.00195303		B	TRBV3:CASRQRAGTSAETLYF:TRBJ2-3	CASRQRAGTSAETLYF	TRBV3	TRBJ2-3	0.00084409
A	TRAV7-3:CADNTNTGKLTF:TRAJ27	CADNTNTGKLTF	TRAV7-3	TRAJ27	0.000851779		B	TRBV12-2:CASSPDWGGAYEQYF:TRBJ2-7	CASSPDWGGAYEQYF	TRBV12-2	TRBJ2-7	0.000629927			A	TRAV13-2,TRAV13D-1:CARNNYAQGLTF:TRAJ26	CARNNYAQGLTF	TRAV13-2,TRAV13D-1	TRAJ26	0.00195303		B	TRBV3:CASSALQGPETLYF:TRBJ2-3	CASSALQGPETLYF	TRBV3	TRBJ2-3	0.00084409
A	TRAV13D-1:CALEQAPGTGSNRLTF:TRAJ28	CALEQAPGTGSNRLTF	TRAV13D-1	TRAJ28	0.000851779		B	TRBV3:CASSLPGGSQNTLYF:TRBJ2-4	CASSLPGGSQNTLYF	TRBV3	TRBJ2-4	0.000629927			A	TRAV13-2,TRAV13D-1:CASRNSNNRIFF:TRAJ31	CASRNSNNRIFF	TRAV13-2,TRAV13D-1	TRAJ31	0.00195303		B	TRBV13-3:CASSARILEQYF:TRBJ2-7	CASSARILEQYF	TRBV13-3	TRBJ2-7	0.00084409
A	TRAV6D-6:CALSDGTNAYKVIF:TRAJ30	CALSDGTNAYKVIF	TRAV6D-6	TRAJ30	0.000851779		B	TRBV31:CAWSPGSANTEVFF:TRBJ1-1	CAWSPGSANTEVFF	TRBV31	TRBJ1-1	0.000629927			A	TRAV14-1,TRAV14-2:CAVITGNTGKLIF:TRAJ37	CAVITGNTGKLIF	TRAV14-1,TRAV14-2	TRAJ37	0.00195303		B	TRBV13-3:CASSARKEVFF:TRBJ1-1	CASSARKEVFF	TRBV13-3	TRBJ1-1	0.00084409
A	TRAV12D-1:CALSEGMGYKLTF:TRAJ9	CALSEGMGYKLTF	TRAV12D-1	TRAJ9	0.000851779		B	TRBV1:CTCSATVAEQFF:TRBJ2-1	CTCSATVAEQFF	TRBV1	TRBJ2-1	0.000629927			A	TRAV7-5:CAVNAGAKLTF:TRAJ39	CAVNAGAKLTF	TRAV7-5	TRAJ39	0.00195303		B	TRBV13-1:CASSDAGGHERLFF:TRBJ1-4	CASSDAGGHERLFF	TRBV13-1	TRBJ1-4	0.00084409
A	TRAV16:CAMREGGASSGQKLVF:TRAJ16	CAMREGGASSGQKLVF	TRAV16	TRAJ16	0.000851779		B	TRBV17:CASRTGVDTQYF:TRBJ2-5	CASRTGVDTQYF	TRBV17	TRBJ2-5	0.000629822			A	TRAV3-4,TRAV3D-3:CAVSEDMGYKLTF:TRAJ9	CAVSEDMGYKLTF	TRAV3-4,TRAV3D-3	TRAJ9	0.00195303		B	TRBV13-1:CASSDAPSNERLFF:TRBJ1-4	CASSDAPSNERLFF	TRBV13-1	TRBJ1-4	0.00084409
A	TRAV3-4:CAVIPDYSNNRLTL:TRAJ7	CAVIPDYSNNRLTL	TRAV3-4	TRAJ7	0.000851779		B	TRBV13-1:CASSEAGGRAETLYF:TRBJ2-3	CASSEAGGRAETLYF	TRBV13-1	TRBJ2-3	0.000629822			A	TRAV4D-3:CAAANSGTYQRF:TRAJ13	CAAANSGTYQRF	TRAV4D-3	TRAJ13	0.00195303		B	TRBV13-3:CASSDDAETLYF:TRBJ2-3	CASSDDAETLYF	TRBV13-3	TRBJ2-3	0.00084409
A	TRAV1:CAVRDRNSNNRIFF:TRAJ31	CAVRDRNSNNRIFF	TRAV1	TRAJ31	0.000851779		B	TRBV13-1:CASSEDWGAETLYF:TRBJ2-3	CASSEDWGAETLYF	TRBV13-1	TRBJ2-3	0.000629822			A	TRAV4D-3:CAAEAGYNQGKLIF:TRAJ23	CAAEAGYNQGKLIF	TRAV4D-3	TRAJ23	0.00195303		B	TRBV13-3:CASSDLGGLTGQLYF:TRBJ2-2	CASSDLGGLTGQLYF	TRBV13-3	TRBJ2-2	0.00084409
A	TRAV3-4:CAVSGTGGYKVVF:TRAJ12	CAVSGTGGYKVVF	TRAV3-4	TRAJ12	0.000851779		B	TRBV16:CASSLLGTEVFF:TRBJ1-1	CASSLLGTEVFF	TRBV16	TRBJ1-1	0.000629822			A	TRAV19:CAAETGGNNKLTF:TRAJ56	CAAETGGNNKLTF	TRAV19	TRAJ56	0.00195303		B	TRBV13-1:CASSDPGSAETLYF:TRBJ2-3	CASSDPGSAETLYF	TRBV13-1	TRBJ2-3	0.00084409
A	TRAV9N-3:CAVSMDMGYKLTF:TRAJ9	CAVSMDMGYKLTF	TRAV9N-3	TRAJ9	0.000851779		B	TRBV3:CASSLLGVEDTQYF:TRBJ2-5	CASSLLGVEDTQYF	TRBV3	TRBJ2-5	0.000629822			A	TRAV19:CAAGAFGGNNKLTF:TRAJ56	CAAGAFGGNNKLTF	TRAV19	TRAJ56	0.00195303		B	TRBV13-1:CASSDRNSYNSPLYF:TRBJ1-6	CASSDRNSYNSPLYF	TRBV13-1	TRBJ1-6	0.00084409
A	TRAV6-1:CVTSGGNYKPTF:TRAJ6	CVTSGGNYKPTF	TRAV6-1	TRAJ6	0.000851779		B	TRBV16:CASSLWGGYAEQFF:TRBJ2-1	CASSLWGGYAEQFF	TRBV16	TRBJ2-1	0.000629822			A	TRAV10:CAANTEGADRLTF:TRAJ45	CAANTEGADRLTF	TRAV10	TRAJ45	0.00195303		B	TRBV13-3:CASSDSGGGNTLYF:TRBJ2-4	CASSDSGGGNTLYF	TRBV13-3	TRBJ2-4	0.00084409
A	TRAV6-2:CVLGDLNNYAQGLTF:TRAJ26	CVLGDLNNYAQGLTF	TRAV6-2	TRAJ26	0.000851779		B	TRBV12-2:CASSPGQGPAEQFF:TRBJ2-1	CASSPGQGPAEQFF	TRBV12-2	TRBJ2-1	0.000629822			A	TRAV10D:CAANTNTGKLTF:TRAJ27	CAANTNTGKLTF	TRAV10D	TRAJ27	0.00195303		B	TRBV13-1:CASSDSREGDTQYF:TRBJ2-5	CASSDSREGDTQYF	TRBV13-1	TRBJ2-5	0.00084409
A	TRAV5D-4:CAASDAYKVIF:TRAJ30	CAASDAYKVIF	TRAV5D-4	TRAJ30	0.000851779		B	TRBV19:CASSREFSNERLFF:TRBJ1-4	CASSREFSNERLFF	TRBV19	TRBJ1-4	0.000629822			A	TRAV14-1:CAAPSFYQGGRALIF:TRAJ15	CAAPSFYQGGRALIF	TRAV14-1	TRAJ15	0.00195303		B	TRBV13-1:CASSDTGRHTLYF:TRBJ2-4	CASSDTGRHTLYF	TRBV13-1	TRBJ2-4	0.00084409
A	TRAV7-4:CAASDRNYAQGLTF:TRAJ26	CAASDRNYAQGLTF	TRAV7-4	TRAJ26	0.000851779		B	TRBV17:CASSRGTGYEQYF:TRBJ2-7	CASSRGTGYEQYF	TRBV17	TRBJ2-7	0.000629822			A	TRAV14-2:CAASDIGSGGKLTL:TRAJ44	CAASDIGSGGKLTL	TRAV14-2	TRAJ44	0.00195303		B	TRBV13-1:CASSDVGSLGYF:TRBJ2-7	CASSDVGSLGYF	TRBV13-1	TRBJ2-7	0.00084409
A	TRAV7-4:CAASEANNNNAPRF:TRAJ43	CAASEANNNNAPRF	TRAV7-4	TRAJ43	0.000851779		B	TRBV1:CTCSAGQNQAPLF:TRBJ1-5	CTCSAGQNQAPLF	TRBV1	TRBJ1-5	0.000629822			A	TRAV7-4:CAASDRNSGGSNAKLTF:TRAJ42	CAASDRNSGGSNAKLTF	TRAV7-4	TRAJ42	0.00195303		B	TRBV13-1:CASSDVWGGSQNTLYF:TRBJ2-4	CASSDVWGGSQNTLYF	TRBV13-1	TRBJ2-4	0.00084409
A	TRAV14-2,TRAV14D-1:CAASEDYGNEKITF:TRAJ48	CAASEDYGNEKITF	TRAV14-2,TRAV14D-1	TRAJ48	0.000851779		B	TRBV31:CAWSRRGFNQDTQYF:TRBJ2-5	CAWSRRGFNQDTQYF	TRBV31	TRBJ2-5	0.000577512			A	TRAV7-4:CAASEHSNYQLIW:TRAJ33	CAASEHSNYQLIW	TRAV7-4	TRAJ33	0.00195303		B	TRBV13-1:CASSESVSNERLFF:TRBJ1-4	CASSESVSNERLFF	TRBV13-1	TRBJ1-4	0.00084409
A	TRAV9D-3:CALSINSGTYQRF:TRAJ13	CALSINSGTYQRF	TRAV9D-3	TRAJ13	0.000851779		B	TRBV3:CASSFAGTSSYEQYF:TRBJ2-7	CASSFAGTSSYEQYF	TRBV3	TRBJ2-7	0.000577407			A	TRAV14-2:CAASGANAYKVIF:TRAJ30	CAASGANAYKVIF	TRAV14-2	TRAJ30	0.00195303		B	TRBV16:CASSFDREDTGQLYF:TRBJ2-2	CASSFDREDTGQLYF	TRBV16	TRBJ2-2	0.00084409
A	TRAV6-4,TRAV6D-4:CALVDWGFASALTF:TRAJ35	CALVDWGFASALTF	TRAV6-4,TRAV6D-4	TRAJ35	0.000851779		B	TRBV5:CASSPQGAGTGQLYF:TRBJ2-2	CASSPQGAGTGQLYF	TRBV5	TRBJ2-2	0.000577407			A	TRAV5D-4:CAASKTGFASALTF:TRAJ35	CAASKTGFASALTF	TRAV5D-4	TRAJ35	0.00195303		B	TRBV16:CASSFLWGGGAETLYF:TRBJ2-3	CASSFLWGGGAETLYF	TRBV16	TRBJ2-3	0.00084409
A	TRAV6-3:CAMRDSNYQLIW:TRAJ33	CAMRDSNYQLIW	TRAV6-3	TRAJ33	0.000851779		B	TRBV19:CASSPDRVGTEVFF:TRBJ1-1	CASSPDRVGTEVFF	TRBV19	TRBJ1-1	0.000577407			A	TRAV14D-1:CAASRSNNRIFF:TRAJ31	CAASRSNNRIFF	TRAV14D-1	TRAJ31	0.00195303		B	TRBV3:CASSFQKGNSDYTF:TRBJ1-2	CASSFQKGNSDYTF	TRBV3	TRBJ1-2	0.00084409
A	TRAV16:CAMREGDPGNTGKLIF:TRAJ37	CAMREGDPGNTGKLIF	TRAV16	TRAJ37	0.000851779		B	TRBV17:CASSRRQGYEQYF:TRBJ2-7	CASSRRQGYEQYF	TRBV17	TRBJ2-7	0.000577407			A	TRAV5D-4:CAASRSNNRIFF:TRAJ31	CAASRSNNRIFF	TRAV5D-4	TRAJ31	0.00195303		B	TRBV15:CASSFRRVEQYF:TRBJ2-7	CASSFRRVEQYF	TRBV15	TRBJ2-7	0.00084409
A	TRAV7-3,TRAV7D-3:CAPSALGRLHF:TRAJ18	CAPSALGRLHF	TRAV7-3,TRAV7D-3	TRAJ18	0.000851779		B	TRBV13-3:CASSPDSTEVFF:TRBJ1-1	CASSPDSTEVFF	TRBV13-3	TRBJ1-1	0.000577407			A	TRAV14-1:CAASSTSSGQKLVF:TRAJ16	CAASSTSSGQKLVF	TRAV14-1	TRAJ16	0.00195303		B	TRBV15:CASSFYAEQFF:TRBJ2-1	CASSFYAEQFF	TRBV15	TRBJ2-1	0.00084409
A	TRAV8-2,TRAV8D-2:CATDLAGGYKVVF:TRAJ12	CATDLAGGYKVVF	TRAV8-2,TRAV8D-2	TRAJ12	0.000851779		B	TRBV17:CASSRQYEQYF:TRBJ2-7	CASSRQYEQYF	TRBV17	TRBJ2-7	0.000577407			A	TRAV7-1:CADTGNYKYVF:TRAJ40	CADTGNYKYVF	TRAV7-1	TRAJ40	0.00195303		B	TRBV5:CASSGDWGKGDTQYF:TRBJ2-5	CASSGDWGKGDTQYF	TRBV5	TRBJ2-5	0.00084409
A	TRAV8-2,TRAV8D-2:CATNDSGYNKLTF:TRAJ11	CATNDSGYNKLTF	TRAV8-2,TRAV8D-2	TRAJ11	0.000851779		B	TRBV17:CASSRGRAETLYF:TRBJ2-3	CASSRGRAETLYF	TRBV17	TRBJ2-3	0.000577407			A	TRAV13D-2:CAIDFQGTGSKLSF:TRAJ58	CAIDFQGTGSKLSF	TRAV13D-2	TRAJ58	0.00195303		B	TRBV12-1:CASSGRYYAEQFF:TRBJ2-1	CASSGRYYAEQFF	TRBV12-1	TRBJ2-1	0.00084409
A	TRAV8D-2:CATYPDTNAYKVIF:TRAJ30	CATYPDTNAYKVIF	TRAV8D-2	TRAJ30	0.000851779		B	TRBV13-2:CASGRDISSAETLYF:TRBJ2-3	CASGRDISSAETLYF	TRBV13-2	TRBJ2-3	0.000524991			A	TRAV13D-2:CAIDLASSSFSKLVF:TRAJ50	CAIDLASSSFSKLVF	TRAV13D-2	TRAJ50	0.00195303		B	TRBV19:CASSIGGAGNTLYF:TRBJ1-3	CASSIGGAGNTLYF	TRBV19	TRBJ1-3	0.00084409
A	TRAV5D-4:CAVLQGTGSKLSF:TRAJ58	CAVLQGTGSKLSF	TRAV5D-4	TRAJ58	0.000851779		B	TRBV13-2:CASGDGTGGNTLYF:TRBJ1-3	CASGDGTGGNTLYF	TRBV13-2	TRBJ1-3	0.000524886			A	TRAV13-4/DV7:CAIMDSNYQLIW:TRAJ33	CAIMDSNYQLIW	TRAV13-4/DV7	TRAJ33	0.00195303		B	TRBV3:CASSIGTDQDTQYF:TRBJ2-5	CASSIGTDQDTQYF	TRBV3	TRBJ2-5	0.00084409
A	TRAV7-5:CAVSITGNTGKLIF:TRAJ37	CAVSITGNTGKLIF	TRAV7-5	TRAJ37	0.000851779		B	TRBV12-2:CASSIDTNSDYTF:TRBJ1-2	CASSIDTNSDYTF	TRBV12-2	TRBJ1-2	0.000524886			A	TRAV6D-4:CALADTNAYKVIF:TRAJ30	CALADTNAYKVIF	TRAV6D-4	TRAJ30	0.00195303		B	TRBV4:CASSIPGLGVYEQYF:TRBJ2-7	CASSIPGLGVYEQYF	TRBV4	TRBJ2-7	0.00084409
A	TRAV3-1,TRAV3-4,TRAV3D-3:CAVRPGGSFNKLTF:TRAJ4	CAVRPGGSFNKLTF	TRAV3-1,TRAV3-4,TRAV3D-3	TRAJ4	0.000851779		B	TRBV19:CASSIWDRGSYEQYF:TRBJ2-7	CASSIWDRGSYEQYF	TRBV19	TRBJ2-7	0.000524886			A	TRAV17:CALEGPNTNKVVF:TRAJ34	CALEGPNTNKVVF	TRAV17	TRAJ34	0.00195303		B	TRBV19:CASSIRGGNQAPLF:TRBJ1-5	CASSIRGGNQAPLF	TRBV19	TRBJ1-5	0.00084409
A	TRAV14-1,TRAV14-2:CAASGTGGYKVVF:TRAJ12	CAASGTGGYKVVF	TRAV14-1,TRAV14-2	TRAJ12	0.000851779		B	TRBV16:CASSLECSYEQYF:TRBJ2-7	CASSLECSYEQYF	TRBV16	TRBJ2-7	0.000524886			A	TRAV6-7/DV9:CALGDLATGGNNKLTF:TRAJ56	CALGDLATGGNNKLTF	TRAV6-7/DV9	TRAJ56	0.00195303		B	TRBV16:CASSLAGAQDTQYF:TRBJ2-5	CASSLAGAQDTQYF	TRBV16	TRBJ2-5	0.00084409
A	TRAV4-3,TRAV4D-3,TRAV4N-3:CAAPSGGSNAKLTF:TRAJ42	CAAPSGGSNAKLTF	TRAV4-3,TRAV4D-3,TRAV4N-3	TRAJ42	0.000851779		B	TRBV12-2:CASSLGLGVYEQYF:TRBJ2-7	CASSLGLGVYEQYF	TRBV12-2	TRBJ2-7	0.000524886			A	TRAV8D-2:CALNYNQGKLIF:TRAJ23	CALNYNQGKLIF	TRAV8D-2	TRAJ23	0.00195303		B	TRBV3:CASSLAKNSDYTF:TRBJ1-2	CASSLAKNSDYTF	TRBV3	TRBJ1-2	0.00084409
A	TRAV7D-3:CAVKDADYSNNRLTL:TRAJ7	CAVKDADYSNNRLTL	TRAV7D-3	TRAJ7	0.000822758		B	TRBV14:CASSPTNTGQLYF:TRBJ2-2	CASSPTNTGQLYF	TRBV14	TRBJ2-2	0.000524886			A	TRAV12-3:CALSDQGTGYQNFYF:TRAJ49	CALSDQGTGYQNFYF	TRAV12-3	TRAJ49	0.00195303		B	TRBV3:CASSLARLYEQYF:TRBJ2-7	CASSLARLYEQYF	TRBV3	TRBJ2-7	0.00084409
A	TRAV16:CAMREGNNNNAPRF:TRAJ43	CAMREGNNNNAPRF	TRAV16	TRAJ43	0.000822758		B	TRBV29:CASSRTGRNTLYF:TRBJ2-4	CASSRTGRNTLYF	TRBV29	TRBJ2-4	0.000524886			A	TRAV6N-6:CALSEGTNAYKVIF:TRAJ30	CALSEGTNAYKVIF	TRAV6N-6	TRAJ30	0.00195303		B	TRBV16:CASSLAWGDVTGQLYF:TRBJ2-2	CASSLAWGDVTGQLYF	TRBV16	TRBJ2-2	0.00084409
A	TRAV7-2:CAASISGNTGKLIF:TRAJ37	CAASISGNTGKLIF	TRAV7-2	TRAJ37	0.000822758		B	TRBV3:CASSSAGAAETLYF:TRBJ2-3	CASSSAGAAETLYF	TRBV3	TRBJ2-3	0.000524781			A	TRAV15-2/DV6-2:CALSELVGYKLTF:TRAJ9	CALSELVGYKLTF	TRAV15-2/DV6-2	TRAJ9	0.00195303		B	TRBV12-2:CASSLDDSYAEQFF:TRBJ2-1	CASSLDDSYAEQFF	TRBV12-2	TRBJ2-1	0.00084409
A	TRAV12D-1,TRAV12-1,TRAV12N-3:CALSDRYSNNRLTL:TRAJ7	CALSDRYSNNRLTL	TRAV12D-1,TRAV12-1,TRAV12N-3	TRAJ7	0.000822757		B	TRBV5:CASSQAQGSGNTLYF:TRBJ1-3	CASSQAQGSGNTLYF	TRBV5	TRBJ1-3	0.000472471			A	TRAV12D-1:CALSGGYKVVF:TRAJ12	CALSGGYKVVF	TRAV12D-1	TRAJ12	0.00195303		B	TRBV16:CASSLDHRGKDTGQLYF:TRBJ2-2	CASSLDHRGKDTGQLYF	TRBV16	TRBJ2-2	0.00084409
A	TRAV13D-1,TRAV13-2:CALWGSSGNKLIF:TRAJ32	CALWGSSGNKLIF	TRAV13D-1,TRAV13-2	TRAJ32	0.00071949		B	TRBV1:CTCSASTVSNERLFF:TRBJ1-4	CTCSASTVSNERLFF	TRBV1	TRBJ1-4	0.000472471			A	TRAV15-1/DV6-1:CALWELATGNTGKLIF:TRAJ37	CALWELATGNTGKLIF	TRAV15-1/DV6-1	TRAJ37	0.00195303		B	TRBV16:CASSLDPSSAETLYF:TRBJ2-3	CASSLDPSSAETLYF	TRBV16	TRBJ2-3	0.00084409
A	TRAV7D-6:CAVSMSNYNVLYF:TRAJ21	CAVSMSNYNVLYF	TRAV7D-6	TRAJ21	0.00071949		B	TRBV13-1:CASSDGQGNTEVFF:TRBJ1-1	CASSDGQGNTEVFF	TRBV13-1	TRBJ1-1	0.000472471			A	TRAV15D-1/DV6D-1:CALWEMSNYNVLYF:TRAJ21	CALWEMSNYNVLYF	TRAV15D-1/DV6D-1	TRAJ21	0.00195303		B	TRBV12-1:CASSLERGSQNTLYF:TRBJ2-4	CASSLERGSQNTLYF	TRBV12-1	TRBJ2-4	0.00084409
A	TRAV12D-1:CAPGDTGKLTF:TRAJ27	CAPGDTGKLTF	TRAV12D-1	TRAJ27	0.00071949		B	TRBV12-1:CASSLGNQDTQYF:TRBJ2-5	CASSLGNQDTQYF	TRBV12-1	TRBJ2-5	0.000472471			A	TRAV15D-1/DV6D-1:CALWGYNYQLIW:TRAJ33	CALWGYNYQLIW	TRAV15D-1/DV6D-1	TRAJ33	0.00195303		B	TRBV16:CASSLETRGGAETLYF:TRBJ2-3	CASSLETRGGAETLYF	TRBV16	TRBJ2-3	0.00084409
A	TRAV14-1,TRAV14-2,TRAV14-3:CAASENTGNYKYVF:TRAJ40	CAASENTGNYKYVF	TRAV14-1,TRAV14-2,TRAV14-3	TRAJ40	0.00071949		B	TRBV12-1:CASSLANSDYTF:TRBJ1-2	CASSLANSDYTF	TRBV12-1	TRBJ1-2	0.000472471			A	TRAV13N-1:CAMEPDGSSGNKLIF:TRAJ32	CAMEPDGSSGNKLIF	TRAV13N-1	TRAJ32	0.00195303		B	TRBV29:CASSLGAETLYF:TRBJ2-3	CASSLGAETLYF	TRBV29	TRBJ2-3	0.00084409
A	TRAV9D-3:CVLSALTSSGQKLVF:TRAJ16	CVLSALTSSGQKLVF	TRAV9D-3	TRAJ16	0.000690468		B	TRBV1:CTCSAGGGEQFF:TRBJ2-1	CTCSAGGGEQFF	TRBV1	TRBJ2-1	0.000472471			A	TRAV13N-1:CAMERATGYQNFYF:TRAJ49	CAMERATGYQNFYF	TRAV13N-1	TRAJ49	0.00195303		B	TRBV12-1:CASSLGANSDYTF:TRBJ1-2	CASSLGANSDYTF	TRBV12-1	TRBJ1-2	0.00084409
A	TRAV8-2,TRAV8D-2:CATLNNYAQGLTF:TRAJ26	CATLNNYAQGLTF	TRAV8-2,TRAV8D-2	TRAJ26	0.000690468		B	TRBV19:CAIQGDNQAPLF:TRBJ1-5	CAIQGDNQAPLF	TRBV19	TRBJ1-5	0.000472366			A	TRAV16:CAMREGGGYQNFYF:TRAJ49	CAMREGGGYQNFYF	TRAV16	TRAJ49	0.00195303		B	TRBV12-2:CASSLGDQDTQYF:TRBJ2-5	CASSLGDQDTQYF	TRBV12-2	TRBJ2-5	0.00084409
A	TRAV14-3:CAARNTNTGKLTF:TRAJ27	CAARNTNTGKLTF	TRAV14-3	TRAJ27	0.000690468		B	TRBV12-1:CASFDNNERLFF:TRBJ1-4	CASFDNNERLFF	TRBV12-1	TRBJ1-4	0.000472366			A	TRAV16N:CAMREGPGSGGKLTL:TRAJ44	CAMREGPGSGGKLTL	TRAV16N	TRAJ44	0.00195303		B	TRBV12-1:CASSLGTGNTLYF:TRBJ1-3	CASSLGTGNTLYF	TRBV12-1	TRBJ1-3	0.00084409
A	TRAV3-3,TRAV3D-3:CAVSGTNAYKVIF:TRAJ30	CAVSGTNAYKVIF	TRAV3-3,TRAV3D-3	TRAJ30	0.000690468		B	TRBV13-2:CASGDGTEVFF:TRBJ1-1	CASGDGTEVFF	TRBV13-2	TRBJ1-1	0.000472366			A	TRAV16:CAMREGPSSGQKLVF:TRAJ16	CAMREGPSSGQKLVF	TRAV16	TRAJ16	0.00195303		B	TRBV16:CASSLGVAETLYF:TRBJ2-3	CASSLGVAETLYF	TRBV16	TRBJ2-3	0.00084409
A	TRAV12D-2:CAFQGGSAKLIF:TRAJ57	CAFQGGSAKLIF	TRAV12D-2	TRAJ57	0.000690468		B	TRBV13-2:CASGDRGGQAPLF:TRBJ1-5	CASGDRGGQAPLF	TRBV13-2	TRBJ1-5	0.000472366			A	TRAV16:CAMREGVNNAPRF:TRAJ43	CAMREGVNNAPRF	TRAV16	TRAJ43	0.00195303		B	TRBV15:CASSLLDSYEQYF:TRBJ2-7	CASSLLDSYEQYF	TRBV15	TRBJ2-7	0.00084409
A	TRAV6-5,TRAV6-6,TRAV6D-6:CALVPLSGSFNKLTF:TRAJ4	CALVPLSGSFNKLTF	TRAV6-5,TRAV6-6,TRAV6D-6	TRAJ4	0.000690468		B	TRBV13-2:CASGPGQQYF:TRBJ2-7	CASGPGQQYF	TRBV13-2	TRBJ2-7	0.000472366			A	TRAV16:CAMRGNTEGADRLTF:TRAJ45	CAMRGNTEGADRLTF	TRAV16	TRAJ45	0.00195303		B	TRBV12-1:CASSLLGEDGNTLYF:TRBJ1-3	CASSLLGEDGNTLYF	TRBV12-1	TRBJ1-3	0.00084409
A	TRAV10,TRAV10D,TRAV10N:CAASTPFTNAYKVIF:TRAJ30	CAASTPFTNAYKVIF	TRAV10,TRAV10D,TRAV10N	TRAJ30	0.000690468		B	TRBV19:CASSIRDTEVFF:TRBJ1-1	CASSIRDTEVFF	TRBV19	TRBJ1-1	0.000472366			A	TRAV12D-2:CASDYSNNRLTL:TRAJ7	CASDYSNNRLTL	TRAV12D-2	TRAJ7	0.00195303		B	TRBV16:CASSLLRVAEQFF:TRBJ2-1	CASSLLRVAEQFF	TRBV16	TRBJ2-1	0.00084409
A	TRAV3-3,TRAV3D-3:CAVNTNAYKVIF:TRAJ30	CAVNTNAYKVIF	TRAV3-3,TRAV3D-3	TRAJ30	0.000558179		B	TRBV16:CASSLDWGAYEQYF:TRBJ2-7	CASSLDWGAYEQYF	TRBV16	TRBJ2-7	0.000472366			A	TRAV12D-1:CASNYNVLYF:TRAJ21	CASNYNVLYF	TRAV12D-1	TRAJ21	0.00195303		B	TRBV12-2:CASSLMDSSAETLYF:TRBJ2-3	CASSLMDSSAETLYF	TRBV12-2	TRBJ2-3	0.00084409
A	TRAV6D-6:CALSDEGGASSSFSKLVF:TRAJ50	CALSDEGGASSSFSKLVF	TRAV6D-6	TRAJ50	0.000558179		B	TRBV16:CASSLGEQYF:TRBJ2-7	CASSLGEQYF	TRBV16	TRBJ2-7	0.000472366			A	TRAV8D-2:CATDANTNKVVF:TRAJ34	CATDANTNKVVF	TRAV8D-2	TRAJ34	0.00195303		B	TRBV17:CASSLRGKDTQYF:TRBJ2-5	CASSLRGKDTQYF	TRBV17	TRBJ2-5	0.00084409
A	TRAV17:CALEDPFYGSSGNKLIF:TRAJ32	CALEDPFYGSSGNKLIF	TRAV17	TRAJ32	0.000558179		B	TRBV16:CASSLGTGGETLYF:TRBJ2-3	CASSLGTGGETLYF	TRBV16	TRBJ2-3	0.000472366			A	TRAV7-1:CAVRANTGKLTF:TRAJ27	CAVRANTGKLTF	TRAV7-1	TRAJ27	0.00195303		B	TRBV16:CASSLTGGAPDTQYF:TRBJ2-5	CASSLTGGAPDTQYF	TRBV16	TRBJ2-5	0.00084409
A	TRAV8-2,TRAV8D-2:CATDEGRGSALGRLHF:TRAJ18	CATDEGRGSALGRLHF	TRAV8-2,TRAV8D-2	TRAJ18	0.000558179		B	TRBV29:CASSLSGTSNERLFF:TRBJ1-4	CASSLSGTSNERLFF	TRBV29	TRBJ1-4	0.000472366			A	TRAV3-4:CAVSALNYNQGKLIF:TRAJ23	CAVSALNYNQGKLIF	TRAV3-4	TRAJ23	0.00195303		B	TRBV16:CASSLTGGGSDYTF:TRBJ1-2	CASSLTGGGSDYTF	TRBV16	TRBJ1-2	0.00084409
A	TRAV4D-4:CAAGPGTGSNRLTF:TRAJ28	CAAGPGTGSNRLTF	TRAV4D-4	TRAJ28	0.000558179		B	TRBV12-1:CASSLSHFQDTQYF:TRBJ2-5	CASSLSHFQDTQYF	TRBV12-1	TRBJ2-5	0.000472366			A	TRAV9-1:CAVSANNNAGAKLTF:TRAJ39	CAVSANNNAGAKLTF	TRAV9-1	TRAJ39	0.00195303		B	TRBV12-2:CASSLVVSNERLFF:TRBJ1-4	CASSLVVSNERLFF	TRBV12-2	TRBJ1-4	0.00084409
A	TRAV6D-7:CALSDPDSGYNKLTF:TRAJ11	CALSDPDSGYNKLTF	TRAV6D-7	TRAJ11	0.000558179		B	TRBV12-2:CASSPGQQDTQYF:TRBJ2-5	CASSPGQQDTQYF	TRBV12-2	TRBJ2-5	0.000472366			A	TRAV9-3:CAVSAPSSSFSKLVF:TRAJ50	CAVSAPSSSFSKLVF	TRAV9-3	TRAJ50	0.00195303		B	TRBV19:CASSMEGREQYF:TRBJ2-7	CASSMEGREQYF	TRBV19	TRBJ2-7	0.00084409
A	TRAV16:CAMREVSSGSWQLIF:TRAJ22	CAMREVSSGSWQLIF	TRAV16	TRAJ22	0.000558179		B	TRBV5:CASSQDDWGNTGQLYF:TRBJ2-2	CASSQDDWGNTGQLYF	TRBV5	TRBJ2-2	0.000472366			A	TRAV3-4:CAVSARAGGYKVVF:TRAJ12	CAVSARAGGYKVVF	TRAV3-4	TRAJ12	0.00195303		B	TRBV5:CASSPARLYAEQFF:TRBJ2-1	CASSPARLYAEQFF	TRBV5	TRBJ2-1	0.00084409
A	TRAV16:CAMREGLTGGYKVVF:TRAJ12	CAMREGLTGGYKVVF	TRAV16	TRAJ12	0.000558179		B	TRBV17:CASSRGLGGAETLYF:TRBJ2-3	CASSRGLGGAETLYF	TRBV17	TRBJ2-3	0.000472366			A	TRAV9-1:CAVSATEGADRLTF:TRAJ45	CAVSATEGADRLTF	TRAV9-1	TRAJ45	0.00195303		B	TRBV12-1:CASSPDAEQFF:TRBJ2-1	CASSPDAEQFF	TRBV12-1	TRBJ2-1	0.00084409
A	TRAV14D-1:CAASVNNNAPRF:TRAJ43	CAASVNNNAPRF	TRAV14D-1	TRAJ43	0.000558179		B	TRBV17:CASSTREAEQFF:TRBJ2-1	CASSTREAEQFF	TRBV17	TRBJ2-1	0.000472366			A	TRAV9N-3:CAVSMGSNNRIFF:TRAJ31	CAVSMGSNNRIFF	TRAV9N-3	TRAJ31	0.00195303		B	TRBV15:CASSPGGEQYF:TRBJ2-7	CASSPGGEQYF	TRBV15	TRBJ2-7	0.00084409
A	TRAV3D-3:CAVSLPSSGSWQLIF:TRAJ22	CAVSLPSSGSWQLIF	TRAV3D-3	TRAJ22	0.000558179		B	TRBV20:CGARDHGREQYF:TRBJ2-7	CGARDHGREQYF	TRBV20	TRBJ2-7	0.000472366			A	TRAV9N-3:CAVSMNYNQGKLIF:TRAJ23	CAVSMNYNQGKLIF	TRAV9N-3	TRAJ23	0.00195303		B	TRBV16:CASSPGTGNSDYTF:TRBJ1-2	CASSPGTGNSDYTF	TRBV16	TRBJ1-2	0.00084409
A	TRAV3-4:CAVSEEDYSNNRLTL:TRAJ7	CAVSEEDYSNNRLTL	TRAV3-4	TRAJ7	0.000558179		B	TRBV20:CGARGLGSSYEQYF:TRBJ2-7	CGARGLGSSYEQYF	TRBV20	TRBJ2-7	0.000472366			A	TRAV7-1:CAVTLSSGSWQLIF:TRAJ22	CAVTLSSGSWQLIF	TRAV7-1	TRAJ22	0.00195303		B	TRBV14:CASSPGTKVFF:TRBJ1-1	CASSPGTKVFF	TRBV14	TRBJ1-1	0.00084409
A	TRAV13D-2:CAIDPNTNKVVF:TRAJ34	CAIDPNTNKVVF	TRAV13D-2	TRAJ34	0.000558179		B	TRBV1:CTCSADPGWDAETLYF:TRBJ2-3	CTCSADPGWDAETLYF	TRBV1	TRBJ2-3	0.000472366			A	TRAV3-4:CAVTTNNAGAKLTF:TRAJ39	CAVTTNNAGAKLTF	TRAV3-4	TRAJ39	0.00195303		B	TRBV5:CASSPQNTLYF:TRBJ2-4	CASSPQNTLYF	TRBV5	TRBJ2-4	0.00084409
A	TRAV12D-1:CALSDPSSGQKLVF:TRAJ16	CALSDPSSGQKLVF	TRAV12D-1	TRAJ16	0.000558179		B	TRBV1:CTCSATGGEQYF:TRBJ2-7	CTCSATGGEQYF	TRBV1	TRBJ2-7	0.000472366			A	TRAV21/DV12:CILRVEEGQQGTGSKLSF:TRAJ58	CILRVEEGQQGTGSKLSF	TRAV21/DV12	TRAJ58	0.00195303		B	TRBV12-1:CASSPRDIYAEQFF:TRBJ2-1	CASSPRDIYAEQFF	TRBV12-1	TRBJ2-1	0.00084409
A	TRAV12D-1:CALSDRYYAQGLTF:TRAJ26	CALSDRYYAQGLTF	TRAV12D-1	TRAJ26	0.000558179		B	TRBV12-1,TRBV12-2:CASSLGTANSDYTF:TRBJ1-2	CASSLGTANSDYTF	TRBV12-1,TRBV12-2	TRBJ1-2	0.000472366			A	TRAV21/DV12:CILRVSNTGGLSGKLTF:TRAJ2	CILRVSNTGGLSGKLTF	TRAV21/DV12	TRAJ2	0.00195303		B	TRBV14:CASSPRGGQNTLYF:TRBJ2-4	CASSPRGGQNTLYF	TRBV14	TRBJ2-4	0.00084409
A	TRAV7-3,TRAV7D-3:CAVSIATNAYKVIF:TRAJ30	CAVSIATNAYKVIF	TRAV7-3,TRAV7D-3	TRAJ30	0.000558179		B	TRBV12-2:CASSPGQNTEVFF:TRBJ1-1	CASSPGQNTEVFF	TRBV12-2	TRBJ1-1	0.000420056			A	TRAV9N-2:CVLSGTGGYKVVF:TRAJ12	CVLSGTGGYKVVF	TRAV9N-2	TRAJ12	0.00195303		B	TRBV19:CASSPRGPSTEVFF:TRBJ1-1	CASSPRGPSTEVFF	TRBV19	TRBJ1-1	0.00084409
A	TRAV7-2:CAASGDTNTGKLTF:TRAJ27	CAASGDTNTGKLTF	TRAV7-2	TRAJ27	0.000558179		B	TRBV3:CASSLGGDSSGNTLYF:TRBJ1-3	CASSLGGDSSGNTLYF	TRBV3	TRBJ1-3	0.000419951			A	TRAV11:CVVGAGSNYQLIW:TRAJ33	CVVGAGSNYQLIW	TRAV11	TRAJ33	0.00195303		B	TRBV12-1:CASSPRLAQDTQYF:TRBJ2-5	CASSPRLAQDTQYF	TRBV12-1	TRBJ2-5	0.00084409
A	TRAV6D-6:CAPLLSGSFNKLTF:TRAJ4	CAPLLSGSFNKLTF	TRAV6D-6	TRAJ4	0.000558179		B	TRBV29:CASSSGTVSGNTLYF:TRBJ1-3	CASSSGTVSGNTLYF	TRBV29	TRBJ1-3	0.000419951			A	TRAV7-4:CAASEFVGDNSKLIW:TRAJ38	CAASEFVGDNSKLIW	TRAV7-4	TRAJ38	0.00195303		B	TRBV3:CASSPSAQAEQFF:TRBJ2-1	CASSPSAQAEQFF	TRBV3	TRBJ2-1	0.00084409
A	TRAV6-2:CVLGVNNNNAPRF:TRAJ43	CVLGVNNNNAPRF	TRAV6-2	TRAJ43	0.000558179		B	TRBV17:CASSRDRQGAREQYF:TRBJ2-7	CASSRDRQGAREQYF	TRBV17	TRBJ2-7	0.000419951			A	TRAV12-3,TRAV12D-3:CALSEMSNYNVLYF:TRAJ21	CALSEMSNYNVLYF	TRAV12-3,TRAV12D-3	TRAJ21	0.00195303		B	TRBV26:CASSPTRGLNTLYF:TRBJ2-4	CASSPTRGLNTLYF	TRBV26	TRBJ2-4	0.00084409
A	TRAV8D-2:CATDGTGGYKVVF:TRAJ12	CATDGTGGYKVVF	TRAV8D-2	TRAJ12	0.000558179		B	TRBV12-2:CASSLGQGRDTEVFF:TRBJ1-1	CASSLGQGRDTEVFF	TRBV12-2	TRBJ1-1	0.000419951			A	TRAV14-3:CAAFFSGSWQLIF:TRAJ22	CAAFFSGSWQLIF	TRAV14-3	TRAJ22	0.00195303		B	TRBV5:CASSQDPLSAETLYF:TRBJ2-3	CASSQDPLSAETLYF	TRBV5	TRBJ2-3	0.00084409
A	TRAV6D-7:CALGEGNYQLIW:TRAJ33	CALGEGNYQLIW	TRAV6D-7	TRAJ33	0.000558179		B	TRBV12-2:CASSPDWGNYAEQFF:TRBJ2-1	CASSPDWGNYAEQFF	TRBV12-2	TRBJ2-1	0.000419951			A	TRAV7-3,TRAV7D-3:CAAGGSNAKLTF:TRAJ42	CAAGGSNAKLTF	TRAV7-3,TRAV7D-3	TRAJ42	0.00195303		B	TRBV2:CASSQDRGDQNTLYF:TRBJ2-4	CASSQDRGDQNTLYF	TRBV2	TRBJ2-4	0.00084409
A	TRAV14-1,TRAV14-2,TRAV14-3,TRAV14D-1:CAASAGNNNNAPRF:TRAJ43	CAASAGNNNNAPRF	TRAV14-1,TRAV14-2,TRAV14-3,TRAV14D-1	TRAJ43	0.000558179		B	TRBV15:CASSFEWGVAETLYF:TRBJ2-3	CASSFEWGVAETLYF	TRBV15	TRBJ2-3	0.000419951			A	TRAV7-4:CAARNQGGRALIF:TRAJ15	CAARNQGGRALIF	TRAV7-4	TRAJ15	0.00195303		B	TRBV5:CASSQERNSPLYF:TRBJ1-6	CASSQERNSPLYF	TRBV5	TRBJ1-6	0.00084409
A	TRAV6-6,TRAV6-7/DV9,TRAV6D-6:CALGDSGYNKLTF:TRAJ11	CALGDSGYNKLTF	TRAV6-6,TRAV6-7/DV9,TRAV6D-6	TRAJ11	0.000558179		B	TRBV13-1:CASSGDWGNQDTQYF:TRBJ2-5	CASSGDWGNQDTQYF	TRBV13-1	TRBJ2-5	0.000419951			A	TRAV14-1:CAARPDRGSALGRLHF:TRAJ18	CAARPDRGSALGRLHF	TRAV14-1	TRAJ18	0.00195303		B	TRBV3:CASSQGANSDYTF:TRBJ1-2	CASSQGANSDYTF	TRBV3	TRBJ1-2	0.00084409
A	TRAV12-2,TRAV12D-1,TRAV12N-3:CALKSSGSWQLIF:TRAJ22	CALKSSGSWQLIF	TRAV12-2,TRAV12D-1,TRAV12N-3	TRAJ22	0.000558179		B	TRBV13-3:CASSDWGGLYAEQFF:TRBJ2-1	CASSDWGGLYAEQFF	TRBV13-3	TRBJ2-1	0.000419951			A	TRAV7-4:CAASELNYNQGKLIF:TRAJ23	CAASELNYNQGKLIF	TRAV7-4	TRAJ23	0.00195303		B	TRBV12-2:CASSQGFSYEQYF:TRBJ2-7	CASSQGFSYEQYF	TRBV12-2	TRBJ2-7	0.00084409
A	TRAV4-2:CAADQTGFASALTF:TRAJ35	CAADQTGFASALTF	TRAV4-2	TRAJ35	0.00042589		B	TRBV19:CASSGLENYAEQFF:TRBJ2-1	CASSGLENYAEQFF	TRBV19	TRBJ2-1	0.000419951			A	TRAV7-4:CAASELYNTNTGKLTF:TRAJ27	CAASELYNTNTGKLTF	TRAV7-4	TRAJ27	0.00195303		B	TRBV5:CASSQGVSNERLFF:TRBJ1-4	CASSQGVSNERLFF	TRBV5	TRBJ1-4	0.00084409
A	TRAV4D-3:CAAEAGYNQGKLIF:TRAJ23	CAAEAGYNQGKLIF	TRAV4D-3	TRAJ23	0.00042589		B	TRBV3:CASSSTGGSYEQYF:TRBJ2-7	CASSSTGGSYEQYF	TRBV3	TRBJ2-7	0.000419951			A	TRAV5D-4:CAASNNYGNEKITF:TRAJ48	CAASNNYGNEKITF	TRAV5D-4	TRAJ48	0.00195303		B	TRBV2:CASSQTAISNERLFF:TRBJ1-4	CASSQTAISNERLFF	TRBV2	TRBJ1-4	0.00084409
A	TRAV4-3:CAAEINSNNRIFF:TRAJ31	CAAEINSNNRIFF	TRAV4-3	TRAJ31	0.00042589		B	TRBV3:CASSRDRYNSPLYF:TRBJ1-6	CASSRDRYNSPLYF	TRBV3	TRBJ1-6	0.000419951			A	TRAV7-4:CAASRGNYAQGLTF:TRAJ26	CAASRGNYAQGLTF	TRAV7-4	TRAJ26	0.00195303		B	TRBV17:CASSRADWGTSAETLYF:TRBJ2-3	CASSRADWGTSAETLYF	TRBV17	TRBJ2-3	0.00084409
A	TRAV4D-3:CAAEYGGAGNKLTF:TRAJ17	CAAEYGGAGNKLTF	TRAV4D-3	TRAJ17	0.00042589		B	TRBV5:CASSQVSGGYEQYF:TRBJ2-7	CASSQVSGGYEQYF	TRBV5	TRBJ2-7	0.000419951			A	TRAV14D-1:CAASVSNYQLIW:TRAJ33	CAASVSNYQLIW	TRAV14D-1	TRAJ33	0.00195303		B	TRBV15:CASSRAETLYF:TRBJ2-3	CASSRAETLYF	TRBV15	TRBJ2-3	0.00084409
A	TRAV19:CAAGDQGGSAKLIF:TRAJ57	CAAGDQGGSAKLIF	TRAV19	TRAJ57	0.00042589		B	TRBV2:CASSQAWGYAEQFF:TRBJ2-1	CASSQAWGYAEQFF	TRBV2	TRBJ2-1	0.000419951			A	TRAV14-3:CAASYNYAQGLTF:TRAJ26	CAASYNYAQGLTF	TRAV14-3	TRAJ26	0.00195303		B	TRBV17:CASSRDREDTQYF:TRBJ2-5	CASSRDREDTQYF	TRBV17	TRBJ2-5	0.00084409
A	TRAV19:CAAGGFASALTF:TRAJ35	CAAGGFASALTF	TRAV19	TRAJ35	0.00042589		B	TRBV4:CASSDWGGADEQYF:TRBJ2-7	CASSDWGGADEQYF	TRBV4	TRBJ2-7	0.000419951			A	TRAV14-1:CAEGSGTYQRF:TRAJ13	CAEGSGTYQRF	TRAV14-1	TRAJ13	0.00195303		B	TRBV17:CASSRDRNSPLYF:TRBJ1-6	CASSRDRNSPLYF	TRBV17	TRBJ1-6	0.00084409
A	TRAV4D-3:CAAGITGNTGKLIF:TRAJ37	CAAGITGNTGKLIF	TRAV4D-3	TRAJ37	0.00042589		B	TRBV15:CASSPLDGNTLYF:TRBJ1-3	CASSPLDGNTLYF	TRBV15	TRBJ1-3	0.000419951			A	TRAV12-3,TRAV12D-3:CAFNTGYQNFYF:TRAJ49	CAFNTGYQNFYF	TRAV12-3,TRAV12D-3	TRAJ49	0.00195303		B	TRBV17:CASSRGGAHTGQLYF:TRBJ2-2	CASSRGGAHTGQLYF	TRBV17	TRBJ2-2	0.00084409
A	TRAV19:CAAHTGYQNFYF:TRAJ49	CAAHTGYQNFYF	TRAV19	TRAJ49	0.00042589		B	TRBV29:CASSSGAPEVFF:TRBJ1-1	CASSSGAPEVFF	TRBV29	TRBJ1-1	0.000419951			A	TRAV6-6,TRAV6D-6:CALGPQGTGSKLSF:TRAJ58	CALGPQGTGSKLSF	TRAV6-6,TRAV6D-6	TRAJ58	0.00195303		B	TRBV17:CASSRGLGEQFF:TRBJ2-1	CASSRGLGEQFF	TRBV17	TRBJ2-1	0.00084409
A	TRAV12D-2:CAANYGNEKITF:TRAJ48	CAANYGNEKITF	TRAV12D-2	TRAJ48	0.00042589		B	TRBV12-1:CASSLEDSDYTF:TRBJ1-2	CASSLEDSDYTF	TRBV12-1	TRBJ1-2	0.000419951			A	TRAV12-3,TRAV12D-3:CALSDGNYQLIW:TRAJ33	CALSDGNYQLIW	TRAV12-3,TRAV12D-3	TRAJ33	0.00195303		B	TRBV17:CASSRRGTNSDYTF:TRBJ1-2	CASSRRGTNSDYTF	TRBV17	TRBJ1-2	0.00084409
A	TRAV14-3:CAASAASSSFSKLVF:TRAJ50	CAASAASSSFSKLVF	TRAV14-3	TRAJ50	0.00042589		B	TRBV12-1:CASSLRVDEQYF:TRBJ2-7	CASSLRVDEQYF	TRBV12-1	TRBJ2-7	0.000419951			A	TRAV12D-2:CALSDMSNYNVLYF:TRAJ21	CALSDMSNYNVLYF	TRAV12D-2	TRAJ21	0.00195303		B	TRBV17:CASSRSYEQYF:TRBJ2-7	CASSRSYEQYF	TRBV17	TRBJ2-7	0.00084409
A	TRAV14D-1:CAASAGNNRIFF:TRAJ31	CAASAGNNRIFF	TRAV14D-1	TRAJ31	0.00042589		B	TRBV3:CASSFRVAEQFF:TRBJ2-1	CASSFRVAEQFF	TRBV3	TRBJ2-1	0.000419951			A	TRAV12D-2:CALSDPQGGRALIF:TRAJ15	CALSDPQGGRALIF	TRAV12D-2	TRAJ15	0.00195303		B	TRBV14:CASSRTVQDTQYF:TRBJ2-5	CASSRTVQDTQYF	TRBV14	TRBJ2-5	0.00084409
A	TRAV14D-1:CAASDDNNNAPRF:TRAJ43	CAASDDNNNAPRF	TRAV14D-1	TRAJ43	0.00042589		B	TRBV2:CASSQDWGNTGQLYF:TRBJ2-2	CASSQDWGNTGQLYF	TRBV2	TRBJ2-2	0.000419846			A	TRAV15D-2/DV6D-2:CALSELITNTGKLTF:TRAJ27	CALSELITNTGKLTF	TRAV15D-2/DV6D-2	TRAJ27	0.00195303		B	TRBV17:CASSRVGGAQDTQYF:TRBJ2-5	CASSRVGGAQDTQYF	TRBV17	TRBJ2-5	0.00084409
A	TRAV5D-4:CAASGLPGTGSNRLTF:TRAJ28	CAASGLPGTGSNRLTF	TRAV5D-4	TRAJ28	0.00042589		B	TRBV3:CASSLHRGQNTLYF:TRBJ2-4	CASSLHRGQNTLYF	TRBV3	TRBJ2-4	0.000367536			A	TRAV13D-4,TRAV13N-4:CAMELSNYNVLYF:TRAJ21	CAMELSNYNVLYF	TRAV13D-4,TRAV13N-4	TRAJ21	0.00195303		B	TRBV5:CASSRWSNTEVFF:TRBJ1-1	CASSRWSNTEVFF	TRBV5	TRBJ1-1	0.00084409
A	TRAV10:CAASNTGYQNFYF:TRAJ49	CAASNTGYQNFYF	TRAV10	TRAJ49	0.00042589		B	TRBV3:CASSWTGSSYEQYF:TRBJ2-7	CASSWTGSSYEQYF	TRBV3	TRBJ2-7	0.000367536			A	TRAV16:CAMREASTASLGKLQF:TRAJ24	CAMREASTASLGKLQF	TRAV16	TRAJ24	0.00195303		B	TRBV15:CASSSGSTEVFF:TRBJ1-1	CASSSGSTEVFF	TRBV15	TRBJ1-1	0.00084409
A	TRAV14-3:CAASPTGGNNKLTF:TRAJ56	CAASPTGGNNKLTF	TRAV14-3	TRAJ56	0.00042589		B	TRBV20:CGARGAPGQYEQYF:TRBJ2-7	CGARGAPGQYEQYF	TRBV20	TRBJ2-7	0.000367536			A	TRAV6-3:CAMSDGTGNYKYVF:TRAJ40	CAMSDGTGNYKYVF	TRAV6-3	TRAJ40	0.00195303		B	TRBV13-1:CASSSGVEQYF:TRBJ2-7	CASSSGVEQYF	TRBV13-1	TRBJ2-7	0.00084409
A	TRAV14-3:CAASSGGSNYKLTF:TRAJ53	CAASSGGSNYKLTF	TRAV14-3	TRAJ53	0.00042589		B	TRBV1:CTCSAAGGNTEVFF:TRBJ1-1	CTCSAAGGNTEVFF	TRBV1	TRBJ1-1	0.000367536			A	TRAV8-2,TRAV8D-2:CATAREGGRALIF:TRAJ15	CATAREGGRALIF	TRAV8-2,TRAV8D-2	TRAJ15	0.00195303		B	TRBV16:CASSSRGYEQYF:TRBJ2-7	CASSSRGYEQYF	TRBV16	TRBJ2-7	0.00084409
A	TRAV14D-1:CAASTNTGYQNFYF:TRAJ49	CAASTNTGYQNFYF	TRAV14D-1	TRAJ49	0.00042589		B	TRBV13-2:CASGDSERLFF:TRBJ1-4	CASGDSERLFF	TRBV13-2	TRBJ1-4	0.000367536			A	TRAV8D-2,TRAV8N-2:CATDAGAKLTF:TRAJ39	CATDAGAKLTF	TRAV8D-2,TRAV8N-2	TRAJ39	0.00195303		B	TRBV16:CASSSTANSDYTF:TRBJ1-2	CASSSTANSDYTF	TRBV16	TRBJ1-2	0.00084409
A	TRAV7-4:CAASVDTNAYKVIF:TRAJ30	CAASVDTNAYKVIF	TRAV7-4	TRAJ30	0.00042589		B	TRBV29:CASNEQYF:TRBJ2-7	CASNEQYF	TRBV29	TRBJ2-7	0.000367431			A	TRAV8-1,TRAV8D-1:CATDDNAGAKLTF:TRAJ39	CATDDNAGAKLTF	TRAV8-1,TRAV8D-1	TRAJ39	0.00195303		B	TRBV12-2:CASSVYEQYF:TRBJ2-7	CASSVYEQYF	TRBV12-2	TRBJ2-7	0.00084409
A	TRAV4D-4:CAATGNYKYVF:TRAJ40	CAATGNYKYVF	TRAV4D-4	TRAJ40	0.00042589		B	TRBV13-1:CASSEPGLGAAETLYF:TRBJ2-3	CASSEPGLGAAETLYF	TRBV13-1	TRBJ2-3	0.000367431			A	TRAV8-1,TRAV8D-1:CATDNYGNEKITF:TRAJ48	CATDNYGNEKITF	TRAV8-1,TRAV8D-1	TRAJ48	0.00195303		B	TRBV12-1:CASSWDNANSDYTF:TRBJ1-2	CASSWDNANSDYTF	TRBV12-1	TRBJ1-2	0.00084409
A	TRAV14D-1:CAATNYGNEKITF:TRAJ48	CAATNYGNEKITF	TRAV14D-1	TRAJ48	0.00042589		B	TRBV14:CASSFAQGTEVFF:TRBJ1-1	CASSFAQGTEVFF	TRBV14	TRBJ1-1	0.000367431			A	TRAV8-2,TRAV8D-2:CATLNQGGRALIF:TRAJ15	CATLNQGGRALIF	TRAV8-2,TRAV8D-2	TRAJ15	0.00195303		B	TRBV16:CASSWGGRNQDTQYF:TRBJ2-5	CASSWGGRNQDTQYF	TRBV16	TRBJ2-5	0.00084409
A	TRAV14-2:CAAVYTNAYKVIF:TRAJ30	CAAVYTNAYKVIF	TRAV14-2	TRAJ30	0.00042589		B	TRBV15:CASSFGTGYAEQFF:TRBJ2-1	CASSFGTGYAEQFF	TRBV15	TRBJ2-1	0.000367431			A	TRAV8-2,TRAV8D-2:CAVGGNYKPTF:TRAJ6	CAVGGNYKPTF	TRAV8-2,TRAV8D-2	TRAJ6	0.00195303		B	TRBV19:CASSWRGTGQLYF:TRBJ2-2	CASSWRGTGQLYF	TRBV19	TRBJ2-2	0.00084409
A	TRAV7-4:CAAYISNTNKVVF:TRAJ34	CAAYISNTNKVVF	TRAV7-4	TRAJ34	0.00042589		B	TRBV4:CASSFRGAEVFF:TRBJ1-1	CASSFRGAEVFF	TRBV4	TRBJ1-1	0.000367431			A	TRAV3-3,TRAV3D-3:CAVSAGSNNRIFF:TRAJ31	CAVSAGSNNRIFF	TRAV3-3,TRAV3D-3	TRAJ31	0.00195303		B	TRBV26:CASTGGREQYF:TRBJ2-7	CASTGGREQYF	TRBV26	TRBJ2-7	0.00084409
A	TRAV6-7/DV9:CAGDTNAYKVIF:TRAJ30	CAGDTNAYKVIF	TRAV6-7/DV9	TRAJ30	0.00042589		B	TRBV17:CASSSTRGSNERLFF:TRBJ1-4	CASSSTRGSNERLFF	TRBV17	TRBJ1-4	0.000367431			A	TRAV3-1,TRAV3-4:CAVSANTNTGKLTF:TRAJ27	CAVSANTNTGKLTF	TRAV3-1,TRAV3-4	TRAJ27	0.00195303		B	TRBV13-1:CASTGGVQNTLYF:TRBJ2-4	CASTGGVQNTLYF	TRBV13-1	TRBJ2-4	0.00084409
A	TRAV13D-2:CAIAPTTGNTGKLIF:TRAJ37	CAIAPTTGNTGKLIF	TRAV13D-2	TRAJ37	0.00042589		B	TRBV12-1:CASSQTGLNYAEQFF:TRBJ2-1	CASSQTGLNYAEQFF	TRBV12-1	TRBJ2-1	0.000367431			A	TRAV3-3,TRAV3D-3:CAVSAWSNNRIFF:TRAJ31	CAVSAWSNNRIFF	TRAV3-3,TRAV3D-3	TRAJ31	0.00195303		B	TRBV16:CASTQGTRQYF:TRBJ2-7	CASTQGTRQYF	TRBV16	TRBJ2-7	0.00084409
A	TRAV12-3:CALADNNAGAKLTF:TRAJ39	CALADNNAGAKLTF	TRAV12-3	TRAJ39	0.00042589		B	TRBV12-1:CASSLDWSQNTLYF:TRBJ2-4	CASSLDWSQNTLYF	TRBV12-1	TRBJ2-4	0.000367431			A	TRAV3-1,TRAV3-4:CAVSGANYNVLYF:TRAJ21	CAVSGANYNVLYF	TRAV3-1,TRAV3-4	TRAJ21	0.00195303		B	TRBV1:CTCSAAGSGLGAYEQYF:TRBJ2-7	CTCSAAGSGLGAYEQYF	TRBV1	TRBJ2-7	0.00084409
A	TRAV13D-1:CALEQPSGSWQLIF:TRAJ22	CALEQPSGSWQLIF	TRAV13D-1	TRAJ22	0.00042589		B	TRBV14:CASSPTDRGQNTLYF:TRBJ2-4	CASSPTDRGQNTLYF	TRBV14	TRBJ2-4	0.000367431			A	TRAV3-3,TRAV3D-3:CAVSLDYSNNRLTL:TRAJ7	CAVSLDYSNNRLTL	TRAV3-3,TRAV3D-3	TRAJ7	0.00195303		B	TRBV15:CATGLGDYAEQFF:TRBJ2-1	CATGLGDYAEQFF	TRBV15	TRBJ2-1	0.00084409
A	TRAV12-3:CALRGASSGSWQLIF:TRAJ22	CALRGASSGSWQLIF	TRAV12-3	TRAJ22	0.00042589		B	TRBV5:CASSQDAGANTEVFF:TRBJ1-1	CASSQDAGANTEVFF	TRBV5	TRBJ1-1	0.000367431			A	TRAV7D-5:CAVSLPGTGSNRLTF:TRAJ28	CAVSLPGTGSNRLTF	TRAV7D-5	TRAJ28	0.00195303		B	TRBV1:CTCSADRAGGVQDTQYF:TRBJ2-5	CTCSADRAGGVQDTQYF	TRBV1	TRBJ2-5	0.00084409
A	TRAV12-3:CALRVFTGSGGKLTL:TRAJ44	CALRVFTGSGGKLTL	TRAV12-3	TRAJ44	0.00042589		B	TRBV1:CTCSADLLGGYEQYF:TRBJ2-7	CTCSADLLGGYEQYF	TRBV1	TRBJ2-7	0.000367431			A	TRAV7-3,TRAV7D-3:CAVSTSSGQKLVF:TRAJ16	CAVSTSSGQKLVF	TRAV7-3,TRAV7D-3	TRAJ16	0.00195303		B	TRBV31:CAWNWGQNTLYF:TRBJ2-4	CAWNWGQNTLYF	TRBV31	TRBJ2-4	0.00084409
A	TRAV9D-3:CALSANMGYKLTF:TRAJ9	CALSANMGYKLTF	TRAV9D-3	TRAJ9	0.00042589		B	TRBV12-2:CASSLGQGAGERLFF:TRBJ1-4	CASSLGQGAGERLFF	TRBV12-2	TRBJ1-4	0.000367431			A	TRAV3D-3:CAVSYSNNRIFF:TRAJ31	CAVSYSNNRIFF	TRAV3D-3	TRAJ31	0.00195303		B	TRBV20:CGARAGGEEQYF:TRBJ2-7	CGARAGGEEQYF	TRBV20	TRBJ2-7	0.00084409
A	TRAV12D-2:CALSDNYAQGLTF:TRAJ26	CALSDNYAQGLTF	TRAV12D-2	TRAJ26	0.00042589		B	TRBV17:CASSRAGDSYEQYF:TRBJ2-7	CASSRAGDSYEQYF	TRBV17	TRBJ2-7	0.000367431			A	TRAV12D-1,TRAV12-1,TRAV12N-3:CALMTGGYKVVF:TRAJ12	CALMTGGYKVVF	TRAV12D-1,TRAV12-1,TRAV12N-3	TRAJ12	0.00195303		B	TRBV30:CSSRGTGGNTLYF:TRBJ1-3	CSSRGTGGNTLYF	TRBV30	TRBJ1-3	0.00084409
A	TRAV12D-1:CALSDRTGGNNKLTF:TRAJ56	CALSDRTGGNNKLTF	TRAV12D-1	TRAJ56	0.00042589		B	TRBV12-2:CASSLLQNTLYF:TRBJ2-4	CASSLLQNTLYF	TRBV12-2	TRBJ2-4	0.000367431			A	TRAV12-1,TRAV12D-1,TRAV12N-3:CALSDRDSGTYQRF:TRAJ13	CALSDRDSGTYQRF	TRAV12-1,TRAV12D-1,TRAV12N-3	TRAJ13	0.00195303		B	TRBV23:CSSSQSGTGDQDTQYF:TRBJ2-5	CSSSQSGTGDQDTQYF	TRBV23	TRBJ2-5	0.00084409
A	TRAV12D-1:CALSDTGNYKYVF:TRAJ40	CALSDTGNYKYVF	TRAV12D-1	TRAJ40	0.00042589		B	TRBV4:CASSYSGLGYTQYF:TRBJ2-5	CASSYSGLGYTQYF	TRBV4	TRBJ2-5	0.000367431			A	TRAV13-1,TRAV13D-4,TRAV13N-1,TRAV13N-4:CAMERWDNNNAPRF:TRAJ43	CAMERWDNNNAPRF	TRAV13-1,TRAV13D-4,TRAV13N-1,TRAV13N-4	TRAJ43	0.00195303		B	TRBV1:CTCSAASNERLFF:TRBJ1-4	CTCSAASNERLFF	TRBV1	TRBJ1-4	0.00084409
A	TRAV12-2:CALSDTSSGSWQLIF:TRAJ22	CALSDTSSGSWQLIF	TRAV12-2	TRAJ22	0.00042589		B	TRBV14:CASSLTPGGEVFF:TRBJ1-1	CASSLTPGGEVFF	TRBV14	TRBJ1-1	0.000367431			A	TRAV3-1,TRAV3-4,TRAV3D-3:CAVIYQGGRALIF:TRAJ15	CAVIYQGGRALIF	TRAV3-1,TRAV3-4,TRAV3D-3	TRAJ15	0.00195303		B	TRBV1:CTCSADLRGGDAEQFF:TRBJ2-1	CTCSADLRGGDAEQFF	TRBV1	TRBJ2-1	0.00084409
A	TRAV12D-1:CALSNYQLIW:TRAJ33	CALSNYQLIW	TRAV12D-1	TRAJ33	0.00042589		B	TRBV19:CASSMRDVFF:TRBJ1-1	CASSMRDVFF	TRBV19	TRBJ1-1	0.000367431			A	TRAV3-1,TRAV3-4,TRAV3D-3:CAVSAGGGRALIF:TRAJ15	CAVSAGGGRALIF	TRAV3-1,TRAV3-4,TRAV3D-3	TRAJ15	0.00195303		B	TRBV1:CTCSAEQMNTEVFF:TRBJ1-1	CTCSAEQMNTEVFF	TRBV1	TRBJ1-1	0.00084409
A	TRAV15N-1:CALWELAPGGNYKPTF:TRAJ6	CALWELAPGGNYKPTF	TRAV15N-1	TRAJ6	0.00042589		B	TRBV20:CGAREGGAGERLFF:TRBJ1-4	CGAREGGAGERLFF	TRBV20	TRBJ1-4	0.000367431			A	TRAV7N-5:CAVTGGYKVVF:TRAJ12	CAVTGGYKVVF	TRAV7N-5	TRAJ12	0.00195303		B	TRBV1:CTCSAGGLGGAETLYF:TRBJ2-3	CTCSAGGLGGAETLYF	TRBV1	TRBJ2-3	0.00084409
A	TRAV15D-1/DV6D-1:CALWELTSGSWQLIF:TRAJ22	CALWELTSGSWQLIF	TRAV15D-1/DV6D-1	TRAJ22	0.00042589		B	TRBV1:CTCSAGQKDTQYF:TRBJ2-5	CTCSAGQKDTQYF	TRBV1	TRBJ2-5	0.000367431			A	TRAV12-3,TRAV12D-1,TRAV12D-2,TRAV12D-3:CAWSSNTNKVVF:TRAJ34	CAWSSNTNKVVF	TRAV12-3,TRAV12D-1,TRAV12D-2,TRAV12D-3	TRAJ34	0.00195303		B	TRBV1:CTCSAGRGQDERLFF:TRBJ1-4	CTCSAGRGQDERLFF	TRBV1	TRBJ1-4	0.00084409
A	TRAV13D-1:CAMEQDYSNNRLTL:TRAJ7	CAMEQDYSNNRLTL	TRAV13D-1	TRAJ7	0.00042589		B	TRBV5:CASSHGLGGAETLYF:TRBJ2-3	CASSHGLGGAETLYF	TRBV5	TRBJ2-3	0.000367326			A	TRAV14-1,TRAV14-2:CAADTNAYKVIF:TRAJ30	CAADTNAYKVIF	TRAV14-1,TRAV14-2	TRAJ30	0.00195303		B	TRBV1:CTCSAPETYNSPLYF:TRBJ1-6	CTCSAPETYNSPLYF	TRBV1	TRBJ1-6	0.00084409
A	TRAV13N-1:CAMERPSGSWQLIF:TRAJ22	CAMERPSGSWQLIF	TRAV13N-1	TRAJ22	0.00042589		B	TRBV14:CASRPGTFANTGQLYF:TRBJ2-2	CASRPGTFANTGQLYF	TRBV14	TRBJ2-2	0.000315016			A	TRAV14-1,TRAV14-2:CAAEGTNAYKVIF:TRAJ30	CAAEGTNAYKVIF	TRAV14-1,TRAV14-2	TRAJ30	0.00195303		B	TRBV13-1:CASSDRGETLYF:TRBJ2-3	CASSDRGETLYF	TRBV13-1	TRBJ2-3	0.00084409
A	TRAV13D-4:CAMGDRGSALGRLHF:TRAJ18	CAMGDRGSALGRLHF	TRAV13D-4	TRAJ18	0.00042589		B	TRBV15:CASSFRVSQNTLYF:TRBJ2-4	CASSFRVSQNTLYF	TRBV15	TRBJ2-4	0.000315016			A	TRAV14-1,TRAV14-2:CAASAAGGYKVVF:TRAJ12	CAASAAGGYKVVF	TRAV14-1,TRAV14-2	TRAJ12	0.00195303		B	TRBV13-1,TRBV13-3:CASSDSQNTLYF:TRBJ2-4	CASSDSQNTLYF	TRBV13-1,TRBV13-3	TRBJ2-4	0.00084409
A	TRAV16:CAMREGLGYNVLYF:TRAJ21	CAMREGLGYNVLYF	TRAV16	TRAJ21	0.00042589		B	TRBV4:CASSSLDNYAEQFF:TRBJ2-1	CASSSLDNYAEQFF	TRBV4	TRBJ2-1	0.000315016			A	TRAV14-1,TRAV14-2:CAASTNSNNRLTL:TRAJ7	CAASTNSNNRLTL	TRAV14-1,TRAV14-2	TRAJ7	0.00195303		B	TRBV3:CASSLGTDSYEQYF:TRBJ2-7	CASSLGTDSYEQYF	TRBV3	TRBJ2-7	0.000834169
A	TRAV16:CAMREGTGGYKVVF:TRAJ12	CAMREGTGGYKVVF	TRAV16	TRAJ12	0.00042589		B	TRBV4:CASSHSGGGNTLYF:TRBJ2-4	CASSHSGGGNTLYF	TRBV4	TRBJ2-4	0.000315016			A	TRAV6-6,TRAV6-7/DV9,TRAV6D-6,TRAV6D-7:CALGDMGYKLTF:TRAJ9	CALGDMGYKLTF	TRAV6-6,TRAV6-7/DV9,TRAV6D-6,TRAV6D-7	TRAJ9	0.00195303		B	TRBV19:CASSDRGQNTLYF:TRBJ2-4	CASSDRGQNTLYF	TRBV19	TRBJ2-4	0.000834169
A	TRAV16N:CAMRENYGSSGNKLIF:TRAJ32	CAMRENYGSSGNKLIF	TRAV16N	TRAJ32	0.00042589		B	TRBV29:CASSLGANSDYTF:TRBJ1-2	CASSLGANSDYTF	TRBV29	TRBJ1-2	0.000315016			A	TRAV4-4/DV10,TRAV4D-4:CAAAGGNNKLTF:TRAJ56	CAAAGGNNKLTF	TRAV4-4/DV10,TRAV4D-4	TRAJ56	0.00195303		B	TRBV19:CASSIVANSDYTF:TRBJ1-2	CASSIVANSDYTF	TRBV19	TRBJ1-2	0.000834169
A	TRAV16N:CAMRGNMGYKLTF:TRAJ9	CAMRGNMGYKLTF	TRAV16N	TRAJ9	0.00042589		B	TRBV17:CASSGGRAETLYF:TRBJ2-3	CASSGGRAETLYF	TRBV17	TRBJ2-3	0.000315016			A	TRAV9-2,TRAV9-1:CAANNNNAPRF:TRAJ43	CAANNNNAPRF	TRAV9-2,TRAV9-1	TRAJ43	0.00195303		B	TRBV15:CASSYRPGQLYF:TRBJ2-2	CASSYRPGQLYF	TRBV15	TRBJ2-2	0.000834169
A	TRAV16:CASSGGSNAKLTF:TRAJ42	CASSGGSNAKLTF	TRAV16	TRAJ42	0.00042589		B	TRBV12-2:CASSLDRNERLFF:TRBJ1-4	CASSLDRNERLFF	TRBV12-2	TRBJ1-4	0.000315016			A	TRAV13-1,TRAV13D-4,TRAV13N-1,TRAV13N-4:CAMEHTNTGKLTF:TRAJ27	CAMEHTNTGKLTF	TRAV13-1,TRAV13D-4,TRAV13N-1,TRAV13N-4	TRAJ27	0.00195303		B	TRBV12-2:CASSLGGEQYF:TRBJ2-7	CASSLGGEQYF	TRBV12-2	TRBJ2-7	0.000834169
A	TRAV8D-2:CATDRTGGLSGKLTF:TRAJ2	CATDRTGGLSGKLTF	TRAV8D-2	TRAJ2	0.00042589		B	TRBV13-2:CASGDALNYEQYF:TRBJ2-7	CASGDALNYEQYF	TRBV13-2	TRBJ2-7	0.000315016			A	TRAV7-4:CAASENNYAQGLTF:TRAJ26	CAASENNYAQGLTF	TRAV7-4	TRAJ26	0.00188498		B	TRBV13-2:CASGHREVFF:TRBJ1-1	CASGHREVFF	TRBV13-2	TRBJ1-1	0.000753609
A	TRAV8D-2:CATHLTGGYKVVF:TRAJ12	CATHLTGGYKVVF	TRAV8D-2	TRAJ12	0.00042589		B	TRBV14:CASSWDSGNTLYF:TRBJ1-3	CASSWDSGNTLYF	TRBV14	TRBJ1-3	0.000315016			A	TRAV10,TRAV10D,TRAV10N:CAANQGGRALIF:TRAJ15	CAANQGGRALIF	TRAV10,TRAV10D,TRAV10N	TRAJ15	0.00165021		B	TRBV12-2:CASSLGGEGDTQYF:TRBJ2-5	CASSLGGEGDTQYF	TRBV12-2	TRBJ2-5	0.000753609
A	TRAV19:CAVGGFASALTF:TRAJ35	CAVGGFASALTF	TRAV19	TRAJ35	0.00042589		B	TRBV16:CASSLGGRDTLYF:TRBJ2-4	CASSLGGRDTLYF	TRBV16	TRBJ2-4	0.000315016			A	TRAV14-1,TRAV14-2:CAASADYNQGKLIF:TRAJ23	CAASADYNQGKLIF	TRAV14-1,TRAV14-2	TRAJ23	0.00165021		B	TRBV13-3:CASSTGTGQLYF:TRBJ2-2	CASSTGTGQLYF	TRBV13-3	TRBJ2-2	0.000753609
A	TRAV3-1:CAVGGKMSNYNVLYF:TRAJ21	CAVGGKMSNYNVLYF	TRAV3-1	TRAJ21	0.00042589		B	TRBV20:CGARGISNERLFF:TRBJ1-4	CGARGISNERLFF	TRBV20	TRBJ1-4	0.000315016			A	TRAV14-2,TRAV14-3:CAASENTGNYKYVF:TRAJ40	CAASENTGNYKYVF	TRAV14-2,TRAV14-3	TRAJ40	0.00165021		B	TRBV1:CTCSAGTISNERLFF:TRBJ1-4	CTCSAGTISNERLFF	TRBV1	TRBJ1-4	0.000753609
A	TRAV7-5:CAVKGYAQGLTF:TRAJ26	CAVKGYAQGLTF	TRAV7-5	TRAJ26	0.00042589		B	TRBV13-1:CASSPLWEQYF:TRBJ2-7	CASSPLWEQYF	TRBV13-1	TRBJ2-7	0.000315016			A	TRAV14-3:CAASDPEGADRLTF:TRAJ45	CAASDPEGADRLTF	TRAV14-3	TRAJ45	0.00165021		B	TRBV17:CASSPTGGHTNERLFF:TRBJ1-4	CASSPTGGHTNERLFF	TRBV17	TRBJ1-4	0.000743688
A	TRAV3D-3:CAVKYQGGRALIF:TRAJ15	CAVKYQGGRALIF	TRAV3D-3	TRAJ15	0.00042589		B	TRBV17:CAGSRRTGGRSQDTQYF:TRBJ2-5	CAGSRRTGGRSQDTQYF	TRBV17	TRBJ2-5	0.000314911			A	TRAV13D-1:CALDASSGSWQLIF:TRAJ22	CALDASSGSWQLIF	TRAV13D-1	TRAJ22	0.00165021		B	TRBV4:CASSPWGRGSQNTLYF:TRBJ2-4	CASSPWGRGSQNTLYF	TRBV4	TRBJ2-4	0.000743688
A	TRAV7-6:CAVNTGANTGKLTF:TRAJ52	CAVNTGANTGKLTF	TRAV7-6	TRAJ52	0.00042589		B	TRBV13-2:CASGAGTEVFF:TRBJ1-1	CASGAGTEVFF	TRBV13-2	TRBJ1-1	0.000314911			A	TRAV12D-1:CALSDRTGNTGKLIF:TRAJ37	CALSDRTGNTGKLIF	TRAV12D-1	TRAJ37	0.00165021		B	TRBV12-1:CASSRTENPNSDYTF:TRBJ1-2	CASSRTENPNSDYTF	TRBV12-1	TRBJ1-2	0.000743688
A	TRAV9D-3:CAVSANYNQGKLIF:TRAJ23	CAVSANYNQGKLIF	TRAV9D-3	TRAJ23	0.00042589		B	TRBV13-2:CASGATASYEQYF:TRBJ2-7	CASGATASYEQYF	TRBV13-2	TRBJ2-7	0.000314911			A	TRAV8N-2:CATDRDNYAQGLTF:TRAJ26	CATDRDNYAQGLTF	TRAV8N-2	TRAJ26	0.00165021		B	TRBV12-2:CASSQGLGVSYEQYF:TRBJ2-7	CASSQGLGVSYEQYF	TRBV12-2	TRBJ2-7	0.000743688
A	TRAV9N-3:CAVSASGSWQLIF:TRAJ22	CAVSASGSWQLIF	TRAV9N-3	TRAJ22	0.00042589		B	TRBV13-2:CASGDAGQDTQYF:TRBJ2-5	CASGDAGQDTQYF	TRBV13-2	TRBJ2-5	0.000314911			A	TRAV6-6,TRAV6D-6:CALGDSGSWQLIF:TRAJ22	CALGDSGSWQLIF	TRAV6-6,TRAV6D-6	TRAJ22	0.00165021		B	TRBV13-1:CASSDVGGRVDTQYF:TRBJ2-5	CASSDVGGRVDTQYF	TRBV13-1	TRBJ2-5	0.000743688
A	TRAV9-1:CAVSDNNNAPRF:TRAJ43	CAVSDNNNAPRF	TRAV9-1	TRAJ43	0.00042589		B	TRBV13-2:CASGDREDTQYF:TRBJ2-5	CASGDREDTQYF	TRBV13-2	TRBJ2-5	0.000314911			A	TRAV16:CAMREGYRGSALGRLHF:TRAJ18	CAMREGYRGSALGRLHF	TRAV16	TRAJ18	0.00158216		B	TRBV13-1:CASSDATGGEYEQYF:TRBJ2-7	CASSDATGGEYEQYF	TRBV13-1	TRBJ2-7	0.000743688
A	TRAV7-2:CAVSMMGYKLTF:TRAJ9	CAVSMMGYKLTF	TRAV7-2	TRAJ9	0.00042589		B	TRBV13-2:CASGDSSYEQYF:TRBJ2-7	CASGDSSYEQYF	TRBV13-2	TRBJ2-7	0.000314911			A	TRAV14-1:CAASSTYGSSGNKLIF:TRAJ32	CAASSTYGSSGNKLIF	TRAV14-1	TRAJ32	0.00158216		B	TRBV15:CASRKDWGSQNTLYF:TRBJ2-4	CASRKDWGSQNTLYF	TRBV15	TRBJ2-4	0.000743688
A	TRAV7-6:CAVSMRTNTGKLTF:TRAJ27	CAVSMRTNTGKLTF	TRAV7-6	TRAJ27	0.00042589		B	TRBV13-2:CASGDVTPSAETLYF:TRBJ2-3	CASGDVTPSAETLYF	TRBV13-2	TRBJ2-3	0.000314911			A	TRAV3-4:CAVSENYNQGKLIF:TRAJ23	CAVSENYNQGKLIF	TRAV3-4	TRAJ23	0.00158216		B	TRBV1:CTCSADWDIYAEQFF:TRBJ2-1	CTCSADWDIYAEQFF	TRBV1	TRBJ2-1	0.000743688
A	TRAV21/DV12:CILRVVWWPGYQNFYF:TRAJ49	CILRVVWWPGYQNFYF	TRAV21/DV12	TRAJ49	0.00042589		B	TRBV13-2:CASGDWLGGRQDTQYF:TRBJ2-5	CASGDWLGGRQDTQYF	TRBV13-2	TRBJ2-5	0.000314911			A	TRAV12D-1:CALSGHSNYQLIW:TRAJ33	CALSGHSNYQLIW	TRAV12D-1	TRAJ33	0.00158216		B	TRBV12-2:CASSRTGGNSDYTF:TRBJ1-2	CASSRTGGNSDYTF	TRBV12-2	TRBJ1-2	0.000743688
A	TRAV2:CIVTDMANSAGNKLTF:TRAJ17	CIVTDMANSAGNKLTF	TRAV2	TRAJ17	0.00042589		B	TRBV13-2:CASGELGGSAETLYF:TRBJ2-3	CASGELGGSAETLYF	TRBV13-2	TRBJ2-3	0.000314911			A	TRAV12D-1:CALSQGGRALIF:TRAJ15	CALSQGGRALIF	TRAV12D-1	TRAJ15	0.00158216		B	TRBV5:CASSPLGGKDTQYF:TRBJ2-5	CASSPLGGKDTQYF	TRBV5	TRBJ2-5	0.000743688
A	TRAV10,TRAV10D:CAADPSSNTNKVVF:TRAJ34	CAADPSSNTNKVVF	TRAV10,TRAV10D	TRAJ34	0.00042589		B	TRBV17:CASGGNTGQLYF:TRBJ2-2	CASGGNTGQLYF	TRBV17	TRBJ2-2	0.000314911			A	TRAV16:CAMREGSTGGNNKLTF:TRAJ56	CAMREGSTGGNNKLTF	TRAV16	TRAJ56	0.00158216		B	TRBV13-1:CASSDARGAGQLYF:TRBJ2-2	CASSDARGAGQLYF	TRBV13-1	TRBJ2-2	0.000743688
A	TRAV4D-3,TRAV4N-3:CAAGQTGFASALTF:TRAJ35	CAAGQTGFASALTF	TRAV4D-3,TRAV4N-3	TRAJ35	0.00042589		B	TRBV17:CASRAGRYAEQFF:TRBJ2-1	CASRAGRYAEQFF	TRBV17	TRBJ2-1	0.000314911			A	TRAV7-5:CAVSPNYNQGKLIF:TRAJ23	CAVSPNYNQGKLIF	TRAV7-5	TRAJ23	0.00158216		B	TRBV16:CASSLHISNERLFF:TRBJ1-4	CASSLHISNERLFF	TRBV16	TRBJ1-4	0.000743688
A	TRAV14-1:CAAKNYGSSGNKLIF:TRAJ32	CAAKNYGSSGNKLIF	TRAV14-1	TRAJ32	0.00042589		B	TRBV17:CASRRDNSYEQYF:TRBJ2-7	CASRRDNSYEQYF	TRBV17	TRBJ2-7	0.000314911			A	TRAV6-6,TRAV6D-6:CALASSGSWQLIF:TRAJ22	CALASSGSWQLIF	TRAV6-6,TRAV6D-6	TRAJ22	0.00158216		B	TRBV17:CASSGDRQNTLYF:TRBJ2-4	CASSGDRQNTLYF	TRBV17	TRBJ2-4	0.000743688
A	TRAV3D-3:CAALMDSNYQLIW:TRAJ33	CAALMDSNYQLIW	TRAV3D-3	TRAJ33	0.00042589		B	TRBV16:CASSADRGQNTLYF:TRBJ2-4	CASSADRGQNTLYF	TRBV16	TRBJ2-4	0.000314911			A	TRAV4-3,TRAV4D-3,TRAV4N-3:CAAAANSGTYQRF:TRAJ13	CAAAANSGTYQRF	TRAV4-3,TRAV4D-3,TRAV4N-3	TRAJ13	0.00158216		B	TRBV13-1:CASSGTPNSDYTF:TRBJ1-2	CASSGTPNSDYTF	TRBV13-1	TRBJ1-2	0.000743688
A	TRAV7-2:CAARFYNQGKLIF:TRAJ23	CAARFYNQGKLIF	TRAV7-2	TRAJ23	0.00042589		B	TRBV13-1:CASSDAGAETLYF:TRBJ2-3	CASSDAGAETLYF	TRBV13-1	TRBJ2-3	0.000314911			A	TRAV12-2,TRAV12D-1,TRAV12N-3:CALLTGGYKVVF:TRAJ12	CALLTGGYKVVF	TRAV12-2,TRAV12D-1,TRAV12N-3	TRAJ12	0.00158216		B	TRBV29:CASSLGLNTLYF:TRBJ2-4	CASSLGLNTLYF	TRBV29	TRBJ2-4	0.000743688
A	TRAV14-3:CAASANSGTYQRF:TRAJ13	CAASANSGTYQRF	TRAV14-3	TRAJ13	0.00042589		B	TRBV13-1:CASSDAGFTGQLYF:TRBJ2-2	CASSDAGFTGQLYF	TRBV13-1	TRBJ2-2	0.000314911			A	TRAV5D-4:CAASDSNNRIFF:TRAJ31	CAASDSNNRIFF	TRAV5D-4	TRAJ31	0.00127934		B	TRBV15:CASSLAGEQYF:TRBJ2-7	CASSLAGEQYF	TRBV15	TRBJ2-7	0.000743688
A	TRAV7-2:CAASDYAQGLTF:TRAJ26	CAASDYAQGLTF	TRAV7-2	TRAJ26	0.00042589		B	TRBV13-3:CASSDGDRKYEQYF:TRBJ2-7	CASSDGDRKYEQYF	TRBV13-3	TRBJ2-7	0.000314911			A	TRAV12D-1:CALSDLYQGGSAKLIF:TRAJ57	CALSDLYQGGSAKLIF	TRAV12D-1	TRAJ57	0.00127934		B	TRBV26:CASNTYAEQFF:TRBJ2-1	CASNTYAEQFF	TRBV26	TRBJ2-1	0.000743688
A	TRAV14-1,TRAV14D-1:CAASFYNQGKLIF:TRAJ23	CAASFYNQGKLIF	TRAV14-1,TRAV14D-1	TRAJ23	0.00042589		B	TRBV13-1:CASSDRGDQNTLYF:TRBJ2-4	CASSDRGDQNTLYF	TRBV13-1	TRBJ2-4	0.000314911			A	TRAV16:CAMREGASSSFSKLVF:TRAJ50	CAMREGASSSFSKLVF	TRAV16	TRAJ50	0.00127934		B	TRBV1:CTCSADRASQNTLYF:TRBJ2-4	CTCSADRASQNTLYF	TRBV1	TRBJ2-4	0.000743688
A	TRAV7-2:CAASNYQLIW:TRAJ33	CAASNYQLIW	TRAV7-2	TRAJ33	0.00042589		B	TRBV13-3:CASSDVGANERLFF:TRBJ1-4	CASSDVGANERLFF	TRBV13-3	TRBJ1-4	0.000314911			A	TRAV7-4:CAARGDRGSALGRLHF:TRAJ18	CAARGDRGSALGRLHF	TRAV7-4	TRAJ18	0.00127934		B	TRBV13-3:CASSETANTEVFF:TRBJ1-1	CASSETANTEVFF	TRBV13-3	TRBJ1-1	0.000743688
A	TRAV8D-2:CAASSGSWQLIF:TRAJ22	CAASSGSWQLIF	TRAV8D-2	TRAJ22	0.00042589		B	TRBV13-3:CASSERDWYEQYF:TRBJ2-7	CASSERDWYEQYF	TRBV13-3	TRBJ2-7	0.000314911			A	TRAV15N-1:CALWELSNSGTYQRF:TRAJ13	CALWELSNSGTYQRF	TRAV15N-1	TRAJ13	0.00127934		B	TRBV29:CASSPRQAYYAEQFF:TRBJ2-1	CASSPRQAYYAEQFF	TRBV29	TRBJ2-1	0.000733768
A	TRAV7-2:CAASTLSNYNVLYF:TRAJ21	CAASTLSNYNVLYF	TRAV7-2	TRAJ21	0.00042589		B	TRBV13-1:CASSESSYEQYF:TRBJ2-7	CASSESSYEQYF	TRBV13-1	TRBJ2-7	0.000314911			A	TRAV12-1,TRAV12-2,TRAV12D-1,TRAV12N-3:CALSELSSGSWQLIF:TRAJ22	CALSELSSGSWQLIF	TRAV12-1,TRAV12-2,TRAV12D-1,TRAV12N-3	TRAJ22	0.00127934		B	TRBV12-1:CASSLGANTEVFF:TRBJ1-1	CASSLGANTEVFF	TRBV12-1	TRBJ1-1	0.000733768
A	TRAV13D-4,TRAV13N-4:CADNYNQGKLIF:TRAJ23	CADNYNQGKLIF	TRAV13D-4,TRAV13N-4	TRAJ23	0.00042589		B	TRBV15:CASSFDRGRERLFF:TRBJ1-4	CASSFDRGRERLFF	TRBV15	TRBJ1-4	0.000314911			A	TRAV12D-1:CALRGPGTGSNRLTF:TRAJ28	CALRGPGTGSNRLTF	TRAV12D-1	TRAJ28	0.00127934		B	TRBV1:CTCSNGGSQNTLYF:TRBJ2-4	CTCSNGGSQNTLYF	TRBV1	TRBJ2-4	0.000663128
A	TRAV6-6,TRAV6D-6:CAGGDAYKVIF:TRAJ30	CAGGDAYKVIF	TRAV6-6,TRAV6D-6	TRAJ30	0.00042589		B	TRBV14:CASSFRQAYNSPLYF:TRBJ1-6	CASSFRQAYNSPLYF	TRBV14	TRBJ1-6	0.000314911			A	TRAV16,TRAV16N:CAMREYDTNAYKVIF:TRAJ30	CAMREYDTNAYKVIF	TRAV16,TRAV16N	TRAJ30	0.00127934		B	TRBV12-2:CASSDRTGPSAETLYF:TRBJ2-3	CASSDRTGPSAETLYF	TRBV12-2	TRBJ2-3	0.000653207
A	TRAV7D-6:CAGHDSGYNKLTF:TRAJ11	CAGHDSGYNKLTF	TRAV7D-6	TRAJ11	0.00042589		B	TRBV19:CASSIGGRGYAEQFF:TRBJ2-1	CASSIGGRGYAEQFF	TRBV19	TRBJ2-1	0.000314911			A	TRAV16:CAMREGGFGGYKVVF:TRAJ12	CAMREGGFGGYKVVF	TRAV16	TRAJ12	0.00127934		B	TRBV13-3:CASSDVRGRSGNTLYF:TRBJ1-3	CASSDVRGRSGNTLYF	TRBV13-3	TRBJ1-3	0.000653207
A	TRAV13-2:CAIDLMSNYNVLYF:TRAJ21	CAIDLMSNYNVLYF	TRAV13-2	TRAJ21	0.00042589		B	TRBV19:CASSIGGSQNTLYF:TRBJ2-4	CASSIGGSQNTLYF	TRBV19	TRBJ2-4	0.000314911			A	TRAV4-4/DV10:CAAGDSNYQLIW:TRAJ33	CAAGDSNYQLIW	TRAV4-4/DV10	TRAJ33	0.00127934		B	TRBV13-2:CASERAEQFF:TRBJ2-1	CASERAEQFF	TRBV13-2	TRBJ2-1	0.000653207
A	TRAV6-6,TRAV6D-6:CALGAGGTNAYKVIF:TRAJ30	CALGAGGTNAYKVIF	TRAV6-6,TRAV6D-6	TRAJ30	0.00042589		B	TRBV19:CASSIGLGGRAETLYF:TRBJ2-3	CASSIGLGGRAETLYF	TRBV19	TRBJ2-3	0.000314911			A	TRAV7-4:CAASESSSGSWQLIF:TRAJ22	CAASESSSGSWQLIF	TRAV7-4	TRAJ22	0.00127934		B	TRBV4:CASSPLGGRLQNTLYF:TRBJ2-4	CASSPLGGRLQNTLYF	TRBV4	TRBJ2-4	0.000653207
A	TRAV6-6,TRAV6D-6:CALGASTNAYKVIF:TRAJ30	CALGASTNAYKVIF	TRAV6-6,TRAV6D-6	TRAJ30	0.00042589		B	TRBV19:CASSIRTSQNTLYF:TRBJ2-4	CASSIRTSQNTLYF	TRBV19	TRBJ2-4	0.000314911			A	TRAV6-2:CVLGANNAGAKLTF:TRAJ39	CVLGANNAGAKLTF	TRAV6-2	TRAJ39	0.00127934		B	TRBV13-2:CASGDRGYEQYF:TRBJ2-7	CASGDRGYEQYF	TRBV13-2	TRBJ2-7	0.000653207
A	TRAV6-6,TRAV6D-6:CALGGYNQGKLIF:TRAJ23	CALGGYNQGKLIF	TRAV6-6,TRAV6D-6	TRAJ23	0.00042589		B	TRBV16:CASSLAGHYAEQFF:TRBJ2-1	CASSLAGHYAEQFF	TRBV16	TRBJ2-1	0.000314911			A	TRAV14-2:CAASADYSNNRLTL:TRAJ7	CAASADYSNNRLTL	TRAV14-2	TRAJ7	0.00127934		B	TRBV1:CTCSADMGASAETLYF:TRBJ2-3	CTCSADMGASAETLYF	TRBV1	TRBJ2-3	0.000653207
A	TRAV12D-1,TRAV12-1:CALSDRGGSALGRLHF:TRAJ18	CALSDRGGSALGRLHF	TRAV12D-1,TRAV12-1	TRAJ18	0.00042589		B	TRBV12-2:CASSLAGRSAETLYF:TRBJ2-3	CASSLAGRSAETLYF	TRBV12-2	TRBJ2-3	0.000314911			A	TRAV6-6,TRAV6D-6:CALGDASGSWQLIF:TRAJ22	CALGDASGSWQLIF	TRAV6-6,TRAV6D-6	TRAJ22	0.00127934		B	TRBV13-2:CASGDVGFNQDTQYF:TRBJ2-5	CASGDVGFNQDTQYF	TRBV13-2	TRBJ2-5	0.000653207
A	TRAV6D-6,TRAV6N-6:CALSEESNNRIFF:TRAJ31	CALSEESNNRIFF	TRAV6D-6,TRAV6N-6	TRAJ31	0.00042589		B	TRBV12-2:CASSLDWGFSAETLYF:TRBJ2-3	CASSLDWGFSAETLYF	TRBV12-2	TRBJ2-3	0.000314911			A	TRAV5-4:CAASPNTGNYKYVF:TRAJ40	CAASPNTGNYKYVF	TRAV5-4	TRAJ40	0.00127934		B	TRBV29:CASSLGKGTQNTLYF:TRBJ2-4	CASSLGKGTQNTLYF	TRBV29	TRBJ2-4	0.000653207
A	TRAV4-3,TRAV4D-3,TRAV4D-4,TRAV4N-3:CAADGYTGANTGKLTF:TRAJ52	CAADGYTGANTGKLTF	TRAV4-3,TRAV4D-3,TRAV4D-4,TRAV4N-3	TRAJ52	0.00042589		B	TRBV12-2:CASSLEDRGSYEQYF:TRBJ2-7	CASSLEDRGSYEQYF	TRBV12-2	TRBJ2-7	0.000314911			A	TRAV16:CAMRENTGYQNFYF:TRAJ49	CAMRENTGYQNFYF	TRAV16	TRAJ49	0.00127934		B	TRBV29:CASSLSQGSQNTLYF:TRBJ2-4	CASSLSQGSQNTLYF	TRBV29	TRBJ2-4	0.000653207
A	TRAV16,TRAV16N:CAMRENQGGRALIF:TRAJ15	CAMRENQGGRALIF	TRAV16,TRAV16N	TRAJ15	0.00042589		B	TRBV12-2:CASSLGGRQDTQYF:TRBJ2-5	CASSLGGRQDTQYF	TRBV12-2	TRBJ2-5	0.000314911			A	TRAV7-5:CADNYAQGLTF:TRAJ26	CADNYAQGLTF	TRAV7-5	TRAJ26	0.00127934		B	TRBV13-2:CASGQAPLF:TRBJ1-5	CASGQAPLF	TRBV13-2	TRBJ1-5	0.000653207
A	TRAV16,TRAV16N:CAMREQGTGSKLSF:TRAJ58	CAMREQGTGSKLSF	TRAV16,TRAV16N	TRAJ58	0.00042589		B	TRBV12-2:CASSLGTYTEVFF:TRBJ1-1	CASSLGTYTEVFF	TRBV12-2	TRBJ1-1	0.000314911			A	TRAV12D-2:CAFGTGGYKVVF:TRAJ12	CAFGTGGYKVVF	TRAV12D-2	TRAJ12	0.00127934		B	TRBV12-1:CASSLPTSNTGQLYF:TRBJ2-2	CASSLPTSNTGQLYF	TRBV12-1	TRBJ2-2	0.000653207
A	TRAV8-2,TRAV8D-2:CATVTPGANTGKLTF:TRAJ52	CATVTPGANTGKLTF	TRAV8-2,TRAV8D-2	TRAJ52	0.00042589		B	TRBV16:CASSLRDKNQAPLF:TRBJ1-5	CASSLRDKNQAPLF	TRBV16	TRBJ1-5	0.000314911			A	TRAV8-2,TRAV8D-2:CATDAYSAGNKLTF:TRAJ17	CATDAYSAGNKLTF	TRAV8-2,TRAV8D-2	TRAJ17	0.00127934		B	TRBV12-2:CASSPRYWGPYEQYF:TRBJ2-7	CASSPRYWGPYEQYF	TRBV12-2	TRBJ2-7	0.000653207
A	TRAV3-3,TRAV3D-3:CAVSDGGSNAKLTF:TRAJ42	CAVSDGGSNAKLTF	TRAV3-3,TRAV3D-3	TRAJ42	0.00042589		B	TRBV12-1:CASSLRQGAETLYF:TRBJ2-3	CASSLRQGAETLYF	TRBV12-1	TRBJ2-3	0.000314911			A	TRAV14-1:CAASSLTNAYKVIF:TRAJ30	CAASSLTNAYKVIF	TRAV14-1	TRAJ30	0.00127934		B	TRBV13-3:CASRGATEVFF:TRBJ1-1	CASRGATEVFF	TRBV13-3	TRBJ1-1	0.000653207
A	TRAV3-3,TRAV3D-3:CAVSEGGYQNFYF:TRAJ49	CAVSEGGYQNFYF	TRAV3-3,TRAV3D-3	TRAJ49	0.00042589		B	TRBV12-2:CASSLRQGRNSPLYF:TRBJ1-6	CASSLRQGRNSPLYF	TRBV12-2	TRBJ1-6	0.000314911			A	TRAV12D-1:CALGNYQLIW:TRAJ33	CALGNYQLIW	TRAV12D-1	TRAJ33	0.00127934		B	TRBV13-1:CASSLRDRNNQAPLF:TRBJ1-5	CASSLRDRNNQAPLF	TRBV13-1	TRBJ1-5	0.000653207
A	TRAV3-3,TRAV3D-3:CAVSEGNNRIFF:TRAJ31	CAVSEGNNRIFF	TRAV3-3,TRAV3D-3	TRAJ31	0.00042589		B	TRBV29:CASSLSTGTSAETLYF:TRBJ2-3	CASSLSTGTSAETLYF	TRBV29	TRBJ2-3	0.000314911			A	TRAV3-4:CAVRMNYNQGKLIF:TRAJ23	CAVRMNYNQGKLIF	TRAV3-4	TRAJ23	0.00127934		B	TRBV17:CASRQTGGTERLFF:TRBJ1-4	CASRQTGGTERLFF	TRBV17	TRBJ1-4	0.000653207
A	TRAV7D-5:CAVSSNNNAGAKLTF:TRAJ39	CAVSSNNNAGAKLTF	TRAV7D-5	TRAJ39	0.00042589		B	TRBV26:CASSLSTIYAEQFF:TRBJ2-1	CASSLSTIYAEQFF	TRBV26	TRBJ2-1	0.000314911			A	TRAV12D-1:CALNNYQLIW:TRAJ33	CALNNYQLIW	TRAV12D-1	TRAJ33	0.00127934		B	TRBV13-3:CASSGGREGGNTLYF:TRBJ1-3	CASSGGREGGNTLYF	TRBV13-3	TRBJ1-3	0.000653207
A	TRAV12-1,TRAV12D-1,TRAV12N-3:CALDSNNRIFF:TRAJ31	CALDSNNRIFF	TRAV12-1,TRAV12D-1,TRAV12N-3	TRAJ31	0.00042589		B	TRBV12-2:CASSLTGGNQAPLF:TRBJ1-5	CASSLTGGNQAPLF	TRBV12-2	TRBJ1-5	0.000314911			A	TRAV12D-2:CALTRQGGRALIF:TRAJ15	CALTRQGGRALIF	TRAV12D-2	TRAJ15	0.00127934		B	TRBV13-3:CASRTGGTAETLYF:TRBJ2-3	CASRTGGTAETLYF	TRBV13-3	TRBJ2-3	0.000653207
A	TRAV6-6,TRAV6D-5,TRAV6D-6:CALGEGSNNRIFF:TRAJ31	CALGEGSNNRIFF	TRAV6-6,TRAV6D-5,TRAV6D-6	TRAJ31	0.00042589		B	TRBV26:CASSLTGGYNSPLYF:TRBJ1-6	CASSLTGGYNSPLYF	TRBV26	TRBJ1-6	0.000314911			A	TRAV12-3:CALSPDSNYQLIW:TRAJ33	CALSPDSNYQLIW	TRAV12-3	TRAJ33	0.00127934		B	TRBV3:CASSAEQGPNTEVFF:TRBJ1-1	CASSAEQGPNTEVFF	TRBV3	TRBJ1-1	0.000653207
A	TRAV7-3,TRAV7D-3:CAVIRDSNYQLIW:TRAJ33	CAVIRDSNYQLIW	TRAV7-3,TRAV7D-3	TRAJ33	0.00042589		B	TRBV19:CASSMGNYEQYF:TRBJ2-7	CASSMGNYEQYF	TRBV19	TRBJ2-7	0.000314911			A	TRAV12-1:CALSGTNAYKVIF:TRAJ30	CALSGTNAYKVIF	TRAV12-1	TRAJ30	0.00127934		B	TRBV2:CASSHRQHSQNTLYF:TRBJ2-4	CASSHRQHSQNTLYF	TRBV2	TRBJ2-4	0.000653207
A	TRAV14-1,TRAV14-2:CAGDMGYKLTF:TRAJ9	CAGDMGYKLTF	TRAV14-1,TRAV14-2	TRAJ9	0.00042589		B	TRBV5:CASSPNDAETLYF:TRBJ2-3	CASSPNDAETLYF	TRBV5	TRBJ2-3	0.000314911			A	TRAV6-5:CALSDYAQGLTF:TRAJ26	CALSDYAQGLTF	TRAV6-5	TRAJ26	0.00127934		B	TRBV5:CASSQAGTANTEVFF:TRBJ1-1	CASSQAGTANTEVFF	TRBV5	TRBJ1-1	0.000653207
A	TRAV7N-5:CAVIAGGNNKLTF:TRAJ56	CAVIAGGNNKLTF	TRAV7N-5	TRAJ56	0.00042589		B	TRBV12-1:CASSPTGGYAEQFF:TRBJ2-1	CASSPTGGYAEQFF	TRBV12-1	TRBJ2-1	0.000314911			A	TRAV16:CAMREGSNYQLIW:TRAJ33	CAMREGSNYQLIW	TRAV16	TRAJ33	0.00127934		B	TRBV5:CASSQGGEGYAEQFF:TRBJ2-1	CASSQGGEGYAEQFF	TRBV5	TRBJ2-1	0.000653207
A	TRAV14-2:CAAASSGSWQLIF:TRAJ22	CAAASSGSWQLIF	TRAV14-2	TRAJ22	0.000425889		B	TRBV5:CASSQDWYEQYF:TRBJ2-7	CASSQDWYEQYF	TRBV5	TRBJ2-7	0.000314911			A	TRAV17:CAPPSSNTNKVVF:TRAJ34	CAPPSSNTNKVVF	TRAV17	TRAJ34	0.00127934		B	TRBV13-3:CASSDAGNQDTQYF:TRBJ2-5	CASSDAGNQDTQYF	TRBV13-3	TRBJ2-5	0.000653207
A	TRAV3-4,TRAV3D-3:CAVRSMTTASLGKLQF:TRAJ24	CAVRSMTTASLGKLQF	TRAV3-4,TRAV3D-3	TRAJ24	0.000425889		B	TRBV5:CASSQEPGGNTGQLYF:TRBJ2-2	CASSQEPGGNTGQLYF	TRBV5	TRBJ2-2	0.000314911			A	TRAV7D-3:CAVKDNYAQGLTF:TRAJ26	CAVKDNYAQGLTF	TRAV7D-3	TRAJ26	0.00127934		B	TRBV13-3:CASSDATGGYEQYF:TRBJ2-7	CASSDATGGYEQYF	TRBV13-3	TRBJ2-7	0.000653207
A	TRAV14-2:CAASASTNTGKLTF:TRAJ27	CAASASTNTGKLTF	TRAV14-2	TRAJ27	0.000425889		B	TRBV5:CASSQGTTETLYF:TRBJ2-3	CASSQGTTETLYF	TRBV5	TRBJ2-3	0.000314911			A	TRAV14-1:CAAATSSGQKLVF:TRAJ16	CAAATSSGQKLVF	TRAV14-1	TRAJ16	0.00127934		B	TRBV13-1:CASSDFRGQAPLF:TRBJ1-5	CASSDFRGQAPLF	TRBV13-1	TRBJ1-5	0.000653207
A	TRAV10,TRAV10D,TRAV10N:CAASEDYSNNRLTL:TRAJ7	CAASEDYSNNRLTL	TRAV10,TRAV10D,TRAV10N	TRAJ7	0.000425889		B	TRBV4:CASSQTGNSDYTF:TRBJ1-2	CASSQTGNSDYTF	TRBV4	TRBJ1-2	0.000314911			A	TRAV3-3,TRAV3D-3:CAYTGANTGKLTF:TRAJ52	CAYTGANTGKLTF	TRAV3-3,TRAV3D-3	TRAJ52	0.00127934		B	TRBV23:CSSSQLRGQGSDYTF:TRBJ1-2	CSSSQLRGQGSDYTF	TRBV23	TRBJ1-2	0.000653207
A	TRAV12-1,TRAV12D-1:CALSGVTGSGGKLTL:TRAJ44	CALSGVTGSGGKLTL	TRAV12-1,TRAV12D-1	TRAJ44	0.000425889		B	TRBV17:CASSRAGLGYAEQFF:TRBJ2-1	CASSRAGLGYAEQFF	TRBV17	TRBJ2-1	0.000314911			A	TRAV8D-1:CATNSVGNKLTF:TRAJ17	CATNSVGNKLTF	TRAV8D-1	TRAJ17	0.00127934		B	TRBV1:CTCSASKFSNERLFF:TRBJ1-4	CTCSASKFSNERLFF	TRBV1	TRBJ1-4	0.000653207
A	TRAV13-2,TRAV13D-1:CAFNMGYKLTF:TRAJ9	CAFNMGYKLTF	TRAV13-2,TRAV13D-1	TRAJ9	0.000425889		B	TRBV17:CASSRDIAGGDQNTLYF:TRBJ2-4	CASSRDIAGGDQNTLYF	TRBV17	TRBJ2-4	0.000314911			A	TRAV9N-3:CAVRGAGNKLTF:TRAJ17	CAVRGAGNKLTF	TRAV9N-3	TRAJ17	0.00127934		B	TRBV17:CASSPGYSAETLYF:TRBJ2-3	CASSPGYSAETLYF	TRBV17	TRBJ2-3	0.000653207
A	TRAV12-1,TRAV12D-2:CAGGSSGNKLIF:TRAJ32	CAGGSSGNKLIF	TRAV12-1,TRAV12D-2	TRAJ32	0.000425889		B	TRBV17:CASSRQGAREQYF:TRBJ2-7	CASSRQGAREQYF	TRBV17	TRBJ2-7	0.000314911			A	TRAV5D-4:CAAEGADRLTF:TRAJ45	CAAEGADRLTF	TRAV5D-4	TRAJ45	0.00127934		B	TRBV12-1:CASSSGASNERLFF:TRBJ1-4	CASSSGASNERLFF	TRBV12-1	TRBJ1-4	0.000653207
A	TRAV6-7/DV9,TRAV6D-7:CALGSGGSNAKLTF:TRAJ42	CALGSGGSNAKLTF	TRAV6-7/DV9,TRAV6D-7	TRAJ42	0.000425889		B	TRBV16:CASSSGTQVFF:TRBJ1-1	CASSSGTQVFF	TRBV16	TRBJ1-1	0.000314911			A	TRAV12D-1,TRAV12N-3:CALGGYKVVF:TRAJ12	CALGGYKVVF	TRAV12D-1,TRAV12N-3	TRAJ12	0.00127934		B	TRBV12-1:CASSLDGRRTEVFF:TRBJ1-1	CASSLDGRRTEVFF	TRBV12-1	TRBJ1-1	0.000653207
A	TRAV6D-6,TRAV6D-7,TRAV6N-6:CALSPTGGYKVVF:TRAJ12	CALSPTGGYKVVF	TRAV6D-6,TRAV6D-7,TRAV6N-6	TRAJ12	0.000425889		B	TRBV3:CASSSHWVANTGQLYF:TRBJ2-2	CASSSHWVANTGQLYF	TRBV3	TRBJ2-2	0.000314911			A	TRAV12-2,TRAV12N-3:CALNNRIFF:TRAJ31	CALNNRIFF	TRAV12-2,TRAV12N-3	TRAJ31	0.00127934		B	TRBV12-1:CASSLDWGGYEQYF:TRBJ2-7	CASSLDWGGYEQYF	TRBV12-1	TRBJ2-7	0.000653207
A	TRAV14-2:CAPEDYSNNRLTL:TRAJ7	CAPEDYSNNRLTL	TRAV14-2	TRAJ7	0.000425889		B	TRBV3:CASSSPTGAGNTLYF:TRBJ1-3	CASSSPTGAGNTLYF	TRBV3	TRBJ1-3	0.000314911			A	TRAV12-1,TRAV12D-1,TRAV12N-3:CALSDRDSNNRIFF:TRAJ31	CALSDRDSNNRIFF	TRAV12-1,TRAV12D-1,TRAV12N-3	TRAJ31	0.00127934		B	TRBV12-2:CASSLRDSGNTLYF:TRBJ1-3	CASSLRDSGNTLYF	TRBV12-2	TRBJ1-3	0.000653207
A	TRAV3-1,TRAV3-4,TRAV3D-3:CAVTRNTNTGKLTF:TRAJ27	CAVTRNTNTGKLTF	TRAV3-1,TRAV3-4,TRAV3D-3	TRAJ27	0.000425889		B	TRBV17:CASSSRGLAEQFF:TRBJ2-1	CASSSRGLAEQFF	TRBV17	TRBJ2-1	0.000314911			A	TRAV14-2:CAASEGGGSNAKLTF:TRAJ42	CAASEGGGSNAKLTF	TRAV14-2	TRAJ42	0.00127934		B	TRBV12-1:CASSLGTGGNTLYF:TRBJ2-4	CASSLGTGGNTLYF	TRBV12-1	TRBJ2-4	0.000653207
							B	TRBV16:CASSSTGGSSYEQYF:TRBJ2-7	CASSSTGGSSYEQYF	TRBV16	TRBJ2-7	0.000314911			A	TRAV13D-1:CALERNTGYQNFYF:TRAJ49	CALERNTGYQNFYF	TRAV13D-1	TRAJ49	0.00127934		B	TRBV12-2:CASSPWGNQDTQYF:TRBJ2-5	CASSPWGNQDTQYF	TRBV12-2	TRBJ2-5	0.000653207
							B	TRBV16:CASSTGTGYNYAEQFF:TRBJ2-1	CASSTGTGYNYAEQFF	TRBV16	TRBJ2-1	0.000314911			A	TRAV9D-3:CALSPNYNQGKLIF:TRAJ23	CALSPNYNQGKLIF	TRAV9D-3	TRAJ23	0.00127934		B	TRBV13-1:CASSERQGNSDYTF:TRBJ1-2	CASSERQGNSDYTF	TRBV13-1	TRBJ1-2	0.000653207
							B	TRBV19:CASSTGYAEQFF:TRBJ2-1	CASSTGYAEQFF	TRBV19	TRBJ2-1	0.000314911			A	TRAV7-4:CAASPYQGGRALIF:TRAJ15	CAASPYQGGRALIF	TRAV7-4	TRAJ15	0.00127934		B	TRBV12-1:CASSQGGYQDTQYF:TRBJ2-5	CASSQGGYQDTQYF	TRBV12-1	TRBJ2-5	0.000653207
							B	TRBV13-1:CASSVDRAYNSPLYF:TRBJ1-6	CASSVDRAYNSPLYF	TRBV13-1	TRBJ1-6	0.000314911			A	TRAV14-2:CAASFDSGYNKLTF:TRAJ11	CAASFDSGYNKLTF	TRAV14-2	TRAJ11	0.00127934		B	TRBV15:CASSFGTGGYEQYF:TRBJ2-7	CASSFGTGGYEQYF	TRBV15	TRBJ2-7	0.000653207
							B	TRBV12-2:CASSVRDWGDTQYF:TRBJ2-5	CASSVRDWGDTQYF	TRBV12-2	TRBJ2-5	0.000314911			A	TRAV12-1,TRAV12D-2:CALRNNYAQGLTF:TRAJ26	CALRNNYAQGLTF	TRAV12-1,TRAV12D-2	TRAJ26	0.00127934		B	TRBV15:CASSLTGVQNTLYF:TRBJ2-4	CASSLTGVQNTLYF	TRBV15	TRBJ2-4	0.000653207
							B	TRBV3:CASSWRGEGNTLYF:TRBJ1-3	CASSWRGEGNTLYF	TRBV3	TRBJ1-3	0.000314911			A	TRAV12-2,TRAV12D-1,TRAV12N-3:CALSDSYAQGLTF:TRAJ26	CALSDSYAQGLTF	TRAV12-2,TRAV12D-1,TRAV12N-3	TRAJ26	0.00127934		B	TRBV5:CASSPWGGPSTQYF:TRBJ2-5	CASSPWGGPSTQYF	TRBV5	TRBJ2-5	0.000653207
							B	TRBV13-3:CATTGYNSPLYF:TRBJ1-6	CATTGYNSPLYF	TRBV13-3	TRBJ1-6	0.000314911			A	TRAV6-7/DV9:CALGDSNYQLIW:TRAJ33	CALGDSNYQLIW	TRAV6-7/DV9	TRAJ33	0.00127934		B	TRBV14:CASSRDWASYEQYF:TRBJ2-7	CASSRDWASYEQYF	TRBV14	TRBJ2-7	0.000653207
							B	TRBV31:CAWSDRDNSPLYF:TRBJ1-6	CAWSDRDNSPLYF	TRBV31	TRBJ1-6	0.000314911			A	TRAV14-1,TRAV14-2:CAASYNQGKLIF:TRAJ23	CAASYNQGKLIF	TRAV14-1,TRAV14-2	TRAJ23	0.00127934		B	TRBV13-3:CASSGTGGDEQYF:TRBJ2-7	CASSGTGGDEQYF	TRBV13-3	TRBJ2-7	0.000653207
							B	TRBV20:CGARDQGERLFF:TRBJ1-4	CGARDQGERLFF	TRBV20	TRBJ1-4	0.000314911			A	TRAV12-1,TRAV12D-1,TRAV12N-3:CALMGYKLTF:TRAJ9	CALMGYKLTF	TRAV12-1,TRAV12D-1,TRAV12N-3	TRAJ9	0.00127934		B	TRBV19:CASSIGRANTEVFF:TRBJ1-1	CASSIGRANTEVFF	TRBV19	TRBJ1-1	0.000653207
							B	TRBV20:CGWTEQNTLYF:TRBJ2-4	CGWTEQNTLYF	TRBV20	TRBJ2-4	0.000314911			A	TRAV7-3,TRAV7D-3:CAVGTGGYKVVF:TRAJ12	CAVGTGGYKVVF	TRAV7-3,TRAV7D-3	TRAJ12	0.000976516		B	TRBV3:CASSLGGASYEQYF:TRBJ2-7	CASSLGGASYEQYF	TRBV3	TRBJ2-7	0.000653207
							B	TRBV30:CSSRGDIYEQYF:TRBJ2-7	CSSRGDIYEQYF	TRBV30	TRBJ2-7	0.000314911			A	TRAV14-2:CAAASSGSWQLIF:TRAJ22	CAAASSGSWQLIF	TRAV14-2	TRAJ22	0.000976516		B	TRBV19:CASSIGPNSDYTF:TRBJ1-2	CASSIGPNSDYTF	TRBV19	TRBJ1-2	0.000653207
							B	TRBV1:CTCSADLGNTGQLYF:TRBJ2-2	CTCSADLGNTGQLYF	TRBV1	TRBJ2-2	0.000314911			A	TRAV4-2:CAADFTGSGGKLTL:TRAJ44	CAADFTGSGGKLTL	TRAV4-2	TRAJ44	0.000976516		B	TRBV4:CASSYWVNQDTQYF:TRBJ2-5	CASSYWVNQDTQYF	TRBV4	TRBJ2-5	0.000653207
							B	TRBV1:CTCSADQQSYNSPLYF:TRBJ1-6	CTCSADQQSYNSPLYF	TRBV1	TRBJ1-6	0.000314911			A	TRAV5D-4:CAAEGAKLTF:TRAJ39	CAAEGAKLTF	TRAV5D-4	TRAJ39	0.000976516		B	TRBV5:CASSQAANTGQLYF:TRBJ2-2	CASSQAANTGQLYF	TRBV5	TRBJ2-2	0.000653207
							B	TRBV1:CTCSADRNSDYTF:TRBJ1-2	CTCSADRNSDYTF	TRBV1	TRBJ1-2	0.000314911			A	TRAV4D-3:CAAEMNYGSSGNKLIF:TRAJ32	CAAEMNYGSSGNKLIF	TRAV4D-3	TRAJ32	0.000976516		B	TRBV3:CASSVTGDSYEQYF:TRBJ2-7	CASSVTGDSYEQYF	TRBV3	TRBJ2-7	0.000653207
							B	TRBV1:CTCSADWGNYAEQFF:TRBJ2-1	CTCSADWGNYAEQFF	TRBV1	TRBJ2-1	0.000314911			A	TRAV4D-4:CAAERDGSSGNKLIF:TRAJ32	CAAERDGSSGNKLIF	TRAV4D-4	TRAJ32	0.000976516		B	TRBV16:CASSLDHRNSDYTF:TRBJ1-2	CASSLDHRNSDYTF	TRBV16	TRBJ1-2	0.000653207
							B	TRBV1:CTCSADWGQNTLYF:TRBJ2-4	CTCSADWGQNTLYF	TRBV1	TRBJ2-4	0.000314911			A	TRAV19:CAAETSTGGNNKLTF:TRAJ56	CAAETSTGGNNKLTF	TRAV19	TRAJ56	0.000976516		B	TRBV16:CASSTYWGSYEQYF:TRBJ2-7	CASSTYWGSYEQYF	TRBV16	TRBJ2-7	0.000653207
							B	TRBV1:CTCSAELGGSQNTLYF:TRBJ2-4	CTCSAELGGSQNTLYF	TRBV1	TRBJ2-4	0.000314911			A	TRAV19:CAAGAASNTNKVVF:TRAJ34	CAAGAASNTNKVVF	TRAV19	TRAJ34	0.000976516		B	TRBV1:CTCSGGSSAETLYF:TRBJ2-3	CTCSGGSSAETLYF	TRBV1	TRBJ2-3	0.000653207
							B	TRBV1:CTCSDRGEQYF:TRBJ2-7	CTCSDRGEQYF	TRBV1	TRBJ2-7	0.000314911			A	TRAV19:CAAGAEGNEKITF:TRAJ48	CAAGAEGNEKITF	TRAV19	TRAJ48	0.000976516		B	TRBV1:CTCSDSLSNERLFF:TRBJ1-4	CTCSDSLSNERLFF	TRBV1	TRBJ1-4	0.000653207
							B	TRBV13-2:CASGDAQWLANTEVFF:TRBJ1-1	CASGDAQWLANTEVFF	TRBV13-2	TRBJ1-1	0.000262496			A	TRAV19:CAAGASGRGNEKITF:TRAJ48	CAAGASGRGNEKITF	TRAV19	TRAJ48	0.000976516		B	TRBV29:CASSLGAEQFF:TRBJ2-1	CASSLGAEQFF	TRBV29	TRBJ2-1	0.000653207
							B	TRBV13-1:CASSDAGTGGTYEQYF:TRBJ2-7	CASSDAGTGGTYEQYF	TRBV13-1	TRBJ2-7	0.000262496			A	TRAV19:CAAGASSSFSKLVF:TRAJ50	CAAGASSSFSKLVF	TRAV19	TRAJ50	0.000976516		B	TRBV12-1:CASSLGGNSDYTF:TRBJ1-2	CASSLGGNSDYTF	TRBV12-1	TRBJ1-2	0.000653207
							B	TRBV31:CAWSWDWGGDAEQFF:TRBJ2-1	CAWSWDWGGDAEQFF	TRBV31	TRBJ2-1	0.000262496			A	TRAV19:CAAGDQGGSAKLIF:TRAJ57	CAAGDQGGSAKLIF	TRAV19	TRAJ57	0.000976516		B	TRBV12-1:CASSLVTGYEQYF:TRBJ2-7	CASSLVTGYEQYF	TRBV12-1	TRBJ2-7	0.000653207
							B	TRBV13-1:CASSWTGDNYAEQFF:TRBJ2-1	CASSWTGDNYAEQFF	TRBV13-1	TRBJ2-1	0.000262496			A	TRAV19:CAAGNQGGSAKLIF:TRAJ57	CAAGNQGGSAKLIF	TRAV19	TRAJ57	0.000976516		B	TRBV12-1:CASSPRQNTEVFF:TRBJ1-1	CASSPRQNTEVFF	TRBV12-1	TRBJ1-1	0.000653207
							B	TRBV26:CASSLRQGANTEVFF:TRBJ1-1	CASSLRQGANTEVFF	TRBV26	TRBJ1-1	0.000262496			A	TRAV4-2:CAAGPQGGSAKLIF:TRAJ57	CAAGPQGGSAKLIF	TRAV4-2	TRAJ57	0.000976516		B	TRBV16:CASSLGQYEQYF:TRBJ2-7	CASSLGQYEQYF	TRBV16	TRBJ2-7	0.000653207
							B	TRBV3:CASSSRLGNQDTQYF:TRBJ2-5	CASSSRLGNQDTQYF	TRBV3	TRBJ2-5	0.000262496			A	TRAV19:CAAGTEGADRLTF:TRAJ45	CAAGTEGADRLTF	TRAV19	TRAJ45	0.000976516		B	TRBV12-2:CASSLGVEQYF:TRBJ2-7	CASSLGVEQYF	TRBV12-2	TRBJ2-7	0.000653207
							B	TRBV16:CASSLDWGGYAEQFF:TRBJ2-1	CASSLDWGGYAEQFF	TRBV16	TRBJ2-1	0.000262496			A	TRAV14D-1:CAAHTEGADRLTF:TRAJ45	CAAHTEGADRLTF	TRAV14D-1	TRAJ45	0.000976516		B	TRBV26:CASSLVPNSDYTF:TRBJ1-2	CASSLVPNSDYTF	TRBV26	TRBJ1-2	0.000653207
							B	TRBV29:CASSPRDGYAEQFF:TRBJ2-1	CASSPRDGYAEQFF	TRBV29	TRBJ2-1	0.000262496			A	TRAV10:CAAKDTGYQNFYF:TRAJ49	CAAKDTGYQNFYF	TRAV10	TRAJ49	0.000976516		B	TRBV19:CASSPGGDAEQFF:TRBJ2-1	CASSPGGDAEQFF	TRBV19	TRBJ2-1	0.000653207
							B	TRBV13-2:CASGDARTKNTLYF:TRBJ2-4	CASGDARTKNTLYF	TRBV13-2	TRBJ2-4	0.000262496			A	TRAV7-3:CAALNAYKVIF:TRAJ30	CAALNAYKVIF	TRAV7-3	TRAJ30	0.000976516		B	TRBV3:CASSPGTGDEQYF:TRBJ2-7	CASSPGTGDEQYF	TRBV3	TRBJ2-7	0.000653207
							B	TRBV26:CASSLRAANTEVFF:TRBJ1-1	CASSLRAANTEVFF	TRBV26	TRBJ1-1	0.000262496			A	TRAV19:CAANQGGSAKLIF:TRAJ57	CAANQGGSAKLIF	TRAV19	TRAJ57	0.000976516		B	TRBV20:CGARRSTNSDYTF:TRBJ1-2	CGARRSTNSDYTF	TRBV20	TRBJ1-2	0.000653207
							B	TRBV13-3:CASSEGNSGNTLYF:TRBJ1-3	CASSEGNSGNTLYF	TRBV13-3	TRBJ1-3	0.000262496			A	TRAV19:CAANTGANTGKLTF:TRAJ52	CAANTGANTGKLTF	TRAV19	TRAJ52	0.000976516		B	TRBV20:CGAQQGSGNTLYF:TRBJ1-3	CGAQQGSGNTLYF	TRBV20	TRBJ1-3	0.000653207
							B	TRBV3:CASSLVGTGNTLYF:TRBJ2-4	CASSLVGTGNTLYF	TRBV3	TRBJ2-4	0.000262496			A	TRAV5D-4:CAANTGYQNFYF:TRAJ49	CAANTGYQNFYF	TRAV5D-4	TRAJ49	0.000976516		B	TRBV19:CASSMGQGNTEVFF:TRBJ1-1	CASSMGQGNTEVFF	TRBV19	TRBJ1-1	0.000653207
							B	TRBV2:CASSQDTGGNTQYF:TRBJ2-5	CASSQDTGGNTQYF	TRBV2	TRBJ2-5	0.000262496			A	TRAV3-4:CAAPDYSNNRLTL:TRAJ7	CAAPDYSNNRLTL	TRAV3-4	TRAJ7	0.000976516		B	TRBV1:CTCSANNNQAPLF:TRBJ1-5	CTCSANNNQAPLF	TRBV1	TRBJ1-5	0.000653207
							B	TRBV20:CGARAGGGNERLFF:TRBJ1-4	CGARAGGGNERLFF	TRBV20	TRBJ1-4	0.000262496			A	TRAV4D-3:CAAPEGADRLTF:TRAJ45	CAAPEGADRLTF	TRAV4D-3	TRAJ45	0.000976516		B	TRBV1:CTCSAGDRNTLYF:TRBJ2-4	CTCSAGDRNTLYF	TRBV1	TRBJ2-4	0.000653207
							B	TRBV29:CASSLDRGREQYF:TRBJ2-7	CASSLDRGREQYF	TRBV29	TRBJ2-7	0.000262496			A	TRAV14-3:CAARGITGNTGKLIF:TRAJ37	CAARGITGNTGKLIF	TRAV14-3	TRAJ37	0.000976516		B	TRBV13-1:CASWDIYAEQFF:TRBJ2-1	CASWDIYAEQFF	TRBV13-1	TRBJ2-1	0.000653207
							B	TRBV12-1:CASSTASQNTLYF:TRBJ2-4	CASSTASQNTLYF	TRBV12-1	TRBJ2-4	0.000262496			A	TRAV7-4:CAARGNTGKLIF:TRAJ37	CAARGNTGKLIF	TRAV7-4	TRAJ37	0.000976516		B	TRBV5:CASSQGGEQYF:TRBJ2-7	CASSQGGEQYF	TRBV5	TRBJ2-7	0.000653207
							B	TRBV13-2:CASGDALGYEQYF:TRBJ2-7	CASGDALGYEQYF	TRBV13-2	TRBJ2-7	0.000262496			A	TRAV14D-1:CAARNNYAQGLTF:TRAJ26	CAARNNYAQGLTF	TRAV14D-1	TRAJ26	0.000976516		B	TRBV17:CASSSDTQYF:TRBJ2-5	CASSSDTQYF	TRBV17	TRBJ2-5	0.000653207
							B	TRBV26:CASSRRSQNTLYF:TRBJ2-4	CASSRRSQNTLYF	TRBV26	TRBJ2-4	0.000262496			A	TRAV14-3:CAARSNTGYQNFYF:TRAJ49	CAARSNTGYQNFYF	TRAV14-3	TRAJ49	0.000976516		B	TRBV13-1,TRBV13-3:CASSDQNTEVFF:TRBJ1-1	CASSDQNTEVFF	TRBV13-1,TRBV13-3	TRBJ1-1	0.000653207
							B	TRBV3:CASSGDTNERLFF:TRBJ1-4	CASSGDTNERLFF	TRBV3	TRBJ1-4	0.000262496			A	TRAV14-2:CAARYSNNRIFF:TRAJ31	CAARYSNNRIFF	TRAV14-2	TRAJ31	0.000976516		B	TRBV17:CASSSWGASAETLYF:TRBJ2-3	CASSSWGASAETLYF	TRBV17	TRBJ2-3	0.000643287
							B	TRBV15:CASMGQGYEQYF:TRBJ2-7	CASMGQGYEQYF	TRBV15	TRBJ2-7	0.000262496			A	TRAV14-2:CAASANSNNRIFF:TRAJ31	CAASANSNNRIFF	TRAV14-2	TRAJ31	0.000976516		B	TRBV12-1:CASSLEGASAETLYF:TRBJ2-3	CASSLEGASAETLYF	TRBV12-1	TRBJ2-3	0.000643287
							B	TRBV4:CASSYKNSDYTF:TRBJ1-2	CASSYKNSDYTF	TRBV4	TRBJ1-2	0.000262496			A	TRAV14-3:CAASASGGSNYKLTF:TRAJ53	CAASASGGSNYKLTF	TRAV14-3	TRAJ53	0.000976516		B	TRBV13-1:CASSDADWGQNTLYF:TRBJ2-4	CASSDADWGQNTLYF	TRBV13-1	TRBJ2-4	0.000643287
							B	TRBV3:CASKRDPQAPLF:TRBJ1-5	CASKRDPQAPLF	TRBV3	TRBJ1-5	0.000262496			A	TRAV14D-1:CAASEGGNYKPTF:TRAJ6	CAASEGGNYKPTF	TRAV14D-1	TRAJ6	0.000976516		B	TRBV1:CTCSAAGQGDSDYTF:TRBJ1-2	CTCSAAGQGDSDYTF	TRBV1	TRBJ1-2	0.000643287
							B	TRBV20:CGARGGGDTQYF:TRBJ2-5	CGARGGGDTQYF	TRBV20	TRBJ2-5	0.000262496			A	TRAV7-4:CAASEGNAGAKLTF:TRAJ39	CAASEGNAGAKLTF	TRAV7-4	TRAJ39	0.000976516		B	TRBV3:CASSAGTGGYEQYF:TRBJ2-7	CASSAGTGGYEQYF	TRBV3	TRBJ2-7	0.000643287
							B	TRBV19:CASSNQNTLYF:TRBJ2-4	CASSNQNTLYF	TRBV19	TRBJ2-4	0.000262496			A	TRAV5D-4:CAASEGSNYQLIW:TRAJ33	CAASEGSNYQLIW	TRAV5D-4	TRAJ33	0.000976516		B	TRBV20:CGARDPGGAEQFF:TRBJ2-1	CGARDPGGAEQFF	TRBV20	TRBJ2-1	0.000643287
							B	TRBV13-1:CASSDAGEERNTEVFF:TRBJ1-1	CASSDAGEERNTEVFF	TRBV13-1	TRBJ1-1	0.000262391			A	TRAV7-4:CAASEHDSGYNKLTF:TRAJ11	CAASEHDSGYNKLTF	TRAV7-4	TRAJ11	0.000976516		B	TRBV13-2:CASGGSSYEQYF:TRBJ2-7	CASGGSSYEQYF	TRBV13-2	TRBJ2-7	0.000643287
							B	TRBV5:CASSPGTGPEQYF:TRBJ2-7	CASSPGTGPEQYF	TRBV5	TRBJ2-7	0.000262391			A	TRAV7-4:CAASELTGNTGKLIF:TRAJ37	CAASELTGNTGKLIF	TRAV7-4	TRAJ37	0.000976516		B	TRBV13-3:CASSPRDTEVFF:TRBJ1-1	CASSPRDTEVFF	TRBV13-3	TRBJ1-1	0.000643287
							B	TRBV4:CASSYGTGVGNTLYF:TRBJ1-3	CASSYGTGVGNTLYF	TRBV4	TRBJ1-3	0.000262391			A	TRAV7-4:CAASEQDTNAYKVIF:TRAJ30	CAASEQDTNAYKVIF	TRAV7-4	TRAJ30	0.000976516		B	TRBV4:CASSSSQNTLYF:TRBJ2-4	CASSSSQNTLYF	TRBV4	TRBJ2-4	0.000643287
							B	TRBV29:CASSPGQQDTQYF:TRBJ2-5	CASSPGQQDTQYF	TRBV29	TRBJ2-5	0.000209976			A	TRAV14D-1:CAASGDYSNNRLTL:TRAJ7	CAASGDYSNNRLTL	TRAV14D-1	TRAJ7	0.000976516		B	TRBV14:CASSFSGDTGQLYF:TRBJ2-2	CASSFSGDTGQLYF	TRBV14	TRBJ2-2	0.000562727
							B	TRBV29:CASSSSRDRGSYEQYF:TRBJ2-7	CASSSSRDRGSYEQYF	TRBV29	TRBJ2-7	0.000209976			A	TRAV10:CAASGGSNYKLTF:TRAJ53	CAASGGSNYKLTF	TRAV10	TRAJ53	0.000976516		B	TRBV15:CASSLNTGQLYF:TRBJ2-2	CASSLNTGQLYF	TRBV15	TRBJ2-2	0.000562727
							B	TRBV29:CASSPGQPFSNERLFF:TRBJ1-4	CASSPGQPFSNERLFF	TRBV29	TRBJ1-4	0.000209976			A	TRAV14-2:CAASGGYQLIW:TRAJ33	CAASGGYQLIW	TRAV14-2	TRAJ33	0.000976516		B	TRBV16:CASSRSYEQYF:TRBJ2-7	CASSRSYEQYF	TRBV16	TRBJ2-7	0.000562727
							B	TRBV5:CASSQDGGANTGQLYF:TRBJ2-2	CASSQDGGANTGQLYF	TRBV5	TRBJ2-2	0.000209976			A	TRAV14D-1:CAASGNNNNAPRF:TRAJ43	CAASGNNNNAPRF	TRAV14D-1	TRAJ43	0.000976516		B	TRBV17:CAENTLYF:TRBJ2-4	CAENTLYF	TRBV17	TRBJ2-4	0.000562727
							B	TRBV14:CASRRLGGRDYAEQFF:TRBJ2-1	CASRRLGGRDYAEQFF	TRBV14	TRBJ2-1	0.000209976			A	TRAV14-2:CAASGNNRIFF:TRAJ31	CAASGNNRIFF	TRAV14-2	TRAJ31	0.000976516		B	TRBV13-1:CAGSDRGTGSYAEQFF:TRBJ2-1	CAGSDRGTGSYAEQFF	TRBV13-1	TRBJ2-1	0.000562727
							B	TRBV29:CASSLSTGGALEQYF:TRBJ2-7	CASSLSTGGALEQYF	TRBV29	TRBJ2-7	0.000209976			A	TRAV14D-1:CAASGTQVVGQLTF:TRAJ5	CAASGTQVVGQLTF	TRAV14D-1	TRAJ5	0.000976516		B	TRBV17:CASALTGSAETLYF:TRBJ2-3	CASALTGSAETLYF	TRBV17	TRBJ2-3	0.000562727
							B	TRBV12-2:CASSLDRGPGNTLYF:TRBJ1-3	CASSLDRGPGNTLYF	TRBV12-2	TRBJ1-3	0.000209976			A	TRAV14-2:CAASGVGTNAYKVIF:TRAJ30	CAASGVGTNAYKVIF	TRAV14-2	TRAJ30	0.000976516		B	TRBV13-2:CASGAGTGGASYEQYF:TRBJ2-7	CASGAGTGGASYEQYF	TRBV13-2	TRBJ2-7	0.000562727
							B	TRBV13-2:CASGDAEQFF:TRBJ2-1	CASGDAEQFF	TRBV13-2	TRBJ2-1	0.000209976			A	TRAV14-3:CAASKDTGNYKYVF:TRAJ40	CAASKDTGNYKYVF	TRAV14-3	TRAJ40	0.000976516		B	TRBV13-2:CASGDAGDSDYTF:TRBJ1-2	CASGDAGDSDYTF	TRBV13-2	TRBJ1-2	0.000562727
							B	TRBV12-2:CASSTGGASQNTLYF:TRBJ2-4	CASSTGGASQNTLYF	TRBV12-2	TRBJ2-4	0.000209976			A	TRAV10:CAASMLPGYQNFYF:TRAJ49	CAASMLPGYQNFYF	TRAV10	TRAJ49	0.000976516		B	TRBV13-2:CASGDAGGEGAETLYF:TRBJ2-3	CASGDAGGEGAETLYF	TRBV13-2	TRBJ2-3	0.000562727
							B	TRBV13-2:CASGDWDNSAETLYF:TRBJ2-3	CASGDWDNSAETLYF	TRBV13-2	TRBJ2-3	0.000209976			A	TRAV14D-1:CAASMSNNRIFF:TRAJ31	CAASMSNNRIFF	TRAV14D-1	TRAJ31	0.000976516		B	TRBV13-2:CASGDAGSDYTF:TRBJ1-2	CASGDAGSDYTF	TRBV13-2	TRBJ1-2	0.000562727
							B	TRBV13-2:CASGDAGGTETLYF:TRBJ2-3	CASGDAGGTETLYF	TRBV13-2	TRBJ2-3	0.000209976			A	TRAV5D-4:CAASNNVGDNSKLIW:TRAJ38	CAASNNVGDNSKLIW	TRAV5D-4	TRAJ38	0.000976516		B	TRBV13-2:CASGDAGTISNERLFF:TRBJ1-4	CASGDAGTISNERLFF	TRBV13-2	TRBJ1-4	0.000562727
							B	TRBV26:CASSRRTASAETLYF:TRBJ2-3	CASSRRTASAETLYF	TRBV26	TRBJ2-3	0.000209976			A	TRAV7-2:CAASNSAGNKLTF:TRAJ17	CAASNSAGNKLTF	TRAV7-2	TRAJ17	0.000976516		B	TRBV13-2:CASGDATATEVFF:TRBJ1-1	CASGDATATEVFF	TRBV13-2	TRBJ1-1	0.000562727
							B	TRBV13-2:CASGDKISNERLFF:TRBJ1-4	CASGDKISNERLFF	TRBV13-2	TRBJ1-4	0.000209976			A	TRAV4D-3,TRAV4D-4:CAASNSAGNKLTF:TRAJ17	CAASNSAGNKLTF	TRAV4D-3,TRAV4D-4	TRAJ17	0.000976516		B	TRBV13-2:CASGDDWGGEQYF:TRBJ2-7	CASGDDWGGEQYF	TRBV13-2	TRBJ2-7	0.000562727
							B	TRBV13-2:CASGDRGEVFF:TRBJ1-1	CASGDRGEVFF	TRBV13-2	TRBJ1-1	0.000209976			A	TRAV7-5:CAASNTGYQNFYF:TRAJ49	CAASNTGYQNFYF	TRAV7-5	TRAJ49	0.000976516		B	TRBV13-2:CASGDGTGAYAEQFF:TRBJ2-1	CASGDGTGAYAEQFF	TRBV13-2	TRBJ2-1	0.000562727
							B	TRBV13-1:CASSDGGGYNSPLYF:TRBJ1-6	CASSDGGGYNSPLYF	TRBV13-1	TRBJ1-6	0.000209976			A	TRAV14-2:CAASPASSGSWQLIF:TRAJ22	CAASPASSGSWQLIF	TRAV14-2	TRAJ22	0.000976516		B	TRBV13-2:CASGDGTGGHQDTQYF:TRBJ2-5	CASGDGTGGHQDTQYF	TRBV13-2	TRBJ2-5	0.000562727
							B	TRBV13-1:CASSEGGAFYAEQFF:TRBJ2-1	CASSEGGAFYAEQFF	TRBV13-1	TRBJ2-1	0.000209976			A	TRAV14-2:CAASPHSNYQLIW:TRAJ33	CAASPHSNYQLIW	TRAV14-2	TRAJ33	0.000976516		B	TRBV13-2:CASGDGWEQYF:TRBJ2-7	CASGDGWEQYF	TRBV13-2	TRBJ2-7	0.000562727
							B	TRBV3:CASSLAGAGQDTQYF:TRBJ2-5	CASSLAGAGQDTQYF	TRBV3	TRBJ2-5	0.000209976			A	TRAV14-3:CAASRAGYQNFYF:TRAJ49	CAASRAGYQNFYF	TRAV14-3	TRAJ49	0.000976516		B	TRBV13-2:CASGDKYEQYF:TRBJ2-7	CASGDKYEQYF	TRBV13-2	TRBJ2-7	0.000562727
							B	TRBV26:CASSPRTGVGNTLYF:TRBJ1-3	CASSPRTGVGNTLYF	TRBV26	TRBJ1-3	0.000209976			A	TRAV7-2:CAASRDNNRIFF:TRAJ31	CAASRDNNRIFF	TRAV7-2	TRAJ31	0.000976516		B	TRBV13-2:CASGDNTEVFF:TRBJ1-1	CASGDNTEVFF	TRBV13-2	TRBJ1-1	0.000562727
							B	TRBV3:CASSPGTGGDSDYTF:TRBJ1-2	CASSPGTGGDSDYTF	TRBV3	TRBJ1-2	0.000209976			A	TRAV14D-1:CAASRDYAQGLTF:TRAJ26	CAASRDYAQGLTF	TRAV14D-1	TRAJ26	0.000976516		B	TRBV13-2:CASGDQDTQYF:TRBJ2-5	CASGDQDTQYF	TRBV13-2	TRBJ2-5	0.000562727
							B	TRBV4:CASSPDWGGQDTQYF:TRBJ2-5	CASSPDWGGQDTQYF	TRBV4	TRBJ2-5	0.000209976			A	TRAV14-3:CAASSNYQLIW:TRAJ33	CAASSNYQLIW	TRAV14-3	TRAJ33	0.000976516		B	TRBV13-2:CASGDRDAEQFF:TRBJ2-1	CASGDRDAEQFF	TRBV13-2	TRBJ2-1	0.000562727
							B	TRBV3:CASSPGDRGNTEVFF:TRBJ1-1	CASSPGDRGNTEVFF	TRBV3	TRBJ1-1	0.000209976			A	TRAV10:CAASSYNQGKLIF:TRAJ23	CAASSYNQGKLIF	TRAV10	TRAJ23	0.000976516		B	TRBV13-2:CASGDRGEVFF:TRBJ1-1	CASGDRGEVFF	TRBV13-2	TRBJ1-1	0.000562727
							B	TRBV3:CASSQGRRSGNTLYF:TRBJ1-3	CASSQGRRSGNTLYF	TRBV3	TRBJ1-3	0.000209976			A	TRAV5D-4:CAASVDITGNTGKLIF:TRAJ37	CAASVDITGNTGKLIF	TRAV5D-4	TRAJ37	0.000976516		B	TRBV13-2:CASGDRGSQNTLYF:TRBJ2-4	CASGDRGSQNTLYF	TRBV13-2	TRBJ2-4	0.000562727
							B	TRBV13-2:CASGVWSYEQYF:TRBJ2-7	CASGVWSYEQYF	TRBV13-2	TRBJ2-7	0.000209976			A	TRAV14D-1:CAASVGTEGADRLTF:TRAJ45	CAASVGTEGADRLTF	TRAV14D-1	TRAJ45	0.000976516		B	TRBV13-2:CASGDRLGGYEQYF:TRBJ2-7	CASGDRLGGYEQYF	TRBV13-2	TRBJ2-7	0.000562727
							B	TRBV19:CASRGDNANSDYTF:TRBJ1-2	CASRGDNANSDYTF	TRBV19	TRBJ1-2	0.000209976			A	TRAV19:CAATGNTGKLIF:TRAJ37	CAATGNTGKLIF	TRAV19	TRAJ37	0.000976516		B	TRBV13-2:CASGDSGGQNTLYF:TRBJ2-4	CASGDSGGQNTLYF	TRBV13-2	TRBJ2-4	0.000562727
							B	TRBV29:CASRQANTEVFF:TRBJ1-1	CASRQANTEVFF	TRBV29	TRBJ1-1	0.000209976			A	TRAV14-2:CAATPDSNYQLIW:TRAJ33	CAATPDSNYQLIW	TRAV14-2	TRAJ33	0.000976516		B	TRBV13-2:CASGDSSYEQYF:TRBJ2-7	CASGDSSYEQYF	TRBV13-2	TRBJ2-7	0.000562727
							B	TRBV13-1:CASSAGENTLYF:TRBJ2-4	CASSAGENTLYF	TRBV13-1	TRBJ2-4	0.000209976			A	TRAV14-2:CAEGETGNTGKLIF:TRAJ37	CAEGETGNTGKLIF	TRAV14-2	TRAJ37	0.000976516		B	TRBV13-2:CASGDTGGQDTQYF:TRBJ2-5	CASGDTGGQDTQYF	TRBV13-2	TRBJ2-5	0.000562727
							B	TRBV12-2:CASSLRGVYAEQFF:TRBJ2-1	CASSLRGVYAEQFF	TRBV12-2	TRBJ2-1	0.000209976			A	TRAV7-5:CAGEGTNAYKVIF:TRAJ30	CAGEGTNAYKVIF	TRAV7-5	TRAJ30	0.000976516		B	TRBV13-2:CASGDTGGSNERLFF:TRBJ1-4	CASGDTGGSNERLFF	TRBV13-2	TRBJ1-4	0.000562727
							B	TRBV13-1:CASSARDWGDEQYF:TRBJ2-7	CASSARDWGDEQYF	TRBV13-1	TRBJ2-7	0.000209976			A	TRAV14D-1:CAGGAQGLTF:TRAJ26	CAGGAQGLTF	TRAV14D-1	TRAJ26	0.000976516		B	TRBV13-2:CASGDTLLYEQYF:TRBJ2-7	CASGDTLLYEQYF	TRBV13-2	TRBJ2-7	0.000562727
							B	TRBV12-2:CASSLAYSAETLYF:TRBJ2-3	CASSLAYSAETLYF	TRBV12-2	TRBJ2-3	0.000209976			A	TRAV13D-2:CAIDEGTGSKLSF:TRAJ58	CAIDEGTGSKLSF	TRAV13D-2	TRAJ58	0.000976516		B	TRBV13-2:CASGDWGDYAEQFF:TRBJ2-1	CASGDWGDYAEQFF	TRBV13-2	TRBJ2-1	0.000562727
							B	TRBV13-1:CASSDAGSTGQLYF:TRBJ2-2	CASSDAGSTGQLYF	TRBV13-1	TRBJ2-2	0.000209976			A	TRAV13D-2:CAIDPYNAGAKLTF:TRAJ39	CAIDPYNAGAKLTF	TRAV13D-2	TRAJ39	0.000976516		B	TRBV13-2:CASGDWGGAAETLYF:TRBJ2-3	CASGDWGGAAETLYF	TRBV13-2	TRBJ2-3	0.000562727
							B	TRBV13-1:CASSDASKNTEVFF:TRBJ1-1	CASSDASKNTEVFF	TRBV13-1	TRBJ1-1	0.000209976			A	TRAV13D-2:CAIEDNAGAKLTF:TRAJ39	CAIEDNAGAKLTF	TRAV13D-2	TRAJ39	0.000976516		B	TRBV13-2:CASGDWGYEQYF:TRBJ2-7	CASGDWGYEQYF	TRBV13-2	TRBJ2-7	0.000562727
							B	TRBV14:CASSFRTGGYEQYF:TRBJ2-7	CASSFRTGGYEQYF	TRBV14	TRBJ2-7	0.000209976			A	TRAV13D-2:CAIGSSSFSKLVF:TRAJ50	CAIGSSSFSKLVF	TRAV13D-2	TRAJ50	0.000976516		B	TRBV13-2:CASGEAVGTGENQAPLF:TRBJ1-5	CASGEAVGTGENQAPLF	TRBV13-2	TRBJ1-5	0.000562727
							B	TRBV13-1:CASSDDWGGYEQYF:TRBJ2-7	CASSDDWGGYEQYF	TRBV13-1	TRBJ2-7	0.000209976			A	TRAV13D-1:CAIRGYGNEKITF:TRAJ48	CAIRGYGNEKITF	TRAV13D-1	TRAJ48	0.000976516		B	TRBV13-2:CASGEPTGGAQNTLYF:TRBJ2-4	CASGEPTGGAQNTLYF	TRBV13-2	TRBJ2-4	0.000562727
							B	TRBV26:CASSLETGQDTQYF:TRBJ2-5	CASSLETGQDTQYF	TRBV26	TRBJ2-5	0.000209976			A	TRAV13D-2:CAIVVGGNNKLTF:TRAJ56	CAIVVGGNNKLTF	TRAV13D-2	TRAJ56	0.000976516		B	TRBV13-2:CASGEVQVAETLYF:TRBJ2-3	CASGEVQVAETLYF	TRBV13-2	TRBJ2-3	0.000562727
							B	TRBV13-3:CASSDLDSAETLYF:TRBJ2-3	CASSDLDSAETLYF	TRBV13-3	TRBJ2-3	0.000209976			A	TRAV8D-2:CAKTGGNYKPTF:TRAJ6	CAKTGGNYKPTF	TRAV8D-2	TRAJ6	0.000976516		B	TRBV13-2:CASGGDRGSGNTLYF:TRBJ1-3	CASGGDRGSGNTLYF	TRBV13-2	TRBJ1-3	0.000562727
							B	TRBV13-1:CASSDPQQAPLF:TRBJ1-5	CASSDPQQAPLF	TRBV13-1	TRBJ1-5	0.000209976			A	TRAV6D-4:CALALNSGTYQRF:TRAJ13	CALALNSGTYQRF	TRAV6D-4	TRAJ13	0.000976516		B	TRBV13-2:CASGGDRVSQNTLYF:TRBJ2-4	CASGGDRVSQNTLYF	TRBV13-2	TRBJ2-4	0.000562727
							B	TRBV19:CASSIRNNYAEQFF:TRBJ2-1	CASSIRNNYAEQFF	TRBV19	TRBJ2-1	0.000209976			A	TRAV13N-1:CALAMNYGSSGNKLIF:TRAJ32	CALAMNYGSSGNKLIF	TRAV13N-1	TRAJ32	0.000976516		B	TRBV13-3:CASGTGNTEVFF:TRBJ1-1	CASGTGNTEVFF	TRBV13-3	TRBJ1-1	0.000562727
							B	TRBV19:CASSRTGGDERLFF:TRBJ1-4	CASSRTGGDERLFF	TRBV19	TRBJ1-4	0.000209976			A	TRAV13D-1:CALDRNYGSSGNKLIF:TRAJ32	CALDRNYGSSGNKLIF	TRAV13D-1	TRAJ32	0.000976516		B	TRBV13-2:CASGVQQNTLYF:TRBJ2-4	CASGVQQNTLYF	TRBV13-2	TRBJ2-4	0.000562727
							B	TRBV3:CASSFGGNYAEQFF:TRBJ2-1	CASSFGGNYAEQFF	TRBV3	TRBJ2-1	0.000209976			A	TRAV13D-1:CALEFASSGSWQLIF:TRAJ22	CALEFASSGSWQLIF	TRAV13D-1	TRAJ22	0.000976516		B	TRBV29:CASIWGGNYAEQFF:TRBJ2-1	CASIWGGNYAEQFF	TRBV29	TRBJ2-1	0.000562727
							B	TRBV5:CASSPGGNQDTQYF:TRBJ2-5	CASSPGGNQDTQYF	TRBV5	TRBJ2-5	0.000209976			A	TRAV17:CALEGNSNNRIFF:TRAJ31	CALEGNSNNRIFF	TRAV17	TRAJ31	0.000976516		B	TRBV29:CASKQVSNERLFF:TRBJ1-4	CASKQVSNERLFF	TRBV29	TRBJ1-4	0.000562727
							B	TRBV14:CASSRDRGGERLFF:TRBJ1-4	CASSRDRGGERLFF	TRBV14	TRBJ1-4	0.000209976			A	TRAV17:CALEGPGYQNFYF:TRAJ49	CALEGPGYQNFYF	TRAV17	TRAJ49	0.000976516		B	TRBV4:CASPGAQNTLYF:TRBJ2-4	CASPGAQNTLYF	TRBV4	TRBJ2-4	0.000562727
							B	TRBV16:CASSPRVGQNTLYF:TRBJ2-4	CASSPRVGQNTLYF	TRBV16	TRBJ2-4	0.000209976			A	TRAV13D-1:CALEQNAGAKLTF:TRAJ39	CALEQNAGAKLTF	TRAV13D-1	TRAJ39	0.000976516		B	TRBV15:CASRAGEGYAEQFF:TRBJ2-1	CASRAGEGYAEQFF	TRBV15	TRBJ2-1	0.000562727
							B	TRBV16:CASSPGSSGNTLYF:TRBJ1-3	CASSPGSSGNTLYF	TRBV16	TRBJ1-3	0.000209976			A	TRAV6-7/DV9:CALGDGQGGRALIF:TRAJ15	CALGDGQGGRALIF	TRAV6-7/DV9	TRAJ15	0.000976516		B	TRBV15:CASRAGTINTEVFF:TRBJ1-1	CASRAGTINTEVFF	TRBV15	TRBJ1-1	0.000562727
							B	TRBV1:CTCSVGRISYEQYF:TRBJ2-7	CTCSVGRISYEQYF	TRBV1	TRBJ2-7	0.000209976			A	TRAV6-6:CALGDRGNQGKLIF:TRAJ23	CALGDRGNQGKLIF	TRAV6-6	TRAJ23	0.000976516		B	TRBV13-2:CASRALSNERLFF:TRBJ1-4	CASRALSNERLFF	TRBV13-2	TRBJ1-4	0.000562727
							B	TRBV13-1:CASSEQNSPLYF:TRBJ1-6	CASSEQNSPLYF	TRBV13-1	TRBJ1-6	0.000209976			A	TRAV17:CALGDTNTGKLTF:TRAJ27	CALGDTNTGKLTF	TRAV17	TRAJ27	0.000976516		B	TRBV13-3:CASRDKNYAEQFF:TRBJ2-1	CASRDKNYAEQFF	TRBV13-3	TRBJ2-1	0.000562727
							B	TRBV1:CTCSAGGHQDTQYF:TRBJ2-5	CTCSAGGHQDTQYF	TRBV1	TRBJ2-5	0.000209976			A	TRAV12D-1:CALGNNYAQGLTF:TRAJ26	CALGNNYAQGLTF	TRAV12D-1	TRAJ26	0.000976516		B	TRBV17:CASRDNQDTQYF:TRBJ2-5	CASRDNQDTQYF	TRBV17	TRBJ2-5	0.000562727
							B	TRBV1:CTCSAEGAGNTLYF:TRBJ1-3	CTCSAEGAGNTLYF	TRBV1	TRBJ1-3	0.000209976			A	TRAV12D-1:CALGNNYTQGLTF:TRAJ26	CALGNNYTQGLTF	TRAV12D-1	TRAJ26	0.000976516		B	TRBV19:CASRDTYAEQFF:TRBJ2-1	CASRDTYAEQFF	TRBV19	TRBJ2-1	0.000562727
							B	TRBV16:CASSFDANSDYTF:TRBJ1-2	CASSFDANSDYTF	TRBV16	TRBJ1-2	0.000209976			A	TRAV17:CALGNTGYQNFYF:TRAJ49	CALGNTGYQNFYF	TRAV17	TRAJ49	0.000976516		B	TRBV15:CASRGQGFAETLYF:TRBJ2-3	CASRGQGFAETLYF	TRBV15	TRBJ2-3	0.000562727
							B	TRBV29:CASSWGNNQAPLF:TRBJ1-5	CASSWGNNQAPLF	TRBV29	TRBJ1-5	0.000209976			A	TRAV6-7/DV9:CALGNTNTGKLTF:TRAJ27	CALGNTNTGKLTF	TRAV6-7/DV9	TRAJ27	0.000976516		B	TRBV13-3:CASRGQNYEQYF:TRBJ2-7	CASRGQNYEQYF	TRBV13-3	TRBJ2-7	0.000562727
							B	TRBV17:CASSSWGAETLYF:TRBJ2-3	CASSSWGAETLYF	TRBV17	TRBJ2-3	0.000209976			A	TRAV13D-1:CALGTTASLGKLQF:TRAJ24	CALGTTASLGKLQF	TRAV13D-1	TRAJ24	0.000976516		B	TRBV29:CASRGSYEQYF:TRBJ2-7	CASRGSYEQYF	TRBV29	TRBJ2-7	0.000562727
							B	TRBV29:CASSRDRGAEQFF:TRBJ2-1	CASSRDRGAEQFF	TRBV29	TRBJ2-1	0.000209976			A	TRAV6-6:CALGYDTNAYKVIF:TRAJ30	CALGYDTNAYKVIF	TRAV6-6	TRAJ30	0.000976516		B	TRBV19:CASRGTGDFEQYF:TRBJ2-7	CASRGTGDFEQYF	TRBV19	TRBJ2-7	0.000562727
							B	TRBV29:CASSPDSNYEQYF:TRBJ2-7	CASSPDSNYEQYF	TRBV29	TRBJ2-7	0.000209976			A	TRAV12D-2:CALIEQGGRALIF:TRAJ15	CALIEQGGRALIF	TRAV12D-2	TRAJ15	0.000976516		B	TRBV17:CASRGTKDTQYF:TRBJ2-5	CASRGTKDTQYF	TRBV17	TRBJ2-5	0.000562727
							B	TRBV12-1:CASSLPNSYEQYF:TRBJ2-7	CASSLPNSYEQYF	TRBV12-1	TRBJ2-7	0.000209976			A	TRAV12N-3:CALKNYNVLYF:TRAJ21	CALKNYNVLYF	TRAV12N-3	TRAJ21	0.000976516		B	TRBV3:CASRPGQGNTGQLYF:TRBJ2-2	CASRPGQGNTGQLYF	TRBV3	TRBJ2-2	0.000562727
							B	TRBV12-2:CASSGTGNSDYTF:TRBJ1-2	CASSGTGNSDYTF	TRBV12-2	TRBJ1-2	0.000209976			A	TRAV12D-2:CALLSNYNVLYF:TRAJ21	CALLSNYNVLYF	TRAV12D-2	TRAJ21	0.000976516		B	TRBV13-3:CASRPTANSDYTF:TRBJ1-2	CASRPTANSDYTF	TRBV13-3	TRBJ1-2	0.000562727
							B	TRBV13-3:CASSGTVNERLFF:TRBJ1-4	CASSGTVNERLFF	TRBV13-3	TRBJ1-4	0.000209976			A	TRAV12D-1:CALQGGRALIF:TRAJ15	CALQGGRALIF	TRAV12D-1	TRAJ15	0.000976516		B	TRBV15:CASRQGMAYAEQFF:TRBJ2-1	CASRQGMAYAEQFF	TRBV15	TRBJ2-1	0.000562727
							B	TRBV13-3:CASSGSYEQYF:TRBJ2-7	CASSGSYEQYF	TRBV13-3	TRBJ2-7	0.000209976			A	TRAV12N-3:CALRDNMGYKLTF:TRAJ9	CALRDNMGYKLTF	TRAV12N-3	TRAJ9	0.000976516		B	TRBV17:CASRRDRFSNERLFF:TRBJ1-4	CASRRDRFSNERLFF	TRBV17	TRBJ1-4	0.000562727
							B	TRBV19:CASSTVFYAEQFF:TRBJ2-1	CASSTVFYAEQFF	TRBV19	TRBJ2-1	0.000209976			A	TRAV12D-1:CALRDYSNNRLTL:TRAJ7	CALRDYSNNRLTL	TRAV12D-1	TRAJ7	0.000976516		B	TRBV19:CASRTAREQYF:TRBJ2-7	CASRTAREQYF	TRBV19	TRBJ2-7	0.000562727
							B	TRBV3:CASSLGTVDTLYF:TRBJ2-4	CASSLGTVDTLYF	TRBV3	TRBJ2-4	0.000209976			A	TRAV12-2:CALRGGSSGNKLIF:TRAJ32	CALRGGSSGNKLIF	TRAV12-2	TRAJ32	0.000976516		B	TRBV13-1:CASRTGTGGPQDTQYF:TRBJ2-5	CASRTGTGGPQDTQYF	TRBV13-1	TRBJ2-5	0.000562727
							B	TRBV4:CASSRGTDYEQYF:TRBJ2-7	CASSRGTDYEQYF	TRBV4	TRBJ2-7	0.000209976			A	TRAV12D-2:CALRPPTGGNNKLTF:TRAJ56	CALRPPTGGNNKLTF	TRAV12D-2	TRAJ56	0.000976516		B	TRBV3:CASRTGYEQYF:TRBJ2-7	CASRTGYEQYF	TRBV3	TRBJ2-7	0.000562727
							B	TRBV20:CGARDRNNQAPLF:TRBJ1-5	CGARDRNNQAPLF	TRBV20	TRBJ1-5	0.000209976			A	TRAV12D-2:CALRSPGTGSNRLTF:TRAJ28	CALRSPGTGSNRLTF	TRAV12D-2	TRAJ28	0.000976516		B	TRBV13-1:CASRYREDTEVFF:TRBJ1-1	CASRYREDTEVFF	TRBV13-1	TRBJ1-1	0.000562727
							B	TRBV19:CASSIREAEVFF:TRBJ1-1	CASSIREAEVFF	TRBV19	TRBJ1-1	0.000209976			A	TRAV12-2:CALRTNSAGNKLTF:TRAJ17	CALRTNSAGNKLTF	TRAV12-2	TRAJ17	0.000976516		B	TRBV13-3:CASSAGEQYF:TRBJ2-7	CASSAGEQYF	TRBV13-3	TRBJ2-7	0.000562727
							B	TRBV1:CTCSAQGPYEQYF:TRBJ2-7	CTCSAQGPYEQYF	TRBV1	TRBJ2-7	0.000209976			A	TRAV12D-2:CALSAPTGGNNKLTF:TRAJ56	CALSAPTGGNNKLTF	TRAV12D-2	TRAJ56	0.000976516		B	TRBV17:CASSAGTGVEQYF:TRBJ2-7	CASSAGTGVEQYF	TRBV17	TRBJ2-7	0.000562727
							B	TRBV1:CTCSGDWGGEQYF:TRBJ2-7	CTCSGDWGGEQYF	TRBV1	TRBJ2-7	0.000209976			A	TRAV12-1:CALSASGQKLVF:TRAJ16	CALSASGQKLVF	TRAV12-1	TRAJ16	0.000976516		B	TRBV13-1:CASSALGANTGQLYF:TRBJ2-2	CASSALGANTGQLYF	TRBV13-1	TRBJ2-2	0.000562727
							B	TRBV12-2:CASSLAGYEQYF:TRBJ2-7	CASSLAGYEQYF	TRBV12-2	TRBJ2-7	0.000209976			A	TRAV12D-2:CALSDQGTGSKLSF:TRAJ58	CALSDQGTGSKLSF	TRAV12D-2	TRAJ58	0.000976516		B	TRBV13-1:CASSANTGQLYF:TRBJ2-2	CASSANTGQLYF	TRBV13-1	TRBJ2-2	0.000562727
							B	TRBV16:CASSLDNSDYTF:TRBJ1-2	CASSLDNSDYTF	TRBV16	TRBJ1-2	0.000209976			A	TRAV6D-6:CALSDQGTGSKLSF:TRAJ58	CALSDQGTGSKLSF	TRAV6D-6	TRAJ58	0.000976516		B	TRBV12-1:CASSASDSAETLYF:TRBJ2-3	CASSASDSAETLYF	TRBV12-1	TRBJ2-3	0.000562727
							B	TRBV20:CGAMGQNSDYTF:TRBJ1-2	CGAMGQNSDYTF	TRBV20	TRBJ1-2	0.000209976			A	TRAV12D-2:CALSDQQGTGSKLSF:TRAJ58	CALSDQQGTGSKLSF	TRAV12D-2	TRAJ58	0.000976516		B	TRBV13-3:CASSATLNQDTQYF:TRBJ2-5	CASSATLNQDTQYF	TRBV13-3	TRBJ2-5	0.000562727
							B	TRBV20:CGALTGPTTQYF:TRBJ2-5	CGALTGPTTQYF	TRBV20	TRBJ2-5	0.000209976			A	TRAV12D-1:CALSDRDSNYQLIW:TRAJ33	CALSDRDSNYQLIW	TRAV12D-1	TRAJ33	0.000976516		B	TRBV13-1:CASSDAAASGNTLYF:TRBJ1-3	CASSDAAASGNTLYF	TRBV13-1	TRBJ1-3	0.000562727
							B	TRBV24:CASSLSGEVFF:TRBJ1-1	CASSLSGEVFF	TRBV24	TRBJ1-1	0.000209976			A	TRAV12D-1:CALSDRGNYAQGLTF:TRAJ26	CALSDRGNYAQGLTF	TRAV12D-1	TRAJ26	0.000976516		B	TRBV13-3:CASSDAADRAAETLYF:TRBJ2-3	CASSDAADRAAETLYF	TRBV13-3	TRBJ2-3	0.000562727
							B	TRBV5:CASSPTGGYAEQFF:TRBJ2-1	CASSPTGGYAEQFF	TRBV5	TRBJ2-1	0.000157455			A	TRAV12N-3:CALSDRMLSGSFNKLTF:TRAJ4	CALSDRMLSGSFNKLTF	TRAV12N-3	TRAJ4	0.000976516		B	TRBV13-1:CASSDAGGQNTLYF:TRBJ2-4	CASSDAGGQNTLYF	TRBV13-1	TRBJ2-4	0.000562727
							B	TRBV13-2:CASGDAGGERLFF:TRBJ1-4	CASGDAGGERLFF	TRBV13-2	TRBJ1-4	0.000157455			A	TRAV12D-1:CALSDSTGNYKYVF:TRAJ40	CALSDSTGNYKYVF	TRAV12D-1	TRAJ40	0.000976516		B	TRBV13-1:CASSDAGLGVYEQYF:TRBJ2-7	CASSDAGLGVYEQYF	TRBV13-1	TRBJ2-7	0.000562727
							B	TRBV13-2:CASGDAGGGETLYF:TRBJ2-3	CASGDAGGGETLYF	TRBV13-2	TRBJ2-3	0.000157455			A	TRAV12D-1:CALSDTNYNQGKLIF:TRAJ23	CALSDTNYNQGKLIF	TRAV12D-1	TRAJ23	0.000976516		B	TRBV13-1:CASSDALGGAETLYF:TRBJ2-3	CASSDALGGAETLYF	TRBV13-1	TRBJ2-3	0.000562727
							B	TRBV13-2:CASGDAGGNAEQFF:TRBJ2-1	CASGDAGGNAEQFF	TRBV13-2	TRBJ2-1	0.000157455			A	TRAV12D-1:CALSEEGGSAKLIF:TRAJ57	CALSEEGGSAKLIF	TRAV12D-1	TRAJ57	0.000976516		B	TRBV13-1:CASSDARGEVFF:TRBJ1-1	CASSDARGEVFF	TRBV13-1	TRBJ1-1	0.000562727
							B	TRBV13-2:CASGDAGGNSDYTF:TRBJ1-2	CASGDAGGNSDYTF	TRBV13-2	TRBJ1-2	0.000157455			A	TRAV15-2/DV6-2:CALSELGTGGYKVVF:TRAJ12	CALSELGTGGYKVVF	TRAV15-2/DV6-2	TRAJ12	0.000976516		B	TRBV13-1:CASSDDAEQFF:TRBJ2-1	CASSDDAEQFF	TRBV13-1	TRBJ2-1	0.000562727
							B	TRBV13-2:CASGDAGGQDTQYF:TRBJ2-5	CASGDAGGQDTQYF	TRBV13-2	TRBJ2-5	0.000157455			A	TRAV15D-2/DV6D-2:CALSELPNNNNAPRF:TRAJ43	CALSELPNNNNAPRF	TRAV15D-2/DV6D-2	TRAJ43	0.000976516		B	TRBV13-1:CASSDETGLYAEQFF:TRBJ2-1	CASSDETGLYAEQFF	TRBV13-1	TRBJ2-1	0.000562727
							B	TRBV13-2:CASGDAGGQNTLYF:TRBJ2-4	CASGDAGGQNTLYF	TRBV13-2	TRBJ2-4	0.000157455			A	TRAV15-2/DV6-2:CALSELTGGYKVVF:TRAJ12	CALSELTGGYKVVF	TRAV15-2/DV6-2	TRAJ12	0.000976516		B	TRBV13-1:CASSDETTNTGQLYF:TRBJ2-2	CASSDETTNTGQLYF	TRBV13-1	TRBJ2-2	0.000562727
							B	TRBV13-2:CASGDAGGSAETLYF:TRBJ2-3	CASGDAGGSAETLYF	TRBV13-2	TRBJ2-3	0.000157455			A	TRAV12-1:CALSETSGGNYKPTF:TRAJ6	CALSETSGGNYKPTF	TRAV12-1	TRAJ6	0.000976516		B	TRBV13-3:CASSDGDWGSQNTLYF:TRBJ2-4	CASSDGDWGSQNTLYF	TRBV13-3	TRBJ2-4	0.000562727
							B	TRBV13-2:CASGDAPSQNTLYF:TRBJ2-4	CASGDAPSQNTLYF	TRBV13-2	TRBJ2-4	0.000157455			A	TRAV12D-1:CALSNTGNYKYVF:TRAJ40	CALSNTGNYKYVF	TRAV12D-1	TRAJ40	0.000976516		B	TRBV13-1:CASSDGEQYF:TRBJ2-7	CASSDGEQYF	TRBV13-1	TRBJ2-7	0.000562727
							B	TRBV13-2:CASGDARYEQYF:TRBJ2-7	CASGDARYEQYF	TRBV13-2	TRBJ2-7	0.000157455			A	TRAV12D-2:CALSPASSGSWQLIF:TRAJ22	CALSPASSGSWQLIF	TRAV12D-2	TRAJ22	0.000976516		B	TRBV13-1:CASSDGGIQDTQYF:TRBJ2-5	CASSDGGIQDTQYF	TRBV13-1	TRBJ2-5	0.000562727
							B	TRBV13-2:CASGDGGASQNTLYF:TRBJ2-4	CASGDGGASQNTLYF	TRBV13-2	TRBJ2-4	0.000157455			A	TRAV12D-2:CALSPMSNYNVLYF:TRAJ21	CALSPMSNYNVLYF	TRAV12D-2	TRAJ21	0.000976516		B	TRBV13-1:CASSDGGQNTLYF:TRBJ2-4	CASSDGGQNTLYF	TRBV13-1	TRBJ2-4	0.000562727
							B	TRBV13-2:CASGDLGNYAEQFF:TRBJ2-1	CASGDLGNYAEQFF	TRBV13-2	TRBJ2-1	0.000157455			A	TRAV9D-3:CALSRVGDNSKLIW:TRAJ38	CALSRVGDNSKLIW	TRAV9D-3	TRAJ38	0.000976516		B	TRBV13-1:CASSDGQSSYEQYF:TRBJ2-7	CASSDGQSSYEQYF	TRBV13-1	TRBJ2-7	0.000562727
							B	TRBV13-2:CASGDSYNSPLYF:TRBJ1-6	CASGDSYNSPLYF	TRBV13-2	TRBJ1-6	0.000157455			A	TRAV12D-2:CALSTSNNRIFF:TRAJ31	CALSTSNNRIFF	TRAV12D-2	TRAJ31	0.000976516		B	TRBV13-3:CASSDGTGGDQDTQYF:TRBJ2-5	CASSDGTGGDQDTQYF	TRBV13-3	TRBJ2-5	0.000562727
							B	TRBV13-2:CASGEDNSYNSPLYF:TRBJ1-6	CASGEDNSYNSPLYF	TRBV13-2	TRBJ1-6	0.000157455			A	TRAV12D-2:CALSYNTNTGKLTF:TRAJ27	CALSYNTNTGKLTF	TRAV12D-2	TRAJ27	0.000976516		B	TRBV13-1:CASSDHSHYEQYF:TRBJ2-7	CASSDHSHYEQYF	TRBV13-1	TRBJ2-7	0.000562727
							B	TRBV13-2:CASGEGNSDYTF:TRBJ1-2	CASGEGNSDYTF	TRBV13-2	TRBJ1-2	0.000157455			A	TRAV12D-2:CALSYPSGYNKLTF:TRAJ11	CALSYPSGYNKLTF	TRAV12D-2	TRAJ11	0.000976516		B	TRBV13-3:CASSDKGANYAEQFF:TRBJ2-1	CASSDKGANYAEQFF	TRBV13-3	TRBJ2-1	0.000562727
							B	TRBV13-2:CASGEGNTLYF:TRBJ1-3	CASGEGNTLYF	TRBV13-2	TRBJ1-3	0.000157455			A	TRAV12N-3:CALTGYKLTF:TRAJ9	CALTGYKLTF	TRAV12N-3	TRAJ9	0.000976516		B	TRBV13-3:CASSDKNSDYTF:TRBJ1-2	CASSDKNSDYTF	TRBV13-3	TRBJ1-2	0.000562727
							B	TRBV13-2:CASGEGTGVEQYF:TRBJ2-7	CASGEGTGVEQYF	TRBV13-2	TRBJ2-7	0.000157455			A	TRAV12N-3:CALTGYQNFYF:TRAJ49	CALTGYQNFYF	TRAV12N-3	TRAJ49	0.000976516		B	TRBV13-3:CASSDNNERLFF:TRBJ1-4	CASSDNNERLFF	TRBV13-3	TRBJ1-4	0.000562727
							B	TRBV13-2:CASGGGGERLFF:TRBJ1-4	CASGGGGERLFF	TRBV13-2	TRBJ1-4	0.000157455			A	TRAV15D-1/DV6D-1:CALWELDYSNNRLTL:TRAJ7	CALWELDYSNNRLTL	TRAV15D-1/DV6D-1	TRAJ7	0.000976516		B	TRBV13-3:CASSDNSGNTLYF:TRBJ1-3	CASSDNSGNTLYF	TRBV13-3	TRBJ1-3	0.000562727
							B	TRBV13-2:CASGGLGEQYF:TRBJ2-7	CASGGLGEQYF	TRBV13-2	TRBJ2-7	0.000157455			A	TRAV15N-1:CALWELGRGSALGRLHF:TRAJ18	CALWELGRGSALGRLHF	TRAV15N-1	TRAJ18	0.000976516		B	TRBV13-1:CASSDPFNYAEQFF:TRBJ2-1	CASSDPFNYAEQFF	TRBV13-1	TRBJ2-1	0.000562727
							B	TRBV13-2:CASGGLGGYAEQFF:TRBJ2-1	CASGGLGGYAEQFF	TRBV13-2	TRBJ2-1	0.000157455			A	TRAV15D-1/DV6D-1:CALWEPCRGFANALTF:TRAJ35	CALWEPCRGFANALTF	TRAV15D-1/DV6D-1	TRAJ35	0.000976516		B	TRBV13-3:CASSDRDANTEVFF:TRBJ1-1	CASSDRDANTEVFF	TRBV13-3	TRBJ1-1	0.000562727
							B	TRBV13-2:CASGGRLGDQDTQYF:TRBJ2-5	CASGGRLGDQDTQYF	TRBV13-2	TRBJ2-5	0.000157455			A	TRAV13-4/DV7:CAMDHSGGSNAKLTF:TRAJ42	CAMDHSGGSNAKLTF	TRAV13-4/DV7	TRAJ42	0.000976516		B	TRBV13-3:CASSDRDKNTGQLYF:TRBJ2-2	CASSDRDKNTGQLYF	TRBV13-3	TRBJ2-2	0.000562727
							B	TRBV29:CASIPGQSAETLYF:TRBJ2-3	CASIPGQSAETLYF	TRBV29	TRBJ2-3	0.000157455			A	TRAV13N-1:CAMDPPSGSWQLIF:TRAJ22	CAMDPPSGSWQLIF	TRAV13N-1	TRAJ22	0.000976516		B	TRBV13-1:CASSDRGQDTQYF:TRBJ2-5	CASSDRGQDTQYF	TRBV13-1	TRBJ2-5	0.000562727
							B	TRBV13-3:CASKANTGQLYF:TRBJ2-2	CASKANTGQLYF	TRBV13-3	TRBJ2-2	0.000157455			A	TRAV13N-1:CAMEGTGYQNFYF:TRAJ49	CAMEGTGYQNFYF	TRAV13N-1	TRAJ49	0.000976516		B	TRBV13-1:CASSDRGQNTLYF:TRBJ2-4	CASSDRGQNTLYF	TRBV13-1	TRBJ2-4	0.000562727
							B	TRBV19:CASKGYEQYF:TRBJ2-7	CASKGYEQYF	TRBV19	TRBJ2-7	0.000157455			A	TRAV13N-1:CAMERASGSWQLIF:TRAJ22	CAMERASGSWQLIF	TRAV13N-1	TRAJ22	0.000976516		B	TRBV15:CASSDSAETLYF:TRBJ2-3	CASSDSAETLYF	TRBV15	TRBJ2-3	0.000562727
							B	TRBV19:CASKQGREQYF:TRBJ2-7	CASKQGREQYF	TRBV19	TRBJ2-7	0.000157455			A	TRAV13D-3:CAMERRGSALGRLHF:TRAJ18	CAMERRGSALGRLHF	TRAV13D-3	TRAJ18	0.000976516		B	TRBV13-1,TRBV13-3:CASSDSAETLYF:TRBJ2-3	CASSDSAETLYF	TRBV13-1,TRBV13-3	TRBJ2-3	0.000562727
							B	TRBV19:CASNPGTGSYEQYF:TRBJ2-7	CASNPGTGSYEQYF	TRBV19	TRBJ2-7	0.000157455			A	TRAV13-4/DV7:CAMGPNTGANTGKLTF:TRAJ52	CAMGPNTGANTGKLTF	TRAV13-4/DV7	TRAJ52	0.000976516		B	TRBV13-3:CASSDSANTEVFF:TRBJ1-1	CASSDSANTEVFF	TRBV13-3	TRBJ1-1	0.000562727
							B	TRBV19:CASNSGSANTEVFF:TRBJ1-1	CASNSGSANTEVFF	TRBV19	TRBJ1-1	0.000157455			A	TRAV16:CAMREEGMGYKLTF:TRAJ9	CAMREEGMGYKLTF	TRAV16	TRAJ9	0.000976516		B	TRBV13-1:CASSDSAYNSPLYF:TRBJ1-6	CASSDSAYNSPLYF	TRBV13-1	TRBJ1-6	0.000562727
							B	TRBV14:CASRDRAEVFF:TRBJ1-1	CASRDRAEVFF	TRBV14	TRBJ1-1	0.000157455			A	TRAV16:CAMREGNGYQNFYF:TRAJ49	CAMREGNGYQNFYF	TRAV16	TRAJ49	0.000976516		B	TRBV13-1:CASSDSYEQYF:TRBJ2-7	CASSDSYEQYF	TRBV13-1	TRBJ2-7	0.000562727
							B	TRBV4:CASRDWGGQNTLYF:TRBJ2-4	CASRDWGGQNTLYF	TRBV4	TRBJ2-4	0.000157455			A	TRAV16:CAMREGNYGNEKITF:TRAJ48	CAMREGNYGNEKITF	TRAV16	TRAJ48	0.000976516		B	TRBV13-1:CASSDTAETLYF:TRBJ2-3	CASSDTAETLYF	TRBV13-1	TRBJ2-3	0.000562727
							B	TRBV15:CASRPGGSNERLFF:TRBJ1-4	CASRPGGSNERLFF	TRBV15	TRBJ1-4	0.000157455			A	TRAV16:CAMREGNYQLIW:TRAJ33	CAMREGNYQLIW	TRAV16	TRAJ33	0.000976516		B	TRBV13-1:CASSDTENTLYF:TRBJ2-4	CASSDTENTLYF	TRBV13-1	TRBJ2-4	0.000562727
							B	TRBV17:CASSAGGGRLYF:TRBJ2-4	CASSAGGGRLYF	TRBV17	TRBJ2-4	0.000157455			A	TRAV16:CAMREGRGGRALIF:TRAJ15	CAMREGRGGRALIF	TRAV16	TRAJ15	0.000976516		B	TRBV13-1:CASSDTGGTNERLFF:TRBJ1-4	CASSDTGGTNERLFF	TRBV13-1	TRBJ1-4	0.000562727
							B	TRBV13-3:CASSALGRNQDTQYF:TRBJ2-5	CASSALGRNQDTQYF	TRBV13-3	TRBJ2-5	0.000157455			A	TRAV16:CAMREGRGSALGRLHF:TRAJ18	CAMREGRGSALGRLHF	TRAV16	TRAJ18	0.000976516		B	TRBV13-1:CASSDVGQGGAEQFF:TRBJ2-1	CASSDVGQGGAEQFF	TRBV13-1	TRBJ2-1	0.000562727
							B	TRBV16:CASSATGGANTGQLYF:TRBJ2-2	CASSATGGANTGQLYF	TRBV16	TRBJ2-2	0.000157455			A	TRAV16:CAMREGTNTGKLTF:TRAJ27	CAMREGTNTGKLTF	TRAV16	TRAJ27	0.000976516		B	TRBV13-1:CASSDVNSPLYF:TRBJ1-6	CASSDVNSPLYF	TRBV13-1	TRBJ1-6	0.000562727
							B	TRBV13-1:CASSDAGGQDTQYF:TRBJ2-5	CASSDAGGQDTQYF	TRBV13-1	TRBJ2-5	0.000157455			A	TRAV16:CAMRERDTNTGKLTF:TRAJ27	CAMRERDTNTGKLTF	TRAV16	TRAJ27	0.000976516		B	TRBV13-3:CASSDWGRTNERLFF:TRBJ1-4	CASSDWGRTNERLFF	TRBV13-3	TRBJ1-4	0.000562727
							B	TRBV13-3:CASSDALGNSYEQYF:TRBJ2-7	CASSDALGNSYEQYF	TRBV13-3	TRBJ2-7	0.000157455			A	TRAV16:CAMREVNSAGNKLTF:TRAJ17	CAMREVNSAGNKLTF	TRAV16	TRAJ17	0.000976516		B	TRBV13-3:CASSEGFEQYF:TRBJ2-7	CASSEGFEQYF	TRBV13-3	TRBJ2-7	0.000562727
							B	TRBV13-1:CASSDARGAETLYF:TRBJ2-3	CASSDARGAETLYF	TRBV13-1	TRBJ2-3	0.000157455			A	TRAV16:CAMRGASSSFSKLVF:TRAJ50	CAMRGASSSFSKLVF	TRAV16	TRAJ50	0.000976516		B	TRBV13-3:CASSEGQNSGNTLYF:TRBJ1-3	CASSEGQNSGNTLYF	TRBV13-3	TRBJ1-3	0.000562727
							B	TRBV13-3:CASSDAWGGAGAETLYF:TRBJ2-3	CASSDAWGGAGAETLYF	TRBV13-3	TRBJ2-3	0.000157455			A	TRAV16N:CAMRIASSSFSKLVF:TRAJ50	CAMRIASSSFSKLVF	TRAV16N	TRAJ50	0.000976516		B	TRBV13-1:CASSEGTGQLYF:TRBJ2-2	CASSEGTGQLYF	TRBV13-1	TRBJ2-2	0.000562727
							B	TRBV13-3:CASSDDRGWAETLYF:TRBJ2-3	CASSDDRGWAETLYF	TRBV13-3	TRBJ2-3	0.000157455			A	TRAV16:CAMRKGDNYAQGLTF:TRAJ26	CAMRKGDNYAQGLTF	TRAV16	TRAJ26	0.000976516		B	TRBV13-3:CASSETGGQNTLYF:TRBJ2-4	CASSETGGQNTLYF	TRBV13-3	TRBJ2-4	0.000562727
							B	TRBV13-1:CASSDDWGGSAETLYF:TRBJ2-3	CASSDDWGGSAETLYF	TRBV13-1	TRBJ2-3	0.000157455			A	TRAV16N:CAMRVPGTGSNRLTF:TRAJ28	CAMRVPGTGSNRLTF	TRAV16N	TRAJ28	0.000976516		B	TRBV13-3:CASSETGGRSSYEQYF:TRBJ2-7	CASSETGGRSSYEQYF	TRBV13-3	TRBJ2-7	0.000562727
							B	TRBV13-1:CASSDGGEDTQYF:TRBJ2-5	CASSDGGEDTQYF	TRBV13-1	TRBJ2-5	0.000157455			A	TRAV13D-1:CANNMGYKLTF:TRAJ9	CANNMGYKLTF	TRAV13D-1	TRAJ9	0.000976516		B	TRBV13-1:CASSEVRYEQYF:TRBJ2-7	CASSEVRYEQYF	TRBV13-1	TRBJ2-7	0.000562727
							B	TRBV13-1:CASSDGGGDNSPLYF:TRBJ1-6	CASSDGGGDNSPLYF	TRBV13-1	TRBJ1-6	0.000157455			A	TRAV13D-1:CAPDTNAYKVIF:TRAJ30	CAPDTNAYKVIF	TRAV13D-1	TRAJ30	0.000976516		B	TRBV13-1:CASSEYREYEQYF:TRBJ2-7	CASSEYREYEQYF	TRBV13-1	TRBJ2-7	0.000562727
							B	TRBV13-1:CASSDGGTGGSAETLYF:TRBJ2-3	CASSDGGTGGSAETLYF	TRBV13-1	TRBJ2-3	0.000157455			A	TRAV12D-2:CASEGADRLTF:TRAJ45	CASEGADRLTF	TRAV12D-2	TRAJ45	0.000976516		B	TRBV14:CASSFAGGNYAEQFF:TRBJ2-1	CASSFAGGNYAEQFF	TRBV14	TRBJ2-1	0.000562727
							B	TRBV13-3:CASSDLGGDTQYF:TRBJ2-5	CASSDLGGDTQYF	TRBV13-3	TRBJ2-5	0.000157455			A	TRAV13D-1:CASNNNAGAKLTF:TRAJ39	CASNNNAGAKLTF	TRAV13D-1	TRAJ39	0.000976516		B	TRBV14:CASSFAGVYEQYF:TRBJ2-7	CASSFAGVYEQYF	TRBV14	TRBJ2-7	0.000562727
							B	TRBV13-3:CASSDLGSAETLYF:TRBJ2-3	CASSDLGSAETLYF	TRBV13-3	TRBJ2-3	0.000157455			A	TRAV8D-2:CATDNMGYKLTF:TRAJ9	CATDNMGYKLTF	TRAV8D-2	TRAJ9	0.000976516		B	TRBV3:CASSFDWVQDTQYF:TRBJ2-5	CASSFDWVQDTQYF	TRBV3	TRBJ2-5	0.000562727
							B	TRBV13-1:CASSDNTEVFF:TRBJ1-1	CASSDNTEVFF	TRBV13-1	TRBJ1-1	0.000157455			A	TRAV8D-1:CATDWNSNNRIFF:TRAJ31	CATDWNSNNRIFF	TRAV8D-1	TRAJ31	0.000976516		B	TRBV15:CASSFGGAREQYF:TRBJ2-7	CASSFGGAREQYF	TRBV15	TRBJ2-7	0.000562727
							B	TRBV13-3:CASSDRAEQFF:TRBJ2-1	CASSDRAEQFF	TRBV13-3	TRBJ2-1	0.000157455			A	TRAV8D-2:CATEESSGSWQLIF:TRAJ22	CATEESSGSWQLIF	TRAV8D-2	TRAJ22	0.000976516		B	TRBV15:CASSFGNQDTQYF:TRBJ2-5	CASSFGNQDTQYF	TRBV15	TRBJ2-5	0.000562727
							B	TRBV13-3:CASSDREDSDYTF:TRBJ1-2	CASSDREDSDYTF	TRBV13-3	TRBJ1-2	0.000157455			A	TRAV8D-1:CATLSNYNVLYF:TRAJ21	CATLSNYNVLYF	TRAV8D-1	TRAJ21	0.000976516		B	TRBV14:CASSFGQNTLYF:TRBJ2-4	CASSFGQNTLYF	TRBV14	TRBJ2-4	0.000562727
							B	TRBV13-1:CASSDTLGGEQYF:TRBJ2-7	CASSDTLGGEQYF	TRBV13-1	TRBJ2-7	0.000157455			A	TRAV7-1:CAVDYSNNRLTL:TRAJ7	CAVDYSNNRLTL	TRAV7-1	TRAJ7	0.000976516		B	TRBV3:CASSFGTANSPLYF:TRBJ1-6	CASSFGTANSPLYF	TRBV3	TRBJ1-6	0.000562727
							B	TRBV13-1:CASSDVGNTEVFF:TRBJ1-1	CASSDVGNTEVFF	TRBV13-1	TRBJ1-1	0.000157455			A	TRAV9N-3:CAVIPSGGNYKPTF:TRAJ6	CAVIPSGGNYKPTF	TRAV9N-3	TRAJ6	0.000976516		B	TRBV15:CASSFKGTNERLFF:TRBJ1-4	CASSFKGTNERLFF	TRBV15	TRBJ1-4	0.000562727
							B	TRBV13-1:CASSDVNTEVFF:TRBJ1-1	CASSDVNTEVFF	TRBV13-1	TRBJ1-1	0.000157455			A	TRAV7-5:CAVNNYAQGLTF:TRAJ26	CAVNNYAQGLTF	TRAV7-5	TRAJ26	0.000976516		B	TRBV14:CASSFLGDEQYF:TRBJ2-7	CASSFLGDEQYF	TRBV14	TRBJ2-7	0.000562727
							B	TRBV13-3:CASSDVVGFSNERLFF:TRBJ1-4	CASSDVVGFSNERLFF	TRBV13-3	TRBJ1-4	0.000157455			A	TRAV9N-3:CAVNQGGRALIF:TRAJ15	CAVNQGGRALIF	TRAV9N-3	TRAJ15	0.000976516		B	TRBV16:CASSFPGREVFF:TRBJ1-1	CASSFPGREVFF	TRBV16	TRBJ1-1	0.000562727
							B	TRBV13-1:CASSDWAEQFF:TRBJ2-1	CASSDWAEQFF	TRBV13-1	TRBJ2-1	0.000157455			A	TRAV9N-3:CAVNYNQGKLIF:TRAJ23	CAVNYNQGKLIF	TRAV9N-3	TRAJ23	0.000976516		B	TRBV3:CASSFQGTGNTLYF:TRBJ1-3	CASSFQGTGNTLYF	TRBV3	TRBJ1-3	0.000562727
							B	TRBV19:CASSDWGEQYF:TRBJ2-7	CASSDWGEQYF	TRBV19	TRBJ2-7	0.000157455			A	TRAV1:CAVRDRGSALGRLHF:TRAJ18	CAVRDRGSALGRLHF	TRAV1	TRAJ18	0.000976516		B	TRBV14:CASSFREVFF:TRBJ1-1	CASSFREVFF	TRBV14	TRBJ1-1	0.000562727
							B	TRBV13-3:CASSDWGTANSDYTF:TRBJ1-2	CASSDWGTANSDYTF	TRBV13-3	TRBJ1-2	0.000157455			A	TRAV1:CAVRDRGSGTYQRF:TRAJ13	CAVRDRGSGTYQRF	TRAV1	TRAJ13	0.000976516		B	TRBV16:CASSFRVERLFF:TRBJ1-4	CASSFRVERLFF	TRBV16	TRBJ1-4	0.000562727
							B	TRBV4:CASSEGAYEQYF:TRBJ2-7	CASSEGAYEQYF	TRBV4	TRBJ2-7	0.000157455			A	TRAV3-1:CAVRGDNNNAPRF:TRAJ43	CAVRGDNNNAPRF	TRAV3-1	TRAJ43	0.000976516		B	TRBV3:CASSFSYEQYF:TRBJ2-7	CASSFSYEQYF	TRBV3	TRBJ2-7	0.000562727
							B	TRBV13-3:CASSEGYSYEQYF:TRBJ2-7	CASSEGYSYEQYF	TRBV13-3	TRBJ2-7	0.000157455			A	TRAV3-4:CAVRNYNQGKLIF:TRAJ23	CAVRNYNQGKLIF	TRAV3-4	TRAJ23	0.000976516		B	TRBV3:CASSFTAEVFF:TRBJ1-1	CASSFTAEVFF	TRBV3	TRBJ1-1	0.000562727
							B	TRBV13-3:CASSERGDSDYTF:TRBJ1-2	CASSERGDSDYTF	TRBV13-3	TRBJ1-2	0.000157455			A	TRAV7-5:CAVRVTGNTGKLIF:TRAJ37	CAVRVTGNTGKLIF	TRAV7-5	TRAJ37	0.000976516		B	TRBV15:CASSFWGALQNTLYF:TRBJ2-4	CASSFWGALQNTLYF	TRBV15	TRBJ2-4	0.000562727
							B	TRBV13-1:CASSETGASQNTLYF:TRBJ2-4	CASSETGASQNTLYF	TRBV13-1	TRBJ2-4	0.000157455			A	TRAV3-4:CAVSADYSNNRLTL:TRAJ7	CAVSADYSNNRLTL	TRAV3-4	TRAJ7	0.000976516		B	TRBV14:CASSFWGASAETLYF:TRBJ2-3	CASSFWGASAETLYF	TRBV14	TRBJ2-3	0.000562727
							B	TRBV13-1:CASSETGGQNTLYF:TRBJ2-4	CASSETGGQNTLYF	TRBV13-1	TRBJ2-4	0.000157455			A	TRAV9D-2:CAVSANTGKLTF:TRAJ27	CAVSANTGKLTF	TRAV9D-2	TRAJ27	0.000976516		B	TRBV16:CASSFWGGREQYF:TRBJ2-7	CASSFWGGREQYF	TRBV16	TRBJ2-7	0.000562727
							B	TRBV13-1:CASSETGGSDYTF:TRBJ1-2	CASSETGGSDYTF	TRBV13-1	TRBJ1-2	0.000157455			A	TRAV9D-3:CAVSATGNYKYVF:TRAJ40	CAVSATGNYKYVF	TRAV9D-3	TRAJ40	0.000976516		B	TRBV12-1:CASSFWTGGYAEQFF:TRBJ2-1	CASSFWTGGYAEQFF	TRBV12-1	TRBJ2-1	0.000562727
							B	TRBV12-2:CASSFDGGPDTQYF:TRBJ2-5	CASSFDGGPDTQYF	TRBV12-2	TRBJ2-5	0.000157455			A	TRAV3-4:CAVSDNYAQGLTF:TRAJ26	CAVSDNYAQGLTF	TRAV3-4	TRAJ26	0.000976516		B	TRBV16:CASSFWTVQDTQYF:TRBJ2-5	CASSFWTVQDTQYF	TRBV16	TRBJ2-5	0.000562727
							B	TRBV14:CASSFGQGGQNTLYF:TRBJ2-4	CASSFGQGGQNTLYF	TRBV14	TRBJ2-4	0.000157455			A	TRAV9D-2:CAVSEDTGANTGKLTF:TRAJ52	CAVSEDTGANTGKLTF	TRAV9D-2	TRAJ52	0.000976516		B	TRBV14:CASSFYPDTEVFF:TRBJ1-1	CASSFYPDTEVFF	TRBV14	TRBJ1-1	0.000562727
							B	TRBV16:CASSFGQTGQLYF:TRBJ2-2	CASSFGQTGQLYF	TRBV16	TRBJ2-2	0.000157455			A	TRAV7N-4:CAVSEHDQGGRALIF:TRAJ15	CAVSEHDQGGRALIF	TRAV7N-4	TRAJ15	0.000976516		B	TRBV14:CASSFYRAGNTLYF:TRBJ1-3	CASSFYRAGNTLYF	TRBV14	TRBJ1-3	0.000562727
							B	TRBV29:CASSFGSDYTF:TRBJ1-2	CASSFGSDYTF	TRBV29	TRBJ1-2	0.000157455			A	TRAV3-4:CAVSGGNYAQGLTF:TRAJ26	CAVSGGNYAQGLTF	TRAV3-4	TRAJ26	0.000976516		B	TRBV14:CASSGDRGREQYF:TRBJ2-7	CASSGDRGREQYF	TRBV14	TRBJ2-7	0.000562727
							B	TRBV14:CASSFGTAGNTLYF:TRBJ1-3	CASSFGTAGNTLYF	TRBV14	TRBJ1-3	0.000157455			A	TRAV7-5:CAVSHYGNEKITF:TRAJ48	CAVSHYGNEKITF	TRAV7-5	TRAJ48	0.000976516		B	TRBV17:CASSGDWGREQYF:TRBJ2-7	CASSGDWGREQYF	TRBV17	TRBJ2-7	0.000562727
							B	TRBV3:CASSFTGVTLYF:TRBJ1-3	CASSFTGVTLYF	TRBV3	TRBJ1-3	0.000157455			A	TRAV7-3:CAVSIRDSNYQLIW:TRAJ33	CAVSIRDSNYQLIW	TRAV7-3	TRAJ33	0.000976516		B	TRBV12-2:CASSGGGPPETLYF:TRBJ2-3	CASSGGGPPETLYF	TRBV12-2	TRBJ2-3	0.000562727
							B	TRBV14:CASSGDREAEQFF:TRBJ2-1	CASSGDREAEQFF	TRBV14	TRBJ2-1	0.000157455			A	TRAV9N-3:CAVSLDTNAYKVIF:TRAJ30	CAVSLDTNAYKVIF	TRAV9N-3	TRAJ30	0.000976516		B	TRBV13-3:CASSGGQTNSDYTF:TRBJ1-2	CASSGGQTNSDYTF	TRBV13-3	TRBJ1-2	0.000562727
							B	TRBV13-3:CASSGGQGGAETLYF:TRBJ2-3	CASSGGQGGAETLYF	TRBV13-3	TRBJ2-3	0.000157455			A	TRAV7-5:CAVSMATGGNNKLTF:TRAJ56	CAVSMATGGNNKLTF	TRAV7-5	TRAJ56	0.000976516		B	TRBV13-3:CASSGGTGANTGQLYF:TRBJ2-2	CASSGGTGANTGQLYF	TRBV13-3	TRBJ2-2	0.000562727
							B	TRBV13-1:CASSGGQSNTEVFF:TRBJ1-1	CASSGGQSNTEVFF	TRBV13-1	TRBJ1-1	0.000157455			A	TRAV9N-3:CAVSMENYAQGLTF:TRAJ26	CAVSMENYAQGLTF	TRAV9N-3	TRAJ26	0.000976516		B	TRBV17:CASSGLGSTGQLYF:TRBJ2-2	CASSGLGSTGQLYF	TRBV17	TRBJ2-2	0.000562727
							B	TRBV12-1:CASSGQGTLYF:TRBJ2-4	CASSGQGTLYF	TRBV12-1	TRBJ2-4	0.000157455			A	TRAV7-3:CAVSMVDSNYQLIW:TRAJ33	CAVSMVDSNYQLIW	TRAV7-3	TRAJ33	0.000976516		B	TRBV13-1:CASSGQGFSYEQYF:TRBJ2-7	CASSGQGFSYEQYF	TRBV13-1	TRBJ2-7	0.000562727
							B	TRBV13-3:CASSGTGGNTEVFF:TRBJ1-1	CASSGTGGNTEVFF	TRBV13-3	TRBJ1-1	0.000157455			A	TRAV7-3:CAVSNPYAQGLTF:TRAJ26	CAVSNPYAQGLTF	TRAV7-3	TRAJ26	0.000976516		B	TRBV13-2:CASSGTGAGNTLYF:TRBJ1-3	CASSGTGAGNTLYF	TRBV13-2	TRBJ1-3	0.000562727
							B	TRBV12-2:CASSHWGRDSYEQYF:TRBJ2-7	CASSHWGRDSYEQYF	TRBV12-2	TRBJ2-7	0.000157455			A	TRAV7-3:CAVSNSNYQLIW:TRAJ33	CAVSNSNYQLIW	TRAV7-3	TRAJ33	0.000976516		B	TRBV13-3:CASSGTGGDSDYTF:TRBJ1-2	CASSGTGGDSDYTF	TRBV13-3	TRBJ1-2	0.000562727
							B	TRBV19:CASSIGGTFAETLYF:TRBJ2-3	CASSIGGTFAETLYF	TRBV19	TRBJ2-3	0.000157455			A	TRAV9-1:CAVSPNTGYQNFYF:TRAJ49	CAVSPNTGYQNFYF	TRAV9-1	TRAJ49	0.000976516		B	TRBV13-3:CASSGTGPNTGQLYF:TRBJ2-2	CASSGTGPNTGQLYF	TRBV13-3	TRBJ2-2	0.000562727
							B	TRBV19:CASSIGRDTEVFF:TRBJ1-1	CASSIGRDTEVFF	TRBV19	TRBJ1-1	0.000157455			A	TRAV7-6:CAVSPNYGNEKITF:TRAJ48	CAVSPNYGNEKITF	TRAV7-6	TRAJ48	0.000976516		B	TRBV19:CASSGVSGNTLYF:TRBJ1-3	CASSGVSGNTLYF	TRBV19	TRBJ1-3	0.000562727
							B	TRBV3:CASSIPGTVNYAEQFF:TRBJ2-1	CASSIPGTVNYAEQFF	TRBV3	TRBJ2-1	0.000157455			A	TRAV3-4:CAVSRDYSNNRLTL:TRAJ7	CAVSRDYSNNRLTL	TRAV3-4	TRAJ7	0.000976516		B	TRBV4:CASSHRDSNERLFF:TRBJ1-4	CASSHRDSNERLFF	TRBV4	TRBJ1-4	0.000562727
							B	TRBV3:CASSIQGFSNERLFF:TRBJ1-4	CASSIQGFSNERLFF	TRBV3	TRBJ1-4	0.000157455			A	TRAV9N-3:CAVSRGPGNYKYVF:TRAJ40	CAVSRGPGNYKYVF	TRAV9N-3	TRAJ40	0.000976516		B	TRBV3:CASSHTGDGNTLYF:TRBJ1-3	CASSHTGDGNTLYF	TRBV3	TRBJ1-3	0.000562727
							B	TRBV19:CASSIWGGDEQYF:TRBJ2-7	CASSIWGGDEQYF	TRBV19	TRBJ2-7	0.000157455			A	TRAV9D-3:CAVSSRAYDSNNRIFF:TRAJ31	CAVSSRAYDSNNRIFF	TRAV9D-3	TRAJ31	0.000976516		B	TRBV12-2:CASSHTGGSAETLYF:TRBJ2-3	CASSHTGGSAETLYF	TRBV12-2	TRBJ2-3	0.000562727
							B	TRBV19:CASSIWTNSYEQYF:TRBJ2-7	CASSIWTNSYEQYF	TRBV19	TRBJ2-7	0.000157455			A	TRAV7-6:CAVSTGYGNEKITF:TRAJ48	CAVSTGYGNEKITF	TRAV7-6	TRAJ48	0.000976516		B	TRBV19:CASSIAEGAGNTLYF:TRBJ2-4	CASSIAEGAGNTLYF	TRBV19	TRBJ2-4	0.000562727
							B	TRBV12-2:CASSLADYAEQFF:TRBJ2-1	CASSLADYAEQFF	TRBV12-2	TRBJ2-1	0.000157455			A	TRAV3-4:CAVSVPSDYSNNRLTL:TRAJ7	CAVSVPSDYSNNRLTL	TRAV3-4	TRAJ7	0.000976516		B	TRBV19:CASSIAGGANERLFF:TRBJ1-4	CASSIAGGANERLFF	TRBV19	TRBJ1-4	0.000562727
							B	TRBV15:CASSLAEYEQYF:TRBJ2-7	CASSLAEYEQYF	TRBV15	TRBJ2-7	0.000157455			A	TRAV7N-4:CAVTPSGNKLTF:TRAJ17	CAVTPSGNKLTF	TRAV7N-4	TRAJ17	0.000976516		B	TRBV19:CASSIGNSDYTF:TRBJ1-2	CASSIGNSDYTF	TRBV19	TRBJ1-2	0.000562727
							B	TRBV12-2:CASSLAGGNSYEQYF:TRBJ2-7	CASSLAGGNSYEQYF	TRBV12-2	TRBJ2-7	0.000157455			A	TRAV7-6:CAVTPSSNTNKVVF:TRAJ34	CAVTPSSNTNKVVF	TRAV7-6	TRAJ34	0.000976516		B	TRBV19:CASSIGTISNERLFF:TRBJ1-4	CASSIGTISNERLFF	TRBV19	TRBJ1-4	0.000562727
							B	TRBV26:CASSLAGRYAEQFF:TRBJ2-1	CASSLAGRYAEQFF	TRBV26	TRBJ2-1	0.000157455			A	TRAV4-2:CAVVMGYKLTF:TRAJ9	CAVVMGYKLTF	TRAV4-2	TRAJ9	0.000976516		B	TRBV19:CASSIKGQGYNSPLYF:TRBJ1-6	CASSIKGQGYNSPLYF	TRBV19	TRBJ1-6	0.000562727
							B	TRBV15:CASSLAPQDEQYF:TRBJ2-7	CASSLAPQDEQYF	TRBV15	TRBJ2-7	0.000157455			A	TRAV7-5:CAVYTEGADRLTF:TRAJ45	CAVYTEGADRLTF	TRAV7-5	TRAJ45	0.000976516		B	TRBV19:CASSIPDNSDYTF:TRBJ1-2	CASSIPDNSDYTF	TRBV19	TRBJ1-2	0.000562727
							B	TRBV12-2:CASSLAQGAAETLYF:TRBJ2-3	CASSLAQGAAETLYF	TRBV12-2	TRBJ2-3	0.000157455			A	TRAV1:CAYQGGRALIF:TRAJ15	CAYQGGRALIF	TRAV1	TRAJ15	0.000976516		B	TRBV19:CASSIRQGPETLYF:TRBJ2-3	CASSIRQGPETLYF	TRBV19	TRBJ2-3	0.000562727
							B	TRBV12-2:CASSLAQTEVFF:TRBJ1-1	CASSLAQTEVFF	TRBV12-2	TRBJ1-1	0.000157455			A	TRAV2:CIGDSGYNKLTF:TRAJ11	CIGDSGYNKLTF	TRAV2	TRAJ11	0.000976516		B	TRBV19:CASSISGGSAETLYF:TRBJ2-3	CASSISGGSAETLYF	TRBV19	TRBJ2-3	0.000562727
							B	TRBV16:CASSLDLGGAEQYF:TRBJ2-7	CASSLDLGGAEQYF	TRBV16	TRBJ2-7	0.000157455			A	TRAV21/DV12:CILRVAGGNNKLTF:TRAJ56	CILRVAGGNNKLTF	TRAV21/DV12	TRAJ56	0.000976516		B	TRBV19:CASSISGSGTGQDTQYF:TRBJ2-5	CASSISGSGTGQDTQYF	TRBV19	TRBJ2-5	0.000562727
							B	TRBV16:CASSLDLYWGAQDTQYF:TRBJ2-5	CASSLDLYWGAQDTQYF	TRBV16	TRBJ2-5	0.000157455			A	TRAV21/DV12:CILRVSNYGSSGNKLIF:TRAJ32	CILRVSNYGSSGNKLIF	TRAV21/DV12	TRAJ32	0.000976516		B	TRBV19:CASSITGRGGQNTLYF:TRBJ2-4	CASSITGRGGQNTLYF	TRBV19	TRBJ2-4	0.000562727
							B	TRBV12-1:CASSLDRDTLYF:TRBJ2-4	CASSLDRDTLYF	TRBV12-1	TRBJ2-4	0.000157455			A	TRAV21/DV12:CILRVYSLNQGGSAKLIF:TRAJ57	CILRVYSLNQGGSAKLIF	TRAV21/DV12	TRAJ57	0.000976516		B	TRBV19:CASSIWGGGNTLYF:TRBJ1-3	CASSIWGGGNTLYF	TRBV19	TRBJ1-3	0.000562727
							B	TRBV3:CASSLDSAETLYF:TRBJ2-3	CASSLDSAETLYF	TRBV3	TRBJ2-3	0.000157455			A	TRAV2:CIVTDIGMGYKLTF:TRAJ9	CIVTDIGMGYKLTF	TRAV2	TRAJ9	0.000976516		B	TRBV4:CASSKGTPNSDYTF:TRBJ1-2	CASSKGTPNSDYTF	TRBV4	TRBJ1-2	0.000562727
							B	TRBV12-2:CASSLDWGAETLYF:TRBJ2-3	CASSLDWGAETLYF	TRBV12-2	TRBJ2-3	0.000157455			A	TRAV2:CIVTDSGYNKLTF:TRAJ11	CIVTDSGYNKLTF	TRAV2	TRAJ11	0.000976516		B	TRBV3:CASSKQGDYAEQFF:TRBJ2-1	CASSKQGDYAEQFF	TRBV3	TRBJ2-1	0.000562727
							B	TRBV12-1:CASSLDWGGIEQYF:TRBJ2-7	CASSLDWGGIEQYF	TRBV12-1	TRBJ2-7	0.000157455			A	TRAV2:CIVTDTSSGQKLVF:TRAJ16	CIVTDTSSGQKLVF	TRAV2	TRAJ16	0.000976516		B	TRBV15:CASSLADRNTEVFF:TRBJ1-1	CASSLADRNTEVFF	TRBV15	TRBJ1-1	0.000562727
							B	TRBV3:CASSLDWGGNEQYF:TRBJ2-7	CASSLDWGGNEQYF	TRBV3	TRBJ2-7	0.000157455			A	TRAV2:CIVTFRRDSNYQLIW:TRAJ33	CIVTFRRDSNYQLIW	TRAV2	TRAJ33	0.000976516		B	TRBV12-1:CASSLAGAYSDYTF:TRBJ1-2	CASSLAGAYSDYTF	TRBV12-1	TRBJ1-2	0.000562727
							B	TRBV12-1:CASSLDWGPNTEVFF:TRBJ1-1	CASSLDWGPNTEVFF	TRBV12-1	TRBJ1-1	0.000157455			A	TRAV5-1:CSAGVSNYNVLYF:TRAJ21	CSAGVSNYNVLYF	TRAV5-1	TRAJ21	0.000976516		B	TRBV16:CASSLAGDSDYTF:TRBJ1-2	CASSLAGDSDYTF	TRBV16	TRBJ1-2	0.000562727
							B	TRBV12-2:CASSLEDRDERLFF:TRBJ1-4	CASSLEDRDERLFF	TRBV12-2	TRBJ1-4	0.000157455			A	TRAV5-1:CSASIGNMGYKLTF:TRAJ9	CSASIGNMGYKLTF	TRAV5-1	TRAJ9	0.000976516		B	TRBV12-2:CASSLAGGENTLYF:TRBJ2-4	CASSLAGGENTLYF	TRBV12-2	TRBJ2-4	0.000562727
							B	TRBV12-2:CASSLEGGQNTLYF:TRBJ2-4	CASSLEGGQNTLYF	TRBV12-2	TRBJ2-4	0.000157455			A	TRAV6-2:CVLGDTSSGQKLVF:TRAJ16	CVLGDTSSGQKLVF	TRAV6-2	TRAJ16	0.000976516		B	TRBV12-1:CASSLAGSHSDYTF:TRBJ1-2	CASSLAGSHSDYTF	TRBV12-1	TRBJ1-2	0.000562727
							B	TRBV12-2:CASSLEGNQDTQYF:TRBJ2-5	CASSLEGNQDTQYF	TRBV12-2	TRBJ2-5	0.000157455			A	TRAV6-1:CVLGEESNYNVLYF:TRAJ21	CVLGEESNYNVLYF	TRAV6-1	TRAJ21	0.000976516		B	TRBV3:CASSLALGTSAETLYF:TRBJ2-3	CASSLALGTSAETLYF	TRBV3	TRBJ2-3	0.000562727
							B	TRBV3:CASSLEGTISNERLFF:TRBJ1-4	CASSLEGTISNERLFF	TRBV3	TRBJ1-4	0.000157455			A	TRAV6-2:CVLGETGYQNFYF:TRAJ49	CVLGETGYQNFYF	TRAV6-2	TRAJ49	0.000976516		B	TRBV12-1:CASSLANYEQYF:TRBJ2-7	CASSLANYEQYF	TRBV12-1	TRBJ2-7	0.000562727
							B	TRBV12-2:CASSLESGAEQFF:TRBJ2-1	CASSLESGAEQFF	TRBV12-2	TRBJ2-1	0.000157455			A	TRAV6-2:CVLGSNTNKVVF:TRAJ34	CVLGSNTNKVVF	TRAV6-2	TRAJ34	0.000976516		B	TRBV12-1:CASSLAQGAYEQYF:TRBJ2-7	CASSLAQGAYEQYF	TRBV12-1	TRBJ2-7	0.000562727
							B	TRBV12-2:CASSLEWGAPGTEVFF:TRBJ1-1	CASSLEWGAPGTEVFF	TRBV12-2	TRBJ1-1	0.000157455			A	TRAV9N-2:CVLRDRGSALGRLHF:TRAJ18	CVLRDRGSALGRLHF	TRAV9N-2	TRAJ18	0.000976516		B	TRBV12-1:CASSLARNQDTQYF:TRBJ2-5	CASSLARNQDTQYF	TRBV12-1	TRBJ2-5	0.000562727
							B	TRBV24:CASSLFRDRGHEQYF:TRBJ2-7	CASSLFRDRGHEQYF	TRBV24	TRBJ2-7	0.000157455			A	TRAV4N-3:CAADMGYKLTF:TRAJ9	CAADMGYKLTF	TRAV4N-3	TRAJ9	0.000976516		B	TRBV3:CASSLDGGGLSAETLYF:TRBJ2-3	CASSLDGGGLSAETLYF	TRBV3	TRBJ2-3	0.000562727
							B	TRBV16:CASSLGDTLYF:TRBJ2-4	CASSLGDTLYF	TRBV16	TRBJ2-4	0.000157455			A	TRAV4D-3,TRAV4N-3:CAADSGSWQLIF:TRAJ22	CAADSGSWQLIF	TRAV4D-3,TRAV4N-3	TRAJ22	0.000976516		B	TRBV29:CASSLDGNTLYF:TRBJ1-3	CASSLDGNTLYF	TRBV29	TRBJ1-3	0.000562727
							B	TRBV16:CASSLGDWGPYEQYF:TRBJ2-7	CASSLGDWGPYEQYF	TRBV16	TRBJ2-7	0.000157455			A	TRAV4N-3:CAADSNYNVLYF:TRAJ21	CAADSNYNVLYF	TRAV4N-3	TRAJ21	0.000976516		B	TRBV12-1:CASSLDLRVGEQYF:TRBJ2-7	CASSLDLRVGEQYF	TRBV12-1	TRBJ2-7	0.000562727
							B	TRBV15:CASSLGGAGSDYTF:TRBJ1-2	CASSLGGAGSDYTF	TRBV15	TRBJ1-2	0.000157455			A	TRAV4D-4:CAAEADYAQGLTF:TRAJ26	CAAEADYAQGLTF	TRAV4D-4	TRAJ26	0.000976516		B	TRBV3:CASSLDQNQDTQYF:TRBJ2-5	CASSLDQNQDTQYF	TRBV3	TRBJ2-5	0.000562727
							B	TRBV12-2:CASSLGGAPAEVFF:TRBJ1-1	CASSLGGAPAEVFF	TRBV12-2	TRBJ1-1	0.000157455			A	TRAV4D-4:CAAEAMSNYNVLYF:TRAJ21	CAAEAMSNYNVLYF	TRAV4D-4	TRAJ21	0.000976516		B	TRBV16:CASSLDRDWENTGQLYF:TRBJ2-2	CASSLDRDWENTGQLYF	TRBV16	TRBJ2-2	0.000562727
							B	TRBV14:CASSLGGDQDTQYF:TRBJ2-5	CASSLGGDQDTQYF	TRBV14	TRBJ2-5	0.000157455			A	TRAV14-3:CAAEASSGSWQLIF:TRAJ22	CAAEASSGSWQLIF	TRAV14-3	TRAJ22	0.000976516		B	TRBV12-1:CASSLDRGDSDYTF:TRBJ1-2	CASSLDRGDSDYTF	TRBV12-1	TRBJ1-2	0.000562727
							B	TRBV15:CASSLGGGRAETLYF:TRBJ2-3	CASSLGGGRAETLYF	TRBV15	TRBJ2-3	0.000157455			A	TRAV7-2:CAAINTNTGKLTF:TRAJ27	CAAINTNTGKLTF	TRAV7-2	TRAJ27	0.000976516		B	TRBV15:CASSLDRNYAEQFF:TRBJ2-1	CASSLDRNYAEQFF	TRBV15	TRBJ2-1	0.000562727
							B	TRBV12-1:CASSLGGREQYF:TRBJ2-7	CASSLGGREQYF	TRBV12-1	TRBJ2-7	0.000157455			A	TRAV3-1,TRAV3-4:CAALSNYNVLYF:TRAJ21	CAALSNYNVLYF	TRAV3-1,TRAV3-4	TRAJ21	0.000976516		B	TRBV12-2:CASSLDTGNSDYTF:TRBJ1-2	CASSLDTGNSDYTF	TRBV12-2	TRBJ1-2	0.000562727
							B	TRBV16:CASSLGGTQYF:TRBJ2-5	CASSLGGTQYF	TRBV16	TRBJ2-5	0.000157455			A	TRAV7-4:CAALTNTGKLTF:TRAJ27	CAALTNTGKLTF	TRAV7-4	TRAJ27	0.000976516		B	TRBV14:CASSLDVNERLFF:TRBJ1-4	CASSLDVNERLFF	TRBV14	TRBJ1-4	0.000562727
							B	TRBV12-2:CASSLGHQDTQYF:TRBJ2-5	CASSLGHQDTQYF	TRBV12-2	TRBJ2-5	0.000157455			A	TRAV7-2:CAANYNQGKLIF:TRAJ23	CAANYNQGKLIF	TRAV7-2	TRAJ23	0.000976516		B	TRBV12-1:CASSLDWGDTQYF:TRBJ2-5	CASSLDWGDTQYF	TRBV12-1	TRBJ2-5	0.000562727
							B	TRBV12-1:CASSLGLGHYEQYF:TRBJ2-7	CASSLGLGHYEQYF	TRBV12-1	TRBJ2-7	0.000157455			A	TRAV3-3,TRAV3D-3:CAAPLTNSAGNKLTF:TRAJ17	CAAPLTNSAGNKLTF	TRAV3-3,TRAV3D-3	TRAJ17	0.000976516		B	TRBV12-2:CASSLDWGEGSSYEQYF:TRBJ2-7	CASSLDWGEGSSYEQYF	TRBV12-2	TRBJ2-7	0.000562727
							B	TRBV3:CASSLGQNSGNTLYF:TRBJ1-3	CASSLGQNSGNTLYF	TRBV3	TRBJ1-3	0.000157455			A	TRAV5D-4:CAAPNSGGSNYKLTF:TRAJ53	CAAPNSGGSNYKLTF	TRAV5D-4	TRAJ53	0.000976516		B	TRBV12-2:CASSLDWTGGSQNTLYF:TRBJ2-4	CASSLDWTGGSQNTLYF	TRBV12-2	TRBJ2-4	0.000562727
							B	TRBV16:CASSLGQYAEQFF:TRBJ2-1	CASSLGQYAEQFF	TRBV16	TRBJ2-1	0.000157455			A	TRAV4D-3,TRAV4D-4:CAAPTSGGNYKPTF:TRAJ6	CAAPTSGGNYKPTF	TRAV4D-3,TRAV4D-4	TRAJ6	0.000976516		B	TRBV12-1:CASSLDWYQDTQYF:TRBJ2-5	CASSLDWYQDTQYF	TRBV12-1	TRBJ2-5	0.000562727
							B	TRBV12-1:CASSLGRRDTQYF:TRBJ2-5	CASSLGRRDTQYF	TRBV12-1	TRBJ2-5	0.000157455			A	TRAV7-4:CAARATSSGQKLVF:TRAJ16	CAARATSSGQKLVF	TRAV7-4	TRAJ16	0.000976516		B	TRBV12-2:CASSLEGGNYAEQFF:TRBJ2-1	CASSLEGGNYAEQFF	TRBV12-2	TRBJ2-1	0.000562727
							B	TRBV26:CASSLGRRNSPLYF:TRBJ1-6	CASSLGRRNSPLYF	TRBV26	TRBJ1-6	0.000157455			A	TRAV5D-4:CAARDDTNAYKVIF:TRAJ30	CAARDDTNAYKVIF	TRAV5D-4	TRAJ30	0.000976516		B	TRBV12-1:CASSLEGLYAEQFF:TRBJ2-1	CASSLEGLYAEQFF	TRBV12-1	TRBJ2-1	0.000562727
							B	TRBV12-1:CASSLGSAETLYF:TRBJ2-3	CASSLGSAETLYF	TRBV12-1	TRBJ2-3	0.000157455			A	TRAV5D-4:CAARDSGTYQRF:TRAJ13	CAARDSGTYQRF	TRAV5D-4	TRAJ13	0.000976516		B	TRBV16:CASSLELGDSYEQYF:TRBJ2-7	CASSLELGDSYEQYF	TRBV16	TRBJ2-7	0.000562727
							B	TRBV12-1:CASSLGSQNTLYF:TRBJ2-4	CASSLGSQNTLYF	TRBV12-1	TRBJ2-4	0.000157455			A	TRAV14-3:CAARLYNQGKLIF:TRAJ23	CAARLYNQGKLIF	TRAV14-3	TRAJ23	0.000976516		B	TRBV16:CASSLELNQDTQYF:TRBJ2-5	CASSLELNQDTQYF	TRBV16	TRBJ2-5	0.000562727
							B	TRBV15:CASSLGTGGYEQYF:TRBJ2-7	CASSLGTGGYEQYF	TRBV15	TRBJ2-7	0.000157455			A	TRAV10,TRAV10N:CAARMSNYNVLYF:TRAJ21	CAARMSNYNVLYF	TRAV10,TRAV10N	TRAJ21	0.000976516		B	TRBV12-2:CASSLEQVQDTQYF:TRBJ2-5	CASSLEQVQDTQYF	TRBV12-2	TRBJ2-5	0.000562727
							B	TRBV5:CASSQDPGQANTGQLYF:TRBJ2-2	CASSQDPGQANTGQLYF	TRBV5	TRBJ2-2	0.000157455			A	TRAV14-1:CAARPNMGYKLTF:TRAJ9	CAARPNMGYKLTF	TRAV14-1	TRAJ9	0.000976516		B	TRBV4:CASSLGARQDTQYF:TRBJ2-5	CASSLGARQDTQYF	TRBV4	TRBJ2-5	0.000562727
							B	TRBV16:CASSLGWGGEDTQYF:TRBJ2-5	CASSLGWGGEDTQYF	TRBV16	TRBJ2-5	0.000157455			A	TRAV7-4:CAARRGSALGRLHF:TRAJ18	CAARRGSALGRLHF	TRAV7-4	TRAJ18	0.000976516		B	TRBV12-1:CASSLGEQYF:TRBJ2-7	CASSLGEQYF	TRBV12-1	TRBJ2-7	0.000562727
							B	TRBV29:CASSLLGARSSYEQYF:TRBJ2-7	CASSLLGARSSYEQYF	TRBV29	TRBJ2-7	0.000157455			A	TRAV5D-4:CAASAGNNNNAPRF:TRAJ43	CAASAGNNNNAPRF	TRAV5D-4	TRAJ43	0.000976516		B	TRBV16:CASSLGGAAETLYF:TRBJ2-3	CASSLGGAAETLYF	TRBV16	TRBJ2-3	0.000562727
							B	TRBV24:CASSLLLGPSAETLYF:TRBJ2-3	CASSLLLGPSAETLYF	TRBV24	TRBJ2-3	0.000157455			A	TRAV14-3:CAASDDYSNNRLTL:TRAJ7	CAASDDYSNNRLTL	TRAV14-3	TRAJ7	0.000976516		B	TRBV15:CASSLGGADSDYTF:TRBJ1-2	CASSLGGADSDYTF	TRBV15	TRBJ1-2	0.000562727
							B	TRBV12-2:CASSLLVSSYEQYF:TRBJ2-7	CASSLLVSSYEQYF	TRBV12-2	TRBJ2-7	0.000157455			A	TRAV14-3:CAASDNNNAPRF:TRAJ43	CAASDNNNAPRF	TRAV14-3	TRAJ43	0.000976516		B	TRBV29:CASSLGGDTQYF:TRBJ2-5	CASSLGGDTQYF	TRBV29	TRBJ2-5	0.000562727
							B	TRBV3:CASSLNSAETLYF:TRBJ2-3	CASSLNSAETLYF	TRBV3	TRBJ2-3	0.000157455			A	TRAV7-4:CAASDTGYQNFYF:TRAJ49	CAASDTGYQNFYF	TRAV7-4	TRAJ49	0.000976516		B	TRBV12-1:CASSLGGPEVFF:TRBJ1-1	CASSLGGPEVFF	TRBV12-1	TRBJ1-1	0.000562727
							B	TRBV12-1:CASSLPGEQYF:TRBJ2-7	CASSLPGEQYF	TRBV12-1	TRBJ2-7	0.000157455			A	TRAV7-4:CAASEASSSFSKLVF:TRAJ50	CAASEASSSFSKLVF	TRAV7-4	TRAJ50	0.000976516		B	TRBV12-1:CASSLGGQDTQYF:TRBJ2-5	CASSLGGQDTQYF	TRBV12-1	TRBJ2-5	0.000562727
							B	TRBV31:CAWSRDWGASAETLYF:TRBJ2-3	CAWSRDWGASAETLYF	TRBV31	TRBJ2-3	0.000157455			A	TRAV5D-4:CAASEGGGYKVVF:TRAJ12	CAASEGGGYKVVF	TRAV5D-4	TRAJ12	0.000976516		B	TRBV12-2:CASSLGGRFAETLYF:TRBJ2-3	CASSLGGRFAETLYF	TRBV12-2	TRBJ2-3	0.000562727
							B	TRBV24:CASSLPGQGNERLFF:TRBJ1-4	CASSLPGQGNERLFF	TRBV24	TRBJ1-4	0.000157455			A	TRAV7-4:CAASELTSSGQKLVF:TRAJ16	CAASELTSSGQKLVF	TRAV7-4	TRAJ16	0.000976516		B	TRBV4:CASSLGGRRAEQFF:TRBJ2-1	CASSLGGRRAEQFF	TRBV4	TRBJ2-1	0.000562727
							B	TRBV12-2:CASSLRGAQNTGQLYF:TRBJ2-2	CASSLRGAQNTGQLYF	TRBV12-2	TRBJ2-2	0.000157455			A	TRAV7-4:CAASEQGGRALIF:TRAJ15	CAASEQGGRALIF	TRAV7-4	TRAJ15	0.000976516		B	TRBV16:CASSLGGVSNERLFF:TRBJ1-4	CASSLGGVSNERLFF	TRBV16	TRBJ1-4	0.000562727
							B	TRBV12-1:CASSLPWGGSYEQYF:TRBJ2-7	CASSLPWGGSYEQYF	TRBV12-1	TRBJ2-7	0.000157455			A	TRAV7-4:CAASEQGSNYNVLYF:TRAJ21	CAASEQGSNYNVLYF	TRAV7-4	TRAJ21	0.000976516		B	TRBV13-3:CASSLGLGASAETLYF:TRBJ2-3	CASSLGLGASAETLYF	TRBV13-3	TRBJ2-3	0.000562727
							B	TRBV12-2:CASSLQGGTNERLFF:TRBJ1-4	CASSLQGGTNERLFF	TRBV12-2	TRBJ1-4	0.000157455			A	TRAV7-4:CAASERGSALGRLHF:TRAJ18	CAASERGSALGRLHF	TRAV7-4	TRAJ18	0.000976516		B	TRBV16:CASSLGLGGDTQYF:TRBJ2-5	CASSLGLGGDTQYF	TRBV16	TRBJ2-5	0.000562727
							B	TRBV4:CASSLQYF:TRBJ2-7	CASSLQYF	TRBV4	TRBJ2-7	0.000157455			A	TRAV7-4:CAASESGGSNAKLTF:TRAJ42	CAASESGGSNAKLTF	TRAV7-4	TRAJ42	0.000976516		B	TRBV16:CASSLGLGTGQLYF:TRBJ2-2	CASSLGLGTGQLYF	TRBV16	TRBJ2-2	0.000562727
							B	TRBV15:CASSLRDNNSPLYF:TRBJ1-6	CASSLRDNNSPLYF	TRBV15	TRBJ1-6	0.000157455			A	TRAV7-4:CAASGDSNNRIFF:TRAJ31	CAASGDSNNRIFF	TRAV7-4	TRAJ31	0.000976516		B	TRBV16:CASSLGPEQYF:TRBJ2-7	CASSLGPEQYF	TRBV16	TRBJ2-7	0.000562727
							B	TRBV12-1:CASSPGQAANTGQLYF:TRBJ2-2	CASSPGQAANTGQLYF	TRBV12-1	TRBJ2-2	0.000157455			A	TRAV7-2:CAASGDYNQGKLIF:TRAJ23	CAASGDYNQGKLIF	TRAV7-2	TRAJ23	0.000976516		B	TRBV3:CASSLGPQDTQYF:TRBJ2-5	CASSLGPQDTQYF	TRBV3	TRBJ2-5	0.000562727
							B	TRBV14:CASSLRGGNQAPLF:TRBJ1-5	CASSLRGGNQAPLF	TRBV14	TRBJ1-5	0.000157455			A	TRAV5D-4:CAASLPGTGSNRLTF:TRAJ28	CAASLPGTGSNRLTF	TRAV5D-4	TRAJ28	0.000976516		B	TRBV24:CASSLGQGDTEVFF:TRBJ1-1	CASSLGQGDTEVFF	TRBV24	TRBJ1-1	0.000562727
							B	TRBV12-1:CASSLRGPGSDYTF:TRBJ1-2	CASSLRGPGSDYTF	TRBV12-1	TRBJ1-2	0.000157455			A	TRAV5D-4:CAASPDSNYQLIW:TRAJ33	CAASPDSNYQLIW	TRAV5D-4	TRAJ33	0.000976516		B	TRBV29:CASSLGQGEVFF:TRBJ1-1	CASSLGQGEVFF	TRBV29	TRBJ1-1	0.000562727
							B	TRBV26:CASSLRGQNTLYF:TRBJ2-4	CASSLRGQNTLYF	TRBV26	TRBJ2-4	0.000157455			A	TRAV7-2:CAASPGYQNFYF:TRAJ49	CAASPGYQNFYF	TRAV7-2	TRAJ49	0.000976516		B	TRBV16:CASSLGQNTEVFF:TRBJ1-1	CASSLGQNTEVFF	TRBV16	TRBJ1-1	0.000562727
							B	TRBV15:CASSLRRKDTQYF:TRBJ2-5	CASSLRRKDTQYF	TRBV15	TRBJ2-5	0.000157455			A	TRAV5D-4:CAASPTGGNNKLTF:TRAJ56	CAASPTGGNNKLTF	TRAV5D-4	TRAJ56	0.000976516		B	TRBV12-1:CASSLGREVFF:TRBJ1-1	CASSLGREVFF	TRBV12-1	TRBJ1-1	0.000562727
							B	TRBV3:CASSLRTGGPEQYF:TRBJ2-7	CASSLRTGGPEQYF	TRBV3	TRBJ2-7	0.000157455			A	TRAV7-2:CAASRDQGGRALIF:TRAJ15	CAASRDQGGRALIF	TRAV7-2	TRAJ15	0.000976516		B	TRBV15:CASSLGTEYEQYF:TRBJ2-7	CASSLGTEYEQYF	TRBV15	TRBJ2-7	0.000562727
							B	TRBV26:CASSLRTGTNSDYTF:TRBJ1-2	CASSLRTGTNSDYTF	TRBV26	TRBJ1-2	0.000157455			A	TRAV7-2:CAASSTQVVGQLTF:TRAJ5	CAASSTQVVGQLTF	TRAV7-2	TRAJ5	0.000976516		B	TRBV15:CASSLGTGDQAPLF:TRBJ1-5	CASSLGTGDQAPLF	TRBV15	TRBJ1-5	0.000562727
							B	TRBV12-2:CASSLRVSGNTLYF:TRBJ1-3	CASSLRVSGNTLYF	TRBV12-2	TRBJ1-3	0.000157455			A	TRAV12-3,TRAV12N-3:CALSAVYGSSGNKLIF:TRAJ32	CALSAVYGSSGNKLIF	TRAV12-3,TRAV12N-3	TRAJ32	0.000976516		B	TRBV3:CASSLGTGEDTQYF:TRBJ2-5	CASSLGTGEDTQYF	TRBV3	TRBJ2-5	0.000562727
							B	TRBV24:CASSLSRHTEVFF:TRBJ1-1	CASSLSRHTEVFF	TRBV24	TRBJ1-1	0.000157455			A	TRAV7-4:CAASTAKLTF:TRAJ42	CAASTAKLTF	TRAV7-4	TRAJ42	0.000976516		B	TRBV12-2:CASSLGTGGANAEQFF:TRBJ2-1	CASSLGTGGANAEQFF	TRBV12-2	TRBJ2-1	0.000562727
							B	TRBV15:CASSLTDNYAEQFF:TRBJ2-1	CASSLTDNYAEQFF	TRBV15	TRBJ2-1	0.000157455			A	TRAV7-2:CAASTGGYKVVF:TRAJ12	CAASTGGYKVVF	TRAV7-2	TRAJ12	0.000976516		B	TRBV17:CASSLGYEQYF:TRBJ2-7	CASSLGYEQYF	TRBV17	TRBJ2-7	0.000562727
							B	TRBV4:CASSLTGGSQNTLYF:TRBJ2-4	CASSLTGGSQNTLYF	TRBV4	TRBJ2-4	0.000157455			A	TRAV5D-4:CAASTSNHNVLYF:TRAJ21	CAASTSNHNVLYF	TRAV5D-4	TRAJ21	0.000976516		B	TRBV12-1:CASSLHRANSDYTF:TRBJ1-2	CASSLHRANSDYTF	TRBV12-1	TRBJ1-2	0.000562727
							B	TRBV12-2:CASSLTYEQYF:TRBJ2-7	CASSLTYEQYF	TRBV12-2	TRBJ2-7	0.000157455			A	TRAV14-1:CAASYQGGRALIF:TRAJ15	CAASYQGGRALIF	TRAV14-1	TRAJ15	0.000976516		B	TRBV12-2:CASSLHSNTLYF:TRBJ1-3	CASSLHSNTLYF	TRBV12-2	TRBJ1-3	0.000562727
							B	TRBV3:CASSLVGGNAETLYF:TRBJ2-3	CASSLVGGNAETLYF	TRBV3	TRBJ2-3	0.000157455			A	TRAV5D-4:CAATGFASALTF:TRAJ35	CAATGFASALTF	TRAV5D-4	TRAJ35	0.000976516		B	TRBV12-2:CASSLISYEQYF:TRBJ2-7	CASSLISYEQYF	TRBV12-2	TRBJ2-7	0.000562727
							B	TRBV12-2:CASSLVRRNSDYTF:TRBJ1-2	CASSLVRRNSDYTF	TRBV12-2	TRBJ1-2	0.000157455			A	TRAV5D-4:CAATTNSAGNKLTF:TRAJ17	CAATTNSAGNKLTF	TRAV5D-4	TRAJ17	0.000976516		B	TRBV12-2:CASSLLGGRAEQFF:TRBJ2-1	CASSLLGGRAEQFF	TRBV12-2	TRBJ2-1	0.000562727
							B	TRBV29:CASSLWGNEQYF:TRBJ2-7	CASSLWGNEQYF	TRBV29	TRBJ2-7	0.000157455			A	TRAV8-2,TRAV8D-2:CAFMSNYNVLYF:TRAJ21	CAFMSNYNVLYF	TRAV8-2,TRAV8D-2	TRAJ21	0.000976516		B	TRBV3:CASSLMRGHTGQLYF:TRBJ2-2	CASSLMRGHTGQLYF	TRBV3	TRBJ2-2	0.000562727
							B	TRBV29:CASSLWTTNTGQLYF:TRBJ2-2	CASSLWTTNTGQLYF	TRBV29	TRBJ2-2	0.000157455			A	TRAV3D-3:CAGPNVGDNSKLIW:TRAJ38	CAGPNVGDNSKLIW	TRAV3D-3	TRAJ38	0.000976516		B	TRBV13-3:CASSLNSDYTF:TRBJ1-2	CASSLNSDYTF	TRBV13-3	TRBJ1-2	0.000562727
							B	TRBV29:CASSLYNQAPLF:TRBJ1-5	CASSLYNQAPLF	TRBV29	TRBJ1-5	0.000157455			A	TRAV13-2:CAIDANSGTYQRF:TRAJ13	CAIDANSGTYQRF	TRAV13-2	TRAJ13	0.000976516		B	TRBV15:CASSLNWGDEQYF:TRBJ2-7	CASSLNWGDEQYF	TRBV15	TRBJ2-7	0.000562727
							B	TRBV5:CASSQELDISAETLYF:TRBJ2-3	CASSQELDISAETLYF	TRBV5	TRBJ2-3	0.000157455			A	TRAV13-2:CAIDREDSNYQLIW:TRAJ33	CAIDREDSNYQLIW	TRAV13-2	TRAJ33	0.000976516		B	TRBV3:CASSLNWGDGAEQFF:TRBJ2-1	CASSLNWGDGAEQFF	TRBV3	TRBJ2-1	0.000562727
							B	TRBV19:CASSMAGVYEQYF:TRBJ2-7	CASSMAGVYEQYF	TRBV19	TRBJ2-7	0.000157455			A	TRAV13-2:CAIDRSSGTYQRF:TRAJ13	CAIDRSSGTYQRF	TRAV13-2	TRAJ13	0.000976516		B	TRBV26:CASSLPGQGNERLFF:TRBJ1-4	CASSLPGQGNERLFF	TRBV26	TRBJ1-4	0.000562727
							B	TRBV19:CASSMGTANSDYTF:TRBJ1-2	CASSMGTANSDYTF	TRBV19	TRBJ1-2	0.000157455			A	TRAV13-2:CAIDRTNTGKLTF:TRAJ27	CAIDRTNTGKLTF	TRAV13-2	TRAJ27	0.000976516		B	TRBV16:CASSLPGSEVFF:TRBJ1-1	CASSLPGSEVFF	TRBV16	TRBJ1-1	0.000562727
							B	TRBV19:CASSMRGYEQYF:TRBJ2-7	CASSMRGYEQYF	TRBV19	TRBJ2-7	0.000157455			A	TRAV13-2:CAIDSNYNVLYF:TRAJ21	CAIDSNYNVLYF	TRAV13-2	TRAJ21	0.000976516		B	TRBV16:CASSLPLGRSSYEQYF:TRBJ2-7	CASSLPLGRSSYEQYF	TRBV16	TRBJ2-7	0.000562727
							B	TRBV4:CASSMTGRGDTQYF:TRBJ2-5	CASSMTGRGDTQYF	TRBV4	TRBJ2-5	0.000157455			A	TRAV13D-2,TRAV13D-4:CAIDTNTGKLTF:TRAJ27	CAIDTNTGKLTF	TRAV13D-2,TRAV13D-4	TRAJ27	0.000976516		B	TRBV12-1:CASSLQIYAEQFF:TRBJ2-1	CASSLQIYAEQFF	TRBV12-1	TRBJ2-1	0.000562727
							B	TRBV1:CTCSADWGDSQNTLYF:TRBJ2-4	CTCSADWGDSQNTLYF	TRBV1	TRBJ2-4	0.000157455			A	TRAV13D-2:CAISYAYKVIF:TRAJ30	CAISYAYKVIF	TRAV13D-2	TRAJ30	0.000976516		B	TRBV4:CASSLQLQNTLYF:TRBJ2-4	CASSLQLQNTLYF	TRBV4	TRBJ2-4	0.000562727
							B	TRBV1:CTCSADLRQGAETLYF:TRBJ2-3	CTCSADLRQGAETLYF	TRBV1	TRBJ2-3	0.000157455			A	TRAV12D-1,TRAV12N-3:CALAHNAGAKLTF:TRAJ39	CALAHNAGAKLTF	TRAV12D-1,TRAV12N-3	TRAJ39	0.000976516		B	TRBV12-2:CASSLRDRGREQYF:TRBJ2-7	CASSLRDRGREQYF	TRBV12-2	TRBJ2-7	0.000562727
							B	TRBV14:CASSPDSAETLYF:TRBJ2-3	CASSPDSAETLYF	TRBV14	TRBJ2-3	0.000157455			A	TRAV13D-1:CALALYGSSGNKLIF:TRAJ32	CALALYGSSGNKLIF	TRAV13D-1	TRAJ32	0.000976516		B	TRBV12-2:CASSLRDWGYEQYF:TRBJ2-7	CASSLRDWGYEQYF	TRBV12-2	TRBJ2-7	0.000562727
							B	TRBV1:CTCSADPQGSSYEQYF:TRBJ2-7	CTCSADPQGSSYEQYF	TRBV1	TRBJ2-7	0.000157455			A	TRAV6-6,TRAV6D-6:CALGDGSGSWQLIF:TRAJ22	CALGDGSGSWQLIF	TRAV6-6,TRAV6D-6	TRAJ22	0.000976516		B	TRBV16:CASSLRGEDTQYF:TRBJ2-5	CASSLRGEDTQYF	TRBV16	TRBJ2-5	0.000562727
							B	TRBV1:CTCSADKGQNYAEQFF:TRBJ2-1	CTCSADKGQNYAEQFF	TRBV1	TRBJ2-1	0.000157455			A	TRAV6-6,TRAV6-7/DV9:CALGDQGGRALIF:TRAJ15	CALGDQGGRALIF	TRAV6-6,TRAV6-7/DV9	TRAJ15	0.000976516		B	TRBV12-2:CASSLRGQYEQYF:TRBJ2-7	CASSLRGQYEQYF	TRBV12-2	TRBJ2-7	0.000562727
							B	TRBV1:CTCSADAGWDTGQLYF:TRBJ2-2	CTCSADAGWDTGQLYF	TRBV1	TRBJ2-2	0.000157455			A	TRAV6D-7:CALGDTGNTGKLIF:TRAJ37	CALGDTGNTGKLIF	TRAV6D-7	TRAJ37	0.000976516		B	TRBV16:CASSLRGRDTQYF:TRBJ2-5	CASSLRGRDTQYF	TRBV16	TRBJ2-5	0.000562727
							B	TRBV16:CASSPGFAETLYF:TRBJ2-3	CASSPGFAETLYF	TRBV16	TRBJ2-3	0.000157455			A	TRAV6-6,TRAV6D-6:CALGDTNAYKVIF:TRAJ30	CALGDTNAYKVIF	TRAV6-6,TRAV6D-6	TRAJ30	0.000976516		B	TRBV12-2:CASSLRGRDYAEQFF:TRBJ2-1	CASSLRGRDYAEQFF	TRBV12-2	TRBJ2-1	0.000562727
							B	TRBV17:CASSRWGAGYAEQFF:TRBJ2-1	CASSRWGAGYAEQFF	TRBV17	TRBJ2-1	0.000157455			A	TRAV6D-5:CALGENNSAGNKLTF:TRAJ17	CALGENNSAGNKLTF	TRAV6D-5	TRAJ17	0.000976516		B	TRBV29:CASSLRQNSDYTF:TRBJ1-2	CASSLRQNSDYTF	TRBV29	TRBJ1-2	0.000562727
							B	TRBV17:CASSRWRVSNERLFF:TRBJ1-4	CASSRWRVSNERLFF	TRBV17	TRBJ1-4	0.000157455			A	TRAV6-6,TRAV6D-6:CALGENYNQGKLIF:TRAJ23	CALGENYNQGKLIF	TRAV6-6,TRAV6D-6	TRAJ23	0.000976516		B	TRBV14:CASSLRTGVYAEQFF:TRBJ2-1	CASSLRTGVYAEQFF	TRBV14	TRBJ2-1	0.000562727
							B	TRBV12-2:CASSPGQGANSDYTF:TRBJ1-2	CASSPGQGANSDYTF	TRBV12-2	TRBJ1-2	0.000157455			A	TRAV6-4,TRAV6D-4:CALGGGSALGRLHF:TRAJ18	CALGGGSALGRLHF	TRAV6-4,TRAV6D-4	TRAJ18	0.000976516		B	TRBV15:CASSLSGHEQYF:TRBJ2-7	CASSLSGHEQYF	TRBV15	TRBJ2-7	0.000562727
							B	TRBV17:CASSRVGLGWDTQYF:TRBJ2-5	CASSRVGLGWDTQYF	TRBV17	TRBJ2-5	0.000157455			A	TRAV6-6,TRAV6D-6:CALGGSGSWQLIF:TRAJ22	CALGGSGSWQLIF	TRAV6-6,TRAV6D-6	TRAJ22	0.000976516		B	TRBV29:CASSLSGTGVAEQFF:TRBJ2-1	CASSLSGTGVAEQFF	TRBV29	TRBJ2-1	0.000562727
							B	TRBV19:CASSPGQGTEVFF:TRBJ1-1	CASSPGQGTEVFF	TRBV19	TRBJ1-1	0.000157455			A	TRAV6D-5:CALGSNMGYKLTF:TRAJ9	CALGSNMGYKLTF	TRAV6D-5	TRAJ9	0.000976516		B	TRBV29:CASSLSRGANSDYTF:TRBJ1-2	CASSLSRGANSDYTF	TRBV29	TRBJ1-2	0.000562727
							B	TRBV17:CASSTGTGSGNTLYF:TRBJ1-3	CASSTGTGSGNTLYF	TRBV17	TRBJ1-3	0.000157455			A	TRAV6-6,TRAV6D-6:CALGTGSWQLIF:TRAJ22	CALGTGSWQLIF	TRAV6-6,TRAV6D-6	TRAJ22	0.000976516		B	TRBV14:CASSLSYEQYF:TRBJ2-7	CASSLSYEQYF	TRBV14	TRBJ2-7	0.000562727
							B	TRBV4:CASSPGRYAEQFF:TRBJ2-1	CASSPGRYAEQFF	TRBV4	TRBJ2-1	0.000157455			A	TRAV12D-2:CALGTGYNKLTF:TRAJ11	CALGTGYNKLTF	TRAV12D-2	TRAJ11	0.000976516		B	TRBV16:CASSLTETGVSAETLYF:TRBJ2-3	CASSLTETGVSAETLYF	TRBV16	TRBJ2-3	0.000562727
							B	TRBV13-1:CASSPRGGSYEQYF:TRBJ2-7	CASSPRGGSYEQYF	TRBV13-1	TRBJ2-7	0.000157455			A	TRAV6-6,TRAV6D-6:CALGVASSSFSKLVF:TRAJ50	CALGVASSSFSKLVF	TRAV6-6,TRAV6D-6	TRAJ50	0.000976516		B	TRBV29:CASSLTGAEVFF:TRBJ1-1	CASSLTGAEVFF	TRBV29	TRBJ1-1	0.000562727
							B	TRBV12-1:CASSPRQSSYEQYF:TRBJ2-7	CASSPRQSSYEQYF	TRBV12-1	TRBJ2-7	0.000157455			A	TRAV12D-1,TRAV12N-3:CALKNSNNRLTL:TRAJ7	CALKNSNNRLTL	TRAV12D-1,TRAV12N-3	TRAJ7	0.000976516		B	TRBV15:CASSLTGQLYF:TRBJ2-2	CASSLTGQLYF	TRBV15	TRBJ2-2	0.000562727
							B	TRBV16:CASSPRTGGYEQYF:TRBJ2-7	CASSPRTGGYEQYF	TRBV16	TRBJ2-7	0.000157455			A	TRAV15-2/DV6-2,TRAV15D-2/DV6D-2:CALRTSGSWQLIF:TRAJ22	CALRTSGSWQLIF	TRAV15-2/DV6-2,TRAV15D-2/DV6D-2	TRAJ22	0.000976516		B	TRBV12-2:CASSLVGDEQYF:TRBJ2-7	CASSLVGDEQYF	TRBV12-2	TRBJ2-7	0.000562727
							B	TRBV5:CASSPSGTAETLYF:TRBJ2-3	CASSPSGTAETLYF	TRBV5	TRBJ2-3	0.000157455			A	TRAV12D-2:CALSAFYQGGRALIF:TRAJ15	CALSAFYQGGRALIF	TRAV12D-2	TRAJ15	0.000976516		B	TRBV3:CASSLVLGGREEQYF:TRBJ2-7	CASSLVLGGREEQYF	TRBV3	TRBJ2-7	0.000562727
							B	TRBV3:CASSPSIISNERLFF:TRBJ1-4	CASSPSIISNERLFF	TRBV3	TRBJ1-4	0.000157455			A	TRAV12D-2:CALSARQGGRALIF:TRAJ15	CALSARQGGRALIF	TRAV12D-2	TRAJ15	0.000976516		B	TRBV12-1:CASSLVNNERLFF:TRBJ1-4	CASSLVNNERLFF	TRBV12-1	TRBJ1-4	0.000562727
							B	TRBV12-1:CASSPTDSYAEQFF:TRBJ2-1	CASSPTDSYAEQFF	TRBV12-1	TRBJ2-1	0.000157455			A	TRAV12D-2:CALSDTSNMGYKLTF:TRAJ9	CALSDTSNMGYKLTF	TRAV12D-2	TRAJ9	0.000976516		B	TRBV3:CASSLVQTANSDYTF:TRBJ1-2	CASSLVQTANSDYTF	TRBV3	TRBJ1-2	0.000562727
							B	TRBV12-1:CASSPTGGGAEQFF:TRBJ2-1	CASSPTGGGAEQFF	TRBV12-1	TRBJ2-1	0.000157455			A	TRAV6D-6,TRAV6N-6:CALSEGSSGSWQLIF:TRAJ22	CALSEGSSGSWQLIF	TRAV6D-6,TRAV6N-6	TRAJ22	0.000976516		B	TRBV12-1:CASSLVWGGYAEQFF:TRBJ2-1	CASSLVWGGYAEQFF	TRBV12-1	TRBJ2-1	0.000562727
							B	TRBV12-2:CASSPWTGQDTQYF:TRBJ2-5	CASSPWTGQDTQYF	TRBV12-2	TRBJ2-5	0.000157455			A	TRAV15D-2/DV6D-2:CALSEHNYAQGLTF:TRAJ26	CALSEHNYAQGLTF	TRAV15D-2/DV6D-2	TRAJ26	0.000976516		B	TRBV29:CASSLWAGVGAEQFF:TRBJ2-1	CASSLWAGVGAEQFF	TRBV29	TRBJ2-1	0.000562727
							B	TRBV5:CASSQAYEQYF:TRBJ2-7	CASSQAYEQYF	TRBV5	TRBJ2-7	0.000157455			A	TRAV3-1,TRAV3D-3:CAVSAGGGSALGRLHF:TRAJ18	CAVSAGGGSALGRLHF	TRAV3-1,TRAV3D-3	TRAJ18	0.000976516		B	TRBV12-1:CASSLWDSSYEQYF:TRBJ2-7	CASSLWDSSYEQYF	TRBV12-1	TRBJ2-7	0.000562727
							B	TRBV5:CASSQDEGSDYTF:TRBJ1-2	CASSQDEGSDYTF	TRBV5	TRBJ1-2	0.000157455			A	TRAV15D-2/DV6D-2:CALSEPPSGYNKLTF:TRAJ11	CALSEPPSGYNKLTF	TRAV15D-2/DV6D-2	TRAJ11	0.000976516		B	TRBV24:CASSLWDTEVFF:TRBJ1-1	CASSLWDTEVFF	TRBV24	TRBJ1-1	0.000562727
							B	TRBV2:CASSQDGTLNSDYTF:TRBJ1-2	CASSQDGTLNSDYTF	TRBV2	TRBJ1-2	0.000157455			A	TRAV9D-3:CVLSYRGSALGRLHF:TRAJ18	CVLSYRGSALGRLHF	TRAV9D-3	TRAJ18	0.000976516		B	TRBV12-2:CASSLWESDSDYTF:TRBJ1-2	CASSLWESDSDYTF	TRBV12-2	TRBJ1-2	0.000562727
							B	TRBV2:CASSQDHSANSDYTF:TRBJ1-2	CASSQDHSANSDYTF	TRBV2	TRBJ1-2	0.000157455			A	TRAV15-2/DV6-2,TRAV15D-2/DV6D-2:CALSEPSNTNKVVF:TRAJ34	CALSEPSNTNKVVF	TRAV15-2/DV6-2,TRAV15D-2/DV6D-2	TRAJ34	0.000976516		B	TRBV12-2:CASSLWGDTQYF:TRBJ2-5	CASSLWGDTQYF	TRBV12-2	TRBJ2-5	0.000562727
							B	TRBV16:CASSQDRGRPEQYF:TRBJ2-7	CASSQDRGRPEQYF	TRBV16	TRBJ2-7	0.000157455			A	TRAV12D-2:CALSGNSAGNKLTF:TRAJ17	CALSGNSAGNKLTF	TRAV12D-2	TRAJ17	0.000976516		B	TRBV12-2:CASSLWGGREQYF:TRBJ2-7	CASSLWGGREQYF	TRBV12-2	TRBJ2-7	0.000562727
							B	TRBV2:CASSQDRQGGNTQYF:TRBJ2-5	CASSQDRQGGNTQYF	TRBV2	TRBJ2-5	0.000157455			A	TRAV9D-3:CALSPMSGSFNKLTF:TRAJ4	CALSPMSGSFNKLTF	TRAV9D-3	TRAJ4	0.000976516		B	TRBV12-2:CASSLWGQDTQYF:TRBJ2-5	CASSLWGQDTQYF	TRBV12-2	TRBJ2-5	0.000562727
							B	TRBV5:CASSQDRRGRSDYTF:TRBJ1-2	CASSQDRRGRSDYTF	TRBV5	TRBJ1-2	0.000157455			A	TRAV12-1:CALSVASSGSWQLIF:TRAJ22	CALSVASSGSWQLIF	TRAV12-1	TRAJ22	0.000976516		B	TRBV29:CASSLWTARINSPLYF:TRBJ1-6	CASSLWTARINSPLYF	TRBV29	TRBJ1-6	0.000562727
							B	TRBV15:CASSQDTGQLYF:TRBJ2-2	CASSQDTGQLYF	TRBV15	TRBJ2-2	0.000157455			A	TRAV6-3:CAMRDENNAGAKLTF:TRAJ39	CAMRDENNAGAKLTF	TRAV6-3	TRAJ39	0.000976516		B	TRBV15:CASSLYKNTEVFF:TRBJ1-1	CASSLYKNTEVFF	TRBV15	TRBJ1-1	0.000562727
							B	TRBV2:CASSQDTGSAETLYF:TRBJ2-3	CASSQDTGSAETLYF	TRBV2	TRBJ2-3	0.000157455			A	TRAV16,TRAV16N:CAMRDMDSNYQLIW:TRAJ33	CAMRDMDSNYQLIW	TRAV16,TRAV16N	TRAJ33	0.000976516		B	TRBV19:CASSMAGDEQYF:TRBJ2-7	CASSMAGDEQYF	TRBV19	TRBJ2-7	0.000562727
							B	TRBV2:CASSQDWASYEQYF:TRBJ2-7	CASSQDWASYEQYF	TRBV2	TRBJ2-7	0.000157455			A	TRAV6-3:CAMRDNQGKLIF:TRAJ23	CAMRDNQGKLIF	TRAV6-3	TRAJ23	0.000976516		B	TRBV19:CASSMGGRGQNTLYF:TRBJ2-4	CASSMGGRGQNTLYF	TRBV19	TRBJ2-4	0.000562727
							B	TRBV2:CASSQDWGAYEQYF:TRBJ2-7	CASSQDWGAYEQYF	TRBV2	TRBJ2-7	0.000157455			A	TRAV16:CAMREGNTGYQNFYF:TRAJ49	CAMREGNTGYQNFYF	TRAV16	TRAJ49	0.000976516		B	TRBV19:CASSMRDNYEQYF:TRBJ2-7	CASSMRDNYEQYF	TRBV19	TRBJ2-7	0.000562727
							B	TRBV5:CASSQDWGDTLYF:TRBJ2-4	CASSQDWGDTLYF	TRBV5	TRBJ2-4	0.000157455			A	TRAV16,TRAV16N:CAMREHYNQGKLIF:TRAJ23	CAMREHYNQGKLIF	TRAV16,TRAV16N	TRAJ23	0.000976516		B	TRBV17:CASSNRISNERLFF:TRBJ1-4	CASSNRISNERLFF	TRBV17	TRBJ1-4	0.000562727
							B	TRBV2:CASSQDYEQYF:TRBJ2-7	CASSQDYEQYF	TRBV2	TRBJ2-7	0.000157455			A	TRAV6-3:CAMRGPGGYKVVF:TRAJ12	CAMRGPGGYKVVF	TRAV6-3	TRAJ12	0.000976516		B	TRBV26:CASSPARDANSDYTF:TRBJ1-2	CASSPARDANSDYTF	TRBV26	TRBJ1-2	0.000562727
							B	TRBV2:CASSQEAAANSDYTF:TRBJ1-2	CASSQEAAANSDYTF	TRBV2	TRBJ1-2	0.000157455			A	TRAV16,TRAV16N:CAMSSNYGNEKITF:TRAJ48	CAMSSNYGNEKITF	TRAV16,TRAV16N	TRAJ48	0.000976516		B	TRBV29:CASSPDNSGNTLYF:TRBJ1-3	CASSPDNSGNTLYF	TRBV29	TRBJ1-3	0.000562727
							B	TRBV2:CASSQEDNYAEQFF:TRBJ2-1	CASSQEDNYAEQFF	TRBV2	TRBJ2-1	0.000157455			A	TRAV8D-2,TRAV8N-2:CAPGDTNAYKVIF:TRAJ30	CAPGDTNAYKVIF	TRAV8D-2,TRAV8N-2	TRAJ30	0.000976516		B	TRBV19:CASSPDSYNSPLYF:TRBJ1-6	CASSPDSYNSPLYF	TRBV19	TRBJ1-6	0.000562727
							B	TRBV5:CASSQEDRGHEQYF:TRBJ2-7	CASSQEDRGHEQYF	TRBV5	TRBJ2-7	0.000157455			A	TRAV13D-1,TRAV13N-1:CAPHDTNAYKVIF:TRAJ30	CAPHDTNAYKVIF	TRAV13D-1,TRAV13N-1	TRAJ30	0.000976516		B	TRBV4:CASSPDWGVVQNTLYF:TRBJ2-4	CASSPDWGVVQNTLYF	TRBV4	TRBJ2-4	0.000562727
							B	TRBV3:CASSQGATGQLYF:TRBJ2-2	CASSQGATGQLYF	TRBV3	TRBJ2-2	0.000157455			A	TRAV13-2:CAPLGSNNRLTL:TRAJ7	CAPLGSNNRLTL	TRAV13-2	TRAJ7	0.000976516		B	TRBV3:CASSPETGNYAEQFF:TRBJ2-1	CASSPETGNYAEQFF	TRBV3	TRBJ2-1	0.000562727
							B	TRBV5:CASSQGQGEVFF:TRBJ1-1	CASSQGQGEVFF	TRBV5	TRBJ1-1	0.000157455			A	TRAV3-3,TRAV3D-3:CAPNTGNYKYVF:TRAJ40	CAPNTGNYKYVF	TRAV3-3,TRAV3D-3	TRAJ40	0.000976516		B	TRBV17:CASSPGGSAETLYF:TRBJ2-3	CASSPGGSAETLYF	TRBV17	TRBJ2-3	0.000562727
							B	TRBV2:CASSQLGNYAEQFF:TRBJ2-1	CASSQLGNYAEQFF	TRBV2	TRBJ2-1	0.000157455			A	TRAV8-2,TRAV8D-2:CATDAGGYKVVF:TRAJ12	CATDAGGYKVVF	TRAV8-2,TRAV8D-2	TRAJ12	0.000976516		B	TRBV4:CASSPGLGVYEQYF:TRBJ2-7	CASSPGLGVYEQYF	TRBV4	TRBJ2-7	0.000562727
							B	TRBV5:CASSQNKNTEVFF:TRBJ1-1	CASSQNKNTEVFF	TRBV5	TRBJ1-1	0.000157455			A	TRAV8-2,TRAV8D-2:CATDDSGGSNYKLTF:TRAJ53	CATDDSGGSNYKLTF	TRAV8-2,TRAV8D-2	TRAJ53	0.000976516		B	TRBV12-1:CASSPGLYEQYF:TRBJ2-7	CASSPGLYEQYF	TRBV12-1	TRBJ2-7	0.000562727
							B	TRBV5:CASSQNTEVFF:TRBJ1-1	CASSQNTEVFF	TRBV5	TRBJ1-1	0.000157455			A	TRAV8D-2,TRAV8N-2:CATDDSSGSWQLIF:TRAJ22	CATDDSSGSWQLIF	TRAV8D-2,TRAV8N-2	TRAJ22	0.000976516		B	TRBV3:CASSPGQGGAETLYF:TRBJ2-3	CASSPGQGGAETLYF	TRBV3	TRBJ2-3	0.000562727
							B	TRBV12-1:CASSQNTGQLYF:TRBJ2-2	CASSQNTGQLYF	TRBV12-1	TRBJ2-2	0.000157455			A	TRAV8-1,TRAV8D-1:CATDEDTNAYKVIF:TRAJ30	CATDEDTNAYKVIF	TRAV8-1,TRAV8D-1	TRAJ30	0.000976516		B	TRBV3:CASSPGQGVEVNYAEQFF:TRBJ2-1	CASSPGQGVEVNYAEQFF	TRBV3	TRBJ2-1	0.000562727
							B	TRBV2:CASSQPGQGSYEQYF:TRBJ2-7	CASSQPGQGSYEQYF	TRBV2	TRBJ2-7	0.000157455			A	TRAV8-2,TRAV8D-2:CATDGASNYNVLYF:TRAJ21	CATDGASNYNVLYF	TRAV8-2,TRAV8D-2	TRAJ21	0.000976516		B	TRBV19:CASSPGQKNTLYF:TRBJ2-4	CASSPGQKNTLYF	TRBV19	TRBJ2-4	0.000562727
							B	TRBV12-2:CASSQTGKEVFF:TRBJ1-1	CASSQTGKEVFF	TRBV12-2	TRBJ1-1	0.000157455			A	TRAV8-2,TRAV8D-2:CATDPNNYAQGLTF:TRAJ26	CATDPNNYAQGLTF	TRAV8-2,TRAV8D-2	TRAJ26	0.000976516		B	TRBV12-2:CASSPGTANTEVFF:TRBJ1-1	CASSPGTANTEVFF	TRBV12-2	TRBJ1-1	0.000562727
							B	TRBV26:CASSRDNNQAPLF:TRBJ1-5	CASSRDNNQAPLF	TRBV26	TRBJ1-5	0.000157455			A	TRAV8-2,TRAV8D-2:CATDPYGNEKITF:TRAJ48	CATDPYGNEKITF	TRAV8-2,TRAV8D-2	TRAJ48	0.000976516		B	TRBV4:CASSPGTGGLQDTQYF:TRBJ2-5	CASSPGTGGLQDTQYF	TRBV4	TRBJ2-5	0.000562727
							B	TRBV16:CASSRDRGEQYF:TRBJ2-7	CASSRDRGEQYF	TRBV16	TRBJ2-7	0.000157455			A	TRAV8-1,TRAV8D-1:CATDSSGGNYKPTF:TRAJ6	CATDSSGGNYKPTF	TRAV8-1,TRAV8D-1	TRAJ6	0.000976516		B	TRBV5:CASSPGTISNERLFF:TRBJ1-4	CASSPGTISNERLFF	TRBV5	TRBJ1-4	0.000562727
							B	TRBV17:CASSRDRGHEQYF:TRBJ2-7	CASSRDRGHEQYF	TRBV17	TRBJ2-7	0.000157455			A	TRAV8D-2:CATEGADRLTF:TRAJ45	CATEGADRLTF	TRAV8D-2	TRAJ45	0.000976516		B	TRBV19:CASSPGVPQYF:TRBJ2-5	CASSPGVPQYF	TRBV19	TRBJ2-5	0.000562727
							B	TRBV3:CASSSGQGDNERLFF:TRBJ1-4	CASSSGQGDNERLFF	TRBV3	TRBJ1-4	0.000157455			A	TRAV8-2,TRAV8D-2:CATEGSNNRIFF:TRAJ31	CATEGSNNRIFF	TRAV8-2,TRAV8D-2	TRAJ31	0.000976516		B	TRBV12-1:CASSPLGDNYAEQFF:TRBJ2-1	CASSPLGDNYAEQFF	TRBV12-1	TRBJ2-1	0.000562727
							B	TRBV17:CASSRGHSSYEQYF:TRBJ2-7	CASSRGHSSYEQYF	TRBV17	TRBJ2-7	0.000157455			A	TRAV8-2,TRAV8D-2:CATEGYSNNRLTL:TRAJ7	CATEGYSNNRLTL	TRAV8-2,TRAV8D-2	TRAJ7	0.000976516		B	TRBV12-1:CASSPLRNSDYTF:TRBJ1-2	CASSPLRNSDYTF	TRBV12-1	TRBJ1-2	0.000562727
							B	TRBV3:CASSYRDNSQNTLYF:TRBJ2-4	CASSYRDNSQNTLYF	TRBV3	TRBJ2-4	0.000157455			A	TRAV8-2,TRAV8D-2:CATETGGYKVVF:TRAJ12	CATETGGYKVVF	TRAV8-2,TRAV8D-2	TRAJ12	0.000976516		B	TRBV3:CASSPLTQNERLFF:TRBJ1-4	CASSPLTQNERLFF	TRBV3	TRBJ1-4	0.000562727
							B	TRBV2:CASSRQGASGNTLYF:TRBJ1-3	CASSRQGASGNTLYF	TRBV2	TRBJ1-3	0.000157455			A	TRAV8D-2,TRAV8N-2:CATGAPNYNQGKLIF:TRAJ23	CATGAPNYNQGKLIF	TRAV8D-2,TRAV8N-2	TRAJ23	0.000976516		B	TRBV12-2:CASSPPGYEQYF:TRBJ2-7	CASSPPGYEQYF	TRBV12-2	TRBJ2-7	0.000562727
							B	TRBV17:CASSRQGWDTEVFF:TRBJ1-1	CASSRQGWDTEVFF	TRBV17	TRBJ1-1	0.000157455			A	TRAV8-2,TRAV8D-2:CATVRSNNRLTL:TRAJ7	CATVRSNNRLTL	TRAV8-2,TRAV8D-2	TRAJ7	0.000976516		B	TRBV26:CASSPQGLDQNTLYF:TRBJ2-4	CASSPQGLDQNTLYF	TRBV26	TRBJ2-4	0.000562727
							B	TRBV15:CASSRTASQNTLYF:TRBJ2-4	CASSRTASQNTLYF	TRBV15	TRBJ2-4	0.000157455			A	TRAV8-2,TRAV8D-2:CATVSNYNVLYF:TRAJ21	CATVSNYNVLYF	TRAV8-2,TRAV8D-2	TRAJ21	0.000976516		B	TRBV12-1:CASSPQGYTEVFF:TRBJ1-1	CASSPQGYTEVFF	TRBV12-1	TRBJ1-1	0.000562727
							B	TRBV17:CASSRVTDAEQFF:TRBJ2-1	CASSRVTDAEQFF	TRBV17	TRBJ2-1	0.000157455			A	TRAV3D-3:CAVANSGTYQRF:TRAJ13	CAVANSGTYQRF	TRAV3D-3	TRAJ13	0.000976516		B	TRBV12-1:CASSPRQAGEQYF:TRBJ2-7	CASSPRQAGEQYF	TRBV12-1	TRBJ2-7	0.000562727
							B	TRBV17:CASSSAFSNERLFF:TRBJ1-4	CASSSAFSNERLFF	TRBV17	TRBJ1-4	0.000157455			A	TRAV7-3,TRAV7D-3:CAVDNYAQGLTF:TRAJ26	CAVDNYAQGLTF	TRAV7-3,TRAV7D-3	TRAJ26	0.000976516		B	TRBV29:CASSPRQGANSDYTF:TRBJ1-2	CASSPRQGANSDYTF	TRBV29	TRBJ1-2	0.000562727
							B	TRBV3:CASSSDWSAETLYF:TRBJ2-3	CASSSDWSAETLYF	TRBV3	TRBJ2-3	0.000157455			A	TRAV3-1,TRAV3-4:CAVDTNTGKLTF:TRAJ27	CAVDTNTGKLTF	TRAV3-1,TRAV3-4	TRAJ27	0.000976516		B	TRBV17:CASSPRQGENTLYF:TRBJ2-4	CASSPRQGENTLYF	TRBV17	TRBJ2-4	0.000562727
							B	TRBV12-1:CASSSGGNTLYF:TRBJ1-3	CASSSGGNTLYF	TRBV12-1	TRBJ1-3	0.000157455			A	TRAV7-2:CAVFQGGRALIF:TRAJ15	CAVFQGGRALIF	TRAV7-2	TRAJ15	0.000976516		B	TRBV15:CASSPRTYAEQFF:TRBJ2-1	CASSPRTYAEQFF	TRBV15	TRBJ2-1	0.000562727
							B	TRBV12-2:CASSSGTGGYEQYF:TRBJ2-7	CASSSGTGGYEQYF	TRBV12-2	TRBJ2-7	0.000157455			A	TRAV3-3,TRAV3D-3:CAVGNSNNRIFF:TRAJ31	CAVGNSNNRIFF	TRAV3-3,TRAV3D-3	TRAJ31	0.000976516		B	TRBV14:CASSPRYF:TRBJ2-7	CASSPRYF	TRBV14	TRBJ2-7	0.000562727
							B	TRBV16:CASSSGTPGNTEVFF:TRBJ1-1	CASSSGTPGNTEVFF	TRBV16	TRBJ1-1	0.000157455			A	TRAV7D-6:CAVIELSGSFNKLTF:TRAJ4	CAVIELSGSFNKLTF	TRAV7D-6	TRAJ4	0.000976516		B	TRBV12-2:CASSPSTVPSQNTLYF:TRBJ2-4	CASSPSTVPSQNTLYF	TRBV12-2	TRBJ2-4	0.000562727
							B	TRBV29:CASSSRASQNTLYF:TRBJ2-4	CASSSRASQNTLYF	TRBV29	TRBJ2-4	0.000157455			A	TRAV3D-3:CAVISSGSWQLIF:TRAJ22	CAVISSGSWQLIF	TRAV3D-3	TRAJ22	0.000976516		B	TRBV5:CASSPTGGARAETLYF:TRBJ2-3	CASSPTGGARAETLYF	TRBV5	TRBJ2-3	0.000562727
							B	TRBV17:CASSTGGAEQYF:TRBJ2-7	CASSTGGAEQYF	TRBV17	TRBJ2-7	0.000157455			A	TRAV7D-3:CAVKDSGTYQRF:TRAJ13	CAVKDSGTYQRF	TRAV7D-3	TRAJ13	0.000976516		B	TRBV4:CASSPTGGTGQLYF:TRBJ2-2	CASSPTGGTGQLYF	TRBV4	TRBJ2-2	0.000562727
							B	TRBV1:CTCSAGTDSGNTLYF:TRBJ1-3	CTCSAGTDSGNTLYF	TRBV1	TRBJ1-3	0.000157455			A	TRAV3-1,TRAV3-4:CAVRGGADRLTF:TRAJ45	CAVRGGADRLTF	TRAV3-1,TRAV3-4	TRAJ45	0.000976516		B	TRBV12-1:CASSPTGVWDTQYF:TRBJ2-5	CASSPTGVWDTQYF	TRBV12-1	TRBJ2-5	0.000562727
							B	TRBV19:CASSTGPYAEQFF:TRBJ2-1	CASSTGPYAEQFF	TRBV19	TRBJ2-1	0.000157455			A	TRAV3D-3:CAVRQKLVF:TRAJ16	CAVRQKLVF	TRAV3D-3	TRAJ16	0.000976516		B	TRBV19:CASSPTTGAKNTGQLYF:TRBJ2-2	CASSPTTGAKNTGQLYF	TRBV19	TRBJ2-2	0.000562727
							B	TRBV1:CTCSAGSFSQNTLYF:TRBJ2-4	CTCSAGSFSQNTLYF	TRBV1	TRBJ2-4	0.000157455			A	TRAV3D-3:CAVSADNMGYKLTF:TRAJ9	CAVSADNMGYKLTF	TRAV3D-3	TRAJ9	0.000976516		B	TRBV19:CASSPWSGNTLYF:TRBJ1-3	CASSPWSGNTLYF	TRBV19	TRBJ1-3	0.000562727
							B	TRBV1:CTCSTGGAGTGQLYF:TRBJ2-2	CTCSTGGAGTGQLYF	TRBV1	TRBJ2-2	0.000157455			A	TRAV3D-3:CAVSADSNNRIFF:TRAJ31	CAVSADSNNRIFF	TRAV3D-3	TRAJ31	0.000976516		B	TRBV5:CASSQDAGLRDTQYF:TRBJ2-5	CASSQDAGLRDTQYF	TRBV5	TRBJ2-5	0.000562727
							B	TRBV13-1:CASSVRDSQNTLYF:TRBJ2-4	CASSVRDSQNTLYF	TRBV13-1	TRBJ2-4	0.000157455			A	TRAV3-3,TRAV3D-3:CAVSAGTNTGKLTF:TRAJ27	CAVSAGTNTGKLTF	TRAV3-3,TRAV3D-3	TRAJ27	0.000976516		B	TRBV5:CASSQDDEQYF:TRBJ2-7	CASSQDDEQYF	TRBV5	TRBJ2-7	0.000562727
							B	TRBV3:CASSWDNTEVFF:TRBJ1-1	CASSWDNTEVFF	TRBV3	TRBJ1-1	0.000157455			A	TRAV3-3,TRAV3D-3:CAVSATSSFSKLVF:TRAJ50	CAVSATSSFSKLVF	TRAV3-3,TRAV3D-3	TRAJ50	0.000976516		B	TRBV5:CASSQDGGANTGQLYF:TRBJ2-2	CASSQDGGANTGQLYF	TRBV5	TRBJ2-2	0.000562727
							B	TRBV16:CASSWTGRDTEVFF:TRBJ1-1	CASSWTGRDTEVFF	TRBV16	TRBJ1-1	0.000157455			A	TRAV3-1,TRAV3-4:CAVSDANAYKVIF:TRAJ30	CAVSDANAYKVIF	TRAV3-1,TRAV3-4	TRAJ30	0.000976516		B	TRBV3:CASSQDISQNTLYF:TRBJ2-4	CASSQDISQNTLYF	TRBV3	TRBJ2-4	0.000562727
							B	TRBV4:CASSYGTGGYEQYF:TRBJ2-7	CASSYGTGGYEQYF	TRBV4	TRBJ2-7	0.000157455			A	TRAV3-1,TRAV3-4:CAVSDPNAYKVIF:TRAJ30	CAVSDPNAYKVIF	TRAV3-1,TRAV3-4	TRAJ30	0.000976516		B	TRBV2:CASSQDPASDYTF:TRBJ1-2	CASSQDPASDYTF	TRBV2	TRBJ1-2	0.000562727
							B	TRBV19:CASSYMGGQDTQYF:TRBJ2-5	CASSYMGGQDTQYF	TRBV19	TRBJ2-5	0.000157455			A	TRAV3D-3:CAVSEPSGSWQLIF:TRAJ22	CAVSEPSGSWQLIF	TRAV3D-3	TRAJ22	0.000976516		B	TRBV5:CASSQDPQEGNTEVFF:TRBJ1-1	CASSQDPQEGNTEVFF	TRBV5	TRBJ1-1	0.000562727
							B	TRBV15:CASSYWGEDTQYF:TRBJ2-5	CASSYWGEDTQYF	TRBV15	TRBJ2-5	0.000157455			A	TRAV7N-4:CAVSGNSNNRIFF:TRAJ31	CAVSGNSNNRIFF	TRAV7N-4	TRAJ31	0.000976516		B	TRBV5:CASSQDTGSVAETLYF:TRBJ2-3	CASSQDTGSVAETLYF	TRBV5	TRBJ2-3	0.000562727
							B	TRBV29:CASTGGESDTQYF:TRBJ2-5	CASTGGESDTQYF	TRBV29	TRBJ2-5	0.000157455			A	TRAV7-3,TRAV7D-3:CAVSGSNNRIFF:TRAJ31	CAVSGSNNRIFF	TRAV7-3,TRAV7D-3	TRAJ31	0.000976516		B	TRBV5:CASSQDYSQDTQYF:TRBJ2-5	CASSQDYSQDTQYF	TRBV5	TRBJ2-5	0.000562727
							B	TRBV29:CASTGNYAEQFF:TRBJ2-1	CASTGNYAEQFF	TRBV29	TRBJ2-1	0.000157455			A	TRAV3-3,TRAV3D-3:CAVSGTGANTGKLTF:TRAJ52	CAVSGTGANTGKLTF	TRAV3-3,TRAV3D-3	TRAJ52	0.000976516		B	TRBV5:CASSQEKGGNTLYF:TRBJ1-3	CASSQEKGGNTLYF	TRBV5	TRBJ1-3	0.000562727
							B	TRBV31:CAWSLDNYAEQFF:TRBJ2-1	CAWSLDNYAEQFF	TRBV31	TRBJ2-1	0.000157455			A	TRAV7-3,TRAV7D-3:CAVSSGGYKVVF:TRAJ12	CAVSSGGYKVVF	TRAV7-3,TRAV7D-3	TRAJ12	0.000976516		B	TRBV2:CASSQEPGQDSDYTF:TRBJ1-2	CASSQEPGQDSDYTF	TRBV2	TRBJ1-2	0.000562727
							B	TRBV31:CAWSPGAGNTLYF:TRBJ1-3	CAWSPGAGNTLYF	TRBV31	TRBJ1-3	0.000157455			A	TRAV3-1,TRAV3-4:CAVSSYNVLYF:TRAJ21	CAVSSYNVLYF	TRAV3-1,TRAV3-4	TRAJ21	0.000976516		B	TRBV2:CASSQERGYEQYF:TRBJ2-7	CASSQERGYEQYF	TRBV2	TRBJ2-7	0.000562727
							B	TRBV20:CGAIQGGEQYF:TRBJ2-7	CGAIQGGEQYF	TRBV20	TRBJ2-7	0.000157455			A	TRAV3-3,TRAV3D-3:CAVSVNTGNYKYVF:TRAJ40	CAVSVNTGNYKYVF	TRAV3-3,TRAV3D-3	TRAJ40	0.000976516		B	TRBV5:CASSQESTGQNTLYF:TRBJ2-4	CASSQESTGQNTLYF	TRBV5	TRBJ2-4	0.000562727
							B	TRBV20:CGANNYAEQFF:TRBJ2-1	CGANNYAEQFF	TRBV20	TRBJ2-1	0.000157455			A	TRAV3D-3:CAVTASSGSWQLIF:TRAJ22	CAVTASSGSWQLIF	TRAV3D-3	TRAJ22	0.000976516		B	TRBV2:CASSQETSAETLYF:TRBJ2-3	CASSQETSAETLYF	TRBV2	TRBJ2-3	0.000562727
							B	TRBV20:CGARAQGSNSDYTF:TRBJ1-2	CGARAQGSNSDYTF	TRBV20	TRBJ1-2	0.000157455			A	TRAV7D-6:CAVTTGYQNFYF:TRAJ49	CAVTTGYQNFYF	TRAV7D-6	TRAJ49	0.000976516		B	TRBV2:CASSQGTDSYEQYF:TRBJ2-7	CASSQGTDSYEQYF	TRBV2	TRBJ2-7	0.000562727
							B	TRBV20:CGAREGQGDTEVFF:TRBJ1-1	CGAREGQGDTEVFF	TRBV20	TRBJ1-1	0.000157455			A	TRAV6-1:CVLGDQANAYKVIF:TRAJ30	CVLGDQANAYKVIF	TRAV6-1	TRAJ30	0.000976516		B	TRBV2:CASSQSGTASGNTLYF:TRBJ1-3	CASSQSGTASGNTLYF	TRBV2	TRBJ1-3	0.000562727
							B	TRBV20:CGARGTSGNTLYF:TRBJ1-3	CGARGTSGNTLYF	TRBV20	TRBJ1-3	0.000157455			A	TRAV14-3:CAASGTGSGGKLTL:TRAJ44	CAASGTGSGGKLTL	TRAV14-3	TRAJ44	0.000976516		B	TRBV17:CASSQTGGNTGQLYF:TRBJ2-2	CASSQTGGNTGQLYF	TRBV17	TRBJ2-2	0.000562727
							B	TRBV20:CGARLGGAETLYF:TRBJ2-3	CGARLGGAETLYF	TRBV20	TRBJ2-3	0.000157455			A	TRAV7-2,TRAV7-3,TRAV7D-3:CADNNYAQGLTF:TRAJ26	CADNNYAQGLTF	TRAV7-2,TRAV7-3,TRAV7D-3	TRAJ26	0.000976516		B	TRBV29:CASSQTGGTGQLYF:TRBJ2-2	CASSQTGGTGQLYF	TRBV29	TRBJ2-2	0.000562727
							B	TRBV20:CGARLGSQNTLYF:TRBJ2-4	CGARLGSQNTLYF	TRBV20	TRBJ2-4	0.000157455			A	TRAV12-1,TRAV12D-1,TRAV12N-3:CALSDPGSGGKLTL:TRAJ44	CALSDPGSGGKLTL	TRAV12-1,TRAV12D-1,TRAV12N-3	TRAJ44	0.000976516		B	TRBV5:CASSQVGLGAVEQYF:TRBJ2-7	CASSQVGLGAVEQYF	TRBV5	TRBJ2-7	0.000562727
							B	TRBV20:CGARWGSSYEQYF:TRBJ2-7	CGARWGSSYEQYF	TRBV20	TRBJ2-7	0.000157455			A	TRAV3-1,TRAV3-4,TRAV3D-3:CAVDSNYQLIW:TRAJ33	CAVDSNYQLIW	TRAV3-1,TRAV3-4,TRAV3D-3	TRAJ33	0.000976516		B	TRBV5:CASSQVGSSYEQYF:TRBJ2-7	CASSQVGSSYEQYF	TRBV5	TRBJ2-7	0.000562727
							B	TRBV20:CGATNTGQLYF:TRBJ2-2	CGATNTGQLYF	TRBV20	TRBJ2-2	0.000157455			A	TRAV3-1,TRAV3-4,TRAV3D-3:CAVNYNVLYF:TRAJ21	CAVNYNVLYF	TRAV3-1,TRAV3-4,TRAV3D-3	TRAJ21	0.000976516		B	TRBV17:CASSRAGESSYEQYF:TRBJ2-7	CASSRAGESSYEQYF	TRBV17	TRBJ2-7	0.000562727
							B	TRBV20:CGEGQGKSAETLYF:TRBJ2-3	CGEGQGKSAETLYF	TRBV20	TRBJ2-3	0.000157455			A	TRAV3-1,TRAV3-4,TRAV3D-3:CAVPHYGSSGNKLIF:TRAJ32	CAVPHYGSSGNKLIF	TRAV3-1,TRAV3-4,TRAV3D-3	TRAJ32	0.000976516		B	TRBV16:CASSRDITSAETLYF:TRBJ2-3	CASSRDITSAETLYF	TRBV16	TRBJ2-3	0.000562727
							B	TRBV30:CSSKVQDTQYF:TRBJ2-5	CSSKVQDTQYF	TRBV30	TRBJ2-5	0.000157455			A	TRAV7-3,TRAV7D-3:CAVRAYQGGRALIF:TRAJ15	CAVRAYQGGRALIF	TRAV7-3,TRAV7D-3	TRAJ15	0.000976516		B	TRBV17:CASSRDPGGAGAETLYF:TRBJ2-3	CASSRDPGGAGAETLYF	TRBV17	TRBJ2-3	0.000562727
							B	TRBV1:CTCRDRVNQDTQYF:TRBJ2-5	CTCRDRVNQDTQYF	TRBV1	TRBJ2-5	0.000157455			A	TRAV3-1,TRAV3-4,TRAV3D-3:CAVRTNTGKLTF:TRAJ27	CAVRTNTGKLTF	TRAV3-1,TRAV3-4,TRAV3D-3	TRAJ27	0.000976516		B	TRBV4:CASSRDRNYEQYF:TRBJ2-7	CASSRDRNYEQYF	TRBV4	TRBJ2-7	0.000562727
							B	TRBV1:CTCSADRANTEVFF:TRBJ1-1	CTCSADRANTEVFF	TRBV1	TRBJ1-1	0.000157455			A	TRAV3-1,TRAV3-4,TRAV3D-3:CAVSSSNYNVLYF:TRAJ21	CAVSSSNYNVLYF	TRAV3-1,TRAV3-4,TRAV3D-3	TRAJ21	0.000976516		B	TRBV12-1:CASSRDSYAEQFF:TRBJ2-1	CASSRDSYAEQFF	TRBV12-1	TRBJ2-1	0.000562727
							B	TRBV1:CTCSADRGAETLYF:TRBJ2-3	CTCSADRGAETLYF	TRBV1	TRBJ2-3	0.000157455			A	TRAV3-1,TRAV3-4,TRAV3D-3:CAVYYQGGRALIF:TRAJ15	CAVYYQGGRALIF	TRAV3-1,TRAV3-4,TRAV3D-3	TRAJ15	0.000976516		B	TRBV15:CASSRDSYEQYF:TRBJ2-7	CASSRDSYEQYF	TRBV15	TRBJ2-7	0.000562727
							B	TRBV1:CTCSADRKTLYF:TRBJ2-3	CTCSADRKTLYF	TRBV1	TRBJ2-3	0.000157455			A	TRAV14-1,TRAV14-2:CAASAGGYKVVF:TRAJ12	CAASAGGYKVVF	TRAV14-1,TRAV14-2	TRAJ12	0.000976516		B	TRBV17:CASSRDTLYF:TRBJ1-3	CASSRDTLYF	TRBV17	TRBJ1-3	0.000562727
							B	TRBV1:CTCSAGKYEQYF:TRBJ2-7	CTCSAGKYEQYF	TRBV1	TRBJ2-7	0.000157455			A	TRAV14-1,TRAV14-2:CAASEGRIFF:TRAJ31	CAASEGRIFF	TRAV14-1,TRAV14-2	TRAJ31	0.000976516		B	TRBV14:CASSRDWEYYEQYF:TRBJ2-7	CASSRDWEYYEQYF	TRBV14	TRBJ2-7	0.000562727
							B	TRBV1:CTCSAGLFYAEQFF:TRBJ2-1	CTCSAGLFYAEQFF	TRBV1	TRBJ2-1	0.000157455			A	TRAV14-1,TRAV14-2:CAASNYAQGLTF:TRAJ26	CAASNYAQGLTF	TRAV14-1,TRAV14-2	TRAJ26	0.000976516		B	TRBV17:CASSREDTGQLYF:TRBJ2-2	CASSREDTGQLYF	TRBV17	TRBJ2-2	0.000562727
							B	TRBV1:CTCSAGQNNQAPLF:TRBJ1-5	CTCSAGQNNQAPLF	TRBV1	TRBJ1-5	0.000157455			A	TRAV6-6,TRAV6-7/DV9,TRAV6D-6,TRAV6D-7:CALGDQGNTGKLIF:TRAJ37	CALGDQGNTGKLIF	TRAV6-6,TRAV6-7/DV9,TRAV6D-6,TRAV6D-7	TRAJ37	0.000976516		B	TRBV17:CASSREQGNYAEQFF:TRBJ2-1	CASSREQGNYAEQFF	TRBV17	TRBJ2-1	0.000562727
							B	TRBV1:CTCSANRAGNTLYF:TRBJ1-3	CTCSANRAGNTLYF	TRBV1	TRBJ1-3	0.000157455			A	TRAV12-1,TRAV12-3,TRAV12D-1,TRAV12N-3:CALSDRDSNNRLTL:TRAJ7	CALSDRDSNNRLTL	TRAV12-1,TRAV12-3,TRAV12D-1,TRAV12N-3	TRAJ7	0.000976516		B	TRBV16:CASSRGGHGNTLYF:TRBJ1-3	CASSRGGHGNTLYF	TRBV16	TRBJ1-3	0.000562727
							B	TRBV1:CTCSGDINNQAPLF:TRBJ1-5	CTCSGDINNQAPLF	TRBV1	TRBJ1-5	0.000157455			A	TRAV12-1,TRAV12-2,TRAV12D-1,TRAV12N-3:CALSDTSGSWQLIF:TRAJ22	CALSDTSGSWQLIF	TRAV12-1,TRAV12-2,TRAV12D-1,TRAV12N-3	TRAJ22	0.000976516		B	TRBV16:CASSRGGRANERLFF:TRBJ1-4	CASSRGGRANERLFF	TRBV16	TRBJ1-4	0.000562727
							B	TRBV1:CTCSGTGTGNTLYF:TRBJ1-3	CTCSGTGTGNTLYF	TRBV1	TRBJ1-3	0.000157455			A	TRAV13-1,TRAV13-3,TRAV13-4/DV7,TRAV13D-3,TRAV13D-4,TRAV13N-1,TRAV13N-3,TRAV13N-4:CAMEVPGYQNFYF:TRAJ49	CAMEVPGYQNFYF	TRAV13-1,TRAV13-3,TRAV13-4/DV7,TRAV13D-3,TRAV13D-4,TRAV13N-1,TRAV13N-3,TRAV13N-4	TRAJ49	0.000976516		B	TRBV17:CASSRGLGVQDTQYF:TRBJ2-5	CASSRGLGVQDTQYF	TRBV17	TRBJ2-5	0.000562727
							B	TRBV1:CTCSPGLNTEVFF:TRBJ1-1	CTCSPGLNTEVFF	TRBV1	TRBJ1-1	0.000157455			A	TRAV12-1,TRAV12D-2:CALSDWGSSGNKLIF:TRAJ32	CALSDWGSSGNKLIF	TRAV12-1,TRAV12D-2	TRAJ32	0.000976516		B	TRBV17:CASSRGQGGDTGQLYF:TRBJ2-2	CASSRGQGGDTGQLYF	TRBV17	TRBJ2-2	0.000562727
							B	TRBV1:CTCSPGQGEQYF:TRBJ2-7	CTCSPGQGEQYF	TRBV1	TRBJ2-7	0.000157455			A	TRAV12-3,TRAV12D-1,TRAV12D-2:CALSDGEGGSAKLIF:TRAJ57	CALSDGEGGSAKLIF	TRAV12-3,TRAV12D-1,TRAV12D-2	TRAJ57	0.000976516		B	TRBV17:CASSRGRAGNTLYF:TRBJ1-3	CASSRGRAGNTLYF	TRBV17	TRBJ1-3	0.000562727
							B	TRBV1:CTCSPGQGPYEQYF:TRBJ2-7	CTCSPGQGPYEQYF	TRBV1	TRBJ2-7	0.000157455			A	TRAV4D-3,TRAV4D-4:CAAEVEGNMGYKLTF:TRAJ9	CAAEVEGNMGYKLTF	TRAV4D-3,TRAV4D-4	TRAJ9	0.000976516		B	TRBV12-2:CASSRGSEQYF:TRBJ2-7	CASSRGSEQYF	TRBV12-2	TRBJ2-7	0.000562727
							B	TRBV1:CTCSWTNSGNTLYF:TRBJ1-3	CTCSWTNSGNTLYF	TRBV1	TRBJ1-3	0.000157455			A	TRAV5-4,TRAV5D-4:CAANFYGSSGNKLIF:TRAJ32	CAANFYGSSGNKLIF	TRAV5-4,TRAV5D-4	TRAJ32	0.000976516		B	TRBV4:CASSRGSQDTQYF:TRBJ2-5	CASSRGSQDTQYF	TRBV4	TRBJ2-5	0.000562727
															A	TRAV5D-4:CAADSVGDNSKLIW:TRAJ38	CAADSVGDNSKLIW	TRAV5D-4	TRAJ38	0.000976516		B	TRBV12-2:CASSRGTTNTGQLYF:TRBJ2-2	CASSRGTTNTGQLYF	TRBV12-2	TRBJ2-2	0.000562727
															A	TRAV4D-3,TRAV4D-4,TRAV4N-3:CAAEAPSSGQKLVF:TRAJ16	CAAEAPSSGQKLVF	TRAV4D-3,TRAV4D-4,TRAV4N-3	TRAJ16	0.000976516		B	TRBV17:CASSRGYEQYF:TRBJ2-7	CASSRGYEQYF	TRBV17	TRBJ2-7	0.000562727
															A	TRAV7-4,TRAV7N-4:CAAGGTGGYKVVF:TRAJ12	CAAGGTGGYKVVF	TRAV7-4,TRAV7N-4	TRAJ12	0.000976516		B	TRBV17:CASSRNPDRYEQYF:TRBJ2-7	CASSRNPDRYEQYF	TRBV17	TRBJ2-7	0.000562727
															A	TRAV14-2:CAAITSGGNYKPTF:TRAJ6	CAAITSGGNYKPTF	TRAV14-2	TRAJ6	0.000976516		B	TRBV17:CASSRPGDYEQYF:TRBJ2-7	CASSRPGDYEQYF	TRBV17	TRBJ2-7	0.000562727
															A	TRAV14-2:CAAPNTEGADRLTF:TRAJ45	CAAPNTEGADRLTF	TRAV14-2	TRAJ45	0.000976516		B	TRBV4:CASSRQNTEVFF:TRBJ1-1	CASSRQNTEVFF	TRBV4	TRBJ1-1	0.000562727
															A	TRAV14-1:CAASGDQGGRALIF:TRAJ15	CAASGDQGGRALIF	TRAV14-1	TRAJ15	0.000976516		B	TRBV12-1:CASSRRGGAGQNTLYF:TRBJ2-4	CASSRRGGAGQNTLYF	TRBV12-1	TRBJ2-4	0.000562727
															A	TRAV10,TRAV10D,TRAV10N:CAASGGDSNYQLIW:TRAJ33	CAASGGDSNYQLIW	TRAV10,TRAV10D,TRAV10N	TRAJ33	0.000976516		B	TRBV5:CASSRTANSDYTF:TRBJ1-2	CASSRTANSDYTF	TRBV5	TRBJ1-2	0.000562727
															A	TRAV14-2:CAASGTSSGSWQLIF:TRAJ22	CAASGTSSGSWQLIF	TRAV14-2	TRAJ22	0.000976516		B	TRBV15:CASSRTGGNYAEQFF:TRBJ2-1	CASSRTGGNYAEQFF	TRBV15	TRBJ2-1	0.000562727
															A	TRAV14-2:CAASHDSGYNKLTF:TRAJ11	CAASHDSGYNKLTF	TRAV14-2	TRAJ11	0.000976516		B	TRBV15:CASSRTGGYEQYF:TRBJ2-7	CASSRTGGYEQYF	TRBV15	TRBJ2-7	0.000562727
															A	TRAV10,TRAV10D,TRAV10N:CAASKDNYAQGLTF:TRAJ26	CAASKDNYAQGLTF	TRAV10,TRAV10D,TRAV10N	TRAJ26	0.000976516		B	TRBV17:CASSRYRANTEVFF:TRBJ1-1	CASSRYRANTEVFF	TRBV17	TRBJ1-1	0.000562727
															A	TRAV14-1,TRAV14-2:CAASMNYNQGKLIF:TRAJ23	CAASMNYNQGKLIF	TRAV14-1,TRAV14-2	TRAJ23	0.000976516		B	TRBV16:CASSSDRESNQAPLF:TRBJ1-5	CASSSDRESNQAPLF	TRBV16	TRBJ1-5	0.000562727
															A	TRAV14-2:CAASPGSWQLIF:TRAJ22	CAASPGSWQLIF	TRAV14-2	TRAJ22	0.000976516		B	TRBV16:CASSSDSGNTLYF:TRBJ1-3	CASSSDSGNTLYF	TRBV16	TRBJ1-3	0.000562727
															A	TRAV14-1,TRAV14-2:CAASPYNRLTL:TRAJ7	CAASPYNRLTL	TRAV14-1,TRAV14-2	TRAJ7	0.000976516		B	TRBV17:CASSSRDRDLSNERLFF:TRBJ1-4	CASSSRDRDLSNERLFF	TRBV17	TRBJ1-4	0.000562727
															A	TRAV14-1,TRAV14-2:CAASRAGNTGKLIF:TRAJ37	CAASRAGNTGKLIF	TRAV14-1,TRAV14-2	TRAJ37	0.000976516		B	TRBV19:CASSSDSSYEQYF:TRBJ2-7	CASSSDSSYEQYF	TRBV19	TRBJ2-7	0.000562727
															A	TRAV14-2:CAASSASGSWQLIF:TRAJ22	CAASSASGSWQLIF	TRAV14-2	TRAJ22	0.000976516		B	TRBV4:CASSSGGAFGNTLYF:TRBJ1-3	CASSSGGAFGNTLYF	TRBV4	TRBJ1-3	0.000562727
															A	TRAV10,TRAV10D,TRAV10N:CAASSMNYNQGKLIF:TRAJ23	CAASSMNYNQGKLIF	TRAV10,TRAV10D,TRAV10N	TRAJ23	0.000976516		B	TRBV16:CASSSGLGSSAETLYF:TRBJ2-3	CASSSGLGSSAETLYF	TRBV16	TRBJ2-3	0.000562727
															A	TRAV14-3:CAASVMDSNYQLIW:TRAJ33	CAASVMDSNYQLIW	TRAV14-3	TRAJ33	0.000976516		B	TRBV29:CASSSGLGSTGQLYF:TRBJ2-2	CASSSGLGSTGQLYF	TRBV29	TRBJ2-2	0.000562727
															A	TRAV14-2:CAASVNSAGNKLTF:TRAJ17	CAASVNSAGNKLTF	TRAV14-2	TRAJ17	0.000976516		B	TRBV3:CASSSGLGVSQNTLYF:TRBJ2-4	CASSSGLGVSQNTLYF	TRBV3	TRBJ2-4	0.000562727
															A	TRAV14-2:CAASVSSNTNKVVF:TRAJ34	CAASVSSNTNKVVF	TRAV14-2	TRAJ34	0.000976516		B	TRBV13-1:CASSVGQGNSYNSPLYF:TRBJ1-6	CASSVGQGNSYNSPLYF	TRBV13-1	TRBJ1-6	0.000562727
															A	TRAV4-3,TRAV4D-3,TRAV4N-3:CAAVANSGTYQRF:TRAJ13	CAAVANSGTYQRF	TRAV4-3,TRAV4D-3,TRAV4N-3	TRAJ13	0.000976516		B	TRBV3:CASSSGQGGNERLFF:TRBJ1-4	CASSSGQGGNERLFF	TRBV3	TRBJ1-4	0.000562727
															A	TRAV13-2,TRAV13D-1:CAFRNYNQGKLIF:TRAJ23	CAFRNYNQGKLIF	TRAV13-2,TRAV13D-1	TRAJ23	0.000976516		B	TRBV12-2:CASSSGTEDTQYF:TRBJ2-5	CASSSGTEDTQYF	TRBV12-2	TRBJ2-5	0.000562727
															A	TRAV6-6,TRAV6-7/DV9,TRAV6D-6:CALGAMSNYNVLYF:TRAJ21	CALGAMSNYNVLYF	TRAV6-6,TRAV6-7/DV9,TRAV6D-6	TRAJ21	0.000976516		B	TRBV5:CASSSGTGIYEQYF:TRBJ2-7	CASSSGTGIYEQYF	TRBV5	TRBJ2-7	0.000562727
															A	TRAV6-6,TRAV6D-6,TRAV6D-5:CALGANYNQGKLIF:TRAJ23	CALGANYNQGKLIF	TRAV6-6,TRAV6D-6,TRAV6D-5	TRAJ23	0.000976516		B	TRBV29:CASSSGTGNYAEQFF:TRBJ2-1	CASSSGTGNYAEQFF	TRBV29	TRBJ2-1	0.000562727
															A	TRAV6-6,TRAV6-7/DV9,TRAV6D-7:CALGDQGAKLTF:TRAJ39	CALGDQGAKLTF	TRAV6-6,TRAV6-7/DV9,TRAV6D-7	TRAJ39	0.000976516		B	TRBV3:CASSSGTTNERLFF:TRBJ1-4	CASSSGTTNERLFF	TRBV3	TRBJ1-4	0.000562727
															A	TRAV6-7/DV9,TRAV6D-7:CALGPNTGYQNFYF:TRAJ49	CALGPNTGYQNFYF	TRAV6-7/DV9,TRAV6D-7	TRAJ49	0.000976516		B	TRBV13-1:CASSSNTEVFF:TRBJ1-1	CASSSNTEVFF	TRBV13-1	TRBJ1-1	0.000562727
															A	TRAV12-2:CALSDSAGNKLTF:TRAJ17	CALSDSAGNKLTF	TRAV12-2	TRAJ17	0.000976516		B	TRBV15:CASSSPDRGDTEVFF:TRBJ1-1	CASSSPDRGDTEVFF	TRBV15	TRBJ1-1	0.000562727
															A	TRAV12-3,TRAV12D-2,TRAV12D-3:CALSENQGKLIF:TRAJ23	CALSENQGKLIF	TRAV12-3,TRAV12D-2,TRAV12D-3	TRAJ23	0.000976516		B	TRBV3:CASSSRGGANERLFF:TRBJ1-4	CASSSRGGANERLFF	TRBV3	TRBJ1-4	0.000562727
															A	TRAV6-7/DV9,TRAV6D-7:CALSSNTNKVVF:TRAJ34	CALSSNTNKVVF	TRAV6-7/DV9,TRAV6D-7	TRAJ34	0.000976516		B	TRBV17:CASSSRGVSNERLFF:TRBJ1-4	CASSSRGVSNERLFF	TRBV17	TRBJ1-4	0.000562727
															A	TRAV12D-1,TRAV12-1,TRAV12N-3:CALSTGTGGYKVVF:TRAJ12	CALSTGTGGYKVVF	TRAV12D-1,TRAV12-1,TRAV12N-3	TRAJ12	0.000976516		B	TRBV12-1:CASSSRTDSGNTLYF:TRBJ1-3	CASSSRTDSGNTLYF	TRBV12-1	TRBJ1-3	0.000562727
															A	TRAV13-3,TRAV13D-3,TRAV13N-3:CARSNTNKVVF:TRAJ34	CARSNTNKVVF	TRAV13-3,TRAV13D-3,TRAV13N-3	TRAJ34	0.000976516		B	TRBV16:CASSSRTGGAYAEQFF:TRBJ2-1	CASSSRTGGAYAEQFF	TRBV16	TRBJ2-1	0.000562727
															A	TRAV7-4,TRAV7N-4:CAVRMATGGNNKLTF:TRAJ56	CAVRMATGGNNKLTF	TRAV7-4,TRAV7N-4	TRAJ56	0.000976516		B	TRBV16:CASSSTGGAREQYF:TRBJ2-7	CASSSTGGAREQYF	TRBV16	TRBJ2-7	0.000562727
															A	TRAV3-4,TRAV3D-3:CAVSLTTASLGKLQF:TRAJ24	CAVSLTTASLGKLQF	TRAV3-4,TRAV3D-3	TRAJ24	0.000976516		B	TRBV17:CASSSWDWSAETLYF:TRBJ2-3	CASSSWDWSAETLYF	TRBV17	TRBJ2-3	0.000562727
															A	TRAV7-5:CAVSMNSNYQLIW:TRAJ33	CAVSMNSNYQLIW	TRAV7-5	TRAJ33	0.000976516		B	TRBV19:CASSTGASAETLYF:TRBJ2-3	CASSTGASAETLYF	TRBV19	TRBJ2-3	0.000562727
															A	TRAV14-1,TRAV14-2,TRAV14-3,TRAV14D-1:CAASAASGSWQLIF:TRAJ22	CAASAASGSWQLIF	TRAV14-1,TRAV14-2,TRAV14-3,TRAV14D-1	TRAJ22	0.000976516		B	TRBV12-2:CASSTGQGNSDYTF:TRBJ1-2	CASSTGQGNSDYTF	TRBV12-2	TRBJ1-2	0.000562727
															A	TRAV10,TRAV10N:CAAWGSSGNKLIF:TRAJ32	CAAWGSSGNKLIF	TRAV10,TRAV10N	TRAJ32	0.00075195		B	TRBV19:CASSTHRGNTGQLYF:TRBJ2-2	CASSTHRGNTGQLYF	TRBV19	TRBJ2-2	0.000562727
															A	TRAV14-2:CAASKETEGADRLTF:TRAJ45	CAASKETEGADRLTF	TRAV14-2	TRAJ45	0.000639668		B	TRBV17:CASSTQGNYAEQFF:TRBJ2-1	CASSTQGNYAEQFF	TRBV17	TRBJ2-1	0.000562727
																						B	TRBV19:CASSTRGPYEQYF:TRBJ2-7	CASSTRGPYEQYF	TRBV19	TRBJ2-7	0.000562727
																						B	TRBV3:CASSTTDSDYTF:TRBJ1-2	CASSTTDSDYTF	TRBV3	TRBJ1-2	0.000562727
																						B	TRBV13-3:CASSVDNSYNSPLYF:TRBJ1-6	CASSVDNSYNSPLYF	TRBV13-3	TRBJ1-6	0.000562727
																						B	TRBV12-2:CASSVRDRSAETLYF:TRBJ2-3	CASSVRDRSAETLYF	TRBV12-2	TRBJ2-3	0.000562727
																						B	TRBV12-2:CASSWDRAETLYF:TRBJ2-3	CASSWDRAETLYF	TRBV12-2	TRBJ2-3	0.000562727
																						B	TRBV4:CASSWGGAGQNTLYF:TRBJ2-4	CASSWGGAGQNTLYF	TRBV4	TRBJ2-4	0.000562727
																						B	TRBV12-1:CASSWGNTEVFF:TRBJ1-1	CASSWGNTEVFF	TRBV12-1	TRBJ1-1	0.000562727
																						B	TRBV3:CASSWTGGARDTQYF:TRBJ2-5	CASSWTGGARDTQYF	TRBV3	TRBJ2-5	0.000562727
																						B	TRBV4:CASSYANSDYTF:TRBJ1-2	CASSYANSDYTF	TRBV4	TRBJ1-2	0.000562727
																						B	TRBV16:CASSYEQYF:TRBJ2-7	CASSYEQYF	TRBV16	TRBJ2-7	0.000562727
																						B	TRBV15:CASSYGTNTEVFF:TRBJ1-1	CASSYGTNTEVFF	TRBV15	TRBJ1-1	0.000562727
																						B	TRBV4:CASSYGTVSNERLFF:TRBJ1-4	CASSYGTVSNERLFF	TRBV4	TRBJ1-4	0.000562727
																						B	TRBV4:CASSYRGGDTEVFF:TRBJ1-1	CASSYRGGDTEVFF	TRBV4	TRBJ1-1	0.000562727
																						B	TRBV4:CASSYSYEQYF:TRBJ2-7	CASSYSYEQYF	TRBV4	TRBJ2-7	0.000562727
																						B	TRBV13-1:CASTGRTEVFF:TRBJ1-1	CASTGRTEVFF	TRBV13-1	TRBJ1-1	0.000562727
																						B	TRBV19:CASTPDTNYAEQFF:TRBJ2-1	CASTPDTNYAEQFF	TRBV19	TRBJ2-1	0.000562727
																						B	TRBV19:CASTPRTGGNYAEQFF:TRBJ2-1	CASTPRTGGNYAEQFF	TRBV19	TRBJ2-1	0.000562727
																						B	TRBV16:CASTRTGGGAEQFF:TRBJ2-1	CASTRTGGGAEQFF	TRBV16	TRBJ2-1	0.000562727
																						B	TRBV13-3:CASTTGGGAETLYF:TRBJ2-3	CASTTGGGAETLYF	TRBV13-3	TRBJ2-3	0.000562727
																						B	TRBV13-2:CASVRERDEQYF:TRBJ2-7	CASVRERDEQYF	TRBV13-2	TRBJ2-7	0.000562727
																						B	TRBV31:CAWSLLSYEQYF:TRBJ2-7	CAWSLLSYEQYF	TRBV31	TRBJ2-7	0.000562727
																						B	TRBV31:CAWSLNSDYTF:TRBJ1-2	CAWSLNSDYTF	TRBV31	TRBJ1-2	0.000562727
																						B	TRBV20:CGAEDNTEVFF:TRBJ1-1	CGAEDNTEVFF	TRBV20	TRBJ1-1	0.000562727
																						B	TRBV20:CGAGTVNERLFF:TRBJ1-4	CGAGTVNERLFF	TRBV20	TRBJ1-4	0.000562727
																						B	TRBV20:CGAKGQNYAEQFF:TRBJ2-1	CGAKGQNYAEQFF	TRBV20	TRBJ2-1	0.000562727
																						B	TRBV20:CGALGGRYF:TRBJ2-7	CGALGGRYF	TRBV20	TRBJ2-7	0.000562727
																						B	TRBV20:CGARANRAETLYF:TRBJ2-3	CGARANRAETLYF	TRBV20	TRBJ2-3	0.000562727
																						B	TRBV20:CGARDRGDTQYF:TRBJ2-5	CGARDRGDTQYF	TRBV20	TRBJ2-5	0.000562727
																						B	TRBV20:CGARDRQTYEQYF:TRBJ2-7	CGARDRQTYEQYF	TRBV20	TRBJ2-7	0.000562727
																						B	TRBV20:CGARGGDSQDTQYF:TRBJ2-5	CGARGGDSQDTQYF	TRBV20	TRBJ2-5	0.000562727
																						B	TRBV23:CSSSQRQGNTEVFF:TRBJ1-1	CSSSQRQGNTEVFF	TRBV23	TRBJ1-1	0.000562727
																						B	TRBV23:CSSSQSKHTEVFF:TRBJ1-1	CSSSQSKHTEVFF	TRBV23	TRBJ1-1	0.000562727
																						B	TRBV1:CTCSAASGQNYAEQFF:TRBJ2-1	CTCSAASGQNYAEQFF	TRBV1	TRBJ2-1	0.000562727
																						B	TRBV1:CTCSADGLGYAEQFF:TRBJ2-1	CTCSADGLGYAEQFF	TRBV1	TRBJ2-1	0.000562727
																						B	TRBV1:CTCSADIFSNERLFF:TRBJ1-4	CTCSADIFSNERLFF	TRBV1	TRBJ1-4	0.000562727
																						B	TRBV1:CTCSADKSQNTLYF:TRBJ2-4	CTCSADKSQNTLYF	TRBV1	TRBJ2-4	0.000562727
																						B	TRBV1:CTCSADQEGVEVFF:TRBJ1-1	CTCSADQEGVEVFF	TRBV1	TRBJ1-1	0.000562727
																						B	TRBV1:CTCSADRGEQYF:TRBJ2-7	CTCSADRGEQYF	TRBV1	TRBJ2-7	0.000562727
																						B	TRBV1:CTCSADRGRSYTF:TRBJ1-2	CTCSADRGRSYTF	TRBV1	TRBJ1-2	0.000562727
																						B	TRBV1:CTCSAGGGVNYAEQFF:TRBJ2-1	CTCSAGGGVNYAEQFF	TRBV1	TRBJ2-1	0.000562727
																						B	TRBV1:CTCSAGGRYEQYF:TRBJ2-7	CTCSAGGRYEQYF	TRBV1	TRBJ2-7	0.000562727
																						B	TRBV1:CTCSAGGSSAETLYF:TRBJ2-3	CTCSAGGSSAETLYF	TRBV1	TRBJ2-3	0.000562727
																						B	TRBV1:CTCSAGNTGQLYF:TRBJ2-2	CTCSAGNTGQLYF	TRBV1	TRBJ2-2	0.000562727
																						B	TRBV1:CTCSAGNYEQYF:TRBJ2-7	CTCSAGNYEQYF	TRBV1	TRBJ2-7	0.000562727
																						B	TRBV1:CTCSAGQFSGNTLYF:TRBJ1-3	CTCSAGQFSGNTLYF	TRBV1	TRBJ1-3	0.000562727
																						B	TRBV1:CTCSAGQGARAETLYF:TRBJ2-3	CTCSAGQGARAETLYF	TRBV1	TRBJ2-3	0.000562727
																						B	TRBV1:CTCSAGRPSGNTLYF:TRBJ1-3	CTCSAGRPSGNTLYF	TRBV1	TRBJ1-3	0.000562727
																						B	TRBV1:CTCSAGTGGSAETLYF:TRBJ2-3	CTCSAGTGGSAETLYF	TRBV1	TRBJ2-3	0.000562727
																						B	TRBV1:CTCSAGTTNTEVFF:TRBJ1-1	CTCSAGTTNTEVFF	TRBV1	TRBJ1-1	0.000562727
																						B	TRBV1:CTCSAPGGSAETLYF:TRBJ2-3	CTCSAPGGSAETLYF	TRBV1	TRBJ2-3	0.000562727
																						B	TRBV1:CTCSAVGVNYAEQFF:TRBJ2-1	CTCSAVGVNYAEQFF	TRBV1	TRBJ2-1	0.000562727
																						B	TRBV1:CTCSAVRGNSDYTF:TRBJ1-2	CTCSAVRGNSDYTF	TRBV1	TRBJ1-2	0.000562727
																						B	TRBV1:CTCSGGQGAGAETLYF:TRBJ2-3	CTCSGGQGAGAETLYF	TRBV1	TRBJ2-3	0.000562727
																						B	TRBV1:CTCSGTGGYAEQFF:TRBJ2-1	CTCSGTGGYAEQFF	TRBV1	TRBJ2-1	0.000562727
																						B	TRBV1:CTCSGTGSNERLFF:TRBJ1-4	CTCSGTGSNERLFF	TRBV1	TRBJ1-4	0.000562727
																						B	TRBV13-1,TRBV13-3:CASSDAGGRAETLYF:TRBJ2-3	CASSDAGGRAETLYF	TRBV13-1,TRBV13-3	TRBJ2-3	0.000562727
																						B	TRBV13-1,TRBV13-3:CASSDGDTQYF:TRBJ2-5	CASSDGDTQYF	TRBV13-1,TRBV13-3	TRBJ2-5	0.000562727
																						B	TRBV12-1,TRBV12-2:CASSLGGDEQYF:TRBJ2-7	CASSLGGDEQYF	TRBV12-1,TRBV12-2	TRBJ2-7	0.000562727
																						B	TRBV12-1,TRBV12-2:CASSLGGSSYEQYF:TRBJ2-7	CASSLGGSSYEQYF	TRBV12-1,TRBV12-2	TRBJ2-7	0.000562727
																						B	TRBV12-1:CASSLLDRGRNSDYTF:TRBJ1-2	CASSLLDRGRNSDYTF	TRBV12-1	TRBJ1-2	0.000552806
																						B	TRBV17:CASSRAGGNYAEQFF:TRBJ2-1	CASSRAGGNYAEQFF	TRBV17	TRBJ2-1	0.000552806
																						B	TRBV2:CASSQDRGRQNTLYF:TRBJ2-4	CASSQDRGRQNTLYF	TRBV2	TRBJ2-4	0.000552806
																						B	TRBV5:CASSQERGTNERLFF:TRBJ1-4	CASSQERGTNERLFF	TRBV5	TRBJ1-4	0.000552806
																						B	TRBV4:CASSGTGGPAETLYF:TRBJ2-3	CASSGTGGPAETLYF	TRBV4	TRBJ2-3	0.000552806
																						B	TRBV17:CASSRDPGRAEQFF:TRBJ2-1	CASSRDPGRAEQFF	TRBV17	TRBJ2-1	0.000552806
																						B	TRBV13-1:CASSDAEGYAEQFF:TRBJ2-1	CASSDAEGYAEQFF	TRBV13-1	TRBJ2-1	0.000552806
																						B	TRBV3:CASSADTANSDYTF:TRBJ1-2	CASSADTANSDYTF	TRBV3	TRBJ1-2	0.000552806
																						B	TRBV13-3:CASSDRTGDEQYF:TRBJ2-7	CASSDRTGDEQYF	TRBV13-3	TRBJ2-7	0.000552806
																						B	TRBV13-3:CATGNSAETLYF:TRBJ2-3	CATGNSAETLYF	TRBV13-3	TRBJ2-3	0.000552806
																						B	TRBV12-2:CASSLVNYEQYF:TRBJ2-7	CASSLVNYEQYF	TRBV12-2	TRBJ2-7	0.000552806
																						B	TRBV15:CASSFPDYEQYF:TRBJ2-7	CASSFPDYEQYF	TRBV15	TRBJ2-7	0.000552806
																						B	TRBV15:CASRDIAETLYF:TRBJ2-3	CASRDIAETLYF	TRBV15	TRBJ2-3	0.000552806
																						B	TRBV16:CASSHDSYEQYF:TRBJ2-7	CASSHDSYEQYF	TRBV16	TRBJ2-7	0.000552806
																						B	TRBV19:CASSDTEVFF:TRBJ1-1	CASSDTEVFF	TRBV19	TRBJ1-1	0.000552806
																						B	TRBV13-3:CASSDTEVFF:TRBJ1-1	CASSDTEVFF	TRBV13-3	TRBJ1-1	0.000552806
																						B	TRBV19:CASSPGTANTEVFF:TRBJ1-1	CASSPGTANTEVFF	TRBV19	TRBJ1-1	0.000552806
																						B	TRBV14:CASSPATYSGNTLYF:TRBJ1-3	CASSPATYSGNTLYF	TRBV14	TRBJ1-3	0.000472246
																						B	TRBV19:CASSPGSNSPLYF:TRBJ1-6	CASSPGSNSPLYF	TRBV19	TRBJ1-6	0.000472246
																						B	TRBV5:CASSQEGQANTEVFF:TRBJ1-1	CASSQEGQANTEVFF	TRBV5	TRBJ1-1	0.000472246
																						B	TRBV15:CASSWLTSYEQYF:TRBJ2-7	CASSWLTSYEQYF	TRBV15	TRBJ2-7	0.000472246
																						B	TRBV1:CTCSADWGRVQDTQYF:TRBJ2-5	CTCSADWGRVQDTQYF	TRBV1	TRBJ2-5	0.000472246
																						B	TRBV13-1:CASSGTGTGFNERLFF:TRBJ1-4	CASSGTGTGFNERLFF	TRBV13-1	TRBJ1-4	0.000462325
																						B	TRBV3:CASSQMGSNSGNTLYF:TRBJ1-3	CASSQMGSNSGNTLYF	TRBV3	TRBJ1-3	0.000462325
																						B	TRBV1:CTCSARQGADYAEQFF:TRBJ2-1	CTCSARQGADYAEQFF	TRBV1	TRBJ2-1	0.000462325
																						B	TRBV21:CASSLGTVNTGQLYF:TRBJ2-2	CASSLGTVNTGQLYF	TRBV21	TRBJ2-2	0.000462325
																						B	TRBV29:CASSLGDSSAETLYF:TRBJ2-3	CASSLGDSSAETLYF	TRBV29	TRBJ2-3	0.000462325
																						B	TRBV21:CASSPGEGNTGQLYF:TRBJ2-2	CASSPGEGNTGQLYF	TRBV21	TRBJ2-2	0.000462325
																						B	TRBV17:CASSRGTANTGQLYF:TRBJ2-2	CASSRGTANTGQLYF	TRBV17	TRBJ2-2	0.000462325
																						B	TRBV17:CASSRGGFSQNTLYF:TRBJ2-4	CASSRGGFSQNTLYF	TRBV17	TRBJ2-4	0.000462325
																						B	TRBV13-2:CASGDRLGDYAEQFF:TRBJ2-1	CASGDRLGDYAEQFF	TRBV13-2	TRBJ2-1	0.000462325
																						B	TRBV13-2:CASGDAGISNERLFF:TRBJ1-4	CASGDAGISNERLFF	TRBV13-2	TRBJ1-4	0.000462325
																						B	TRBV15:CASSLSPDANTEVFF:TRBJ1-1	CASSLSPDANTEVFF	TRBV15	TRBJ1-1	0.000462325
																						B	TRBV15:CASSWPGQANTEVFF:TRBJ1-1	CASSWPGQANTEVFF	TRBV15	TRBJ1-1	0.000462325
																						B	TRBV13-1:CASSGDRGLGNTLYF:TRBJ1-3	CASSGDRGLGNTLYF	TRBV13-1	TRBJ1-3	0.000462325
																						B	TRBV13-3:CASSDLGGSAETLYF:TRBJ2-3	CASSDLGGSAETLYF	TRBV13-3	TRBJ2-3	0.000462325
																						B	TRBV13-3:CASSDAGTGGSDYTF:TRBJ1-2	CASSDAGTGGSDYTF	TRBV13-3	TRBJ1-2	0.000462325
																						B	TRBV16:CASSLRDRANTEVFF:TRBJ1-1	CASSLRDRANTEVFF	TRBV16	TRBJ1-1	0.000462325
																						B	TRBV16:CASSPRGVSGNTLYF:TRBJ1-3	CASSPRGVSGNTLYF	TRBV16	TRBJ1-3	0.000462325
																						B	TRBV20:CGARDWGLNQDTQYF:TRBJ2-5	CGARDWGLNQDTQYF	TRBV20	TRBJ2-5	0.000462325
																						B	TRBV1:CTCSAARGSTGQLYF:TRBJ2-2	CTCSAARGSTGQLYF	TRBV1	TRBJ2-2	0.000462325
																						B	TRBV12-2:CASSLLDWGDEQYF:TRBJ2-7	CASSLLDWGDEQYF	TRBV12-2	TRBJ2-7	0.000462325
																						B	TRBV12-2:CASSPGQNQDTQYF:TRBJ2-5	CASSPGQNQDTQYF	TRBV12-2	TRBJ2-5	0.000462325
																						B	TRBV13-2:CASGDVGAFTEVFF:TRBJ1-1	CASGDVGAFTEVFF	TRBV13-2	TRBJ1-1	0.000462325
																						B	TRBV13-2:CASGDALGGYEQYF:TRBJ2-7	CASGDALGGYEQYF	TRBV13-2	TRBJ2-7	0.000462325
																						B	TRBV13-2:CASGDAGREQAPLF:TRBJ1-5	CASGDAGREQAPLF	TRBV13-2	TRBJ1-5	0.000462325
																						B	TRBV13-2:CASGDATGRGEQYF:TRBJ2-7	CASGDATGRGEQYF	TRBV13-2	TRBJ2-7	0.000462325
																						B	TRBV14:CASSFHGVQNTLYF:TRBJ2-4	CASSFHGVQNTLYF	TRBV14	TRBJ2-4	0.000462325
																						B	TRBV3:CASSRTGVQNTLYF:TRBJ2-4	CASSRTGVQNTLYF	TRBV3	TRBJ2-4	0.000462325
																						B	TRBV13-3:CASSQDWGGNTLYF:TRBJ2-4	CASSQDWGGNTLYF	TRBV13-3	TRBJ2-4	0.000462325
																						B	TRBV13-3:CASSVGAGYAEQFF:TRBJ2-1	CASSVGAGYAEQFF	TRBV13-3	TRBJ2-1	0.000462325
																						B	TRBV13-1:CASSDAAGPYEQYF:TRBJ2-7	CASSDAAGPYEQYF	TRBV13-1	TRBJ2-7	0.000462325
																						B	TRBV3:CASSFEGVQNTLYF:TRBJ2-4	CASSFEGVQNTLYF	TRBV3	TRBJ2-4	0.000462325
																						B	TRBV5:CASSQVAGHTEVFF:TRBJ1-1	CASSQVAGHTEVFF	TRBV5	TRBJ1-1	0.000462325
																						B	TRBV2:CASSQEDWEYEQYF:TRBJ2-7	CASSQEDWEYEQYF	TRBV2	TRBJ2-7	0.000462325
																						B	TRBV15:CASRGQGAAETLYF:TRBJ2-3	CASRGQGAAETLYF	TRBV15	TRBJ2-3	0.000462325
																						B	TRBV26:CASKIQDNQDTQYF:TRBJ2-5	CASKIQDNQDTQYF	TRBV26	TRBJ2-5	0.000462325
																						B	TRBV16:CASSFDPDYAEQFF:TRBJ2-1	CASSFDPDYAEQFF	TRBV16	TRBJ2-1	0.000462325
																						B	TRBV16:CASSSKGAQDTQYF:TRBJ2-5	CASSSKGAQDTQYF	TRBV16	TRBJ2-5	0.000462325
																						B	TRBV23:CSSSPRRGPYEQYF:TRBJ2-7	CSSSPRRGPYEQYF	TRBV23	TRBJ2-7	0.000462325
																						B	TRBV29:CASSFWGQDTQYF:TRBJ2-5	CASSFWGQDTQYF	TRBV29	TRBJ2-5	0.000462325
																						B	TRBV29:CASSPHRNTEVFF:TRBJ1-1	CASSPHRNTEVFF	TRBV29	TRBJ1-1	0.000462325
																						B	TRBV17:CASSSGGRAEQFF:TRBJ2-1	CASSSGGRAEQFF	TRBV17	TRBJ2-1	0.000462325
																						B	TRBV17:CASSHWGYAEQFF:TRBJ2-1	CASSHWGYAEQFF	TRBV17	TRBJ2-1	0.000462325
																						B	TRBV13-2:CASGDWGGYEQYF:TRBJ2-7	CASGDWGGYEQYF	TRBV13-2	TRBJ2-7	0.000462325
																						B	TRBV13-2:CASGEDRAYEQYF:TRBJ2-7	CASGEDRAYEQYF	TRBV13-2	TRBJ2-7	0.000462325
																						B	TRBV13-1:CASSDIANTEVFF:TRBJ1-1	CASSDIANTEVFF	TRBV13-1	TRBJ1-1	0.000462325
																						B	TRBV19:CASSRTGIYEQYF:TRBJ2-7	CASSRTGIYEQYF	TRBV19	TRBJ2-7	0.000462325
																						B	TRBV4:CASRGQGNTEVFF:TRBJ1-1	CASRGQGNTEVFF	TRBV4	TRBJ1-1	0.000462325
																						B	TRBV13-1:CASRDRGRERLFF:TRBJ1-4	CASRDRGRERLFF	TRBV13-1	TRBJ1-4	0.000462325
																						B	TRBV20:CGARDPGNTEVFF:TRBJ1-1	CGARDPGNTEVFF	TRBV20	TRBJ1-1	0.000462325
																						B	TRBV29:CASSLGGNTLYF:TRBJ1-3	CASSLGGNTLYF	TRBV29	TRBJ1-3	0.000462325
																						B	TRBV29:CASRPTGYEQYF:TRBJ2-7	CASRPTGYEQYF	TRBV29	TRBJ2-7	0.000462325
																						B	TRBV19:CAIPGHQNTLYF:TRBJ2-4	CAIPGHQNTLYF	TRBV19	TRBJ2-4	0.000462325
																						B	TRBV14:CASSLRGNEQYF:TRBJ2-7	CASSLRGNEQYF	TRBV14	TRBJ2-7	0.000462325
																						B	TRBV5:CASSQGGKQVFF:TRBJ1-1	CASSQGGKQVFF	TRBV5	TRBJ1-1	0.000462325
																						B	TRBV20:CGARVDNTEVFF:TRBJ1-1	CGARVDNTEVFF	TRBV20	TRBJ1-1	0.000462325
																						B	TRBV23:CSSSWDGERLFF:TRBJ1-4	CSSSWDGERLFF	TRBV23	TRBJ1-4	0.000462325
																						B	TRBV1:CTCSADPGAPLF:TRBJ1-5	CTCSADPGAPLF	TRBV1	TRBJ1-5	0.000462325
																						B	TRBV4:CASRTGIEQYF:TRBJ2-7	CASRTGIEQYF	TRBV4	TRBJ2-7	0.000462325
																						B	TRBV13-2:CASGDYEQYF:TRBJ2-7	CASGDYEQYF	TRBV13-2	TRBJ2-7	0.000462325
																						B	TRBV12-2:CASSPGQISNERLFF:TRBJ1-4	CASSPGQISNERLFF	TRBV12-2	TRBJ1-4	0.000462325
																						B	TRBV4:CASSRDWGYAEQFF:TRBJ2-1	CASSRDWGYAEQFF	TRBV4	TRBJ2-1	0.000462325
																						B	TRBV19:CASRNWGSSYEQYF:TRBJ2-7	CASRNWGSSYEQYF	TRBV19	TRBJ2-7	0.000462325
																						B	TRBV29:CASSDRDEQYF:TRBJ2-7	CASSDRDEQYF	TRBV29	TRBJ2-7	0.000371844
																						B	TRBV17:CASSRDRQGTNTGQLYF:TRBJ2-2	CASSRDRQGTNTGQLYF	TRBV17	TRBJ2-2	0.000371844
																						B	TRBV16:CASSSKTGGVNQDTQYF:TRBJ2-5	CASSSKTGGVNQDTQYF	TRBV16	TRBJ2-5	0.000371844
																						B	TRBV29:CASSSLGVEGQNTLYF:TRBJ2-4	CASSSLGVEGQNTLYF	TRBV29	TRBJ2-4	0.000371844
																						B	TRBV17:CASSRVGDINYAEQFF:TRBJ2-1	CASSRVGDINYAEQFF	TRBV17	TRBJ2-1	0.000371844
																						B	TRBV12-2:CASSFGTGENTGQLYF:TRBJ2-2	CASSFGTGENTGQLYF	TRBV12-2	TRBJ2-2	0.000371844
																						B	TRBV13-2:CASGDAGLGGNSDYTF:TRBJ1-2	CASGDAGLGGNSDYTF	TRBV13-2	TRBJ1-2	0.000371844
																						B	TRBV13-2:CASGDPDSSYNSPLYF:TRBJ1-6	CASGDPDSSYNSPLYF	TRBV13-2	TRBJ1-6	0.000371844
																						B	TRBV13-1:CASSDARQGANSDYTF:TRBJ1-2	CASSDARQGANSDYTF	TRBV13-1	TRBJ1-2	0.000371844
																						B	TRBV13-1:CASSDANEGQKDTQYF:TRBJ2-5	CASSDANEGQKDTQYF	TRBV13-1	TRBJ2-5	0.000371844
																						B	TRBV5:CASSHSDRGGDERLFF:TRBJ1-4	CASSHSDRGGDERLFF	TRBV5	TRBJ1-4	0.000371844
																						B	TRBV2:CASSQDPTISNERLFF:TRBJ1-4	CASSQDPTISNERLFF	TRBV2	TRBJ1-4	0.000371844
																						B	TRBV2:CASSQETGGLQNTLYF:TRBJ2-4	CASSQETGGLQNTLYF	TRBV2	TRBJ2-4	0.000371844
																						B	TRBV16:CASSLDGGISNERLFF:TRBJ1-4	CASSLDGGISNERLFF	TRBV16	TRBJ1-4	0.000371844
																						B	TRBV16:CASSRQGHPANTEVFF:TRBJ1-1	CASSRQGHPANTEVFF	TRBV16	TRBJ1-1	0.000371844
																						B	TRBV1:CTCSPRLGTNTGQLYF:TRBJ2-2	CTCSPRLGTNTGQLYF	TRBV1	TRBJ2-2	0.000371844
																						B	TRBV1:CTCSADFGTGMDEQYF:TRBJ2-7	CTCSADFGTGMDEQYF	TRBV1	TRBJ2-7	0.000371844
																						B	TRBV1:CTCSETGFSSGNTLYF:TRBJ1-3	CTCSETGFSSGNTLYF	TRBV1	TRBJ1-3	0.000371844
																						B	TRBV29:CASSFVAGGAGQLYF:TRBJ2-2	CASSFVAGGAGQLYF	TRBV29	TRBJ2-2	0.000371844
																						B	TRBV29:CASSSETGSTGQLYF:TRBJ2-2	CASSSETGSTGQLYF	TRBV29	TRBJ2-2	0.000371844
																						B	TRBV17:CASSSTGGSQNTLYF:TRBJ2-4	CASSSTGGSQNTLYF	TRBV17	TRBJ2-4	0.000371844
																						B	TRBV17:CASSRGTGSQNTLYF:TRBJ2-4	CASSRGTGSQNTLYF	TRBV17	TRBJ2-4	0.000371844
																						B	TRBV17:CASSRETSNTGQLYF:TRBJ2-2	CASSRETSNTGQLYF	TRBV17	TRBJ2-2	0.000371844
																						B	TRBV31:CAWSLRGGDAETLYF:TRBJ2-3	CAWSLRGGDAETLYF	TRBV31	TRBJ2-3	0.000371844
																						B	TRBV13-2:CASGDAGGSAETLYF:TRBJ2-3	CASGDAGGSAETLYF	TRBV13-2	TRBJ2-3	0.000371844
																						B	TRBV12-2:CASSLDWGGAYEQYF:TRBJ2-7	CASSLDWGGAYEQYF	TRBV12-2	TRBJ2-7	0.000371844
																						B	TRBV12-1:CASSPSWTSQNTLYF:TRBJ2-4	CASSPSWTSQNTLYF	TRBV12-1	TRBJ2-4	0.000371844
																						B	TRBV13-2:CASGDAGTTNTEVFF:TRBJ1-1	CASGDAGTTNTEVFF	TRBV13-2	TRBJ1-1	0.000371844
																						B	TRBV13-2:CASGDASPNTEVFF:TRBJ1-1	CASGDASPNTEVFF	TRBV13-2	TRBJ1-1	0.000371844
																						B	TRBV13-2:CASGDDSDYTF:TRBJ1-2	CASGDDSDYTF	TRBV13-2	TRBJ1-2	0.000371844
																						B	TRBV13-2:CASGEWGEGHQAPLF:TRBJ1-5	CASGEWGEGHQAPLF	TRBV13-2	TRBJ1-5	0.000371844
																						B	TRBV3:CASTSGLGGNAEQFF:TRBJ2-1	CASTSGLGGNAEQFF	TRBV3	TRBJ2-1	0.000371844
																						B	TRBV14:CASSFRGASGNTLYF:TRBJ1-3	CASSFRGASGNTLYF	TRBV14	TRBJ1-3	0.000371844
																						B	TRBV13-2:CASGDGVSYEQYF:TRBJ2-7	CASGDGVSYEQYF	TRBV13-2	TRBJ2-7	0.000371844
																						B	TRBV14:CASSLPGQSSYEQYF:TRBJ2-7	CASSLPGQSSYEQYF	TRBV14	TRBJ2-7	0.000371844
																						B	TRBV5:CASSPGQGARTEVFF:TRBJ1-1	CASSPGQGARTEVFF	TRBV5	TRBJ1-1	0.000371844
																						B	TRBV13-2:CASGDRDSSYEQYF:TRBJ2-7	CASGDRDSSYEQYF	TRBV13-2	TRBJ2-7	0.000371844
																						B	TRBV13-2:CASGDREDTQYF:TRBJ2-5	CASGDREDTQYF	TRBV13-2	TRBJ2-5	0.000371844
																						B	TRBV13-1:CASSDAGGNAETLYF:TRBJ2-3	CASSDAGGNAETLYF	TRBV13-1	TRBJ2-3	0.000371844
																						B	TRBV13-2:CASGDRTANSDYTF:TRBJ1-2	CASGDRTANSDYTF	TRBV13-2	TRBJ1-2	0.000371844
																						B	TRBV13-1:CASSDAGTPNSDYTF:TRBJ1-2	CASSDAGTPNSDYTF	TRBV13-1	TRBJ1-2	0.000371844
																						B	TRBV13-1:CASSEGDRAGNTLYF:TRBJ1-3	CASSEGDRAGNTLYF	TRBV13-1	TRBJ1-3	0.000371844
																						B	TRBV4:CASSLGLQNTGQLYF:TRBJ2-2	CASSLGLQNTGQLYF	TRBV4	TRBJ2-2	0.000371844
																						B	TRBV13-2:CASGELGEDTQYF:TRBJ2-5	CASGELGEDTQYF	TRBV13-2	TRBJ2-5	0.000371844
																						B	TRBV13-2:CASGERLGGYEQYF:TRBJ2-7	CASGERLGGYEQYF	TRBV13-2	TRBJ2-7	0.000371844
																						B	TRBV13-2:CASGEYEQYF:TRBJ2-7	CASGEYEQYF	TRBV13-2	TRBJ2-7	0.000371844
																						B	TRBV17:CASGGGGGAETLYF:TRBJ2-3	CASGGGGGAETLYF	TRBV17	TRBJ2-3	0.000371844
																						B	TRBV13-2:CASGLRGADEQYF:TRBJ2-7	CASGLRGADEQYF	TRBV13-2	TRBJ2-7	0.000371844
																						B	TRBV13-2:CASGQGAEQFF:TRBJ2-1	CASGQGAEQFF	TRBV13-2	TRBJ2-1	0.000371844
																						B	TRBV5:CASSQPGQSSYEQYF:TRBJ2-7	CASSQPGQSSYEQYF	TRBV5	TRBJ2-7	0.000371844
																						B	TRBV3:CASSQTGGGNQAPLF:TRBJ1-5	CASSQTGGGNQAPLF	TRBV3	TRBJ1-5	0.000371844
																						B	TRBV13-3:CASLEGVGDEQYF:TRBJ2-7	CASLEGVGDEQYF	TRBV13-3	TRBJ2-7	0.000371844
																						B	TRBV13-3:CASNPTGGNYAEQFF:TRBJ2-1	CASNPTGGNYAEQFF	TRBV13-3	TRBJ2-1	0.000371844
																						B	TRBV16:CASSSAGTLNSDYTF:TRBJ1-2	CASSSAGTLNSDYTF	TRBV16	TRBJ1-2	0.000371844
																						B	TRBV17:CASRDGGQQYF:TRBJ2-7	CASRDGGQQYF	TRBV17	TRBJ2-7	0.000371844
																						B	TRBV16:CASSPRRGEVDTQYF:TRBJ2-5	CASSPRRGEVDTQYF	TRBV16	TRBJ2-5	0.000371844
																						B	TRBV16:CASSPDWGAYAEQFF:TRBJ2-1	CASSPDWGAYAEQFF	TRBV16	TRBJ2-1	0.000371844
																						B	TRBV16:CASSRRQGANERLFF:TRBJ1-4	CASSRRQGANERLFF	TRBV16	TRBJ1-4	0.000371844
																						B	TRBV23:CSSSAAGGHAETLYF:TRBJ2-3	CSSSAAGGHAETLYF	TRBV23	TRBJ2-3	0.000371844
																						B	TRBV13-3:CASRGGLDTGQLYF:TRBJ2-2	CASRGGLDTGQLYF	TRBV13-3	TRBJ2-2	0.000371844
																						B	TRBV17:CASSLQGVSYEQYF:TRBJ2-7	CASSLQGVSYEQYF	TRBV17	TRBJ2-7	0.000371844
																						B	TRBV17:CASSSWGGYAEQFF:TRBJ2-1	CASSSWGGYAEQFF	TRBV17	TRBJ2-1	0.000371844
																						B	TRBV17:CASSRRGRENTLYF:TRBJ2-4	CASSRRGRENTLYF	TRBV17	TRBJ2-4	0.000371844
																						B	TRBV13-3:CASRSGQGAETLYF:TRBJ2-3	CASRSGQGAETLYF	TRBV13-3	TRBJ2-3	0.000371844
																						B	TRBV17:CASSRVGARAEQFF:TRBJ2-1	CASSRVGARAEQFF	TRBV17	TRBJ2-1	0.000371844
																						B	TRBV17:CASSRDPNYAEQFF:TRBJ2-1	CASSRDPNYAEQFF	TRBV17	TRBJ2-1	0.000371844
																						B	TRBV17:CASRTGDEQYF:TRBJ2-7	CASRTGDEQYF	TRBV17	TRBJ2-7	0.000371844
																						B	TRBV19:CASRTLNSDYTF:TRBJ1-2	CASRTLNSDYTF	TRBV19	TRBJ1-2	0.000371844
																						B	TRBV17:CASSTGQSQNTLYF:TRBJ2-4	CASSTGQSQNTLYF	TRBV17	TRBJ2-4	0.000371844
																						B	TRBV31:CAWSLVGANTEVFF:TRBJ1-1	CAWSLVGANTEVFF	TRBV31	TRBJ1-1	0.000371844
																						B	TRBV13-3:CASSAGKNTEVFF:TRBJ1-1	CASSAGKNTEVFF	TRBV13-3	TRBJ1-1	0.000371844
																						B	TRBV31:CAWSLTNSGNTLYF:TRBJ1-3	CAWSLTNSGNTLYF	TRBV31	TRBJ1-3	0.000371844
																						B	TRBV31:CAWSLRDSGNTLYF:TRBJ1-3	CAWSLRDSGNTLYF	TRBV31	TRBJ1-3	0.000371844
																						B	TRBV12-2:CASSFGTGETEVFF:TRBJ1-1	CASSFGTGETEVFF	TRBV12-2	TRBJ1-1	0.000371844
																						B	TRBV12-1:CASSLRDWGDEQYF:TRBJ2-7	CASSLRDWGDEQYF	TRBV12-1	TRBJ2-7	0.000371844
																						B	TRBV13-3:CASSDAGGEDTQYF:TRBJ2-5	CASSDAGGEDTQYF	TRBV13-3	TRBJ2-5	0.000371844
																						B	TRBV13-3:CASSDANSDYTF:TRBJ1-2	CASSDANSDYTF	TRBV13-3	TRBJ1-2	0.000371844
																						B	TRBV13-3:CASSDAQGGNTLYF:TRBJ1-3	CASSDAQGGNTLYF	TRBV13-3	TRBJ1-3	0.000371844
																						B	TRBV13-3:CASSDEGGQDTQYF:TRBJ2-5	CASSDEGGQDTQYF	TRBV13-3	TRBJ2-5	0.000371844
																						B	TRBV13-1:CASSDEGNTGQLYF:TRBJ2-2	CASSDEGNTGQLYF	TRBV13-1	TRBJ2-2	0.000371844
																						B	TRBV15:CASSFLGGAETLYF:TRBJ2-3	CASSFLGGAETLYF	TRBV15	TRBJ2-3	0.000371844
																						B	TRBV14:CASSLGISNERLFF:TRBJ1-4	CASSLGISNERLFF	TRBV14	TRBJ1-4	0.000371844
																						B	TRBV15:CASSLGISNERLFF:TRBJ1-4	CASSLGISNERLFF	TRBV15	TRBJ1-4	0.000371844
																						B	TRBV15:CASSLGTGGNTQYF:TRBJ2-5	CASSLGTGGNTQYF	TRBV15	TRBJ2-5	0.000371844
																						B	TRBV15:CASSLGTANSDYTF:TRBJ1-2	CASSLGTANSDYTF	TRBV15	TRBJ1-2	0.000371844
																						B	TRBV13-3:CASSDGGGQNTLYF:TRBJ2-4	CASSDGGGQNTLYF	TRBV13-3	TRBJ2-4	0.000371844
																						B	TRBV13-3:CASSDGGIYAEQFF:TRBJ2-1	CASSDGGIYAEQFF	TRBV13-3	TRBJ2-1	0.000371844
																						B	TRBV26:CASSLQNNYAEQFF:TRBJ2-1	CASSLQNNYAEQFF	TRBV26	TRBJ2-1	0.000371844
																						B	TRBV13-1:CASSDGRYEQYF:TRBJ2-7	CASSDGRYEQYF	TRBV13-1	TRBJ2-7	0.000371844
																						B	TRBV13-3:CASSDGTEVFF:TRBJ1-1	CASSDGTEVFF	TRBV13-3	TRBJ1-1	0.000371844
																						B	TRBV24:CASSPRAHNQAPLF:TRBJ1-5	CASSPRAHNQAPLF	TRBV24	TRBJ1-5	0.000371844
																						B	TRBV13-1:CASSDGTSEVFF:TRBJ1-1	CASSDGTSEVFF	TRBV13-1	TRBJ1-1	0.000371844
																						B	TRBV13-3:CASSGTAYNSPLYF:TRBJ1-6	CASSGTAYNSPLYF	TRBV13-3	TRBJ1-6	0.000371844
																						B	TRBV13-1:CASSGQGAGTEVFF:TRBJ1-1	CASSGQGAGTEVFF	TRBV13-1	TRBJ1-1	0.000371844
																						B	TRBV4:CASSDRLSSYEQYF:TRBJ2-7	CASSDRLSSYEQYF	TRBV4	TRBJ2-7	0.000371844
																						B	TRBV13-3:CASSDWGDYAEQFF:TRBJ2-1	CASSDWGDYAEQFF	TRBV13-3	TRBJ2-1	0.000371844
																						B	TRBV19:CASSIVTTNERLFF:TRBJ1-4	CASSIVTTNERLFF	TRBV19	TRBJ1-4	0.000371844
																						B	TRBV19:CASSIRTGDAEQFF:TRBJ2-1	CASSIRTGDAEQFF	TRBV19	TRBJ2-1	0.000371844
																						B	TRBV19:CASSINTPNSDYTF:TRBJ1-2	CASSINTPNSDYTF	TRBV19	TRBJ1-2	0.000371844
																						B	TRBV3:CASSLQGSNERLFF:TRBJ1-4	CASSLQGSNERLFF	TRBV3	TRBJ1-4	0.000371844
																						B	TRBV13-1:CASSDYNSPLYF:TRBJ1-6	CASSDYNSPLYF	TRBV13-1	TRBJ1-6	0.000371844
																						B	TRBV17:CASSEEVFF:TRBJ1-1	CASSEEVFF	TRBV17	TRBJ1-1	0.000371844
																						B	TRBV3:CASSSGLGGLEQYF:TRBJ2-7	CASSSGLGGLEQYF	TRBV3	TRBJ2-7	0.000371844
																						B	TRBV3:CASSSGQGGTEVFF:TRBJ1-1	CASSSGQGGTEVFF	TRBV3	TRBJ1-1	0.000371844
																						B	TRBV13-1:CASSLGLDYAEQFF:TRBJ2-1	CASSLGLDYAEQFF	TRBV13-1	TRBJ2-1	0.000371844
																						B	TRBV4:CASSRDWGDAEQFF:TRBJ2-1	CASSRDWGDAEQFF	TRBV4	TRBJ2-1	0.000371844
																						B	TRBV5:CASSQYRGNTEVFF:TRBJ1-1	CASSQYRGNTEVFF	TRBV5	TRBJ1-1	0.000371844
																						B	TRBV5:CASSQVTGDSDYTF:TRBJ1-2	CASSQVTGDSDYTF	TRBV5	TRBJ1-2	0.000371844
																						B	TRBV3:CASSQTGGAREQYF:TRBJ2-7	CASSQTGGAREQYF	TRBV3	TRBJ2-7	0.000371844
																						B	TRBV5:CASSQNRGNTEVFF:TRBJ1-1	CASSQNRGNTEVFF	TRBV5	TRBJ1-1	0.000371844
																						B	TRBV14:CASSFLGYAEQFF:TRBJ2-1	CASSFLGYAEQFF	TRBV14	TRBJ2-1	0.000371844
																						B	TRBV29:CASSFNTGQLYF:TRBJ2-2	CASSFNTGQLYF	TRBV29	TRBJ2-2	0.000371844
																						B	TRBV16:CASSLYGSSYEQYF:TRBJ2-7	CASSLYGSSYEQYF	TRBV16	TRBJ2-7	0.000371844
																						B	TRBV16:CASSLERLQDTQYF:TRBJ2-5	CASSLERLQDTQYF	TRBV16	TRBJ2-5	0.000371844
																						B	TRBV16:CASSPPGGYAEQFF:TRBJ2-1	CASSPPGGYAEQFF	TRBV16	TRBJ2-1	0.000371844
																						B	TRBV16:CASSPGTGNTEVFF:TRBJ1-1	CASSPGTGNTEVFF	TRBV16	TRBJ1-1	0.000371844
																						B	TRBV13-1:CASSGAGGDTQYF:TRBJ2-5	CASSGAGGDTQYF	TRBV13-1	TRBJ2-5	0.000371844
																						B	TRBV30:CSSRGGNSGNTLYF:TRBJ1-3	CSSRGGNSGNTLYF	TRBV30	TRBJ1-3	0.000371844
																						B	TRBV13-1:CASSGGQNSDYTF:TRBJ1-2	CASSGGQNSDYTF	TRBV13-1	TRBJ1-2	0.000371844
																						B	TRBV1:CTCSAGDRDERLFF:TRBJ1-4	CTCSAGDRDERLFF	TRBV1	TRBJ1-4	0.000371844
																						B	TRBV1:CTCSAGQVQDTQYF:TRBJ2-5	CTCSAGQVQDTQYF	TRBV1	TRBJ2-5	0.000371844
																						B	TRBV13-3:CASSGQYEQYF:TRBJ2-7	CASSGQYEQYF	TRBV13-3	TRBJ2-7	0.000371844
																						B	TRBV17:CASSPAVAETLYF:TRBJ2-3	CASSPAVAETLYF	TRBV17	TRBJ2-3	0.000371844
																						B	TRBV13-1:CASSGTGEVFF:TRBJ1-1	CASSGTGEVFF	TRBV13-1	TRBJ1-1	0.000371844
																						B	TRBV17:CASSTGSQNTLYF:TRBJ2-4	CASSTGSQNTLYF	TRBV17	TRBJ2-4	0.000371844
																						B	TRBV13-3:CASSGTVNERLFF:TRBJ1-4	CASSGTVNERLFF	TRBV13-3	TRBJ1-4	0.000371844
																						B	TRBV17:CASSRGQPYEQYF:TRBJ2-7	CASSRGQPYEQYF	TRBV17	TRBJ2-7	0.000371844
																						B	TRBV17:CASSRDNSYEQYF:TRBJ2-7	CASSRDNSYEQYF	TRBV17	TRBJ2-7	0.000371844
																						B	TRBV17:CASSPWGDYEQYF:TRBJ2-7	CASSPWGDYEQYF	TRBV17	TRBJ2-7	0.000371844
																						B	TRBV17:CASSVGGGTEVFF:TRBJ1-1	CASSVGGGTEVFF	TRBV17	TRBJ1-1	0.000371844
																						B	TRBV29:CASSHNERLFF:TRBJ1-4	CASSHNERLFF	TRBV29	TRBJ1-4	0.000371844
																						B	TRBV31:CAWSQTGGPDYTF:TRBJ1-2	CAWSQTGGPDYTF	TRBV31	TRBJ1-2	0.000371844
																						B	TRBV12-2:CASSLDRGREVFF:TRBJ1-1	CASSLDRGREVFF	TRBV12-2	TRBJ1-1	0.000371844
																						B	TRBV15:CASSHRVGEQYF:TRBJ2-7	CASSHRVGEQYF	TRBV15	TRBJ2-7	0.000371844
																						B	TRBV12-1:CASSLDLFDTLYF:TRBJ2-4	CASSLDLFDTLYF	TRBV12-1	TRBJ2-4	0.000371844
																						B	TRBV12-2:CASSPGTGVEQYF:TRBJ2-7	CASSPGTGVEQYF	TRBV12-2	TRBJ2-7	0.000371844
																						B	TRBV12-2:CASSPGGSYEQYF:TRBJ2-7	CASSPGGSYEQYF	TRBV12-2	TRBJ2-7	0.000371844
																						B	TRBV16:CASSISKNSDYTF:TRBJ1-2	CASSISKNSDYTF	TRBV16	TRBJ1-2	0.000371844
																						B	TRBV12-2:CASSPTGGPDYTF:TRBJ1-2	CASSPTGGPDYTF	TRBV12-2	TRBJ1-2	0.000371844
																						B	TRBV16:CASSLAGRANTGQLYF:TRBJ2-2	CASSLAGRANTGQLYF	TRBV16	TRBJ2-2	0.000371844
																						B	TRBV13-3:CASSWDNYAEQFF:TRBJ2-1	CASSWDNYAEQFF	TRBV13-3	TRBJ2-1	0.000371844
																						B	TRBV13-3:CASSPPGPETLYF:TRBJ2-3	CASSPPGPETLYF	TRBV13-3	TRBJ2-3	0.000371844
																						B	TRBV12-2:CASSLDERLFF:TRBJ1-4	CASSLDERLFF	TRBV12-2	TRBJ1-4	0.000371844
																						B	TRBV13-3:CASSRGNTGQLYF:TRBJ2-2	CASSRGNTGQLYF	TRBV13-3	TRBJ2-2	0.000371844
																						B	TRBV16:CASSLDTEYEQYF:TRBJ2-7	CASSLDTEYEQYF	TRBV16	TRBJ2-7	0.000371844
																						B	TRBV14:CASSRGGNERLFF:TRBJ1-4	CASSRGGNERLFF	TRBV14	TRBJ1-4	0.000371844
																						B	TRBV15:CASSLTGGREQYF:TRBJ2-7	CASSLTGGREQYF	TRBV15	TRBJ2-7	0.000371844
																						B	TRBV5:CASSPPGQTEVFF:TRBJ1-1	CASSPPGQTEVFF	TRBV5	TRBJ1-1	0.000371844
																						B	TRBV4:CASSRTGNSDYTF:TRBJ1-2	CASSRTGNSDYTF	TRBV4	TRBJ1-2	0.000371844
																						B	TRBV5:CASSQRGPDTQYF:TRBJ2-5	CASSQRGPDTQYF	TRBV5	TRBJ2-5	0.000371844
																						B	TRBV5:CASSQDAGPEQFF:TRBJ2-1	CASSQDAGPEQFF	TRBV5	TRBJ2-1	0.000371844
																						B	TRBV5:CASSQEGQKEVFF:TRBJ1-1	CASSQEGQKEVFF	TRBV5	TRBJ1-1	0.000371844
																						B	TRBV16:CASSLGDERLFF:TRBJ1-4	CASSLGDERLFF	TRBV16	TRBJ1-4	0.000371844
																						B	TRBV16:CASSSTGGYEQYF:TRBJ2-7	CASSSTGGYEQYF	TRBV16	TRBJ2-7	0.000371844
																						B	TRBV16:CASSLGQQDTQYF:TRBJ2-5	CASSLGQQDTQYF	TRBV16	TRBJ2-5	0.000371844
																						B	TRBV16:CASSPTGNSDYTF:TRBJ1-2	CASSPTGNSDYTF	TRBV16	TRBJ1-2	0.000371844
																						B	TRBV20:CGARGQGNTEVFF:TRBJ1-1	CGARGQGNTEVFF	TRBV20	TRBJ1-1	0.000371844
																						B	TRBV30:CSSRDRGQNTLYF:TRBJ2-4	CSSRDRGQNTLYF	TRBV30	TRBJ2-4	0.000371844
																						B	TRBV29:CASTRGNTEVFF:TRBJ1-1	CASTRGNTEVFF	TRBV29	TRBJ1-1	0.000371844
																						B	TRBV17:CASSSGRYEQYF:TRBJ2-7	CASSSGRYEQYF	TRBV17	TRBJ2-7	0.000371844
																						B	TRBV12-1:CASSLGTGGYAEQFF:TRBJ2-1	CASSLGTGGYAEQFF	TRBV12-1	TRBJ2-1	0.000371844
																						B	TRBV29:CASSSGTVEVFF:TRBJ1-1	CASSSGTVEVFF	TRBV29	TRBJ1-1	0.000371844
																						B	TRBV31:CAWRASGNTLYF:TRBJ1-3	CAWRASGNTLYF	TRBV31	TRBJ1-3	0.000371844
																						B	TRBV12-2:CASSYWGGTLYF:TRBJ2-3	CASSYWGGTLYF	TRBV12-2	TRBJ2-3	0.000371844
																						B	TRBV19:CASSLPDREVFF:TRBJ1-1	CASSLPDREVFF	TRBV19	TRBJ1-1	0.000371844
																						B	TRBV14:CASSWGSYEQYF:TRBJ2-7	CASSWGSYEQYF	TRBV14	TRBJ2-7	0.000371844
																						B	TRBV13-3:CASSTGAETLYF:TRBJ2-3	CASSTGAETLYF	TRBV13-3	TRBJ2-3	0.000371844
																						B	TRBV5:CASSPGYTEVFF:TRBJ1-1	CASSPGYTEVFF	TRBV5	TRBJ1-1	0.000371844
																						B	TRBV4:CASSPGQDTLYF:TRBJ2-4	CASSPGQDTLYF	TRBV4	TRBJ2-4	0.000371844
																						B	TRBV15:CASSQGIAEQFF:TRBJ2-1	CASSQGIAEQFF	TRBV15	TRBJ2-1	0.000371844
																						B	TRBV29:CASSLSGPLYF:TRBJ1-3	CASSLSGPLYF	TRBV29	TRBJ1-3	0.000371844
																						B	TRBV3:CASSSRGSDYTF:TRBJ1-2	CASSSRGSDYTF	TRBV3	TRBJ1-2	0.000371844
																						B	TRBV16:CASSRQSYEQYF:TRBJ2-7	CASSRQSYEQYF	TRBV16	TRBJ2-7	0.000371844
																						B	TRBV17:CASSRGSDYTF:TRBJ1-2	CASSRGSDYTF	TRBV17	TRBJ1-2	0.000371844
																						B	TRBV20:CGARDLGEQYF:TRBJ2-7	CGARDLGEQYF	TRBV20	TRBJ2-7	0.000371844
																						B	TRBV1:CTCRDRNEQYF:TRBJ2-7	CTCRDRNEQYF	TRBV1	TRBJ2-7	0.000371844
																						B	TRBV12-2:CASSPDNYEQYF:TRBJ2-7	CASSPDNYEQYF	TRBV12-2	TRBJ2-7	0.000371844
																						B	TRBV5:CASSQDRGDRAEQFF:TRBJ2-1	CASSQDRGDRAEQFF	TRBV5	TRBJ2-1	0.000371844
																						B	TRBV1:CTCSAGTTNERLFF:TRBJ1-4	CTCSAGTTNERLFF	TRBV1	TRBJ1-4	0.000371844
																						B	TRBV29:CASSRTNSDYTF:TRBJ1-2	CASSRTNSDYTF	TRBV29	TRBJ1-2	0.000371844
																						B	TRBV24:CASSLGQGWEQYF:TRBJ2-7	CASSLGQGWEQYF	TRBV24	TRBJ2-7	0.000281363
																						B	TRBV3:CASSFYAEQFF:TRBJ2-1	CASSFYAEQFF	TRBV3	TRBJ2-1	0.000281363
																						B	TRBV16:CASSLNTGQLYF:TRBJ2-2	CASSLNTGQLYF	TRBV16	TRBJ2-2	0.000281363
																						B	TRBV3:CASRDTYAEQFF:TRBJ2-1	CASRDTYAEQFF	TRBV3	TRBJ2-1	0.000281363
																						B	TRBV13-3:CASRTGYEQYF:TRBJ2-7	CASRTGYEQYF	TRBV13-3	TRBJ2-7	0.000281363
																						B	TRBV12-2:CASSDSAETLYF:TRBJ2-3	CASSDSAETLYF	TRBV12-2	TRBJ2-3	0.000281363
																						B	TRBV12-2:CASSLDRNYAEQFF:TRBJ2-1	CASSLDRNYAEQFF	TRBV12-2	TRBJ2-1	0.000281363
																						B	TRBV12-2:CASSLGAEQFF:TRBJ2-1	CASSLGAEQFF	TRBV12-2	TRBJ2-1	0.000281363
																						B	TRBV16:CASSLGAEQFF:TRBJ2-1	CASSLGAEQFF	TRBV16	TRBJ2-1	0.000281363
																						B	TRBV3:CASSLGGNSDYTF:TRBJ1-2	CASSLGGNSDYTF	TRBV3	TRBJ1-2	0.000281363
																						B	TRBV12-1:CASSLRGEDTQYF:TRBJ2-5	CASSLRGEDTQYF	TRBV12-1	TRBJ2-5	0.000281363
																						B	TRBV15:CASSPGTISNERLFF:TRBJ1-4	CASSPGTISNERLFF	TRBV15	TRBJ1-4	0.000281363
																						B	TRBV16:CASSPTGGTGQLYF:TRBJ2-2	CASSPTGGTGQLYF	TRBV16	TRBJ2-2	0.000281363
																						B	TRBV13-3:CASSRGYEQYF:TRBJ2-7	CASSRGYEQYF	TRBV13-3	TRBJ2-7	0.000281363
																						B	TRBV13-1:CAARDNNSGNTLYF:TRBJ1-3	CAARDNNSGNTLYF	TRBV13-1	TRBJ1-3	0.000281363
																						B	TRBV14:CAARTGGLDTEVFF:TRBJ1-1	CAARTGGLDTEVFF	TRBV14	TRBJ1-1	0.000281363
																						B	TRBV15:CACSRQGAREQYF:TRBJ2-7	CACSRQGAREQYF	TRBV15	TRBJ2-7	0.000281363
																						B	TRBV15:CANSLQGDTNERLFF:TRBJ1-4	CANSLQGDTNERLFF	TRBV15	TRBJ1-4	0.000281363
																						B	TRBV31:CAPLGGGANERLFF:TRBJ1-4	CAPLGGGANERLFF	TRBV31	TRBJ1-4	0.000281363
																						B	TRBV4:CASADSYNSPLYF:TRBJ1-6	CASADSYNSPLYF	TRBV4	TRBJ1-6	0.000281363
																						B	TRBV4:CASAGGEDTQYF:TRBJ2-5	CASAGGEDTQYF	TRBV4	TRBJ2-5	0.000281363
																						B	TRBV17:CASARDRAETLYF:TRBJ2-3	CASARDRAETLYF	TRBV17	TRBJ2-3	0.000281363
																						B	TRBV13-3:CASASQNTLYF:TRBJ2-4	CASASQNTLYF	TRBV13-3	TRBJ2-4	0.000281363
																						B	TRBV19:CASATGTGQGNTLYF:TRBJ1-3	CASATGTGQGNTLYF	TRBV19	TRBJ1-3	0.000281363
																						B	TRBV13-3:CASAVGTGNTLYF:TRBJ1-3	CASAVGTGNTLYF	TRBV13-3	TRBJ1-3	0.000281363
																						B	TRBV13-1:CASCDALGAYEQYF:TRBJ2-7	CASCDALGAYEQYF	TRBV13-1	TRBJ2-7	0.000281363
																						B	TRBV13-2:CASDRTNTEVFF:TRBJ1-1	CASDRTNTEVFF	TRBV13-2	TRBJ1-1	0.000281363
																						B	TRBV16:CASDSPGWETLYF:TRBJ2-3	CASDSPGWETLYF	TRBV16	TRBJ2-3	0.000281363
																						B	TRBV12-2:CASFRDRGGNTLYF:TRBJ1-3	CASFRDRGGNTLYF	TRBV12-2	TRBJ1-3	0.000281363
																						B	TRBV13-2:CASGAGAGSDYTF:TRBJ1-2	CASGAGAGSDYTF	TRBV13-2	TRBJ1-2	0.000281363
																						B	TRBV13-2:CASGAGTGDYEQYF:TRBJ2-7	CASGAGTGDYEQYF	TRBV13-2	TRBJ2-7	0.000281363
																						B	TRBV13-2:CASGAGTGGNERLFF:TRBJ1-4	CASGAGTGGNERLFF	TRBV13-2	TRBJ1-4	0.000281363
																						B	TRBV13-2:CASGAPRTGGGEQYF:TRBJ2-7	CASGAPRTGGGEQYF	TRBV13-2	TRBJ2-7	0.000281363
																						B	TRBV13-2:CASGDAAGGAGQLYF:TRBJ2-2	CASGDAAGGAGQLYF	TRBV13-2	TRBJ2-2	0.000281363
																						B	TRBV13-2:CASGDADSYEQYF:TRBJ2-7	CASGDADSYEQYF	TRBV13-2	TRBJ2-7	0.000281363
																						B	TRBV13-2:CASGDAGDAEQFF:TRBJ2-1	CASGDAGDAEQFF	TRBV13-2	TRBJ2-1	0.000281363
																						B	TRBV13-2:CASGDAGDANERLFF:TRBJ1-4	CASGDAGDANERLFF	TRBV13-2	TRBJ1-4	0.000281363
																						B	TRBV13-2:CASGDAGDSYEQYF:TRBJ2-7	CASGDAGDSYEQYF	TRBV13-2	TRBJ2-7	0.000281363
																						B	TRBV13-2:CASGDAGEVFF:TRBJ1-1	CASGDAGEVFF	TRBV13-2	TRBJ1-1	0.000281363
																						B	TRBV13-2:CASGDAGGGSAETLYF:TRBJ2-3	CASGDAGGGSAETLYF	TRBV13-2	TRBJ2-3	0.000281363
																						B	TRBV13-2:CASGDAGGKNTEVFF:TRBJ1-1	CASGDAGGKNTEVFF	TRBV13-2	TRBJ1-1	0.000281363
																						B	TRBV13-2:CASGDAGGNYAEQFF:TRBJ2-1	CASGDAGGNYAEQFF	TRBV13-2	TRBJ2-1	0.000281363
																						B	TRBV13-2:CASGDAGGSYEQYF:TRBJ2-7	CASGDAGGSYEQYF	TRBV13-2	TRBJ2-7	0.000281363
																						B	TRBV13-2:CASGDAGGVNQDTQYF:TRBJ2-5	CASGDAGGVNQDTQYF	TRBV13-2	TRBJ2-5	0.000281363
																						B	TRBV13-2:CASGDAGHHNYAEQFF:TRBJ2-1	CASGDAGHHNYAEQFF	TRBV13-2	TRBJ2-1	0.000281363
																						B	TRBV13-2:CASGDAGLGEQYF:TRBJ2-7	CASGDAGLGEQYF	TRBV13-2	TRBJ2-7	0.000281363
																						B	TRBV13-2:CASGDAGNSDYTF:TRBJ1-2	CASGDAGNSDYTF	TRBV13-2	TRBJ1-2	0.000281363
																						B	TRBV13-2:CASGDAGTANTEVFF:TRBJ1-1	CASGDAGTANTEVFF	TRBV13-2	TRBJ1-1	0.000281363
																						B	TRBV13-2:CASGDAGTRDTQYF:TRBJ2-5	CASGDAGTRDTQYF	TRBV13-2	TRBJ2-5	0.000281363
																						B	TRBV13-2:CASGDAGYEQYF:TRBJ2-7	CASGDAGYEQYF	TRBV13-2	TRBJ2-7	0.000281363
																						B	TRBV13-2:CASGDAHNANSDYTF:TRBJ1-2	CASGDAHNANSDYTF	TRBV13-2	TRBJ1-2	0.000281363
																						B	TRBV13-2:CASGDALGDAEQFF:TRBJ2-1	CASGDALGDAEQFF	TRBV13-2	TRBJ2-1	0.000281363
																						B	TRBV13-2:CASGDALGFYEQYF:TRBJ2-7	CASGDALGFYEQYF	TRBV13-2	TRBJ2-7	0.000281363
																						B	TRBV13-2:CASGDALGGNTQYF:TRBJ2-5	CASGDALGGNTQYF	TRBV13-2	TRBJ2-5	0.000281363
																						B	TRBV13-2:CASGDARASAETLYF:TRBJ2-3	CASGDARASAETLYF	TRBV13-2	TRBJ2-3	0.000281363
																						B	TRBV13-2:CASGDARGRATEVFF:TRBJ1-1	CASGDARGRATEVFF	TRBV13-2	TRBJ1-1	0.000281363
																						B	TRBV13-2:CASGDARGSSYEQYF:TRBJ2-7	CASGDARGSSYEQYF	TRBV13-2	TRBJ2-7	0.000281363
																						B	TRBV13-2:CASGDASRLGPQDTQYF:TRBJ2-5	CASGDASRLGPQDTQYF	TRBV13-2	TRBJ2-5	0.000281363
																						B	TRBV13-2:CASGDATGGDTEVFF:TRBJ1-1	CASGDATGGDTEVFF	TRBV13-2	TRBJ1-1	0.000281363
																						B	TRBV13-2:CASGDAVGPQDTQYF:TRBJ2-5	CASGDAVGPQDTQYF	TRBV13-2	TRBJ2-5	0.000281363
																						B	TRBV13-2:CASGDAWGGDEQYF:TRBJ2-7	CASGDAWGGDEQYF	TRBV13-2	TRBJ2-7	0.000281363
																						B	TRBV13-2:CASGDDRVQNTLYF:TRBJ2-4	CASGDDRVQNTLYF	TRBV13-2	TRBJ2-4	0.000281363
																						B	TRBV13-2:CASGDDWGKGEQYF:TRBJ2-7	CASGDDWGKGEQYF	TRBV13-2	TRBJ2-7	0.000281363
																						B	TRBV13-2:CASGDEFSNERLFF:TRBJ1-4	CASGDEFSNERLFF	TRBV13-2	TRBJ1-4	0.000281363
																						B	TRBV13-2:CASGDEGANTEVFF:TRBJ1-1	CASGDEGANTEVFF	TRBV13-2	TRBJ1-1	0.000281363
																						B	TRBV13-2:CASGDEGGQNTLYF:TRBJ2-4	CASGDEGGQNTLYF	TRBV13-2	TRBJ2-4	0.000281363
																						B	TRBV13-2:CASGDENSDYTF:TRBJ1-2	CASGDENSDYTF	TRBV13-2	TRBJ1-2	0.000281363
																						B	TRBV13-2:CASGDFDNNQDTQYF:TRBJ2-5	CASGDFDNNQDTQYF	TRBV13-2	TRBJ2-5	0.000281363
																						B	TRBV13-2:CASGDGAETLYF:TRBJ2-3	CASGDGAETLYF	TRBV13-2	TRBJ2-3	0.000281363
																						B	TRBV13-2:CASGDGEGNTEVFF:TRBJ1-1	CASGDGEGNTEVFF	TRBV13-2	TRBJ1-1	0.000281363
																						B	TRBV13-2:CASGDGEYEQYF:TRBJ2-7	CASGDGEYEQYF	TRBV13-2	TRBJ2-7	0.000281363
																						B	TRBV13-2:CASGDGGDTQYF:TRBJ2-5	CASGDGGDTQYF	TRBV13-2	TRBJ2-5	0.000281363
																						B	TRBV13-2:CASGDGGGQDTQYF:TRBJ2-5	CASGDGGGQDTQYF	TRBV13-2	TRBJ2-5	0.000281363
																						B	TRBV13-2:CASGDGGSHYAEQFF:TRBJ2-1	CASGDGGSHYAEQFF	TRBV13-2	TRBJ2-1	0.000281363
																						B	TRBV13-2:CASGDGLGDEDYAEQFF:TRBJ2-1	CASGDGLGDEDYAEQFF	TRBV13-2	TRBJ2-1	0.000281363
																						B	TRBV13-2:CASGDGLGYAEQFF:TRBJ2-1	CASGDGLGYAEQFF	TRBV13-2	TRBJ2-1	0.000281363
																						B	TRBV13-2:CASGDGQGKVFF:TRBJ1-1	CASGDGQGKVFF	TRBV13-2	TRBJ1-1	0.000281363
																						B	TRBV13-2:CASGDGQNYAEQFF:TRBJ2-1	CASGDGQNYAEQFF	TRBV13-2	TRBJ2-1	0.000281363
																						B	TRBV13-2:CASGDGRQGTNERLFF:TRBJ1-4	CASGDGRQGTNERLFF	TRBV13-2	TRBJ1-4	0.000281363
																						B	TRBV13-2:CASGDGSNQDTQYF:TRBJ2-5	CASGDGSNQDTQYF	TRBV13-2	TRBJ2-5	0.000281363
																						B	TRBV13-2:CASGDGTGTNTEVFF:TRBJ1-1	CASGDGTGTNTEVFF	TRBV13-2	TRBJ1-1	0.000281363
																						B	TRBV13-2:CASGDGYSAETLYF:TRBJ2-3	CASGDGYSAETLYF	TRBV13-2	TRBJ2-3	0.000281363
																						B	TRBV13-2:CASGDIEQYF:TRBJ2-7	CASGDIEQYF	TRBV13-2	TRBJ2-7	0.000281363
																						B	TRBV13-2:CASGDIGGALAEQFF:TRBJ2-1	CASGDIGGALAEQFF	TRBV13-2	TRBJ2-1	0.000281363
																						B	TRBV13-2:CASGDIGNTEVFF:TRBJ1-1	CASGDIGNTEVFF	TRBV13-2	TRBJ1-1	0.000281363
																						B	TRBV13-2:CASGDIRDKYAEQFF:TRBJ2-1	CASGDIRDKYAEQFF	TRBV13-2	TRBJ2-1	0.000281363
																						B	TRBV13-2:CASGDKHQDTQYF:TRBJ2-5	CASGDKHQDTQYF	TRBV13-2	TRBJ2-5	0.000281363
																						B	TRBV13-2:CASGDLFQNTLYF:TRBJ2-4	CASGDLFQNTLYF	TRBV13-2	TRBJ2-4	0.000281363
																						B	TRBV13-2:CASGDLGAYSYEQYF:TRBJ2-7	CASGDLGAYSYEQYF	TRBV13-2	TRBJ2-7	0.000281363
																						B	TRBV13-2:CASGDLGPNYAEQFF:TRBJ2-1	CASGDLGPNYAEQFF	TRBV13-2	TRBJ2-1	0.000281363
																						B	TRBV13-2:CASGDLGVSAETLYF:TRBJ2-3	CASGDLGVSAETLYF	TRBV13-2	TRBJ2-3	0.000281363
																						B	TRBV13-2:CASGDLTNTEVFF:TRBJ1-1	CASGDLTNTEVFF	TRBV13-2	TRBJ1-1	0.000281363
																						B	TRBV13-2:CASGDNNQAPLF:TRBJ1-5	CASGDNNQAPLF	TRBV13-2	TRBJ1-5	0.000281363
																						B	TRBV13-2:CASGDNSNSDYTF:TRBJ1-2	CASGDNSNSDYTF	TRBV13-2	TRBJ1-2	0.000281363
																						B	TRBV13-2:CASGDPGETLYF:TRBJ2-3	CASGDPGETLYF	TRBV13-2	TRBJ2-3	0.000281363
																						B	TRBV13-2:CASGDPGGDYAEQFF:TRBJ2-1	CASGDPGGDYAEQFF	TRBV13-2	TRBJ2-1	0.000281363
																						B	TRBV13-2:CASGDPGGSQNTLYF:TRBJ2-4	CASGDPGGSQNTLYF	TRBV13-2	TRBJ2-4	0.000281363
																						B	TRBV13-2:CASGDPGHPNTEVFF:TRBJ1-1	CASGDPGHPNTEVFF	TRBV13-2	TRBJ1-1	0.000281363
																						B	TRBV13-2:CASGDPSTGENTLYF:TRBJ2-4	CASGDPSTGENTLYF	TRBV13-2	TRBJ2-4	0.000281363
																						B	TRBV13-2:CASGDQGANSDYTF:TRBJ1-2	CASGDQGANSDYTF	TRBV13-2	TRBJ1-2	0.000281363
																						B	TRBV13-2:CASGDQGEPLYF:TRBJ1-6	CASGDQGEPLYF	TRBV13-2	TRBJ1-6	0.000281363
																						B	TRBV13-2:CASGDRGGNQDTQYF:TRBJ2-5	CASGDRGGNQDTQYF	TRBV13-2	TRBJ2-5	0.000281363
																						B	TRBV13-2:CASGDRGNTEVFF:TRBJ1-1	CASGDRGNTEVFF	TRBV13-2	TRBJ1-1	0.000281363
																						B	TRBV13-2:CASGDRLGGQETLYF:TRBJ2-3	CASGDRLGGQETLYF	TRBV13-2	TRBJ2-3	0.000281363
																						B	TRBV13-2:CASGDRNANTEVFF:TRBJ1-1	CASGDRNANTEVFF	TRBV13-2	TRBJ1-1	0.000281363
																						B	TRBV13-2:CASGDRNSDYTF:TRBJ1-2	CASGDRNSDYTF	TRBV13-2	TRBJ1-2	0.000281363
																						B	TRBV13-2:CASGDRQQDTQYF:TRBJ2-5	CASGDRQQDTQYF	TRBV13-2	TRBJ2-5	0.000281363
																						B	TRBV13-2:CASGDRTGGEQYF:TRBJ2-7	CASGDRTGGEQYF	TRBV13-2	TRBJ2-7	0.000281363
																						B	TRBV13-2:CASGDSGDTQYF:TRBJ2-5	CASGDSGDTQYF	TRBV13-2	TRBJ2-5	0.000281363
																						B	TRBV13-2:CASGDSGGAQDTQYF:TRBJ2-5	CASGDSGGAQDTQYF	TRBV13-2	TRBJ2-5	0.000281363
																						B	TRBV13-2:CASGDSGGGGTEVFF:TRBJ1-1	CASGDSGGGGTEVFF	TRBV13-2	TRBJ1-1	0.000281363
																						B	TRBV13-2:CASGDSRNQAPLF:TRBJ1-5	CASGDSRNQAPLF	TRBV13-2	TRBJ1-5	0.000281363
																						B	TRBV13-2:CASGDSYAEQFF:TRBJ2-1	CASGDSYAEQFF	TRBV13-2	TRBJ2-1	0.000281363
																						B	TRBV13-2:CASGDTGGNYAEQFF:TRBJ2-1	CASGDTGGNYAEQFF	TRBV13-2	TRBJ2-1	0.000281363
																						B	TRBV13-2:CASGDTNAEQFF:TRBJ2-1	CASGDTNAEQFF	TRBV13-2	TRBJ2-1	0.000281363
																						B	TRBV13-2:CASGDVGAGQDTQYF:TRBJ2-5	CASGDVGAGQDTQYF	TRBV13-2	TRBJ2-5	0.000281363
																						B	TRBV13-2:CASGDVGGDNERLFF:TRBJ1-4	CASGDVGGDNERLFF	TRBV13-2	TRBJ1-4	0.000281363
																						B	TRBV13-2:CASGDVGNQDTQYF:TRBJ2-5	CASGDVGNQDTQYF	TRBV13-2	TRBJ2-5	0.000281363
																						B	TRBV13-2:CASGDVLGGRTLYF:TRBJ2-4	CASGDVLGGRTLYF	TRBV13-2	TRBJ2-4	0.000281363
																						B	TRBV13-2:CASGDWGAQDTQYF:TRBJ2-5	CASGDWGAQDTQYF	TRBV13-2	TRBJ2-5	0.000281363
																						B	TRBV13-2:CASGDWGGRAETLYF:TRBJ2-3	CASGDWGGRAETLYF	TRBV13-2	TRBJ2-3	0.000281363
																						B	TRBV13-2:CASGDWGNYAEQFF:TRBJ2-1	CASGDWGNYAEQFF	TRBV13-2	TRBJ2-1	0.000281363
																						B	TRBV13-2:CASGDWGQDTQYF:TRBJ2-5	CASGDWGQDTQYF	TRBV13-2	TRBJ2-5	0.000281363
																						B	TRBV13-2:CASGDWGVQNTLYF:TRBJ2-4	CASGDWGVQNTLYF	TRBV13-2	TRBJ2-4	0.000281363
																						B	TRBV13-2:CASGEAGTTNTEVFF:TRBJ1-1	CASGEAGTTNTEVFF	TRBV13-2	TRBJ1-1	0.000281363
																						B	TRBV13-2:CASGEAGYEQYF:TRBJ2-7	CASGEAGYEQYF	TRBV13-2	TRBJ2-7	0.000281363
																						B	TRBV13-2:CASGEDRAPNERLFF:TRBJ1-4	CASGEDRAPNERLFF	TRBV13-2	TRBJ1-4	0.000281363
																						B	TRBV13-2:CASGEGGSAETLYF:TRBJ2-3	CASGEGGSAETLYF	TRBV13-2	TRBJ2-3	0.000281363
																						B	TRBV13-2:CASGEGLYEQYF:TRBJ2-7	CASGEGLYEQYF	TRBV13-2	TRBJ2-7	0.000281363
																						B	TRBV13-2:CASGEGQGNTLYF:TRBJ2-4	CASGEGQGNTLYF	TRBV13-2	TRBJ2-4	0.000281363
																						B	TRBV13-2:CASGEGTGDEQYF:TRBJ2-7	CASGEGTGDEQYF	TRBV13-2	TRBJ2-7	0.000281363
																						B	TRBV13-2:CASGEIGGPSAETLYF:TRBJ2-3	CASGEIGGPSAETLYF	TRBV13-2	TRBJ2-3	0.000281363
																						B	TRBV13-2:CASGEPGGLSQNTLYF:TRBJ2-4	CASGEPGGLSQNTLYF	TRBV13-2	TRBJ2-4	0.000281363
																						B	TRBV13-2:CASGEPGGRSYEQYF:TRBJ2-7	CASGEPGGRSYEQYF	TRBV13-2	TRBJ2-7	0.000281363
																						B	TRBV13-2:CASGEPGHANSDYTF:TRBJ1-2	CASGEPGHANSDYTF	TRBV13-2	TRBJ1-2	0.000281363
																						B	TRBV13-2:CASGEQGAQDTQYF:TRBJ2-5	CASGEQGAQDTQYF	TRBV13-2	TRBJ2-5	0.000281363
																						B	TRBV13-2:CASGEQGPDTQYF:TRBJ2-5	CASGEQGPDTQYF	TRBV13-2	TRBJ2-5	0.000281363
																						B	TRBV13-2:CASGERDNYAEQFF:TRBJ2-1	CASGERDNYAEQFF	TRBV13-2	TRBJ2-1	0.000281363
																						B	TRBV13-2:CASGERTGGDTEVFF:TRBJ1-1	CASGERTGGDTEVFF	TRBV13-2	TRBJ1-1	0.000281363
																						B	TRBV13-2:CASGEVGGRGAETLYF:TRBJ2-3	CASGEVGGRGAETLYF	TRBV13-2	TRBJ2-3	0.000281363
																						B	TRBV13-2:CASGGEGDAEQFF:TRBJ2-1	CASGGEGDAEQFF	TRBV13-2	TRBJ2-1	0.000281363
																						B	TRBV13-2:CASGGGAGVQDTQYF:TRBJ2-5	CASGGGAGVQDTQYF	TRBV13-2	TRBJ2-5	0.000281363
																						B	TRBV13-2:CASGGNTGQLYF:TRBJ2-2	CASGGNTGQLYF	TRBV13-2	TRBJ2-2	0.000281363
																						B	TRBV13-2:CASGGQGRQNTLYF:TRBJ2-4	CASGGQGRQNTLYF	TRBV13-2	TRBJ2-4	0.000281363
																						B	TRBV13-2:CASGGQRLFF:TRBJ1-4	CASGGQRLFF	TRBV13-2	TRBJ1-4	0.000281363
																						B	TRBV13-2:CASGGRGVNQDTQYF:TRBJ2-5	CASGGRGVNQDTQYF	TRBV13-2	TRBJ2-5	0.000281363
																						B	TRBV13-3:CASGGSQNTLYF:TRBJ2-4	CASGGSQNTLYF	TRBV13-3	TRBJ2-4	0.000281363
																						B	TRBV13-3:CASGGSTGQLYF:TRBJ2-2	CASGGSTGQLYF	TRBV13-3	TRBJ2-2	0.000281363
																						B	TRBV13-2:CASGGYEQYF:TRBJ2-7	CASGGYEQYF	TRBV13-2	TRBJ2-7	0.000281363
																						B	TRBV13-2:CASGHRGQDTQYF:TRBJ2-5	CASGHRGQDTQYF	TRBV13-2	TRBJ2-5	0.000281363
																						B	TRBV13-2:CASGLEYEQYF:TRBJ2-7	CASGLEYEQYF	TRBV13-2	TRBJ2-7	0.000281363
																						B	TRBV13-2:CASGLGQDTQYF:TRBJ2-5	CASGLGQDTQYF	TRBV13-2	TRBJ2-5	0.000281363
																						B	TRBV13-2:CASGLGQGEPERLFF:TRBJ1-4	CASGLGQGEPERLFF	TRBV13-2	TRBJ1-4	0.000281363
																						B	TRBV13-2:CASGPGLGNNYAEQFF:TRBJ2-1	CASGPGLGNNYAEQFF	TRBV13-2	TRBJ2-1	0.000281363
																						B	TRBV13-2:CASGPGTGYEQYF:TRBJ2-7	CASGPGTGYEQYF	TRBV13-2	TRBJ2-7	0.000281363
																						B	TRBV13-2:CASGQASSAETLYF:TRBJ2-3	CASGQASSAETLYF	TRBV13-2	TRBJ2-3	0.000281363
																						B	TRBV17:CASGRGWAEQFF:TRBJ2-1	CASGRGWAEQFF	TRBV17	TRBJ2-1	0.000281363
																						B	TRBV14:CASGRRNTLYF:TRBJ1-3	CASGRRNTLYF	TRBV14	TRBJ1-3	0.000281363
																						B	TRBV26:CASGTGDNYAEQFF:TRBJ2-1	CASGTGDNYAEQFF	TRBV26	TRBJ2-1	0.000281363
																						B	TRBV13-2:CASGTGTADYTF:TRBJ1-2	CASGTGTADYTF	TRBV13-2	TRBJ1-2	0.000281363
																						B	TRBV14:CASGTTGGNWAEQFF:TRBJ2-1	CASGTTGGNWAEQFF	TRBV14	TRBJ2-1	0.000281363
																						B	TRBV14:CASGTTGRNWAEQFF:TRBJ2-1	CASGTTGRNWAEQFF	TRBV14	TRBJ2-1	0.000281363
																						B	TRBV13-2:CASGVGQGALEQYF:TRBJ2-7	CASGVGQGALEQYF	TRBV13-2	TRBJ2-7	0.000281363
																						B	TRBV17:CASIGAGAETLYF:TRBJ2-3	CASIGAGAETLYF	TRBV17	TRBJ2-3	0.000281363
																						B	TRBV29:CASIGAYEQYF:TRBJ2-7	CASIGAYEQYF	TRBV29	TRBJ2-7	0.000281363
																						B	TRBV13-1:CASKGAEQFF:TRBJ2-1	CASKGAEQFF	TRBV13-1	TRBJ2-1	0.000281363
																						B	TRBV13-1:CASKGHTNTEVFF:TRBJ1-1	CASKGHTNTEVFF	TRBV13-1	TRBJ1-1	0.000281363
																						B	TRBV13-3:CASKGSSAETLYF:TRBJ2-3	CASKGSSAETLYF	TRBV13-3	TRBJ2-3	0.000281363
																						B	TRBV19:CASKRQSNERLFF:TRBJ1-4	CASKRQSNERLFF	TRBV19	TRBJ1-4	0.000281363
																						B	TRBV16:CASKRRDAEQFF:TRBJ2-1	CASKRRDAEQFF	TRBV16	TRBJ2-1	0.000281363
																						B	TRBV4:CASLNYEQYF:TRBJ2-7	CASLNYEQYF	TRBV4	TRBJ2-7	0.000281363
																						B	TRBV13-3:CASMAGNTEVFF:TRBJ1-1	CASMAGNTEVFF	TRBV13-3	TRBJ1-1	0.000281363
																						B	TRBV13-3:CASNGGHTEVFF:TRBJ1-1	CASNGGHTEVFF	TRBV13-3	TRBJ1-1	0.000281363
																						B	TRBV13-1:CASNWDRGSQNTLYF:TRBJ2-4	CASNWDRGSQNTLYF	TRBV13-1	TRBJ2-4	0.000281363
																						B	TRBV19:CASPGGYAEQFF:TRBJ2-1	CASPGGYAEQFF	TRBV19	TRBJ2-1	0.000281363
																						B	TRBV12-1:CASPGQGAETLYF:TRBJ2-3	CASPGQGAETLYF	TRBV12-1	TRBJ2-3	0.000281363
																						B	TRBV29:CASPGTSQNTLYF:TRBJ2-4	CASPGTSQNTLYF	TRBV29	TRBJ2-4	0.000281363
																						B	TRBV3:CASRAANERLFF:TRBJ1-4	CASRAANERLFF	TRBV3	TRBJ1-4	0.000281363
																						B	TRBV15:CASRAGNTEVFF:TRBJ1-1	CASRAGNTEVFF	TRBV15	TRBJ1-1	0.000281363
																						B	TRBV13-1:CASRARRGEFTGQLYF:TRBJ2-2	CASRARRGEFTGQLYF	TRBV13-1	TRBJ2-2	0.000281363
																						B	TRBV29:CASRDGSYEQYF:TRBJ2-7	CASRDGSYEQYF	TRBV29	TRBJ2-7	0.000281363
																						B	TRBV13-3:CASRDIYAEQFF:TRBJ2-1	CASRDIYAEQFF	TRBV13-3	TRBJ2-1	0.000281363
																						B	TRBV13-3:CASRDNNYAEQFF:TRBJ2-1	CASRDNNYAEQFF	TRBV13-3	TRBJ2-1	0.000281363
																						B	TRBV13-3:CASRDNPNERLFF:TRBJ1-4	CASRDNPNERLFF	TRBV13-3	TRBJ1-4	0.000281363
																						B	TRBV13-3:CASRDNSGNTLYF:TRBJ1-3	CASRDNSGNTLYF	TRBV13-3	TRBJ1-3	0.000281363
																						B	TRBV29:CASRDNSYEQYF:TRBJ2-7	CASRDNSYEQYF	TRBV29	TRBJ2-7	0.000281363
																						B	TRBV13-3:CASRDRDAEQFF:TRBJ2-1	CASRDRDAEQFF	TRBV13-3	TRBJ2-1	0.000281363
																						B	TRBV15:CASRDRGGEQYF:TRBJ2-7	CASRDRGGEQYF	TRBV15	TRBJ2-7	0.000281363
																						B	TRBV13-3:CASRDRGSGNTLYF:TRBJ1-3	CASRDRGSGNTLYF	TRBV13-3	TRBJ1-3	0.000281363
																						B	TRBV19:CASRDRTYNSPLYF:TRBJ1-6	CASRDRTYNSPLYF	TRBV19	TRBJ1-6	0.000281363
																						B	TRBV19:CASRDYQDTQYF:TRBJ2-5	CASRDYQDTQYF	TRBV19	TRBJ2-5	0.000281363
																						B	TRBV16:CASREGQSSYEQYF:TRBJ2-7	CASREGQSSYEQYF	TRBV16	TRBJ2-7	0.000281363
																						B	TRBV13-3:CASREGTLNERLFF:TRBJ1-4	CASREGTLNERLFF	TRBV13-3	TRBJ1-4	0.000281363
																						B	TRBV13-1:CASRETENTGQLYF:TRBJ2-2	CASRETENTGQLYF	TRBV13-1	TRBJ2-2	0.000281363
																						B	TRBV19:CASREWDSYNSPLYF:TRBJ1-6	CASREWDSYNSPLYF	TRBV19	TRBJ1-6	0.000281363
																						B	TRBV13-1:CASRGLGYAEQFF:TRBJ2-1	CASRGLGYAEQFF	TRBV13-1	TRBJ2-1	0.000281363
																						B	TRBV13-1:CASRGSYNSPLYF:TRBJ1-6	CASRGSYNSPLYF	TRBV13-1	TRBJ1-6	0.000281363
																						B	TRBV3:CASRGTNSDYTF:TRBJ1-2	CASRGTNSDYTF	TRBV3	TRBJ1-2	0.000281363
																						B	TRBV16:CASRGTYEQYF:TRBJ2-7	CASRGTYEQYF	TRBV16	TRBJ2-7	0.000281363
																						B	TRBV14:CASRGVNTEVFF:TRBJ1-1	CASRGVNTEVFF	TRBV14	TRBJ1-1	0.000281363
																						B	TRBV13-3:CASRIGTGAAEQFF:TRBJ2-1	CASRIGTGAAEQFF	TRBV13-3	TRBJ2-1	0.000281363
																						B	TRBV13-1:CASRIRKNTLYF:TRBJ2-4	CASRIRKNTLYF	TRBV13-1	TRBJ2-4	0.000281363
																						B	TRBV4:CASRKGGRDTQYF:TRBJ2-5	CASRKGGRDTQYF	TRBV4	TRBJ2-5	0.000281363
																						B	TRBV15:CASRKTGGGYEQYF:TRBJ2-7	CASRKTGGGYEQYF	TRBV15	TRBJ2-7	0.000281363
																						B	TRBV17:CASRLGTETLYF:TRBJ2-3	CASRLGTETLYF	TRBV17	TRBJ2-3	0.000281363
																						B	TRBV13-3:CASRLPGLQNTLYF:TRBJ2-4	CASRLPGLQNTLYF	TRBV13-3	TRBJ2-4	0.000281363
																						B	TRBV29:CASRMGGFTEVFF:TRBJ1-1	CASRMGGFTEVFF	TRBV29	TRBJ1-1	0.000281363
																						B	TRBV13-1:CASRMPGTANERLFF:TRBJ1-4	CASRMPGTANERLFF	TRBV13-1	TRBJ1-4	0.000281363
																						B	TRBV14:CASRPGHSNSDYTF:TRBJ1-2	CASRPGHSNSDYTF	TRBV14	TRBJ1-2	0.000281363
																						B	TRBV29:CASRPGSGNTLYF:TRBJ1-3	CASRPGSGNTLYF	TRBV29	TRBJ1-3	0.000281363
																						B	TRBV19:CASRPPGQISNERLFF:TRBJ1-4	CASRPPGQISNERLFF	TRBV19	TRBJ1-4	0.000281363
																						B	TRBV14:CASRPTGGRGTEVFF:TRBJ1-1	CASRPTGGRGTEVFF	TRBV14	TRBJ1-1	0.000281363
																						B	TRBV19:CASRQGAEQFF:TRBJ2-1	CASRQGAEQFF	TRBV19	TRBJ2-1	0.000281363
																						B	TRBV19:CASRQGAGQLYF:TRBJ2-2	CASRQGAGQLYF	TRBV19	TRBJ2-2	0.000281363
																						B	TRBV15:CASRQGATEVFF:TRBJ1-1	CASRQGATEVFF	TRBV15	TRBJ1-1	0.000281363
																						B	TRBV13-1:CASRQGKNTEVFF:TRBJ1-1	CASRQGKNTEVFF	TRBV13-1	TRBJ1-1	0.000281363
																						B	TRBV29:CASRQGNTEVFF:TRBJ1-1	CASRQGNTEVFF	TRBV29	TRBJ1-1	0.000281363
																						B	TRBV14:CASRQGTGANERLFF:TRBJ1-4	CASRQGTGANERLFF	TRBV14	TRBJ1-4	0.000281363
																						B	TRBV26:CASRQTYEQYF:TRBJ2-7	CASRQTYEQYF	TRBV26	TRBJ2-7	0.000281363
																						B	TRBV14:CASRRLGHQNTLYF:TRBJ2-4	CASRRLGHQNTLYF	TRBV14	TRBJ2-4	0.000281363
																						B	TRBV13-1:CASRRLGYEQYF:TRBJ2-7	CASRRLGYEQYF	TRBV13-1	TRBJ2-7	0.000281363
																						B	TRBV17:CASRRQGAGDTQYF:TRBJ2-5	CASRRQGAGDTQYF	TRBV17	TRBJ2-5	0.000281363
																						B	TRBV13-1:CASRRQGENTGQLYF:TRBJ2-2	CASRRQGENTGQLYF	TRBV13-1	TRBJ2-2	0.000281363
																						B	TRBV13-1:CASRRQSGNTLYF:TRBJ1-3	CASRRQSGNTLYF	TRBV13-1	TRBJ1-3	0.000281363
																						B	TRBV17:CASRSGQGDTEVFF:TRBJ1-1	CASRSGQGDTEVFF	TRBV17	TRBJ1-1	0.000281363
																						B	TRBV13-3:CASRSGQGTETLYF:TRBJ2-3	CASRSGQGTETLYF	TRBV13-3	TRBJ2-3	0.000281363
																						B	TRBV15:CASRSQNSDYTF:TRBJ1-2	CASRSQNSDYTF	TRBV15	TRBJ1-2	0.000281363
																						B	TRBV13-1:CASRTGANTEVFF:TRBJ1-1	CASRTGANTEVFF	TRBV13-1	TRBJ1-1	0.000281363
																						B	TRBV19:CASRTGGARNTLYF:TRBJ2-4	CASRTGGARNTLYF	TRBV19	TRBJ2-4	0.000281363
																						B	TRBV19:CASRTGGYNSPLYF:TRBJ1-6	CASRTGGYNSPLYF	TRBV19	TRBJ1-6	0.000281363
																						B	TRBV13-3:CASRTGQSNTEVFF:TRBJ1-1	CASRTGQSNTEVFF	TRBV13-3	TRBJ1-1	0.000281363
																						B	TRBV13-3:CASRTGTGFNERLFF:TRBJ1-4	CASRTGTGFNERLFF	TRBV13-3	TRBJ1-4	0.000281363
																						B	TRBV15:CASRTQGAEVFF:TRBJ1-1	CASRTQGAEVFF	TRBV15	TRBJ1-1	0.000281363
																						B	TRBV4:CASRVGAAETLYF:TRBJ2-3	CASRVGAAETLYF	TRBV4	TRBJ2-3	0.000281363
																						B	TRBV13-3:CASRVKFSAETLYF:TRBJ2-3	CASRVKFSAETLYF	TRBV13-3	TRBJ2-3	0.000281363
																						B	TRBV19:CASRVNTGVEQYF:TRBJ2-7	CASRVNTGVEQYF	TRBV19	TRBJ2-7	0.000281363
																						B	TRBV13-1:CASSAFGGNTEVFF:TRBJ1-1	CASSAFGGNTEVFF	TRBV13-1	TRBJ1-1	0.000281363
																						B	TRBV13-1:CASSAGAGAEQFF:TRBJ2-1	CASSAGAGAEQFF	TRBV13-1	TRBJ2-1	0.000281363
																						B	TRBV4:CASSAGQGENSPLYF:TRBJ1-6	CASSAGQGENSPLYF	TRBV4	TRBJ1-6	0.000281363
																						B	TRBV13-3:CASSAGRGQNTLYF:TRBJ2-4	CASSAGRGQNTLYF	TRBV13-3	TRBJ2-4	0.000281363
																						B	TRBV15:CASSAGTGEQYF:TRBJ2-7	CASSAGTGEQYF	TRBV15	TRBJ2-7	0.000281363
																						B	TRBV13-1:CASSAGTGVYEQYF:TRBJ2-7	CASSAGTGVYEQYF	TRBV13-1	TRBJ2-7	0.000281363
																						B	TRBV13-1:CASSAGYAEQFF:TRBJ2-1	CASSAGYAEQFF	TRBV13-1	TRBJ2-1	0.000281363
																						B	TRBV13-1:CASSALGGGYAEQFF:TRBJ2-1	CASSALGGGYAEQFF	TRBV13-1	TRBJ2-1	0.000281363
																						B	TRBV3:CASSAPGGGAEQFF:TRBJ2-1	CASSAPGGGAEQFF	TRBV3	TRBJ2-1	0.000281363
																						B	TRBV13-3:CASSAPRQGAVTGQLYF:TRBJ2-2	CASSAPRQGAVTGQLYF	TRBV13-3	TRBJ2-2	0.000281363
																						B	TRBV29:CASSAQDTQYF:TRBJ2-5	CASSAQDTQYF	TRBV29	TRBJ2-5	0.000281363
																						B	TRBV13-1:CASSASSYEQYF:TRBJ2-7	CASSASSYEQYF	TRBV13-1	TRBJ2-7	0.000281363
																						B	TRBV13-1:CASSATGGAGEQYF:TRBJ2-7	CASSATGGAGEQYF	TRBV13-1	TRBJ2-7	0.000281363
																						B	TRBV17:CASSATGNTGQLYF:TRBJ2-2	CASSATGNTGQLYF	TRBV17	TRBJ2-2	0.000281363
																						B	TRBV17:CASSAYRGPNERLFF:TRBJ1-4	CASSAYRGPNERLFF	TRBV17	TRBJ1-4	0.000281363
																						B	TRBV13-3:CASSDAAKNTGELYF:TRBJ2-2	CASSDAAKNTGELYF	TRBV13-3	TRBJ2-2	0.000281363
																						B	TRBV13-3:CASSDAAKNTGQLYF:TRBJ2-2	CASSDAAKNTGQLYF	TRBV13-3	TRBJ2-2	0.000281363
																						B	TRBV13-1:CASSDAENSPLYF:TRBJ1-6	CASSDAENSPLYF	TRBV13-1	TRBJ1-6	0.000281363
																						B	TRBV13-1:CASSDAERLFF:TRBJ1-4	CASSDAERLFF	TRBV13-1	TRBJ1-4	0.000281363
																						B	TRBV13-1:CASSDAGDTQYF:TRBJ2-5	CASSDAGDTQYF	TRBV13-1	TRBJ2-5	0.000281363
																						B	TRBV13-1:CASSDAGEQYF:TRBJ2-7	CASSDAGEQYF	TRBV13-1	TRBJ2-7	0.000281363
																						B	TRBV13-1:CASSDAGEREVFF:TRBJ1-1	CASSDAGEREVFF	TRBV13-1	TRBJ1-1	0.000281363
																						B	TRBV13-1:CASSDAGGEGSDYTF:TRBJ1-2	CASSDAGGEGSDYTF	TRBV13-1	TRBJ1-2	0.000281363
																						B	TRBV13-1:CASSDAGGRQNTLYF:TRBJ2-4	CASSDAGGRQNTLYF	TRBV13-1	TRBJ2-4	0.000281363
																						B	TRBV13-1:CASSDAGGSAETLYF:TRBJ2-3	CASSDAGGSAETLYF	TRBV13-1	TRBJ2-3	0.000281363
																						B	TRBV13-3:CASSDAGKVFF:TRBJ1-1	CASSDAGKVFF	TRBV13-3	TRBJ1-1	0.000281363
																						B	TRBV13-1:CASSDAGNTEVFF:TRBJ1-1	CASSDAGNTEVFF	TRBV13-1	TRBJ1-1	0.000281363
																						B	TRBV13-1:CASSDAGTAFAEQFF:TRBJ2-1	CASSDAGTAFAEQFF	TRBV13-1	TRBJ2-1	0.000281363
																						B	TRBV13-1:CASSDAGTANERLFF:TRBJ1-4	CASSDAGTANERLFF	TRBV13-1	TRBJ1-4	0.000281363
																						B	TRBV13-3:CASSDAKLYEQYF:TRBJ2-7	CASSDAKLYEQYF	TRBV13-3	TRBJ2-7	0.000281363
																						B	TRBV13-1:CASSDALGDAEQFF:TRBJ2-1	CASSDALGDAEQFF	TRBV13-1	TRBJ2-1	0.000281363
																						B	TRBV13-1:CASSDALGGNERLFF:TRBJ1-4	CASSDALGGNERLFF	TRBV13-1	TRBJ1-4	0.000281363
																						B	TRBV13-1:CASSDALGGSYAEQFF:TRBJ2-1	CASSDALGGSYAEQFF	TRBV13-1	TRBJ2-1	0.000281363
																						B	TRBV13-3:CASSDAPGSAETLYF:TRBJ2-3	CASSDAPGSAETLYF	TRBV13-3	TRBJ2-3	0.000281363
																						B	TRBV13-3:CASSDAQAGNTLYF:TRBJ1-3	CASSDAQAGNTLYF	TRBV13-3	TRBJ1-3	0.000281363
																						B	TRBV13-1:CASSDAQAPLF:TRBJ1-5	CASSDAQAPLF	TRBV13-1	TRBJ1-5	0.000281363
																						B	TRBV13-1:CASSDAQVSNERLFF:TRBJ1-4	CASSDAQVSNERLFF	TRBV13-1	TRBJ1-4	0.000281363
																						B	TRBV13-1:CASSDAREQYF:TRBJ2-7	CASSDAREQYF	TRBV13-1	TRBJ2-7	0.000281363
																						B	TRBV13-1:CASSDARRVSYEQYF:TRBJ2-7	CASSDARRVSYEQYF	TRBV13-1	TRBJ2-7	0.000281363
																						B	TRBV13-1:CASSDAVRDEQYF:TRBJ2-7	CASSDAVRDEQYF	TRBV13-1	TRBJ2-7	0.000281363
																						B	TRBV13-1:CASSDDEQYF:TRBJ2-7	CASSDDEQYF	TRBV13-1	TRBJ2-7	0.000281363
																						B	TRBV13-1:CASSDDGYTLYF:TRBJ1-3	CASSDDGYTLYF	TRBV13-1	TRBJ1-3	0.000281363
																						B	TRBV13-1:CASSDDRDQDTQYF:TRBJ2-5	CASSDDRDQDTQYF	TRBV13-1	TRBJ2-5	0.000281363
																						B	TRBV4:CASSDDRDQDTQYF:TRBJ2-5	CASSDDRDQDTQYF	TRBV4	TRBJ2-5	0.000281363
																						B	TRBV13-1:CASSDDRNNNQAPLF:TRBJ1-5	CASSDDRNNNQAPLF	TRBV13-1	TRBJ1-5	0.000281363
																						B	TRBV13-1:CASSDDSEQYF:TRBJ2-7	CASSDDSEQYF	TRBV13-1	TRBJ2-7	0.000281363
																						B	TRBV13-1:CASSDDSYEQYF:TRBJ2-7	CASSDDSYEQYF	TRBV13-1	TRBJ2-7	0.000281363
																						B	TRBV13-1:CASSDDVSTEVFF:TRBJ1-1	CASSDDVSTEVFF	TRBV13-1	TRBJ1-1	0.000281363
																						B	TRBV13-1:CASSDDYNSPLYF:TRBJ1-6	CASSDDYNSPLYF	TRBV13-1	TRBJ1-6	0.000281363
																						B	TRBV13-3:CASSDEFSNERLFF:TRBJ1-4	CASSDEFSNERLFF	TRBV13-3	TRBJ1-4	0.000281363
																						B	TRBV13-1:CASSDEGDSDYTF:TRBJ1-2	CASSDEGDSDYTF	TRBV13-1	TRBJ1-2	0.000281363
																						B	TRBV13-3:CASSDEGSQNTLYF:TRBJ2-4	CASSDEGSQNTLYF	TRBV13-3	TRBJ2-4	0.000281363
																						B	TRBV13-1:CASSDEGTEVFF:TRBJ1-1	CASSDEGTEVFF	TRBV13-1	TRBJ1-1	0.000281363
																						B	TRBV13-1:CASSDEMGGSAETLYF:TRBJ2-3	CASSDEMGGSAETLYF	TRBV13-1	TRBJ2-3	0.000281363
																						B	TRBV13-3:CASSDENSGNTLYF:TRBJ1-3	CASSDENSGNTLYF	TRBV13-3	TRBJ1-3	0.000281363
																						B	TRBV13-1:CASSDEQQAPLF:TRBJ1-5	CASSDEQQAPLF	TRBV13-1	TRBJ1-5	0.000281363
																						B	TRBV13-3:CASSDETGQLYF:TRBJ2-2	CASSDETGQLYF	TRBV13-3	TRBJ2-2	0.000281363
																						B	TRBV13-3:CASSDEVSGNTLYF:TRBJ1-3	CASSDEVSGNTLYF	TRBV13-3	TRBJ1-3	0.000281363
																						B	TRBV13-3:CASSDFGFYEQYF:TRBJ2-7	CASSDFGFYEQYF	TRBV13-3	TRBJ2-7	0.000281363
																						B	TRBV13-3:CASSDFRGDNERLFF:TRBJ1-4	CASSDFRGDNERLFF	TRBV13-3	TRBJ1-4	0.000281363
																						B	TRBV13-3:CASSDFTDQNTLYF:TRBJ2-4	CASSDFTDQNTLYF	TRBV13-3	TRBJ2-4	0.000281363
																						B	TRBV13-1:CASSDGAAEQFF:TRBJ2-1	CASSDGAAEQFF	TRBV13-1	TRBJ2-1	0.000281363
																						B	TRBV13-1:CASSDGDRGHAEQFF:TRBJ2-1	CASSDGDRGHAEQFF	TRBV13-1	TRBJ2-1	0.000281363
																						B	TRBV29:CASSDGDTEVFF:TRBJ1-1	CASSDGDTEVFF	TRBV29	TRBJ1-1	0.000281363
																						B	TRBV13-1:CASSDGDWGHSQNTLYF:TRBJ2-4	CASSDGDWGHSQNTLYF	TRBV13-1	TRBJ2-4	0.000281363
																						B	TRBV13-3:CASSDGEDTQYF:TRBJ2-5	CASSDGEDTQYF	TRBV13-3	TRBJ2-5	0.000281363
																						B	TRBV13-1:CASSDGGAYEQYF:TRBJ2-7	CASSDGGAYEQYF	TRBV13-1	TRBJ2-7	0.000281363
																						B	TRBV13-1:CASSDGGDTQYF:TRBJ2-5	CASSDGGDTQYF	TRBV13-1	TRBJ2-5	0.000281363
																						B	TRBV13-1:CASSDGGGSYEQYF:TRBJ2-7	CASSDGGGSYEQYF	TRBV13-1	TRBJ2-7	0.000281363
																						B	TRBV13-1:CASSDGGHSNTEVFF:TRBJ1-1	CASSDGGHSNTEVFF	TRBV13-1	TRBJ1-1	0.000281363
																						B	TRBV13-1:CASSDGGPETLYF:TRBJ2-3	CASSDGGPETLYF	TRBV13-1	TRBJ2-3	0.000281363
																						B	TRBV13-1:CASSDGGRPYEQYF:TRBJ2-7	CASSDGGRPYEQYF	TRBV13-1	TRBJ2-7	0.000281363
																						B	TRBV13-1:CASSDGGSGNTLYF:TRBJ1-3	CASSDGGSGNTLYF	TRBV13-1	TRBJ1-3	0.000281363
																						B	TRBV13-1:CASSDGGVFF:TRBJ1-1	CASSDGGVFF	TRBV13-1	TRBJ1-1	0.000281363
																						B	TRBV13-3:CASSDGKNSDYTF:TRBJ1-2	CASSDGKNSDYTF	TRBV13-3	TRBJ1-2	0.000281363
																						B	TRBV13-3:CASSDGLGSETLYF:TRBJ2-3	CASSDGLGSETLYF	TRBV13-3	TRBJ2-3	0.000281363
																						B	TRBV13-3:CASSDGQGEQYF:TRBJ2-7	CASSDGQGEQYF	TRBV13-3	TRBJ2-7	0.000281363
																						B	TRBV13-3:CASSDGSYEQYF:TRBJ2-7	CASSDGSYEQYF	TRBV13-3	TRBJ2-7	0.000281363
																						B	TRBV13-1:CASSDGTDQAPLF:TRBJ1-5	CASSDGTDQAPLF	TRBV13-1	TRBJ1-5	0.000281363
																						B	TRBV13-1:CASSDGTGPSGNTLYF:TRBJ1-3	CASSDGTGPSGNTLYF	TRBV13-1	TRBJ1-3	0.000281363
																						B	TRBV13-1:CASSDGTGVNQDTQYF:TRBJ2-5	CASSDGTGVNQDTQYF	TRBV13-1	TRBJ2-5	0.000281363
																						B	TRBV13-1:CASSDGTGVYEQYF:TRBJ2-7	CASSDGTGVYEQYF	TRBV13-1	TRBJ2-7	0.000281363
																						B	TRBV13-1:CASSDGTVNERLFF:TRBJ1-4	CASSDGTVNERLFF	TRBV13-1	TRBJ1-4	0.000281363
																						B	TRBV13-1:CASSDGTYSDYTF:TRBJ1-2	CASSDGTYSDYTF	TRBV13-1	TRBJ1-2	0.000281363
																						B	TRBV13-1:CASSDGWGNYEQYF:TRBJ2-7	CASSDGWGNYEQYF	TRBV13-1	TRBJ2-7	0.000281363
																						B	TRBV13-1:CASSDHNTEVFF:TRBJ1-1	CASSDHNTEVFF	TRBV13-1	TRBJ1-1	0.000281363
																						B	TRBV13-3:CASSDKGQTYEQYF:TRBJ2-7	CASSDKGQTYEQYF	TRBV13-3	TRBJ2-7	0.000281363
																						B	TRBV13-3:CASSDKGSGNTLYF:TRBJ1-3	CASSDKGSGNTLYF	TRBV13-3	TRBJ1-3	0.000281363
																						B	TRBV13-1:CASSDLGAYEQYF:TRBJ2-7	CASSDLGAYEQYF	TRBV13-1	TRBJ2-7	0.000281363
																						B	TRBV13-1:CASSDLGDSYEQYF:TRBJ2-7	CASSDLGDSYEQYF	TRBV13-1	TRBJ2-7	0.000281363
																						B	TRBV13-3:CASSDLGFYEQYF:TRBJ2-7	CASSDLGFYEQYF	TRBV13-3	TRBJ2-7	0.000281363
																						B	TRBV13-1:CASSDLGGSETLYF:TRBJ2-3	CASSDLGGSETLYF	TRBV13-1	TRBJ2-3	0.000281363
																						B	TRBV13-1:CASSDLSYNSPLYF:TRBJ1-6	CASSDLSYNSPLYF	TRBV13-1	TRBJ1-6	0.000281363
																						B	TRBV13-1:CASSDNSPLYF:TRBJ1-6	CASSDNSPLYF	TRBV13-1	TRBJ1-6	0.000281363
																						B	TRBV19:CASSDNSQNTLYF:TRBJ2-4	CASSDNSQNTLYF	TRBV19	TRBJ2-4	0.000281363
																						B	TRBV13-3:CASSDNYEQYF:TRBJ2-7	CASSDNYEQYF	TRBV13-3	TRBJ2-7	0.000281363
																						B	TRBV13-1:CASSDPAGVEVFF:TRBJ1-1	CASSDPAGVEVFF	TRBV13-1	TRBJ1-1	0.000281363
																						B	TRBV13-3:CASSDPGSNTEVFF:TRBJ1-1	CASSDPGSNTEVFF	TRBV13-3	TRBJ1-1	0.000281363
																						B	TRBV13-1:CASSDQGDSDYTF:TRBJ1-2	CASSDQGDSDYTF	TRBV13-1	TRBJ1-2	0.000281363
																						B	TRBV13-1:CASSDQGDSPLYF:TRBJ1-6	CASSDQGDSPLYF	TRBV13-1	TRBJ1-6	0.000281363
																						B	TRBV13-1:CASSDQGTEVFF:TRBJ1-1	CASSDQGTEVFF	TRBV13-1	TRBJ1-1	0.000281363
																						B	TRBV13-3:CASSDQYEQYF:TRBJ2-7	CASSDQYEQYF	TRBV13-3	TRBJ2-7	0.000281363
																						B	TRBV12-1:CASSDRAGSDYTF:TRBJ1-2	CASSDRAGSDYTF	TRBV12-1	TRBJ1-2	0.000281363
																						B	TRBV13-1:CASSDRANSDYTF:TRBJ1-2	CASSDRANSDYTF	TRBV13-1	TRBJ1-2	0.000281363
																						B	TRBV13-1:CASSDREISNERLFF:TRBJ1-4	CASSDREISNERLFF	TRBV13-1	TRBJ1-4	0.000281363
																						B	TRBV13-3:CASSDRGDNQAPLF:TRBJ1-5	CASSDRGDNQAPLF	TRBV13-3	TRBJ1-5	0.000281363
																						B	TRBV13-1:CASSDRGGTGQLYF:TRBJ2-2	CASSDRGGTGQLYF	TRBV13-1	TRBJ2-2	0.000281363
																						B	TRBV13-1:CASSDRGQNSGNTLYF:TRBJ1-3	CASSDRGQNSGNTLYF	TRBV13-1	TRBJ1-3	0.000281363
																						B	TRBV13-3:CASSDRGRNSDYTF:TRBJ1-2	CASSDRGRNSDYTF	TRBV13-3	TRBJ1-2	0.000281363
																						B	TRBV13-3:CASSDRGRRGAEQFF:TRBJ2-1	CASSDRGRRGAEQFF	TRBV13-3	TRBJ2-1	0.000281363
																						B	TRBV17:CASSDRGRSNTEVFF:TRBJ1-1	CASSDRGRSNTEVFF	TRBV17	TRBJ1-1	0.000281363
																						B	TRBV13-1:CASSDRGTYEQYF:TRBJ2-7	CASSDRGTYEQYF	TRBV13-1	TRBJ2-7	0.000281363
																						B	TRBV13-3:CASSDRISNTEVFF:TRBJ1-1	CASSDRISNTEVFF	TRBV13-3	TRBJ1-1	0.000281363
																						B	TRBV13-1:CASSDRLGGAETLYF:TRBJ2-3	CASSDRLGGAETLYF	TRBV13-1	TRBJ2-3	0.000281363
																						B	TRBV13-3:CASSDRQGPNERLFF:TRBJ1-4	CASSDRQGPNERLFF	TRBV13-3	TRBJ1-4	0.000281363
																						B	TRBV13-1:CASSDRQRANSDYTF:TRBJ1-2	CASSDRQRANSDYTF	TRBV13-1	TRBJ1-2	0.000281363
																						B	TRBV13-3:CASSDRTGDAETLYF:TRBJ2-3	CASSDRTGDAETLYF	TRBV13-3	TRBJ2-3	0.000281363
																						B	TRBV13-1:CASSDRTGDNNQAPLF:TRBJ1-5	CASSDRTGDNNQAPLF	TRBV13-1	TRBJ1-5	0.000281363
																						B	TRBV3:CASSDRVGTEVFF:TRBJ1-1	CASSDRVGTEVFF	TRBV3	TRBJ1-1	0.000281363
																						B	TRBV13-1:CASSDSGNSDYTF:TRBJ1-2	CASSDSGNSDYTF	TRBV13-1	TRBJ1-2	0.000281363
																						B	TRBV13-3:CASSDSGQPYEQYF:TRBJ2-7	CASSDSGQPYEQYF	TRBV13-3	TRBJ2-7	0.000281363
																						B	TRBV13-1:CASSDSISNERLFF:TRBJ1-4	CASSDSISNERLFF	TRBV13-1	TRBJ1-4	0.000281363
																						B	TRBV13-3:CASSDSNTEVFF:TRBJ1-1	CASSDSNTEVFF	TRBV13-3	TRBJ1-1	0.000281363
																						B	TRBV13-1:CASSDSRENTLYF:TRBJ2-4	CASSDSRENTLYF	TRBV13-1	TRBJ2-4	0.000281363
																						B	TRBV13-3:CASSDTGKGSPLYF:TRBJ1-6	CASSDTGKGSPLYF	TRBV13-3	TRBJ1-6	0.000281363
																						B	TRBV13-3:CASSDVGDSYEQYF:TRBJ2-7	CASSDVGDSYEQYF	TRBV13-3	TRBJ2-7	0.000281363
																						B	TRBV13-3:CASSDVGQNYAEQFF:TRBJ2-1	CASSDVGQNYAEQFF	TRBV13-3	TRBJ2-1	0.000281363
																						B	TRBV13-1:CASSDVGTEVFF:TRBJ1-1	CASSDVGTEVFF	TRBV13-1	TRBJ1-1	0.000281363
																						B	TRBV13-1:CASSDVKLSYEQYF:TRBJ2-7	CASSDVKLSYEQYF	TRBV13-1	TRBJ2-7	0.000281363
																						B	TRBV13-3:CASSDVRGSYEQYF:TRBJ2-7	CASSDVRGSYEQYF	TRBV13-3	TRBJ2-7	0.000281363
																						B	TRBV13-1:CASSDVRNTEVFF:TRBJ1-1	CASSDVRNTEVFF	TRBV13-1	TRBJ1-1	0.000281363
																						B	TRBV13-3:CASSDVRSAETLYF:TRBJ2-3	CASSDVRSAETLYF	TRBV13-3	TRBJ2-3	0.000281363
																						B	TRBV13-1:CASSDWDQDTQYF:TRBJ2-5	CASSDWDQDTQYF	TRBV13-1	TRBJ2-5	0.000281363
																						B	TRBV13-1:CASSDWGANYAEQFF:TRBJ2-1	CASSDWGANYAEQFF	TRBV13-1	TRBJ2-1	0.000281363
																						B	TRBV13-3:CASSDWGDEQYF:TRBJ2-7	CASSDWGDEQYF	TRBV13-3	TRBJ2-7	0.000281363
																						B	TRBV13-3:CASSDWGDTGQLYF:TRBJ2-2	CASSDWGDTGQLYF	TRBV13-3	TRBJ2-2	0.000281363
																						B	TRBV13-1:CASSDWGGSSQNTLYF:TRBJ2-4	CASSDWGGSSQNTLYF	TRBV13-1	TRBJ2-4	0.000281363
																						B	TRBV13-3:CASSDWGSSYEQYF:TRBJ2-7	CASSDWGSSYEQYF	TRBV13-3	TRBJ2-7	0.000281363
																						B	TRBV13-3:CASSDWGSYEQYF:TRBJ2-7	CASSDWGSYEQYF	TRBV13-3	TRBJ2-7	0.000281363
																						B	TRBV3:CASSDWLNTGQLYF:TRBJ2-2	CASSDWLNTGQLYF	TRBV3	TRBJ2-2	0.000281363
																						B	TRBV13-1:CASSEAAEDTQYF:TRBJ2-5	CASSEAAEDTQYF	TRBV13-1	TRBJ2-5	0.000281363
																						B	TRBV13-3:CASSEDSYTLYF:TRBJ1-3	CASSEDSYTLYF	TRBV13-3	TRBJ1-3	0.000281363
																						B	TRBV13-3:CASSEEGREQYF:TRBJ2-7	CASSEEGREQYF	TRBV13-3	TRBJ2-7	0.000281363
																						B	TRBV13-3:CASSEGGASSAETLYF:TRBJ2-3	CASSEGGASSAETLYF	TRBV13-3	TRBJ2-3	0.000281363
																						B	TRBV13-3:CASSEGGGGAETLYF:TRBJ2-3	CASSEGGGGAETLYF	TRBV13-3	TRBJ2-3	0.000281363
																						B	TRBV13-3:CASSEGGLNQDTQYF:TRBJ2-5	CASSEGGLNQDTQYF	TRBV13-3	TRBJ2-5	0.000281363
																						B	TRBV13-3:CASSEGGSNERLFF:TRBJ1-4	CASSEGGSNERLFF	TRBV13-3	TRBJ1-4	0.000281363
																						B	TRBV13-1:CASSEGQGRGNTLYF:TRBJ1-3	CASSEGQGRGNTLYF	TRBV13-1	TRBJ1-3	0.000281363
																						B	TRBV13-1:CASSEGQLSNERLFF:TRBJ1-4	CASSEGQLSNERLFF	TRBV13-1	TRBJ1-4	0.000281363
																						B	TRBV13-1:CASSELGASAETLYF:TRBJ2-3	CASSELGASAETLYF	TRBV13-1	TRBJ2-3	0.000281363
																						B	TRBV13-3:CASSELGGPSQNTLYF:TRBJ2-4	CASSELGGPSQNTLYF	TRBV13-3	TRBJ2-4	0.000281363
																						B	TRBV13-1:CASSELGGYAEQFF:TRBJ2-1	CASSELGGYAEQFF	TRBV13-1	TRBJ2-1	0.000281363
																						B	TRBV15:CASSENTEVFF:TRBJ1-1	CASSENTEVFF	TRBV15	TRBJ1-1	0.000281363
																						B	TRBV13-1:CASSENWALYF:TRBJ2-4	CASSENWALYF	TRBV13-1	TRBJ2-4	0.000281363
																						B	TRBV12-1:CASSENYEQYF:TRBJ2-7	CASSENYEQYF	TRBV12-1	TRBJ2-7	0.000281363
																						B	TRBV13-3:CASSERADEQYF:TRBJ2-7	CASSERADEQYF	TRBV13-3	TRBJ2-7	0.000281363
																						B	TRBV13-3:CASSERDRNQAPLF:TRBJ1-5	CASSERDRNQAPLF	TRBV13-3	TRBJ1-5	0.000281363
																						B	TRBV13-3:CASSERGDSDYTF:TRBJ1-2	CASSERGDSDYTF	TRBV13-3	TRBJ1-2	0.000281363
																						B	TRBV13-3:CASSERGRNYAEQFF:TRBJ2-1	CASSERGRNYAEQFF	TRBV13-3	TRBJ2-1	0.000281363
																						B	TRBV13-1:CASSERNQAPLF:TRBJ1-5	CASSERNQAPLF	TRBV13-1	TRBJ1-5	0.000281363
																						B	TRBV13-3:CASSERYAEQFF:TRBJ2-1	CASSERYAEQFF	TRBV13-3	TRBJ2-1	0.000281363
																						B	TRBV13-3:CASSESRYEQYF:TRBJ2-7	CASSESRYEQYF	TRBV13-3	TRBJ2-7	0.000281363
																						B	TRBV13-3:CASSETGGQDTQYF:TRBJ2-5	CASSETGGQDTQYF	TRBV13-3	TRBJ2-5	0.000281363
																						B	TRBV13-1:CASSETGNTEVFF:TRBJ1-1	CASSETGNTEVFF	TRBV13-1	TRBJ1-1	0.000281363
																						B	TRBV13-3:CASSETGVSPDYTF:TRBJ1-2	CASSETGVSPDYTF	TRBV13-3	TRBJ1-2	0.000281363
																						B	TRBV14:CASSFANSAETLYF:TRBJ2-3	CASSFANSAETLYF	TRBV14	TRBJ2-3	0.000281363
																						B	TRBV15:CASSFDGNQDTQYF:TRBJ2-5	CASSFDGNQDTQYF	TRBV15	TRBJ2-5	0.000281363
																						B	TRBV15:CASSFDWGDEQYF:TRBJ2-7	CASSFDWGDEQYF	TRBV15	TRBJ2-7	0.000281363
																						B	TRBV4:CASSFDWGGAQDTQYF:TRBJ2-5	CASSFDWGGAQDTQYF	TRBV4	TRBJ2-5	0.000281363
																						B	TRBV3:CASSFFGTANSDYTF:TRBJ1-2	CASSFFGTANSDYTF	TRBV3	TRBJ1-2	0.000281363
																						B	TRBV29:CASSFGASAETLYF:TRBJ2-3	CASSFGASAETLYF	TRBV29	TRBJ2-3	0.000281363
																						B	TRBV29:CASSFGDGEQYF:TRBJ2-7	CASSFGDGEQYF	TRBV29	TRBJ2-7	0.000281363
																						B	TRBV15:CASSFGETLYF:TRBJ2-3	CASSFGETLYF	TRBV15	TRBJ2-3	0.000281363
																						B	TRBV14:CASSFGGANTEVFF:TRBJ1-1	CASSFGGANTEVFF	TRBV14	TRBJ1-1	0.000281363
																						B	TRBV15:CASSFGGRNTEVFF:TRBJ1-1	CASSFGGRNTEVFF	TRBV15	TRBJ1-1	0.000281363
																						B	TRBV3:CASSFGHKYEQYF:TRBJ2-7	CASSFGHKYEQYF	TRBV3	TRBJ2-7	0.000281363
																						B	TRBV16:CASSFGLGGYEQYF:TRBJ2-7	CASSFGLGGYEQYF	TRBV16	TRBJ2-7	0.000281363
																						B	TRBV14:CASSFGLGSETLYF:TRBJ2-3	CASSFGLGSETLYF	TRBV14	TRBJ2-3	0.000281363
																						B	TRBV14:CASSFGQNTEVFF:TRBJ1-1	CASSFGQNTEVFF	TRBV14	TRBJ1-1	0.000281363
																						B	TRBV15:CASSFGQYEQYF:TRBJ2-7	CASSFGQYEQYF	TRBV15	TRBJ2-7	0.000281363
																						B	TRBV4:CASSFGRENTGQLYF:TRBJ2-2	CASSFGRENTGQLYF	TRBV4	TRBJ2-2	0.000281363
																						B	TRBV15:CASSFGSGNTLYF:TRBJ1-3	CASSFGSGNTLYF	TRBV15	TRBJ1-3	0.000281363
																						B	TRBV16:CASSFGTEEVFF:TRBJ1-1	CASSFGTEEVFF	TRBV16	TRBJ1-1	0.000281363
																						B	TRBV16:CASSFGTGGSDYTF:TRBJ1-2	CASSFGTGGSDYTF	TRBV16	TRBJ1-2	0.000281363
																						B	TRBV3:CASSFGTGGTEVFF:TRBJ1-1	CASSFGTGGTEVFF	TRBV3	TRBJ1-1	0.000281363
																						B	TRBV4:CASSFGTGNYAEQFF:TRBJ2-1	CASSFGTGNYAEQFF	TRBV4	TRBJ2-1	0.000281363
																						B	TRBV14:CASSFGTGSTGQLYF:TRBJ2-2	CASSFGTGSTGQLYF	TRBV14	TRBJ2-2	0.000281363
																						B	TRBV3:CASSFKNTEVFF:TRBJ1-1	CASSFKNTEVFF	TRBV3	TRBJ1-1	0.000281363
																						B	TRBV14:CASSFLPGQLYF:TRBJ2-2	CASSFLPGQLYF	TRBV14	TRBJ2-2	0.000281363
																						B	TRBV14:CASSFNRVGEQYF:TRBJ2-7	CASSFNRVGEQYF	TRBV14	TRBJ2-7	0.000281363
																						B	TRBV14:CASSFPGQDTQYF:TRBJ2-5	CASSFPGQDTQYF	TRBV14	TRBJ2-5	0.000281363
																						B	TRBV29:CASSFPGYEQYF:TRBJ2-7	CASSFPGYEQYF	TRBV29	TRBJ2-7	0.000281363
																						B	TRBV4:CASSFRDRDEQYF:TRBJ2-7	CASSFRDRDEQYF	TRBV4	TRBJ2-7	0.000281363
																						B	TRBV3:CASSFRDRGYEQYF:TRBJ2-7	CASSFRDRGYEQYF	TRBV3	TRBJ2-7	0.000281363
																						B	TRBV16:CASSFRDSYAEQFF:TRBJ2-1	CASSFRDSYAEQFF	TRBV16	TRBJ2-1	0.000281363
																						B	TRBV4:CASSFRDWGNYAEQFF:TRBJ2-1	CASSFRDWGNYAEQFF	TRBV4	TRBJ2-1	0.000281363
																						B	TRBV15:CASSFRGGEQYF:TRBJ2-7	CASSFRGGEQYF	TRBV15	TRBJ2-7	0.000281363
																						B	TRBV15:CASSFRGPSQNTLYF:TRBJ2-4	CASSFRGPSQNTLYF	TRBV15	TRBJ2-4	0.000281363
																						B	TRBV3:CASSFRGQNTLYF:TRBJ2-4	CASSFRGQNTLYF	TRBV3	TRBJ2-4	0.000281363
																						B	TRBV29:CASSFRGRTEVFF:TRBJ1-1	CASSFRGRTEVFF	TRBV29	TRBJ1-1	0.000281363
																						B	TRBV14:CASSFRQGAEVFF:TRBJ1-1	CASSFRQGAEVFF	TRBV14	TRBJ1-1	0.000281363
																						B	TRBV14:CASSFRQGNYAEQFF:TRBJ2-1	CASSFRQGNYAEQFF	TRBV14	TRBJ2-1	0.000281363
																						B	TRBV4:CASSFRVAETLYF:TRBJ2-3	CASSFRVAETLYF	TRBV4	TRBJ2-3	0.000281363
																						B	TRBV29:CASSFSTGVQDTQYF:TRBJ2-5	CASSFSTGVQDTQYF	TRBV29	TRBJ2-5	0.000281363
																						B	TRBV14:CASSFTGGVYEQYF:TRBJ2-7	CASSFTGGVYEQYF	TRBV14	TRBJ2-7	0.000281363
																						B	TRBV3:CASSFTGNTGQLYF:TRBJ2-2	CASSFTGNTGQLYF	TRBV3	TRBJ2-2	0.000281363
																						B	TRBV14:CASSFTGTEVFF:TRBJ1-1	CASSFTGTEVFF	TRBV14	TRBJ1-1	0.000281363
																						B	TRBV4:CASSFTGVSNERLFF:TRBJ1-4	CASSFTGVSNERLFF	TRBV4	TRBJ1-4	0.000281363
																						B	TRBV3:CASSFTGYSDYTF:TRBJ1-2	CASSFTGYSDYTF	TRBV3	TRBJ1-2	0.000281363
																						B	TRBV14:CASSFVATGQLYF:TRBJ2-2	CASSFVATGQLYF	TRBV14	TRBJ2-2	0.000281363
																						B	TRBV14:CASSFWGSQNTLYF:TRBJ2-4	CASSFWGSQNTLYF	TRBV14	TRBJ2-4	0.000281363
																						B	TRBV4:CASSFYQDTQYF:TRBJ2-5	CASSFYQDTQYF	TRBV4	TRBJ2-5	0.000281363
																						B	TRBV13-1:CASSGDERLFF:TRBJ1-4	CASSGDERLFF	TRBV13-1	TRBJ1-4	0.000281363
																						B	TRBV5:CASSGDNAEQFF:TRBJ2-1	CASSGDNAEQFF	TRBV5	TRBJ2-1	0.000281363
																						B	TRBV15:CASSGDTSNERLFF:TRBJ1-4	CASSGDTSNERLFF	TRBV15	TRBJ1-4	0.000281363
																						B	TRBV12-2:CASSGDWGSQNTLYF:TRBJ2-4	CASSGDWGSQNTLYF	TRBV12-2	TRBJ2-4	0.000281363
																						B	TRBV3:CASSGEGSDYTF:TRBJ1-2	CASSGEGSDYTF	TRBV3	TRBJ1-2	0.000281363
																						B	TRBV13-1:CASSGGGAGTGQLYF:TRBJ2-2	CASSGGGAGTGQLYF	TRBV13-1	TRBJ2-2	0.000281363
																						B	TRBV13-1:CASSGGGDYEQYF:TRBJ2-7	CASSGGGDYEQYF	TRBV13-1	TRBJ2-7	0.000281363
																						B	TRBV13-1:CASSGGIEQYF:TRBJ2-7	CASSGGIEQYF	TRBV13-1	TRBJ2-7	0.000281363
																						B	TRBV13-1:CASSGGQGAEVFF:TRBJ1-1	CASSGGQGAEVFF	TRBV13-1	TRBJ1-1	0.000281363
																						B	TRBV13-3:CASSGGRNTEVFF:TRBJ1-1	CASSGGRNTEVFF	TRBV13-3	TRBJ1-1	0.000281363
																						B	TRBV12-1:CASSGGSSYEQYF:TRBJ2-7	CASSGGSSYEQYF	TRBV12-1	TRBJ2-7	0.000281363
																						B	TRBV13-3:CASSGKGASQNTLYF:TRBJ2-4	CASSGKGASQNTLYF	TRBV13-3	TRBJ2-4	0.000281363
																						B	TRBV13-1:CASSGLASAETLYF:TRBJ2-3	CASSGLASAETLYF	TRBV13-1	TRBJ2-3	0.000281363
																						B	TRBV13-1:CASSGLGFSAETLYF:TRBJ2-3	CASSGLGFSAETLYF	TRBV13-1	TRBJ2-3	0.000281363
																						B	TRBV13-3:CASSGLGSYAEQFF:TRBJ2-1	CASSGLGSYAEQFF	TRBV13-3	TRBJ2-1	0.000281363
																						B	TRBV19:CASSGLRGGDTLYF:TRBJ2-4	CASSGLRGGDTLYF	TRBV19	TRBJ2-4	0.000281363
																						B	TRBV12-2:CASSGREDNERLFF:TRBJ1-4	CASSGREDNERLFF	TRBV12-2	TRBJ1-4	0.000281363
																						B	TRBV4:CASSGRGAEVFF:TRBJ1-1	CASSGRGAEVFF	TRBV4	TRBJ1-1	0.000281363
																						B	TRBV13-1:CASSGSSAETLYF:TRBJ2-3	CASSGSSAETLYF	TRBV13-1	TRBJ2-3	0.000281363
																						B	TRBV13-3:CASSGSYEQYF:TRBJ2-7	CASSGSYEQYF	TRBV13-3	TRBJ2-7	0.000281363
																						B	TRBV13-3:CASSGTATGQLYF:TRBJ2-2	CASSGTATGQLYF	TRBV13-3	TRBJ2-2	0.000281363
																						B	TRBV13-1:CASSGTGGDTQYF:TRBJ2-5	CASSGTGGDTQYF	TRBV13-1	TRBJ2-5	0.000281363
																						B	TRBV12-2:CASSGTGNSDYTF:TRBJ1-2	CASSGTGNSDYTF	TRBV12-2	TRBJ1-2	0.000281363
																						B	TRBV17:CASSGTGTNERLFF:TRBJ1-4	CASSGTGTNERLFF	TRBV17	TRBJ1-4	0.000281363
																						B	TRBV13-1:CASSGTPSQNTLYF:TRBJ2-4	CASSGTPSQNTLYF	TRBV13-1	TRBJ2-4	0.000281363
																						B	TRBV13-1:CASSGTSYNSPLYF:TRBJ1-6	CASSGTSYNSPLYF	TRBV13-1	TRBJ1-6	0.000281363
																						B	TRBV16:CASSGTTSQNTLYF:TRBJ2-4	CASSGTTSQNTLYF	TRBV16	TRBJ2-4	0.000281363
																						B	TRBV12-2:CASSHGDWENTLYF:TRBJ2-4	CASSHGDWENTLYF	TRBV12-2	TRBJ2-4	0.000281363
																						B	TRBV15:CASSHGENYAEQFF:TRBJ2-1	CASSHGENYAEQFF	TRBV15	TRBJ2-1	0.000281363
																						B	TRBV3:CASSHGFQNTLYF:TRBJ2-4	CASSHGFQNTLYF	TRBV3	TRBJ2-4	0.000281363
																						B	TRBV17:CASSHGGANQDTQYF:TRBJ2-5	CASSHGGANQDTQYF	TRBV17	TRBJ2-5	0.000281363
																						B	TRBV12-1:CASSHNSDYTF:TRBJ1-2	CASSHNSDYTF	TRBV12-1	TRBJ1-2	0.000281363
																						B	TRBV13-3:CASSHRDWEDTQYF:TRBJ2-5	CASSHRDWEDTQYF	TRBV13-3	TRBJ2-5	0.000281363
																						B	TRBV12-1:CASSHRDWGAETLYF:TRBJ2-3	CASSHRDWGAETLYF	TRBV12-1	TRBJ2-3	0.000281363
																						B	TRBV12-1:CASSHRLGSGSQNTLYF:TRBJ2-4	CASSHRLGSGSQNTLYF	TRBV12-1	TRBJ2-4	0.000281363
																						B	TRBV16:CASSHSHWDNYAEQFF:TRBJ2-1	CASSHSHWDNYAEQFF	TRBV16	TRBJ2-1	0.000281363
																						B	TRBV26:CASSHWGSSAETLYF:TRBJ2-3	CASSHWGSSAETLYF	TRBV26	TRBJ2-3	0.000281363
																						B	TRBV19:CASSIAGANTEVFF:TRBJ1-1	CASSIAGANTEVFF	TRBV19	TRBJ1-1	0.000281363
																						B	TRBV19:CASSIAGGARETLYF:TRBJ2-3	CASSIAGGARETLYF	TRBV19	TRBJ2-3	0.000281363
																						B	TRBV19:CASSIDRRNQAPLF:TRBJ1-5	CASSIDRRNQAPLF	TRBV19	TRBJ1-5	0.000281363
																						B	TRBV19:CASSIDSAETLYF:TRBJ2-3	CASSIDSAETLYF	TRBV19	TRBJ2-3	0.000281363
																						B	TRBV19:CASSIFWGQDTQYF:TRBJ2-5	CASSIFWGQDTQYF	TRBV19	TRBJ2-5	0.000281363
																						B	TRBV19:CASSIGAGQGDTQYF:TRBJ2-5	CASSIGAGQGDTQYF	TRBV19	TRBJ2-5	0.000281363
																						B	TRBV19:CASSIGGANTEVFF:TRBJ1-1	CASSIGGANTEVFF	TRBV19	TRBJ1-1	0.000281363
																						B	TRBV19:CASSIGQYNSPLYF:TRBJ1-6	CASSIGQYNSPLYF	TRBV19	TRBJ1-6	0.000281363
																						B	TRBV19:CASSIGREGTEVFF:TRBJ1-1	CASSIGREGTEVFF	TRBV19	TRBJ1-1	0.000281363
																						B	TRBV19:CASSIGTGGAREQYF:TRBJ2-7	CASSIGTGGAREQYF	TRBV19	TRBJ2-7	0.000281363
																						B	TRBV19:CASSIGVWEQYF:TRBJ2-7	CASSIGVWEQYF	TRBV19	TRBJ2-7	0.000281363
																						B	TRBV19:CASSIKGENTEVFF:TRBJ1-1	CASSIKGENTEVFF	TRBV19	TRBJ1-1	0.000281363
																						B	TRBV19:CASSIRGDSGNTLYF:TRBJ1-3	CASSIRGDSGNTLYF	TRBV19	TRBJ1-3	0.000281363
																						B	TRBV19:CASSIRGFGNTLYF:TRBJ1-3	CASSIRGFGNTLYF	TRBV19	TRBJ1-3	0.000281363
																						B	TRBV19:CASSIRGSQNTLYF:TRBJ2-4	CASSIRGSQNTLYF	TRBV19	TRBJ2-4	0.000281363
																						B	TRBV19:CASSIRRVYEQYF:TRBJ2-7	CASSIRRVYEQYF	TRBV19	TRBJ2-7	0.000281363
																						B	TRBV19:CASSIRSNYAEQFF:TRBJ2-1	CASSIRSNYAEQFF	TRBV19	TRBJ2-1	0.000281363
																						B	TRBV16:CASSIRTEVFF:TRBJ1-1	CASSIRTEVFF	TRBV16	TRBJ1-1	0.000281363
																						B	TRBV19:CASSIRTFNERLFF:TRBJ1-4	CASSIRTFNERLFF	TRBV19	TRBJ1-4	0.000281363
																						B	TRBV19:CASSISAETLYF:TRBJ2-3	CASSISAETLYF	TRBV19	TRBJ2-3	0.000281363
																						B	TRBV19:CASSISKYEQYF:TRBJ2-7	CASSISKYEQYF	TRBV19	TRBJ2-7	0.000281363
																						B	TRBV19:CASSIVRGNTEVFF:TRBJ1-1	CASSIVRGNTEVFF	TRBV19	TRBJ1-1	0.000281363
																						B	TRBV19:CASSIWGERLFF:TRBJ1-4	CASSIWGERLFF	TRBV19	TRBJ1-4	0.000281363
																						B	TRBV19:CASSIWGFQNTLYF:TRBJ2-4	CASSIWGFQNTLYF	TRBV19	TRBJ2-4	0.000281363
																						B	TRBV19:CASSIYNSPLYF:TRBJ1-6	CASSIYNSPLYF	TRBV19	TRBJ1-6	0.000281363
																						B	TRBV12-2:CASSKLGYEQYF:TRBJ2-7	CASSKLGYEQYF	TRBV12-2	TRBJ2-7	0.000281363
																						B	TRBV19:CASSKQGGNTEVFF:TRBJ1-1	CASSKQGGNTEVFF	TRBV19	TRBJ1-1	0.000281363
																						B	TRBV3:CASSKTEDSDYTF:TRBJ1-2	CASSKTEDSDYTF	TRBV3	TRBJ1-2	0.000281363
																						B	TRBV3:CASSLAAGRAQDTKYF:TRBJ2-5	CASSLAAGRAQDTKYF	TRBV3	TRBJ2-5	0.000281363
																						B	TRBV3:CASSLAAGRAQDTQYF:TRBJ2-5	CASSLAAGRAQDTQYF	TRBV3	TRBJ2-5	0.000281363
																						B	TRBV12-1:CASSLAASQNTLYF:TRBJ2-4	CASSLAASQNTLYF	TRBV12-1	TRBJ2-4	0.000281363
																						B	TRBV15:CASSLADGPAETLYF:TRBJ2-3	CASSLADGPAETLYF	TRBV15	TRBJ2-3	0.000281363
																						B	TRBV16:CASSLAENSDYTF:TRBJ1-2	CASSLAENSDYTF	TRBV16	TRBJ1-2	0.000281363
																						B	TRBV12-1:CASSLAGGAREQYF:TRBJ2-7	CASSLAGGAREQYF	TRBV12-1	TRBJ2-7	0.000281363
																						B	TRBV16:CASSLAGGAREQYF:TRBJ2-7	CASSLAGGAREQYF	TRBV16	TRBJ2-7	0.000281363
																						B	TRBV12-2:CASSLAGGGTEVFF:TRBJ1-1	CASSLAGGGTEVFF	TRBV12-2	TRBJ1-1	0.000281363
																						B	TRBV3:CASSLAGLGTEVFF:TRBJ1-1	CASSLAGLGTEVFF	TRBV3	TRBJ1-1	0.000281363
																						B	TRBV16:CASSLAGTGEAPLF:TRBJ1-5	CASSLAGTGEAPLF	TRBV16	TRBJ1-5	0.000281363
																						B	TRBV3:CASSLAGTGNTGQLYF:TRBJ2-2	CASSLAGTGNTGQLYF	TRBV3	TRBJ2-2	0.000281363
																						B	TRBV15:CASSLAGTGWDTEVFF:TRBJ1-1	CASSLAGTGWDTEVFF	TRBV15	TRBJ1-1	0.000281363
																						B	TRBV12-1:CASSLAGYSDYTF:TRBJ1-2	CASSLAGYSDYTF	TRBV12-1	TRBJ1-2	0.000281363
																						B	TRBV14:CASSLAKYEQYF:TRBJ2-7	CASSLAKYEQYF	TRBV14	TRBJ2-7	0.000281363
																						B	TRBV16:CASSLALGGLEQYF:TRBJ2-7	CASSLALGGLEQYF	TRBV16	TRBJ2-7	0.000281363
																						B	TRBV15:CASSLALNYAEQFF:TRBJ2-1	CASSLALNYAEQFF	TRBV15	TRBJ2-1	0.000281363
																						B	TRBV12-1:CASSLAPGQGVFF:TRBJ1-1	CASSLAPGQGVFF	TRBV12-1	TRBJ1-1	0.000281363
																						B	TRBV12-2:CASSLAPLERLFF:TRBJ1-4	CASSLAPLERLFF	TRBV12-2	TRBJ1-4	0.000281363
																						B	TRBV3:CASSLAQQDTQYF:TRBJ2-5	CASSLAQQDTQYF	TRBV3	TRBJ2-5	0.000281363
																						B	TRBV3:CASSLAWGGHNYAEQFF:TRBJ2-1	CASSLAWGGHNYAEQFF	TRBV3	TRBJ2-1	0.000281363
																						B	TRBV29:CASSLAYEQYF:TRBJ2-7	CASSLAYEQYF	TRBV29	TRBJ2-7	0.000281363
																						B	TRBV12-2:CASSLDASAETLYF:TRBJ2-3	CASSLDASAETLYF	TRBV12-2	TRBJ2-3	0.000281363
																						B	TRBV16:CASSLDEASEVFF:TRBJ1-1	CASSLDEASEVFF	TRBV16	TRBJ1-1	0.000281363
																						B	TRBV16:CASSLDEQYF:TRBJ2-7	CASSLDEQYF	TRBV16	TRBJ2-7	0.000281363
																						B	TRBV16:CASSLDFNSGNTLYF:TRBJ1-3	CASSLDFNSGNTLYF	TRBV16	TRBJ1-3	0.000281363
																						B	TRBV15:CASSLDGANSDYTF:TRBJ1-2	CASSLDGANSDYTF	TRBV15	TRBJ1-2	0.000281363
																						B	TRBV16:CASSLDGANSQNTLYF:TRBJ2-4	CASSLDGANSQNTLYF	TRBV16	TRBJ2-4	0.000281363
																						B	TRBV16:CASSLDGGLEAEQFF:TRBJ2-1	CASSLDGGLEAEQFF	TRBV16	TRBJ2-1	0.000281363
																						B	TRBV16:CASSLDGSYNSPLYF:TRBJ1-6	CASSLDGSYNSPLYF	TRBV16	TRBJ1-6	0.000281363
																						B	TRBV16:CASSLDGTEVSQDTQYF:TRBJ2-5	CASSLDGTEVSQDTQYF	TRBV16	TRBJ2-5	0.000281363
																						B	TRBV12-1:CASSLDHSAETLYF:TRBJ2-3	CASSLDHSAETLYF	TRBV12-1	TRBJ2-3	0.000281363
																						B	TRBV16:CASSLDHSSNERLFF:TRBJ1-4	CASSLDHSSNERLFF	TRBV16	TRBJ1-4	0.000281363
																						B	TRBV19:CASSLDKSSAETLYF:TRBJ2-3	CASSLDKSSAETLYF	TRBV19	TRBJ2-3	0.000281363
																						B	TRBV16:CASSLDLPGDTGQLYF:TRBJ2-2	CASSLDLPGDTGQLYF	TRBV16	TRBJ2-2	0.000281363
																						B	TRBV12-2:CASSLDNANTEVFF:TRBJ1-1	CASSLDNANTEVFF	TRBV12-2	TRBJ1-1	0.000281363
																						B	TRBV12-1:CASSLDNYSGNTLYF:TRBJ1-3	CASSLDNYSGNTLYF	TRBV12-1	TRBJ1-3	0.000281363
																						B	TRBV3:CASSLDPANSDYTF:TRBJ1-2	CASSLDPANSDYTF	TRBV3	TRBJ1-2	0.000281363
																						B	TRBV16:CASSLDPGTDISNERLFF:TRBJ1-4	CASSLDPGTDISNERLFF	TRBV16	TRBJ1-4	0.000281363
																						B	TRBV12-1:CASSLDPYEQYF:TRBJ2-7	CASSLDPYEQYF	TRBV12-1	TRBJ2-7	0.000281363
																						B	TRBV12-2:CASSLDRAEVFF:TRBJ1-1	CASSLDRAEVFF	TRBV12-2	TRBJ1-1	0.000281363
																						B	TRBV12-2:CASSLDRANSDYTF:TRBJ1-2	CASSLDRANSDYTF	TRBV12-2	TRBJ1-2	0.000281363
																						B	TRBV3:CASSLDREDEQYF:TRBJ2-7	CASSLDREDEQYF	TRBV3	TRBJ2-7	0.000281363
																						B	TRBV4:CASSLDREDTEVFF:TRBJ1-1	CASSLDREDTEVFF	TRBV4	TRBJ1-1	0.000281363
																						B	TRBV12-2:CASSLDRGAETLYF:TRBJ2-3	CASSLDRGAETLYF	TRBV12-2	TRBJ2-3	0.000281363
																						B	TRBV16:CASSLDRGARDTQYF:TRBJ2-5	CASSLDRGARDTQYF	TRBV16	TRBJ2-5	0.000281363
																						B	TRBV4:CASSLDRGEVFF:TRBJ1-1	CASSLDRGEVFF	TRBV4	TRBJ1-1	0.000281363
																						B	TRBV3:CASSLDRRVGQNTLYF:TRBJ2-4	CASSLDRRVGQNTLYF	TRBV3	TRBJ2-4	0.000281363
																						B	TRBV12-1:CASSLDRVPDYTF:TRBJ1-2	CASSLDRVPDYTF	TRBV12-1	TRBJ1-2	0.000281363
																						B	TRBV16:CASSLDSGGYEQYF:TRBJ2-7	CASSLDSGGYEQYF	TRBV16	TRBJ2-7	0.000281363
																						B	TRBV12-2:CASSLDTGGRDTQYF:TRBJ2-5	CASSLDTGGRDTQYF	TRBV12-2	TRBJ2-5	0.000281363
																						B	TRBV12-2:CASSLDTGGSAEQFF:TRBJ2-1	CASSLDTGGSAEQFF	TRBV12-2	TRBJ2-1	0.000281363
																						B	TRBV16:CASSLDTGKDTQYF:TRBJ2-5	CASSLDTGKDTQYF	TRBV16	TRBJ2-5	0.000281363
																						B	TRBV3:CASSLDWGGDAEQFF:TRBJ2-1	CASSLDWGGDAEQFF	TRBV3	TRBJ2-1	0.000281363
																						B	TRBV15:CASSLDWGGEGAETLYF:TRBJ2-3	CASSLDWGGEGAETLYF	TRBV15	TRBJ2-3	0.000281363
																						B	TRBV14:CASSLDWGGGDEQYF:TRBJ2-7	CASSLDWGGGDEQYF	TRBV14	TRBJ2-7	0.000281363
																						B	TRBV17:CASSLDWGYEQYF:TRBJ2-7	CASSLDWGYEQYF	TRBV17	TRBJ2-7	0.000281363
																						B	TRBV4:CASSLDWGYEQYF:TRBJ2-7	CASSLDWGYEQYF	TRBV4	TRBJ2-7	0.000281363
																						B	TRBV12-1:CASSLEDKNTLYF:TRBJ2-4	CASSLEDKNTLYF	TRBV12-1	TRBJ2-4	0.000281363
																						B	TRBV12-2:CASSLEDRDNSPLYF:TRBJ1-6	CASSLEDRDNSPLYF	TRBV12-2	TRBJ1-6	0.000281363
																						B	TRBV12-1:CASSLEDWGGDPYEQYF:TRBJ2-7	CASSLEDWGGDPYEQYF	TRBV12-1	TRBJ2-7	0.000281363
																						B	TRBV12-2:CASSLEGAGNTLYF:TRBJ1-3	CASSLEGAGNTLYF	TRBV12-2	TRBJ1-3	0.000281363
																						B	TRBV16:CASSLEGGGAEQFF:TRBJ2-1	CASSLEGGGAEQFF	TRBV16	TRBJ2-1	0.000281363
																						B	TRBV26:CASSLEGGGIQNTLYF:TRBJ2-4	CASSLEGGGIQNTLYF	TRBV26	TRBJ2-4	0.000281363
																						B	TRBV3:CASSLEGISNERLFF:TRBJ1-4	CASSLEGISNERLFF	TRBV3	TRBJ1-4	0.000281363
																						B	TRBV16:CASSLEGLGGDTQYF:TRBJ2-5	CASSLEGLGGDTQYF	TRBV16	TRBJ2-5	0.000281363
																						B	TRBV12-2:CASSLEGNYAEQFF:TRBJ2-1	CASSLEGNYAEQFF	TRBV12-2	TRBJ2-1	0.000281363
																						B	TRBV12-2:CASSLEGTGNTEVFF:TRBJ1-1	CASSLEGTGNTEVFF	TRBV12-2	TRBJ1-1	0.000281363
																						B	TRBV3:CASSLEISNERLFF:TRBJ1-4	CASSLEISNERLFF	TRBV3	TRBJ1-4	0.000281363
																						B	TRBV12-2:CASSLELNSGNTLYF:TRBJ1-3	CASSLELNSGNTLYF	TRBV12-2	TRBJ1-3	0.000281363
																						B	TRBV16:CASSLEMGTEVFF:TRBJ1-1	CASSLEMGTEVFF	TRBV16	TRBJ1-1	0.000281363
																						B	TRBV12-2:CASSLEQFF:TRBJ2-1	CASSLEQFF	TRBV12-2	TRBJ2-1	0.000281363
																						B	TRBV12-2:CASSLEQGRNAEQFF:TRBJ2-1	CASSLEQGRNAEQFF	TRBV12-2	TRBJ2-1	0.000281363
																						B	TRBV12-2:CASSLERGSAETLYF:TRBJ2-3	CASSLERGSAETLYF	TRBV12-2	TRBJ2-3	0.000281363
																						B	TRBV12-2:CASSLERGVYEQYF:TRBJ2-7	CASSLERGVYEQYF	TRBV12-2	TRBJ2-7	0.000281363
																						B	TRBV12-2:CASSLERLFF:TRBJ1-4	CASSLERLFF	TRBV12-2	TRBJ1-4	0.000281363
																						B	TRBV16:CASSLERQGVYEQYF:TRBJ2-7	CASSLERQGVYEQYF	TRBV16	TRBJ2-7	0.000281363
																						B	TRBV5:CASSLETGGARNTQYF:TRBJ2-5	CASSLETGGARNTQYF	TRBV5	TRBJ2-5	0.000281363
																						B	TRBV12-2:CASSLETGGPSAETLYF:TRBJ2-3	CASSLETGGPSAETLYF	TRBV12-2	TRBJ2-3	0.000281363
																						B	TRBV12-2:CASSLEWAEQFF:TRBJ2-1	CASSLEWAEQFF	TRBV12-2	TRBJ2-1	0.000281363
																						B	TRBV16:CASSLEWGGREQYF:TRBJ2-7	CASSLEWGGREQYF	TRBV16	TRBJ2-7	0.000281363
																						B	TRBV3:CASSLEWGNYAEQFF:TRBJ2-1	CASSLEWGNYAEQFF	TRBV3	TRBJ2-1	0.000281363
																						B	TRBV29:CASSLFTQDTQYF:TRBJ2-5	CASSLFTQDTQYF	TRBV29	TRBJ2-5	0.000281363
																						B	TRBV12-1:CASSLGDGNTLYF:TRBJ1-3	CASSLGDGNTLYF	TRBV12-1	TRBJ1-3	0.000281363
																						B	TRBV16:CASSLGDKYAEQFF:TRBJ2-1	CASSLGDKYAEQFF	TRBV16	TRBJ2-1	0.000281363
																						B	TRBV16:CASSLGDTQYF:TRBJ2-5	CASSLGDTQYF	TRBV16	TRBJ2-5	0.000281363
																						B	TRBV12-2:CASSLGDWEYEQYF:TRBJ2-7	CASSLGDWEYEQYF	TRBV12-2	TRBJ2-7	0.000281363
																						B	TRBV16:CASSLGGAGDTQYF:TRBJ2-5	CASSLGGAGDTQYF	TRBV16	TRBJ2-5	0.000281363
																						B	TRBV16:CASSLGGAPETLYF:TRBJ2-3	CASSLGGAPETLYF	TRBV16	TRBJ2-3	0.000281363
																						B	TRBV3:CASSLGGAYEQYF:TRBJ2-7	CASSLGGAYEQYF	TRBV3	TRBJ2-7	0.000281363
																						B	TRBV12-2:CASSLGGETLYF:TRBJ2-3	CASSLGGETLYF	TRBV12-2	TRBJ2-3	0.000281363
																						B	TRBV12-1:CASSLGGGDYAEQFF:TRBJ2-1	CASSLGGGDYAEQFF	TRBV12-1	TRBJ2-1	0.000281363
																						B	TRBV12-1:CASSLGGGSNERLFF:TRBJ1-4	CASSLGGGSNERLFF	TRBV12-1	TRBJ1-4	0.000281363
																						B	TRBV13-3:CASSLGGLEDTQYF:TRBJ2-5	CASSLGGLEDTQYF	TRBV13-3	TRBJ2-5	0.000281363
																						B	TRBV16:CASSLGGLHSGNTLYF:TRBJ1-3	CASSLGGLHSGNTLYF	TRBV16	TRBJ1-3	0.000281363
																						B	TRBV16:CASSLGGLYAEQFF:TRBJ2-1	CASSLGGLYAEQFF	TRBV16	TRBJ2-1	0.000281363
																						B	TRBV29:CASSLGGNTGQLYF:TRBJ2-2	CASSLGGNTGQLYF	TRBV29	TRBJ2-2	0.000281363
																						B	TRBV4:CASSLGGQNTLYF:TRBJ2-4	CASSLGGQNTLYF	TRBV4	TRBJ2-4	0.000281363
																						B	TRBV12-2:CASSLGGRAETLYF:TRBJ2-3	CASSLGGRAETLYF	TRBV12-2	TRBJ2-3	0.000281363
																						B	TRBV16:CASSLGGSAETLYF:TRBJ2-3	CASSLGGSAETLYF	TRBV16	TRBJ2-3	0.000281363
																						B	TRBV12-2:CASSLGGTGNTLYF:TRBJ1-3	CASSLGGTGNTLYF	TRBV12-2	TRBJ1-3	0.000281363
																						B	TRBV12-2:CASSLGGTYEQYF:TRBJ2-7	CASSLGGTYEQYF	TRBV12-2	TRBJ2-7	0.000281363
																						B	TRBV12-2:CASSLGHNQAPLF:TRBJ1-5	CASSLGHNQAPLF	TRBV12-2	TRBJ1-5	0.000281363
																						B	TRBV15:CASSLGKDAEQFF:TRBJ2-1	CASSLGKDAEQFF	TRBV15	TRBJ2-1	0.000281363
																						B	TRBV26:CASSLGKGNTLYF:TRBJ1-3	CASSLGKGNTLYF	TRBV26	TRBJ1-3	0.000281363
																						B	TRBV12-1:CASSLGLGEDTQYF:TRBJ2-5	CASSLGLGEDTQYF	TRBV12-1	TRBJ2-5	0.000281363
																						B	TRBV14:CASSLGLGGREQYF:TRBJ2-7	CASSLGLGGREQYF	TRBV14	TRBJ2-7	0.000281363
																						B	TRBV16:CASSLGLGGREQYF:TRBJ2-7	CASSLGLGGREQYF	TRBV16	TRBJ2-7	0.000281363
																						B	TRBV29:CASSLGLGTLYF:TRBJ2-4	CASSLGLGTLYF	TRBV29	TRBJ2-4	0.000281363
																						B	TRBV16:CASSLGPTTEVFF:TRBJ1-1	CASSLGPTTEVFF	TRBV16	TRBJ1-1	0.000281363
																						B	TRBV4:CASSLGQGDTGQLYF:TRBJ2-2	CASSLGQGDTGQLYF	TRBV4	TRBJ2-2	0.000281363
																						B	TRBV12-2:CASSLGQGISNERLFF:TRBJ1-4	CASSLGQGISNERLFF	TRBV12-2	TRBJ1-4	0.000281363
																						B	TRBV24:CASSLGQGREVFF:TRBJ1-1	CASSLGQGREVFF	TRBV24	TRBJ1-1	0.000281363
																						B	TRBV4:CASSLGQGSNERLFF:TRBJ1-4	CASSLGQGSNERLFF	TRBV4	TRBJ1-4	0.000281363
																						B	TRBV3:CASSLGQGSYEQYF:TRBJ2-7	CASSLGQGSYEQYF	TRBV3	TRBJ2-7	0.000281363
																						B	TRBV12-2:CASSLGQGTETLYF:TRBJ2-3	CASSLGQGTETLYF	TRBV12-2	TRBJ2-3	0.000281363
																						B	TRBV12-1:CASSLGQNYAEQFF:TRBJ2-1	CASSLGQNYAEQFF	TRBV12-1	TRBJ2-1	0.000281363
																						B	TRBV12-2:CASSLGQSANSDYTF:TRBJ1-2	CASSLGQSANSDYTF	TRBV12-2	TRBJ1-2	0.000281363
																						B	TRBV3:CASSLGQYAEQFF:TRBJ2-1	CASSLGQYAEQFF	TRBV3	TRBJ2-1	0.000281363
																						B	TRBV16:CASSLGRGPEVFF:TRBJ1-1	CASSLGRGPEVFF	TRBV16	TRBJ1-1	0.000281363
																						B	TRBV3:CASSLGRGVQAPLF:TRBJ1-5	CASSLGRGVQAPLF	TRBV3	TRBJ1-5	0.000281363
																						B	TRBV12-2:CASSLGRVVERLFF:TRBJ1-4	CASSLGRVVERLFF	TRBV12-2	TRBJ1-4	0.000281363
																						B	TRBV16:CASSLGSTNSDYTF:TRBJ1-2	CASSLGSTNSDYTF	TRBV16	TRBJ1-2	0.000281363
																						B	TRBV16:CASSLGTANTEVFF:TRBJ1-1	CASSLGTANTEVFF	TRBV16	TRBJ1-1	0.000281363
																						B	TRBV12-1:CASSLGTEVFF:TRBJ1-1	CASSLGTEVFF	TRBV12-1	TRBJ1-1	0.000281363
																						B	TRBV13-3:CASSLGTGGHNSPLYF:TRBJ1-6	CASSLGTGGHNSPLYF	TRBV13-3	TRBJ1-6	0.000281363
																						B	TRBV15:CASSLGTGGNEQYF:TRBJ2-7	CASSLGTGGNEQYF	TRBV15	TRBJ2-7	0.000281363
																						B	TRBV12-1:CASSLGTGGNERLFF:TRBJ1-4	CASSLGTGGNERLFF	TRBV12-1	TRBJ1-4	0.000281363
																						B	TRBV12-2:CASSLGTGGPERLFF:TRBJ1-4	CASSLGTGGPERLFF	TRBV12-2	TRBJ1-4	0.000281363
																						B	TRBV16:CASSLGTGTERLFF:TRBJ1-4	CASSLGTGTERLFF	TRBV16	TRBJ1-4	0.000281363
																						B	TRBV3:CASSLGTGYAEQFF:TRBJ2-1	CASSLGTGYAEQFF	TRBV3	TRBJ2-1	0.000281363
																						B	TRBV12-2:CASSLGTNNNQAPLF:TRBJ1-5	CASSLGTNNNQAPLF	TRBV12-2	TRBJ1-5	0.000281363
																						B	TRBV26:CASSLGVKFSDYTF:TRBJ1-2	CASSLGVKFSDYTF	TRBV26	TRBJ1-2	0.000281363
																						B	TRBV3:CASSLGWGGNQDTQYF:TRBJ2-5	CASSLGWGGNQDTQYF	TRBV3	TRBJ2-5	0.000281363
																						B	TRBV3:CASSLGWGYAEQFF:TRBJ2-1	CASSLGWGYAEQFF	TRBV3	TRBJ2-1	0.000281363
																						B	TRBV16:CASSLGYAEQFF:TRBJ2-1	CASSLGYAEQFF	TRBV16	TRBJ2-1	0.000281363
																						B	TRBV3:CASSLHGEDNQAPLF:TRBJ1-5	CASSLHGEDNQAPLF	TRBV3	TRBJ1-5	0.000281363
																						B	TRBV3:CASSLHGQYEQYF:TRBJ2-7	CASSLHGQYEQYF	TRBV3	TRBJ2-7	0.000281363
																						B	TRBV12-2:CASSLHNYEQYF:TRBJ2-7	CASSLHNYEQYF	TRBV12-2	TRBJ2-7	0.000281363
																						B	TRBV12-2:CASSLHRVANTGQLYF:TRBJ2-2	CASSLHRVANTGQLYF	TRBV12-2	TRBJ2-2	0.000281363
																						B	TRBV12-1:CASSLHTNTGQLYF:TRBJ2-2	CASSLHTNTGQLYF	TRBV12-1	TRBJ2-2	0.000281363
																						B	TRBV29:CASSLHTYAEQFF:TRBJ2-1	CASSLHTYAEQFF	TRBV29	TRBJ2-1	0.000281363
																						B	TRBV12-2:CASSLIRDEQYF:TRBJ2-7	CASSLIRDEQYF	TRBV12-2	TRBJ2-7	0.000281363
																						B	TRBV15:CASSLIRDRGYAEQFF:TRBJ2-1	CASSLIRDRGYAEQFF	TRBV15	TRBJ2-1	0.000281363
																						B	TRBV12-2:CASSLKGDEQYF:TRBJ2-7	CASSLKGDEQYF	TRBV12-2	TRBJ2-7	0.000281363
																						B	TRBV3:CASSLKGSYEQYF:TRBJ2-7	CASSLKGSYEQYF	TRBV3	TRBJ2-7	0.000281363
																						B	TRBV12-2:CASSLKNQAPLF:TRBJ1-5	CASSLKNQAPLF	TRBV12-2	TRBJ1-5	0.000281363
																						B	TRBV12-2:CASSLLAEDTQYF:TRBJ2-5	CASSLLAEDTQYF	TRBV12-2	TRBJ2-5	0.000281363
																						B	TRBV12-1:CASSLLDWGQDTQYF:TRBJ2-5	CASSLLDWGQDTQYF	TRBV12-1	TRBJ2-5	0.000281363
																						B	TRBV16:CASSLLGANTGQLYF:TRBJ2-2	CASSLLGANTGQLYF	TRBV16	TRBJ2-2	0.000281363
																						B	TRBV12-1:CASSLLGDSAETLYF:TRBJ2-3	CASSLLGDSAETLYF	TRBV12-1	TRBJ2-3	0.000281363
																						B	TRBV16:CASSLLGGANTGQLYF:TRBJ2-2	CASSLLGGANTGQLYF	TRBV16	TRBJ2-2	0.000281363
																						B	TRBV16:CASSLLGGAREQYF:TRBJ2-7	CASSLLGGAREQYF	TRBV16	TRBJ2-7	0.000281363
																						B	TRBV14:CASSLLGGPDQDTQYF:TRBJ2-5	CASSLLGGPDQDTQYF	TRBV14	TRBJ2-5	0.000281363
																						B	TRBV12-1:CASSLLGGSSYEQYF:TRBJ2-7	CASSLLGGSSYEQYF	TRBV12-1	TRBJ2-7	0.000281363
																						B	TRBV12-2:CASSLLGGTLYF:TRBJ2-3	CASSLLGGTLYF	TRBV12-2	TRBJ2-3	0.000281363
																						B	TRBV12-1:CASSLLGNSDYTF:TRBJ1-2	CASSLLGNSDYTF	TRBV12-1	TRBJ1-2	0.000281363
																						B	TRBV16:CASSLLGVSYEQYF:TRBJ2-7	CASSLLGVSYEQYF	TRBV16	TRBJ2-7	0.000281363
																						B	TRBV12-1:CASSLLGYEQYF:TRBJ2-7	CASSLLGYEQYF	TRBV12-1	TRBJ2-7	0.000281363
																						B	TRBV15:CASSLLNYAEQFF:TRBJ2-1	CASSLLNYAEQFF	TRBV15	TRBJ2-1	0.000281363
																						B	TRBV29:CASSLLQTQDTQYF:TRBJ2-5	CASSLLQTQDTQYF	TRBV29	TRBJ2-5	0.000281363
																						B	TRBV12-1:CASSLLTDAEQFF:TRBJ2-1	CASSLLTDAEQFF	TRBV12-1	TRBJ2-1	0.000281363
																						B	TRBV26:CASSLLVNQDTQYF:TRBJ2-5	CASSLLVNQDTQYF	TRBV26	TRBJ2-5	0.000281363
																						B	TRBV12-1:CASSLNRGTNSDYTF:TRBJ1-2	CASSLNRGTNSDYTF	TRBV12-1	TRBJ1-2	0.000281363
																						B	TRBV14:CASSLNTEVFF:TRBJ1-1	CASSLNTEVFF	TRBV14	TRBJ1-1	0.000281363
																						B	TRBV16:CASSLNWEAEQFF:TRBJ2-1	CASSLNWEAEQFF	TRBV16	TRBJ2-1	0.000281363
																						B	TRBV12-1:CASSLNWGVAEQFF:TRBJ2-1	CASSLNWGVAEQFF	TRBV12-1	TRBJ2-1	0.000281363
																						B	TRBV3:CASSLPGADERLFF:TRBJ1-4	CASSLPGADERLFF	TRBV3	TRBJ1-4	0.000281363
																						B	TRBV12-2:CASSLPGEYAEQFF:TRBJ2-1	CASSLPGEYAEQFF	TRBV12-2	TRBJ2-1	0.000281363
																						B	TRBV29:CASSLPGIYSQNTLYF:TRBJ2-4	CASSLPGIYSQNTLYF	TRBV29	TRBJ2-4	0.000281363
																						B	TRBV16:CASSLPRLGVYEQYF:TRBJ2-7	CASSLPRLGVYEQYF	TRBV16	TRBJ2-7	0.000281363
																						B	TRBV29:CASSLPRTGQYF:TRBJ2-7	CASSLPRTGQYF	TRBV29	TRBJ2-7	0.000281363
																						B	TRBV3:CASSLPWADERLFF:TRBJ1-4	CASSLPWADERLFF	TRBV3	TRBJ1-4	0.000281363
																						B	TRBV14:CASSLQGDSDYTF:TRBJ1-2	CASSLQGDSDYTF	TRBV14	TRBJ1-2	0.000281363
																						B	TRBV17:CASSLQGMGNERLFF:TRBJ1-4	CASSLQGMGNERLFF	TRBV17	TRBJ1-4	0.000281363
																						B	TRBV15:CASSLQGTEVFF:TRBJ1-1	CASSLQGTEVFF	TRBV15	TRBJ1-1	0.000281363
																						B	TRBV12-2:CASSLRDRANSDYTF:TRBJ1-2	CASSLRDRANSDYTF	TRBV12-2	TRBJ1-2	0.000281363
																						B	TRBV12-1:CASSLRDSSYEQYF:TRBJ2-7	CASSLRDSSYEQYF	TRBV12-1	TRBJ2-7	0.000281363
																						B	TRBV29:CASSLRDTEVFF:TRBJ1-1	CASSLRDTEVFF	TRBV29	TRBJ1-1	0.000281363
																						B	TRBV16:CASSLRDWGGAETLYF:TRBJ2-3	CASSLRDWGGAETLYF	TRBV16	TRBJ2-3	0.000281363
																						B	TRBV12-1:CASSLRDWTNTGQLYF:TRBJ2-2	CASSLRDWTNTGQLYF	TRBV12-1	TRBJ2-2	0.000281363
																						B	TRBV15:CASSLRDYEQYF:TRBJ2-7	CASSLRDYEQYF	TRBV15	TRBJ2-7	0.000281363
																						B	TRBV3:CASSLRENYAEQFF:TRBJ2-1	CASSLRENYAEQFF	TRBV3	TRBJ2-1	0.000281363
																						B	TRBV26:CASSLRGDTQYF:TRBJ2-5	CASSLRGDTQYF	TRBV26	TRBJ2-5	0.000281363
																						B	TRBV13-3:CASSLRGEQYF:TRBJ2-7	CASSLRGEQYF	TRBV13-3	TRBJ2-7	0.000281363
																						B	TRBV12-1:CASSLRGGDTQYF:TRBJ2-5	CASSLRGGDTQYF	TRBV12-1	TRBJ2-5	0.000281363
																						B	TRBV3:CASSLRGGNQAPLF:TRBJ1-5	CASSLRGGNQAPLF	TRBV3	TRBJ1-5	0.000281363
																						B	TRBV29:CASSLRGNNERLFF:TRBJ1-4	CASSLRGNNERLFF	TRBV29	TRBJ1-4	0.000281363
																						B	TRBV12-2:CASSLRGSGNTLYF:TRBJ1-3	CASSLRGSGNTLYF	TRBV12-2	TRBJ1-3	0.000281363
																						B	TRBV26:CASSLRGSGNTLYF:TRBJ1-3	CASSLRGSGNTLYF	TRBV26	TRBJ1-3	0.000281363
																						B	TRBV26:CASSLRGSNTEAFF:TRBJ1-1	CASSLRGSNTEAFF	TRBV26	TRBJ1-1	0.000281363
																						B	TRBV15:CASSLRGSQNTLYF:TRBJ2-4	CASSLRGSQNTLYF	TRBV15	TRBJ2-4	0.000281363
																						B	TRBV19:CASSLRGSQNTLYF:TRBJ2-4	CASSLRGSQNTLYF	TRBV19	TRBJ2-4	0.000281363
																						B	TRBV3:CASSLRKEDTQYF:TRBJ2-5	CASSLRKEDTQYF	TRBV3	TRBJ2-5	0.000281363
																						B	TRBV12-1:CASSLRNTEVFF:TRBJ1-1	CASSLRNTEVFF	TRBV12-1	TRBJ1-1	0.000281363
																						B	TRBV24:CASSLRPGTNISNERLFF:TRBJ1-4	CASSLRPGTNISNERLFF	TRBV24	TRBJ1-4	0.000281363
																						B	TRBV12-2:CASSLRQGNYAEQFF:TRBJ2-1	CASSLRQGNYAEQFF	TRBV12-2	TRBJ2-1	0.000281363
																						B	TRBV15:CASSLRTGAETLYF:TRBJ2-3	CASSLRTGAETLYF	TRBV15	TRBJ2-3	0.000281363
																						B	TRBV3:CASSLRTGGPEVFF:TRBJ1-1	CASSLRTGGPEVFF	TRBV3	TRBJ1-1	0.000281363
																						B	TRBV15:CASSLRVATEVFF:TRBJ1-1	CASSLRVATEVFF	TRBV15	TRBJ1-1	0.000281363
																						B	TRBV26:CASSLSAGGYAEQFF:TRBJ2-1	CASSLSAGGYAEQFF	TRBV26	TRBJ2-1	0.000281363
																						B	TRBV15:CASSLSEQYF:TRBJ2-7	CASSLSEQYF	TRBV15	TRBJ2-7	0.000281363
																						B	TRBV26:CASSLSGGDYAEQFF:TRBJ2-1	CASSLSGGDYAEQFF	TRBV26	TRBJ2-1	0.000281363
																						B	TRBV26:CASSLSGTGGSQNTLYF:TRBJ2-4	CASSLSGTGGSQNTLYF	TRBV26	TRBJ2-4	0.000281363
																						B	TRBV26:CASSLSGVAEQFF:TRBJ2-1	CASSLSGVAEQFF	TRBV26	TRBJ2-1	0.000281363
																						B	TRBV12-2:CASSLSGVGAETLYF:TRBJ2-3	CASSLSGVGAETLYF	TRBV12-2	TRBJ2-3	0.000281363
																						B	TRBV24:CASSLSGWGGSAETLYF:TRBJ2-3	CASSLSGWGGSAETLYF	TRBV24	TRBJ2-3	0.000281363
																						B	TRBV24:CASSLSNNNQAPLF:TRBJ1-5	CASSLSNNNQAPLF	TRBV24	TRBJ1-5	0.000281363
																						B	TRBV15:CASSLSPNTEVFF:TRBJ1-1	CASSLSPNTEVFF	TRBV15	TRBJ1-1	0.000281363
																						B	TRBV12-2:CASSLSQNTLYF:TRBJ2-4	CASSLSQNTLYF	TRBV12-2	TRBJ2-4	0.000281363
																						B	TRBV14:CASSLSRGAEQFF:TRBJ2-1	CASSLSRGAEQFF	TRBV14	TRBJ2-1	0.000281363
																						B	TRBV26:CASSLSRGQDTQYF:TRBJ2-5	CASSLSRGQDTQYF	TRBV26	TRBJ2-5	0.000281363
																						B	TRBV29:CASSLSSRADTEVFF:TRBJ1-1	CASSLSSRADTEVFF	TRBV29	TRBJ1-1	0.000281363
																						B	TRBV26:CASSLSSRGQNTLYF:TRBJ2-4	CASSLSSRGQNTLYF	TRBV26	TRBJ2-4	0.000281363
																						B	TRBV12-2:CASSLSSSYEQYF:TRBJ2-7	CASSLSSSYEQYF	TRBV12-2	TRBJ2-7	0.000281363
																						B	TRBV29:CASSLSTGGQDTQYF:TRBJ2-5	CASSLSTGGQDTQYF	TRBV29	TRBJ2-5	0.000281363
																						B	TRBV26:CASSLSTVQDTQYF:TRBJ2-5	CASSLSTVQDTQYF	TRBV26	TRBJ2-5	0.000281363
																						B	TRBV13-3:CASSLTASAETLYF:TRBJ2-3	CASSLTASAETLYF	TRBV13-3	TRBJ2-3	0.000281363
																						B	TRBV12-2:CASSLTGDSGNTLYF:TRBJ1-3	CASSLTGDSGNTLYF	TRBV12-2	TRBJ1-3	0.000281363
																						B	TRBV5:CASSLTGDTEVFF:TRBJ1-1	CASSLTGDTEVFF	TRBV5	TRBJ1-1	0.000281363
																						B	TRBV17:CASSLTGEGGNQAPLF:TRBJ1-5	CASSLTGEGGNQAPLF	TRBV17	TRBJ1-5	0.000281363
																						B	TRBV12-2:CASSLTGEQYF:TRBJ2-7	CASSLTGEQYF	TRBV12-2	TRBJ2-7	0.000281363
																						B	TRBV3:CASSLTGGAQNTLYF:TRBJ2-4	CASSLTGGAQNTLYF	TRBV3	TRBJ2-4	0.000281363
																						B	TRBV12-2:CASSLTGGDQDTQYF:TRBJ2-5	CASSLTGGDQDTQYF	TRBV12-2	TRBJ2-5	0.000281363
																						B	TRBV12-1:CASSLTGGNYAEQFF:TRBJ2-1	CASSLTGGNYAEQFF	TRBV12-1	TRBJ2-1	0.000281363
																						B	TRBV12-1:CASSLTGGYEQYF:TRBJ2-7	CASSLTGGYEQYF	TRBV12-1	TRBJ2-7	0.000281363
																						B	TRBV14:CASSLTGGYEQYF:TRBJ2-7	CASSLTGGYEQYF	TRBV14	TRBJ2-7	0.000281363
																						B	TRBV12-2:CASSLTGIEQYF:TRBJ2-7	CASSLTGIEQYF	TRBV12-2	TRBJ2-7	0.000281363
																						B	TRBV4:CASSLTGISNERLFF:TRBJ1-4	CASSLTGISNERLFF	TRBV4	TRBJ1-4	0.000281363
																						B	TRBV29:CASSLTGNEQYF:TRBJ2-7	CASSLTGNEQYF	TRBV29	TRBJ2-7	0.000281363
																						B	TRBV3:CASSLTGNTGQLYF:TRBJ2-2	CASSLTGNTGQLYF	TRBV3	TRBJ2-2	0.000281363
																						B	TRBV3:CASSLTGQDTQYF:TRBJ2-5	CASSLTGQDTQYF	TRBV3	TRBJ2-5	0.000281363
																						B	TRBV12-1:CASSLTGQGFFF:TRBJ2-1	CASSLTGQGFFF	TRBV12-1	TRBJ2-1	0.000281363
																						B	TRBV3:CASSLTGVSYEQYF:TRBJ2-7	CASSLTGVSYEQYF	TRBV3	TRBJ2-7	0.000281363
																						B	TRBV12-2:CASSLTNTEVFF:TRBJ1-1	CASSLTNTEVFF	TRBV12-2	TRBJ1-1	0.000281363
																						B	TRBV12-1:CASSLTSQNTLYF:TRBJ2-4	CASSLTSQNTLYF	TRBV12-1	TRBJ2-4	0.000281363
																						B	TRBV12-1:CASSLTSSQNTLYF:TRBJ2-4	CASSLTSSQNTLYF	TRBV12-1	TRBJ2-4	0.000281363
																						B	TRBV12-2:CASSLVAETLYF:TRBJ2-3	CASSLVAETLYF	TRBV12-2	TRBJ2-3	0.000281363
																						B	TRBV12-1:CASSLVAQSQNTLYF:TRBJ2-4	CASSLVAQSQNTLYF	TRBV12-1	TRBJ2-4	0.000281363
																						B	TRBV12-2:CASSLVEQFF:TRBJ2-1	CASSLVEQFF	TRBV12-2	TRBJ2-1	0.000281363
																						B	TRBV16:CASSLVGADTQYF:TRBJ2-5	CASSLVGADTQYF	TRBV16	TRBJ2-5	0.000281363
																						B	TRBV16:CASSLVGGLDQNTLYF:TRBJ2-4	CASSLVGGLDQNTLYF	TRBV16	TRBJ2-4	0.000281363
																						B	TRBV12-2:CASSLVGGTQYF:TRBJ2-5	CASSLVGGTQYF	TRBV12-2	TRBJ2-5	0.000281363
																						B	TRBV3:CASSLVGIEQYF:TRBJ2-7	CASSLVGIEQYF	TRBV3	TRBJ2-7	0.000281363
																						B	TRBV12-1:CASSLVGNTLYF:TRBJ2-4	CASSLVGNTLYF	TRBV12-1	TRBJ2-4	0.000281363
																						B	TRBV16:CASSLVGPDTQYF:TRBJ2-5	CASSLVGPDTQYF	TRBV16	TRBJ2-5	0.000281363
																						B	TRBV16:CASSLVGQDTQYF:TRBJ2-5	CASSLVGQDTQYF	TRBV16	TRBJ2-5	0.000281363
																						B	TRBV16:CASSLVGSQDTQYF:TRBJ2-5	CASSLVGSQDTQYF	TRBV16	TRBJ2-5	0.000281363
																						B	TRBV16:CASSLVGSSYEQYF:TRBJ2-7	CASSLVGSSYEQYF	TRBV16	TRBJ2-7	0.000281363
																						B	TRBV12-1:CASSLVGTGGTAETLYF:TRBJ2-3	CASSLVGTGGTAETLYF	TRBV12-1	TRBJ2-3	0.000281363
																						B	TRBV29:CASSLVGTNSDYTF:TRBJ1-2	CASSLVGTNSDYTF	TRBV29	TRBJ1-2	0.000281363
																						B	TRBV12-1:CASSLVGVSNERLFF:TRBJ1-4	CASSLVGVSNERLFF	TRBV12-1	TRBJ1-4	0.000281363
																						B	TRBV16:CASSLVQSSVFF:TRBJ1-1	CASSLVQSSVFF	TRBV16	TRBJ1-1	0.000281363
																						B	TRBV16:CASSLVRTNTEVFF:TRBJ1-1	CASSLVRTNTEVFF	TRBV16	TRBJ1-1	0.000281363
																						B	TRBV12-1:CASSLVWGGQDTQYF:TRBJ2-5	CASSLVWGGQDTQYF	TRBV12-1	TRBJ2-5	0.000281363
																						B	TRBV16:CASSLVWQGDTEVFF:TRBJ1-1	CASSLVWQGDTEVFF	TRBV16	TRBJ1-1	0.000281363
																						B	TRBV12-1:CASSLWEGQNTLYF:TRBJ2-4	CASSLWEGQNTLYF	TRBV12-1	TRBJ2-4	0.000281363
																						B	TRBV12-1:CASSLWEGSDYTF:TRBJ1-2	CASSLWEGSDYTF	TRBV12-1	TRBJ1-2	0.000281363
																						B	TRBV12-2:CASSLWEVAETLYF:TRBJ2-3	CASSLWEVAETLYF	TRBV12-2	TRBJ2-3	0.000281363
																						B	TRBV29:CASSLWGNEQYF:TRBJ2-7	CASSLWGNEQYF	TRBV29	TRBJ2-7	0.000281363
																						B	TRBV29:CASSLWGQGWYNYAEQFF:TRBJ2-1	CASSLWGQGWYNYAEQFF	TRBV29	TRBJ2-1	0.000281363
																						B	TRBV14:CASSLWNTEVFF:TRBJ1-1	CASSLWNTEVFF	TRBV14	TRBJ1-1	0.000281363
																						B	TRBV24:CASSLYRGTEVFF:TRBJ1-1	CASSLYRGTEVFF	TRBV24	TRBJ1-1	0.000281363
																						B	TRBV19:CASSMGHNTEVFF:TRBJ1-1	CASSMGHNTEVFF	TRBV19	TRBJ1-1	0.000281363
																						B	TRBV19:CASSMGQSSYEQYF:TRBJ2-7	CASSMGQSSYEQYF	TRBV19	TRBJ2-7	0.000281363
																						B	TRBV15:CASSMGQVSYEQYF:TRBJ2-7	CASSMGQVSYEQYF	TRBV15	TRBJ2-7	0.000281363
																						B	TRBV19:CASSMGRGHEQYF:TRBJ2-7	CASSMGRGHEQYF	TRBV19	TRBJ2-7	0.000281363
																						B	TRBV19:CASSMGTGIEQYF:TRBJ2-7	CASSMGTGIEQYF	TRBV19	TRBJ2-7	0.000281363
																						B	TRBV19:CASSMGWGSQNTLYF:TRBJ2-4	CASSMGWGSQNTLYF	TRBV19	TRBJ2-4	0.000281363
																						B	TRBV19:CASSMNSGNTLYF:TRBJ1-3	CASSMNSGNTLYF	TRBV19	TRBJ1-3	0.000281363
																						B	TRBV19:CASSMRLANTEVFF:TRBJ1-1	CASSMRLANTEVFF	TRBV19	TRBJ1-1	0.000281363
																						B	TRBV19:CASSMRLGNTGQLYF:TRBJ2-2	CASSMRLGNTGQLYF	TRBV19	TRBJ2-2	0.000281363
																						B	TRBV19:CASSMTGYEQYF:TRBJ2-7	CASSMTGYEQYF	TRBV19	TRBJ2-7	0.000281363
																						B	TRBV13-3:CASSNQGEQYF:TRBJ2-7	CASSNQGEQYF	TRBV13-3	TRBJ2-7	0.000281363
																						B	TRBV15:CASSNRDWGVWEQYF:TRBJ2-7	CASSNRDWGVWEQYF	TRBV15	TRBJ2-7	0.000281363
																						B	TRBV17:CASSNRGREQYF:TRBJ2-7	CASSNRGREQYF	TRBV17	TRBJ2-7	0.000281363
																						B	TRBV13-1:CASSNRNSDYTF:TRBJ1-2	CASSNRNSDYTF	TRBV13-1	TRBJ1-2	0.000281363
																						B	TRBV12-1:CASSNRRYAEQFF:TRBJ2-1	CASSNRRYAEQFF	TRBV12-1	TRBJ2-1	0.000281363
																						B	TRBV12-2:CASSNRVYAEQFF:TRBJ2-1	CASSNRVYAEQFF	TRBV12-2	TRBJ2-1	0.000281363
																						B	TRBV13-1:CASSNYRGNTEVFF:TRBJ1-1	CASSNYRGNTEVFF	TRBV13-1	TRBJ1-1	0.000281363
																						B	TRBV12-1:CASSPAGNTLYF:TRBJ1-3	CASSPAGNTLYF	TRBV12-1	TRBJ1-3	0.000281363
																						B	TRBV13-1:CASSPDRAGAETLYF:TRBJ2-3	CASSPDRAGAETLYF	TRBV13-1	TRBJ2-3	0.000281363
																						B	TRBV12-2:CASSPDRGLNERLFF:TRBJ1-4	CASSPDRGLNERLFF	TRBV12-2	TRBJ1-4	0.000281363
																						B	TRBV13-3:CASSPDRGNSDYTF:TRBJ1-2	CASSPDRGNSDYTF	TRBV13-3	TRBJ1-2	0.000281363
																						B	TRBV13-1:CASSPDRGSQNTLYF:TRBJ2-4	CASSPDRGSQNTLYF	TRBV13-1	TRBJ2-4	0.000281363
																						B	TRBV13-3:CASSPDRGSTGQLYF:TRBJ2-2	CASSPDRGSTGQLYF	TRBV13-3	TRBJ2-2	0.000281363
																						B	TRBV3:CASSPDRNTGQLYF:TRBJ2-2	CASSPDRNTGQLYF	TRBV3	TRBJ2-2	0.000281363
																						B	TRBV3:CASSPDRTNNQAPLF:TRBJ1-5	CASSPDRTNNQAPLF	TRBV3	TRBJ1-5	0.000281363
																						B	TRBV19:CASSPDRVSNERLFF:TRBJ1-4	CASSPDRVSNERLFF	TRBV19	TRBJ1-4	0.000281363
																						B	TRBV5:CASSPDRWEQYF:TRBJ2-7	CASSPDRWEQYF	TRBV5	TRBJ2-7	0.000281363
																						B	TRBV13-3:CASSPDSAETLYF:TRBJ2-3	CASSPDSAETLYF	TRBV13-3	TRBJ2-3	0.000281363
																						B	TRBV12-2:CASSPDSLNTLYF:TRBJ2-4	CASSPDSLNTLYF	TRBV12-2	TRBJ2-4	0.000281363
																						B	TRBV15:CASSPDSYEQYF:TRBJ2-7	CASSPDSYEQYF	TRBV15	TRBJ2-7	0.000281363
																						B	TRBV12-2:CASSPDWGAYEQYF:TRBJ2-7	CASSPDWGAYEQYF	TRBV12-2	TRBJ2-7	0.000281363
																						B	TRBV5:CASSPDWGGYAEQFF:TRBJ2-1	CASSPDWGGYAEQFF	TRBV5	TRBJ2-1	0.000281363
																						B	TRBV15:CASSPDWGSSQNTLYF:TRBJ2-4	CASSPDWGSSQNTLYF	TRBV15	TRBJ2-4	0.000281363
																						B	TRBV12-1:CASSPGDNQNTLYF:TRBJ2-4	CASSPGDNQNTLYF	TRBV12-1	TRBJ2-4	0.000281363
																						B	TRBV12-2:CASSPGDTQYF:TRBJ2-5	CASSPGDTQYF	TRBV12-2	TRBJ2-5	0.000281363
																						B	TRBV14:CASSPGDTQYF:TRBJ2-5	CASSPGDTQYF	TRBV14	TRBJ2-5	0.000281363
																						B	TRBV19:CASSPGEEQYF:TRBJ2-7	CASSPGEEQYF	TRBV19	TRBJ2-7	0.000281363
																						B	TRBV17:CASSPGGGFNQDTQYF:TRBJ2-5	CASSPGGGFNQDTQYF	TRBV17	TRBJ2-5	0.000281363
																						B	TRBV13-3:CASSPGGQNTLYF:TRBJ2-4	CASSPGGQNTLYF	TRBV13-3	TRBJ2-4	0.000281363
																						B	TRBV16:CASSPGGREVFF:TRBJ1-1	CASSPGGREVFF	TRBV16	TRBJ1-1	0.000281363
																						B	TRBV12-1:CASSPGGYYAEQFF:TRBJ2-1	CASSPGGYYAEQFF	TRBV12-1	TRBJ2-1	0.000281363
																						B	TRBV19:CASSPGHSYEQYF:TRBJ2-7	CASSPGHSYEQYF	TRBV19	TRBJ2-7	0.000281363
																						B	TRBV12-2:CASSPGLGASAETLYF:TRBJ2-3	CASSPGLGASAETLYF	TRBV12-2	TRBJ2-3	0.000281363
																						B	TRBV14:CASSPGLGENTLYF:TRBJ2-4	CASSPGLGENTLYF	TRBV14	TRBJ2-4	0.000281363
																						B	TRBV16:CASSPGLGGDTQYF:TRBJ2-5	CASSPGLGGDTQYF	TRBV16	TRBJ2-5	0.000281363
																						B	TRBV12-1:CASSPGLGYYEQYF:TRBJ2-7	CASSPGLGYYEQYF	TRBV12-1	TRBJ2-7	0.000281363
																						B	TRBV14:CASSPGLQDTQYF:TRBJ2-5	CASSPGLQDTQYF	TRBV14	TRBJ2-5	0.000281363
																						B	TRBV12-2:CASSRDNYAEQFF:TRBJ2-1	CASSRDNYAEQFF	TRBV12-2	TRBJ2-1	0.000281363
																						B	TRBV15:CASSPGNQAPLF:TRBJ1-5	CASSPGNQAPLF	TRBV15	TRBJ1-5	0.000281363
																						B	TRBV29:CASSPGQGAAETLYF:TRBJ2-3	CASSPGQGAAETLYF	TRBV29	TRBJ2-3	0.000281363
																						B	TRBV12-2:CASSPGQGAEVFF:TRBJ1-1	CASSPGQGAEVFF	TRBV12-2	TRBJ1-1	0.000281363
																						B	TRBV12-2:CASSPGQGDEQYF:TRBJ2-7	CASSPGQGDEQYF	TRBV12-2	TRBJ2-7	0.000281363
																						B	TRBV29:CASSPGQGGTGQLYF:TRBJ2-2	CASSPGQGGTGQLYF	TRBV29	TRBJ2-2	0.000281363
																						B	TRBV15:CASSPGQGTEVFF:TRBJ1-1	CASSPGQGTEVFF	TRBV15	TRBJ1-1	0.000281363
																						B	TRBV19:CASSPGQGTNERLFF:TRBJ1-4	CASSPGQGTNERLFF	TRBV19	TRBJ1-4	0.000281363
																						B	TRBV12-2:CASSPGQGVERLFF:TRBJ1-4	CASSPGQGVERLFF	TRBV12-2	TRBJ1-4	0.000281363
																						B	TRBV12-2:CASSPGQGYSDYTF:TRBJ1-2	CASSPGQGYSDYTF	TRBV12-2	TRBJ1-2	0.000281363
																						B	TRBV17:CASSSRDRDTGQLYF:TRBJ2-2	CASSSRDRDTGQLYF	TRBV17	TRBJ2-2	0.000281363
																						B	TRBV12-1:CASSPGQHYAEQFF:TRBJ2-1	CASSPGQHYAEQFF	TRBV12-1	TRBJ2-1	0.000281363
																						B	TRBV19:CASSPGQNYAEQFF:TRBJ2-1	CASSPGQNYAEQFF	TRBV19	TRBJ2-1	0.000281363
																						B	TRBV16:CASSSGQGGTEVFF:TRBJ1-1	CASSSGQGGTEVFF	TRBV16	TRBJ1-1	0.000281363
																						B	TRBV26:CASSPGQYAEQFF:TRBJ2-1	CASSPGQYAEQFF	TRBV26	TRBJ2-1	0.000281363
																						B	TRBV4:CASSPGRGYTEVFF:TRBJ1-1	CASSPGRGYTEVFF	TRBV4	TRBJ1-1	0.000281363
																						B	TRBV3:CASSPGRTNTEVFF:TRBJ1-1	CASSPGRTNTEVFF	TRBV3	TRBJ1-1	0.000281363
																						B	TRBV12-1:CASSPGTAETLYF:TRBJ2-3	CASSPGTAETLYF	TRBV12-1	TRBJ2-3	0.000281363
																						B	TRBV12-2:CASSPGTDQAPLF:TRBJ1-5	CASSPGTDQAPLF	TRBV12-2	TRBJ1-5	0.000281363
																						B	TRBV12-1:CASSPGTGERQFF:TRBJ2-1	CASSPGTGERQFF	TRBV12-1	TRBJ2-1	0.000281363
																						B	TRBV16:CASSPGTGGARQNTLYF:TRBJ2-4	CASSPGTGGARQNTLYF	TRBV16	TRBJ2-4	0.000281363
																						B	TRBV3:CASSPGTGGNTLYF:TRBJ1-3	CASSPGTGGNTLYF	TRBV3	TRBJ1-3	0.000281363
																						B	TRBV12-1:CASSRDNAETLYF:TRBJ2-3	CASSRDNAETLYF	TRBV12-1	TRBJ2-3	0.000281363
																						B	TRBV12-1:CASSPGTGGYAEQFF:TRBJ2-1	CASSPGTGGYAEQFF	TRBV12-1	TRBJ2-1	0.000281363
																						B	TRBV12-2:CASSPGTGSNTEVFF:TRBJ1-1	CASSPGTGSNTEVFF	TRBV12-2	TRBJ1-1	0.000281363
																						B	TRBV12-1:CASSPGTSNSDYTF:TRBJ1-2	CASSPGTSNSDYTF	TRBV12-1	TRBJ1-2	0.000281363
																						B	TRBV17:CASSREPGGEFYYSPLYF:TRBJ1-6	CASSREPGGEFYYSPLYF	TRBV17	TRBJ1-6	0.000281363
																						B	TRBV5:CASSPKRGLNQDTQYF:TRBJ2-5	CASSPKRGLNQDTQYF	TRBV5	TRBJ2-5	0.000281363
																						B	TRBV4:CASSPLGGHQDTQYF:TRBJ2-5	CASSPLGGHQDTQYF	TRBV4	TRBJ2-5	0.000281363
																						B	TRBV12-1:CASSPLGRSAETLYF:TRBJ2-3	CASSPLGRSAETLYF	TRBV12-1	TRBJ2-3	0.000281363
																						B	TRBV12-2:CASSPLGSTNTGQLYF:TRBJ2-2	CASSPLGSTNTGQLYF	TRBV12-2	TRBJ2-2	0.000281363
																						B	TRBV16:CASSPLQGKDTGQLYF:TRBJ2-2	CASSPLQGKDTGQLYF	TRBV16	TRBJ2-2	0.000281363
																						B	TRBV4:CASSPLQYAEQFF:TRBJ2-1	CASSPLQYAEQFF	TRBV4	TRBJ2-1	0.000281363
																						B	TRBV16:CASSPLSSYEQYF:TRBJ2-7	CASSPLSSYEQYF	TRBV16	TRBJ2-7	0.000281363
																						B	TRBV19:CASSPNTGQLYF:TRBJ2-2	CASSPNTGQLYF	TRBV19	TRBJ2-2	0.000281363
																						B	TRBV17:CASSRSWGGSGAETLYF:TRBJ2-3	CASSRSWGGSGAETLYF	TRBV17	TRBJ2-3	0.000281363
																						B	TRBV3:CASSPPGQGADTQYF:TRBJ2-5	CASSPPGQGADTQYF	TRBV3	TRBJ2-5	0.000281363
																						B	TRBV21:CASSPPGQGSPPLYF:TRBJ1-6	CASSPPGQGSPPLYF	TRBV21	TRBJ1-6	0.000281363
																						B	TRBV5:CASSPPGQSNTEVFF:TRBJ1-1	CASSPPGQSNTEVFF	TRBV5	TRBJ1-1	0.000281363
																						B	TRBV13-1:CASSPPGSGNTLYF:TRBJ1-3	CASSPPGSGNTLYF	TRBV13-1	TRBJ1-3	0.000281363
																						B	TRBV5:CASSPPTGNTEVFF:TRBJ1-1	CASSPPTGNTEVFF	TRBV5	TRBJ1-1	0.000281363
																						B	TRBV12-2:CASSQGTGGSSSYEQYF:TRBJ2-7	CASSQGTGGSSSYEQYF	TRBV12-2	TRBJ2-7	0.000281363
																						B	TRBV19:CASSPQGADDTQYF:TRBJ2-5	CASSPQGADDTQYF	TRBV19	TRBJ2-5	0.000281363
																						B	TRBV5:CASSPQGAGTGQLYF:TRBJ2-2	CASSPQGAGTGQLYF	TRBV5	TRBJ2-2	0.000281363
																						B	TRBV16:CASSPQGARNTLYF:TRBJ2-4	CASSPQGARNTLYF	TRBV16	TRBJ2-4	0.000281363
																						B	TRBV5:CASSPQGNYEQYF:TRBJ2-7	CASSPQGNYEQYF	TRBV5	TRBJ2-7	0.000281363
																						B	TRBV5:CASSPQGRYEQYF:TRBJ2-7	CASSPQGRYEQYF	TRBV5	TRBJ2-7	0.000281363
																						B	TRBV5:CASSPQGTEVFF:TRBJ1-1	CASSPQGTEVFF	TRBV5	TRBJ1-1	0.000281363
																						B	TRBV3:CASSPQSSYEQYF:TRBJ2-7	CASSPQSSYEQYF	TRBV3	TRBJ2-7	0.000281363
																						B	TRBV15:CASSPQTGGSYEQYF:TRBJ2-7	CASSPQTGGSYEQYF	TRBV15	TRBJ2-7	0.000281363
																						B	TRBV19:CASSPRDRAGNTLYF:TRBJ1-3	CASSPRDRAGNTLYF	TRBV19	TRBJ1-3	0.000281363
																						B	TRBV16:CASSPRDRDEQYF:TRBJ2-7	CASSPRDRDEQYF	TRBV16	TRBJ2-7	0.000281363
																						B	TRBV15:CASSPSPGGNSGNTLYF:TRBJ1-3	CASSPSPGGNSGNTLYF	TRBV15	TRBJ1-3	0.000281363
																						B	TRBV14:CASSPRGAGQDTQYF:TRBJ2-5	CASSPRGAGQDTQYF	TRBV14	TRBJ2-5	0.000281363
																						B	TRBV16:CASSPRTGGLHF:TRBJ2-7	CASSPRTGGLHF	TRBV16	TRBJ2-7	0.000281363
																						B	TRBV12-1:CASSPRTGGNYAEQFF:TRBJ2-1	CASSPRTGGNYAEQFF	TRBV12-1	TRBJ2-1	0.000281363
																						B	TRBV4:CASSPRVNQDTQYF:TRBJ2-5	CASSPRVNQDTQYF	TRBV4	TRBJ2-5	0.000281363
																						B	TRBV15:CASSPRWGEFEQYF:TRBJ2-7	CASSPRWGEFEQYF	TRBV15	TRBJ2-7	0.000281363
																						B	TRBV12-2:CASSPSETGQLYF:TRBJ2-2	CASSPSETGQLYF	TRBV12-2	TRBJ2-2	0.000281363
																						B	TRBV5:CASSPSGHETLYF:TRBJ2-3	CASSPSGHETLYF	TRBV5	TRBJ2-3	0.000281363
																						B	TRBV12-2:CASSPSGTGGETLYF:TRBJ2-3	CASSPSGTGGETLYF	TRBV12-2	TRBJ2-3	0.000281363
																						B	TRBV12-2:CASSPSSQNTLYF:TRBJ2-4	CASSPSSQNTLYF	TRBV12-2	TRBJ2-4	0.000281363
																						B	TRBV16:CASSPSTGGDSAETLYF:TRBJ2-3	CASSPSTGGDSAETLYF	TRBV16	TRBJ2-3	0.000281363
																						B	TRBV12-2:CASSPSTVHSQNTLYF:TRBJ2-4	CASSPSTVHSQNTLYF	TRBV12-2	TRBJ2-4	0.000281363
																						B	TRBV2:CASSQDLGGSSAETLYF:TRBJ2-3	CASSQDLGGSSAETLYF	TRBV2	TRBJ2-3	0.000281363
																						B	TRBV19:CASSPSVFLFGNTLYF:TRBJ1-3	CASSPSVFLFGNTLYF	TRBV19	TRBJ1-3	0.000281363
																						B	TRBV3:CASSPTANSDYTF:TRBJ1-2	CASSPTANSDYTF	TRBV3	TRBJ1-2	0.000281363
																						B	TRBV16:CASSPTGGAEQYF:TRBJ2-7	CASSPTGGAEQYF	TRBV16	TRBJ2-7	0.000281363
																						B	TRBV16:CASSPTGGAGQDTQYF:TRBJ2-5	CASSPTGGAGQDTQYF	TRBV16	TRBJ2-5	0.000281363
																						B	TRBV4:CASSPTGGANEQYF:TRBJ2-7	CASSPTGGANEQYF	TRBV4	TRBJ2-7	0.000281363
																						B	TRBV12-1:CASSPTGGASAETLYF:TRBJ2-3	CASSPTGGASAETLYF	TRBV12-1	TRBJ2-3	0.000281363
																						B	TRBV1:CTCSSTRGLDSGNTLYF:TRBJ1-3	CTCSSTRGLDSGNTLYF	TRBV1	TRBJ1-3	0.000281363
																						B	TRBV13-3:CASSPTGGGAEQFF:TRBJ2-1	CASSPTGGGAEQFF	TRBV13-3	TRBJ2-1	0.000281363
																						B	TRBV1:CTCSAGEGRISNERLFF:TRBJ1-4	CTCSAGEGRISNERLFF	TRBV1	TRBJ1-4	0.000281363
																						B	TRBV12-2:CASSPTGGLYEQYF:TRBJ2-7	CASSPTGGLYEQYF	TRBV12-2	TRBJ2-7	0.000281363
																						B	TRBV13-3:CASSPTGGNSDYTF:TRBJ1-2	CASSPTGGNSDYTF	TRBV13-3	TRBJ1-2	0.000281363
																						B	TRBV17:CASSPTGGNYAEQFF:TRBJ2-1	CASSPTGGNYAEQFF	TRBV17	TRBJ2-1	0.000281363
																						B	TRBV13-3:CASSPTGGSNERLFF:TRBJ1-4	CASSPTGGSNERLFF	TRBV13-3	TRBJ1-4	0.000281363
																						B	TRBV17:CASSPTGGSQNTLYF:TRBJ2-4	CASSPTGGSQNTLYF	TRBV17	TRBJ2-4	0.000281363
																						B	TRBV17:CASSTRDREANERLFF:TRBJ1-4	CASSTRDREANERLFF	TRBV17	TRBJ1-4	0.000281363
																						B	TRBV17:CASSSLAGGDQNTLYF:TRBJ2-4	CASSSLAGGDQNTLYF	TRBV17	TRBJ2-4	0.000281363
																						B	TRBV12-2:CASSPTGYNSPLYF:TRBJ1-6	CASSPTGYNSPLYF	TRBV12-2	TRBJ1-6	0.000281363
																						B	TRBV3:CASSPTKLSNERLFF:TRBJ1-4	CASSPTKLSNERLFF	TRBV3	TRBJ1-4	0.000281363
																						B	TRBV3:CASSPTRVNYAEQFF:TRBJ2-1	CASSPTRVNYAEQFF	TRBV3	TRBJ2-1	0.000281363
																						B	TRBV17:CASSSRSTPPNERLFF:TRBJ1-4	CASSSRSTPPNERLFF	TRBV17	TRBJ1-4	0.000281363
																						B	TRBV12-2:CASSPTSGEGDTQYF:TRBJ2-5	CASSPTSGEGDTQYF	TRBV12-2	TRBJ2-5	0.000281363
																						B	TRBV17:CASSRFRQGADERLFF:TRBJ1-4	CASSRFRQGADERLFF	TRBV17	TRBJ1-4	0.000281363
																						B	TRBV5:CASSPWASQNTLYF:TRBJ2-4	CASSPWASQNTLYF	TRBV5	TRBJ2-4	0.000281363
																						B	TRBV17:CASSRVSGGNQDTQYF:TRBJ2-5	CASSRVSGGNQDTQYF	TRBV17	TRBJ2-5	0.000281363
																						B	TRBV17:CASSRAWGGNTGQLYF:TRBJ2-2	CASSRAWGGNTGQLYF	TRBV17	TRBJ2-2	0.000281363
																						B	TRBV5:CASSPWGSAETLYF:TRBJ2-3	CASSPWGSAETLYF	TRBV5	TRBJ2-3	0.000281363
																						B	TRBV4:CASSPWGSPYEQYF:TRBJ2-7	CASSPWGSPYEQYF	TRBV4	TRBJ2-7	0.000281363
																						B	TRBV17:CASSRDGGAGAETLYF:TRBJ2-3	CASSRDGGAGAETLYF	TRBV17	TRBJ2-3	0.000281363
																						B	TRBV5:CASSPWTGANERLFF:TRBJ1-4	CASSPWTGANERLFF	TRBV5	TRBJ1-4	0.000281363
																						B	TRBV17:CASSREGTGGYAEQFF:TRBJ2-1	CASSREGTGGYAEQFF	TRBV17	TRBJ2-1	0.000281363
																						B	TRBV5:CASSQAWYQDTQYF:TRBJ2-5	CASSQAWYQDTQYF	TRBV5	TRBJ2-5	0.000281363
																						B	TRBV5:CASSQDEGVANSDYTF:TRBJ1-2	CASSQDEGVANSDYTF	TRBV5	TRBJ1-2	0.000281363
																						B	TRBV5:CASSQDGGGRDTQYF:TRBJ2-5	CASSQDGGGRDTQYF	TRBV5	TRBJ2-5	0.000281363
																						B	TRBV5:CASSQDGGYEQYF:TRBJ2-7	CASSQDGGYEQYF	TRBV5	TRBJ2-7	0.000281363
																						B	TRBV31:CAWSPRDWGSQNTLYF:TRBJ2-4	CAWSPRDWGSQNTLYF	TRBV31	TRBJ2-4	0.000281363
																						B	TRBV5:CASSQDGQGRYF:TRBJ2-7	CASSQDGQGRYF	TRBV5	TRBJ2-7	0.000281363
																						B	TRBV2:CASSQDGRTVTEVFF:TRBJ1-1	CASSQDGRTVTEVFF	TRBV2	TRBJ1-1	0.000281363
																						B	TRBV31:CAWSLPGLGDYAEQFF:TRBJ2-1	CAWSLPGLGDYAEQFF	TRBV31	TRBJ2-1	0.000281363
																						B	TRBV5:CASSQDGRYEQYF:TRBJ2-7	CASSQDGRYEQYF	TRBV5	TRBJ2-7	0.000281363
																						B	TRBV5:CASSQDGTEYAEQFF:TRBJ2-1	CASSQDGTEYAEQFF	TRBV5	TRBJ2-1	0.000281363
																						B	TRBV5:CASSQDGTGGGEQYF:TRBJ2-7	CASSQDGTGGGEQYF	TRBV5	TRBJ2-7	0.000281363
																						B	TRBV5:CASSQDHDSNQDTQYF:TRBJ2-5	CASSQDHDSNQDTQYF	TRBV5	TRBJ2-5	0.000281363
																						B	TRBV5:CASSQDKSNTEVFF:TRBJ1-1	CASSQDKSNTEVFF	TRBV5	TRBJ1-1	0.000281363
																						B	TRBV5:CASSQDLDRGAEQFF:TRBJ2-1	CASSQDLDRGAEQFF	TRBV5	TRBJ2-1	0.000281363
																						B	TRBV5:CASSQDLGRDTQYF:TRBJ2-5	CASSQDLGRDTQYF	TRBV5	TRBJ2-5	0.000281363
																						B	TRBV5:CASSQDPGMDSDYTF:TRBJ1-2	CASSQDPGMDSDYTF	TRBV5	TRBJ1-2	0.000281363
																						B	TRBV5:CASSQDPQGWDTLYF:TRBJ2-4	CASSQDPQGWDTLYF	TRBV5	TRBJ2-4	0.000281363
																						B	TRBV2:CASSQDPRGKKAPLF:TRBJ1-5	CASSQDPRGKKAPLF	TRBV2	TRBJ1-5	0.000281363
																						B	TRBV2:CASSQDPSANSDYTF:TRBJ1-2	CASSQDPSANSDYTF	TRBV2	TRBJ1-2	0.000281363
																						B	TRBV5:CASSQDQNSDYTF:TRBJ1-2	CASSQDQNSDYTF	TRBV5	TRBJ1-2	0.000281363
																						B	TRBV12-1:CASSSLGGANTGQLYF:TRBJ2-2	CASSSLGGANTGQLYF	TRBV12-1	TRBJ2-2	0.000281363
																						B	TRBV2:CASSQDRDSQDTQYF:TRBJ2-5	CASSQDRDSQDTQYF	TRBV2	TRBJ2-5	0.000281363
																						B	TRBV2:CASSQDRDSSNERLFF:TRBJ1-4	CASSQDRDSSNERLFF	TRBV2	TRBJ1-4	0.000281363
																						B	TRBV2:CASSQDRESYAEQFF:TRBJ2-1	CASSQDRESYAEQFF	TRBV2	TRBJ2-1	0.000281363
																						B	TRBV12-1:CASSQDRKQYF:TRBJ2-7	CASSQDRKQYF	TRBV12-1	TRBJ2-7	0.000281363
																						B	TRBV2:CASSQDRTGNSPLYF:TRBJ1-6	CASSQDRTGNSPLYF	TRBV2	TRBJ1-6	0.000281363
																						B	TRBV5:CASSQDRVYF:TRBJ2-7	CASSQDRVYF	TRBV5	TRBJ2-7	0.000281363
																						B	TRBV16:CASSQDSQNTLYF:TRBJ2-4	CASSQDSQNTLYF	TRBV16	TRBJ2-4	0.000281363
																						B	TRBV5:CASSQDTGENYAEQFF:TRBJ2-1	CASSQDTGENYAEQFF	TRBV5	TRBJ2-1	0.000281363
																						B	TRBV4:CASSQDTQYF:TRBJ2-5	CASSQDTQYF	TRBV4	TRBJ2-5	0.000281363
																						B	TRBV5:CASSQDWGASAETLYF:TRBJ2-3	CASSQDWGASAETLYF	TRBV5	TRBJ2-3	0.000281363
																						B	TRBV5:CASSQDWGASNERLFF:TRBJ1-4	CASSQDWGASNERLFF	TRBV5	TRBJ1-4	0.000281363
																						B	TRBV5:CASSQDWGAYEQYF:TRBJ2-7	CASSQDWGAYEQYF	TRBV5	TRBJ2-7	0.000281363
																						B	TRBV5:CASSQDWGGENTLYF:TRBJ2-4	CASSQDWGGENTLYF	TRBV5	TRBJ2-4	0.000281363
																						B	TRBV2:CASSQDWGGNYAEQFF:TRBJ2-1	CASSQDWGGNYAEQFF	TRBV2	TRBJ2-1	0.000281363
																						B	TRBV2:CASSQDWGSQNTLYF:TRBJ2-4	CASSQDWGSQNTLYF	TRBV2	TRBJ2-4	0.000281363
																						B	TRBV5:CASSQDWGVYEQYF:TRBJ2-7	CASSQDWGVYEQYF	TRBV5	TRBJ2-7	0.000281363
																						B	TRBV2:CASSQEAGAYNSPLYF:TRBJ1-6	CASSQEAGAYNSPLYF	TRBV2	TRBJ1-6	0.000281363
																						B	TRBV2:CASSQEDGVTYEQYF:TRBJ2-7	CASSQEDGVTYEQYF	TRBV2	TRBJ2-7	0.000281363
																						B	TRBV2:CASSQEDRGGNTLYF:TRBJ1-3	CASSQEDRGGNTLYF	TRBV2	TRBJ1-3	0.000281363
																						B	TRBV5:CASSQEDWGGQDTQYF:TRBJ2-5	CASSQEDWGGQDTQYF	TRBV5	TRBJ2-5	0.000281363
																						B	TRBV2:CASSQEFANSDYTF:TRBJ1-2	CASSQEFANSDYTF	TRBV2	TRBJ1-2	0.000281363
																						B	TRBV2:CASSQENSGNTLYF:TRBJ1-3	CASSQENSGNTLYF	TRBV2	TRBJ1-3	0.000281363
																						B	TRBV5:CASSQEQGWNSPLYF:TRBJ1-6	CASSQEQGWNSPLYF	TRBV5	TRBJ1-6	0.000281363
																						B	TRBV2:CASSQERGDYAEQFF:TRBJ2-1	CASSQERGDYAEQFF	TRBV2	TRBJ2-1	0.000281363
																						B	TRBV2:CASSQESGGEAEQFF:TRBJ2-1	CASSQESGGEAEQFF	TRBV2	TRBJ2-1	0.000281363
																						B	TRBV2:CASSQESLNTEVFF:TRBJ1-1	CASSQESLNTEVFF	TRBV2	TRBJ1-1	0.000281363
																						B	TRBV5:CASSQETGVYAEQFF:TRBJ2-1	CASSQETGVYAEQFF	TRBV5	TRBJ2-1	0.000281363
																						B	TRBV5:CASSQEVSYEQYF:TRBJ2-7	CASSQEVSYEQYF	TRBV5	TRBJ2-7	0.000281363
																						B	TRBV2:CASSQEYNANTEVFF:TRBJ1-1	CASSQEYNANTEVFF	TRBV2	TRBJ1-1	0.000281363
																						B	TRBV12-1:CASSQGAEQYF:TRBJ2-7	CASSQGAEQYF	TRBV12-1	TRBJ2-7	0.000281363
																						B	TRBV13-1:CASSVLDWGGAETLYF:TRBJ2-3	CASSVLDWGGAETLYF	TRBV13-1	TRBJ2-3	0.000281363
																						B	TRBV16:CASSQGGDEQYF:TRBJ2-7	CASSQGGDEQYF	TRBV16	TRBJ2-7	0.000281363
																						B	TRBV5:CASSQGGYEQYF:TRBJ2-7	CASSQGGYEQYF	TRBV5	TRBJ2-7	0.000281363
																						B	TRBV5:CASSQGLGNALYF:TRBJ2-4	CASSQGLGNALYF	TRBV5	TRBJ2-4	0.000281363
																						B	TRBV5:CASSQGLGVWYF:TRBJ2-7	CASSQGLGVWYF	TRBV5	TRBJ2-7	0.000281363
																						B	TRBV5:CASSQGQGAPNERLFF:TRBJ1-4	CASSQGQGAPNERLFF	TRBV5	TRBJ1-4	0.000281363
																						B	TRBV2:CASSQGQGGEQYF:TRBJ2-7	CASSQGQGGEQYF	TRBV2	TRBJ2-7	0.000281363
																						B	TRBV12-2:CASSQGQNQDTQYF:TRBJ2-5	CASSQGQNQDTQYF	TRBV12-2	TRBJ2-5	0.000281363
																						B	TRBV5:CASSQGQTYAEQFF:TRBJ2-1	CASSQGQTYAEQFF	TRBV5	TRBJ2-1	0.000281363
																						B	TRBV5:CASSQGSSYEQYF:TRBJ2-7	CASSQGSSYEQYF	TRBV5	TRBJ2-7	0.000281363
																						B	TRBV5:CASSQGSYEQYF:TRBJ2-7	CASSQGSYEQYF	TRBV5	TRBJ2-7	0.000281363
																						B	TRBV5:CASSQGTGDYNSPLYF:TRBJ1-6	CASSQGTGDYNSPLYF	TRBV5	TRBJ1-6	0.000281363
																						B	TRBV5:CASSQGTGGQFF:TRBJ2-1	CASSQGTGGQFF	TRBV5	TRBJ2-1	0.000281363
																						B	TRBV16:CASSQGTGQAPLF:TRBJ1-5	CASSQGTGQAPLF	TRBV16	TRBJ1-5	0.000281363
																						B	TRBV12-1:CASSQGYEQYF:TRBJ2-7	CASSQGYEQYF	TRBV12-1	TRBJ2-7	0.000281363
																						B	TRBV5:CASSQKYEQYF:TRBJ2-7	CASSQKYEQYF	TRBV5	TRBJ2-7	0.000281363
																						B	TRBV14:CASSQNTGQLYF:TRBJ2-2	CASSQNTGQLYF	TRBV14	TRBJ2-2	0.000281363
																						B	TRBV19:CASSQPGLSNERLFF:TRBJ1-4	CASSQPGLSNERLFF	TRBV19	TRBJ1-4	0.000281363
																						B	TRBV16:CASSQPGQSQNTLYF:TRBJ2-4	CASSQPGQSQNTLYF	TRBV16	TRBJ2-4	0.000281363
																						B	TRBV5:CASSQQGVNYAEQFF:TRBJ2-1	CASSQQGVNYAEQFF	TRBV5	TRBJ2-1	0.000281363
																						B	TRBV5:CASSQRDNSNERLFF:TRBJ1-4	CASSQRDNSNERLFF	TRBV5	TRBJ1-4	0.000281363
																						B	TRBV5:CASSQRGTGDNERLFF:TRBJ1-4	CASSQRGTGDNERLFF	TRBV5	TRBJ1-4	0.000281363
																						B	TRBV5:CASSQSSYEQYF:TRBJ2-7	CASSQSSYEQYF	TRBV5	TRBJ2-7	0.000281363
																						B	TRBV3:CASSQTGEVFF:TRBJ1-1	CASSQTGEVFF	TRBV3	TRBJ1-1	0.000281363
																						B	TRBV13-3:CASSQTGGQNTLYF:TRBJ2-4	CASSQTGGQNTLYF	TRBV13-3	TRBJ2-4	0.000281363
																						B	TRBV16:CASSQTVSNERLFF:TRBJ1-4	CASSQTVSNERLFF	TRBV16	TRBJ1-4	0.000281363
																						B	TRBV2:CASSQTYEQYF:TRBJ2-7	CASSQTYEQYF	TRBV2	TRBJ2-7	0.000281363
																						B	TRBV5:CASSQVPGGWEQYF:TRBJ2-7	CASSQVPGGWEQYF	TRBV5	TRBJ2-7	0.000281363
																						B	TRBV5:CASSQWLGTNTGQLYF:TRBJ2-2	CASSQWLGTNTGQLYF	TRBV5	TRBJ2-2	0.000281363
																						B	TRBV17:CASSRAAAYAEQFF:TRBJ2-1	CASSRAAAYAEQFF	TRBV17	TRBJ2-1	0.000281363
																						B	TRBV17:CASSRAAGTLYF:TRBJ2-3	CASSRAAGTLYF	TRBV17	TRBJ2-3	0.000281363
																						B	TRBV17:CASSRAGHSYEQYF:TRBJ2-7	CASSRAGHSYEQYF	TRBV17	TRBJ2-7	0.000281363
																						B	TRBV17:CASSRAGLNQDTQYF:TRBJ2-5	CASSRAGLNQDTQYF	TRBV17	TRBJ2-5	0.000281363
																						B	TRBV17:CASSRAGRNYAEQFF:TRBJ2-1	CASSRAGRNYAEQFF	TRBV17	TRBJ2-1	0.000281363
																						B	TRBV17:CASSRDDSYEQYF:TRBJ2-7	CASSRDDSYEQYF	TRBV17	TRBJ2-7	0.000281363
																						B	TRBV16:CASSRDGDTQYF:TRBJ2-5	CASSRDGDTQYF	TRBV16	TRBJ2-5	0.000281363
																						B	TRBV13-1:CASSSGTQLSNERLFF:TRBJ1-4	CASSSGTQLSNERLFF	TRBV13-1	TRBJ1-4	0.000281363
[truncated: 358 more rows]
