# Supplementary material for: Evaluation of the capacities of mouse TCR profiling from short read RNA-seq data
Source: PLoS One. 2018 Nov 15;13(11):e0207020. doi: 10.1371/journal.pone.0207020 (PMC6237323; doi:10.1371/journal.pone.0207020)
Supplement: S3 Supplementary Data — (XLSX) [file pone.0207020.s004.xlsx]

## Sheet: sheet1
5' RACE targeted sequencing of T cells from LCMV-challenged mice															5' RACE targeted sequencing of T cells from naïve (non-challenged) mice
locus	consensus.tcr	consensus.cdr3.aa	consensus.v	consensus.j	frequency		locus	consensus.tcr	consensus.cdr3.aa	consensus.v	consensus.j	frequency			locus	consensus.tcr	consensus.cdr3	consensus.v	consensus.j	frequency		locus	consensus.tcr	consensus.cdr3.aa	consensus.v	consensus.j	frequency
TCRA	TRAV21/DV12:CILRVQQGTGSKLSF:TRAJ58	CILRVQQGTGSKLSF	TRAV21/DV12	TRAJ58	0.0592305		TCRB	TRBV13-3:CASSEGNYNSPLYF:TRBJ1-6	CASSEGNYNSPLYF	TRBV13-3	TRBJ1-6	0.0393059			TCRA	TRAV11:CVVGDRGSALGRLHF:TRAJ18	CVVGDRGSALGRLHF	TRAV11	TRAJ18	0.00285715		TCRB	TRBV20:CGARDRNTLYF:TRBJ2-4	CGARDRNTLYF	TRBV20	TRBJ2-4	0.00197912
TCRA	TRAV14-1:CAADGNYAQGLTF:TRAJ26	CAADGNYAQGLTF	TRAV14-1	TRAJ26	0.0469625		TCRB	TRBV13-3:CASSDGGYNSPLYF:TRBJ1-6	CASSDGGYNSPLYF	TRBV13-3	TRBJ1-6	0.0152667			TCRA	TRAV6-7/DV9,TRAV6D-6,TRAV6D-7:CALGESSGSWQLIF:TRAJ22	CALGESSGSWQLIF	TRAV6-7/DV9,TRAV6D-6,TRAV6D-7	TRAJ22	0.00216756		TCRB	TRBV29:CASGEEQYF:TRBJ2-7	CASGEEQYF	TRBV29	TRBJ2-7	0.000971141
TCRA	TRAV7N-5:CATLMSNYNVLYF:TRAJ21	CATLMSNYNVLYF	TRAV7N-5	TRAJ21	0.0226037		TCRB	TRBV13-3:CASRLGGSQNTLYF:TRBJ2-4	CASRLGGSQNTLYF	TRBV13-3	TRBJ2-4	0.0119261			TCRA	TRAV6D-6:CALGDPSGSWQLIF:TRAJ22	CALGDPSGSWQLIF	TRAV6D-6	TRAJ22	0.00160269		TCRB	TRBV13-3:CASSDNYEQYF:TRBJ2-7	CASSDNYEQYF	TRBV13-3	TRBJ2-7	0.00062963
TCRA	TRAV14-1:CAASDNYAQGLTF:TRAJ26	CAASDNYAQGLTF	TRAV14-1	TRAJ26	0.0153158		TCRB	TRBV13-2:CASGDRDRGGEQYF:TRBJ2-7	CASGDRDRGGEQYF	TRBV13-2	TRBJ2-7	0.0106932			TCRA	TRAV3-1:CAVSASSGSWQLIF:TRAJ22	CAVSASSGSWQLIF	TRAV3-1	TRAJ22	0.00156141		TCRB	TRBV29:CATSTGSYAEQFF:TRBJ2-1	CATSTGSYAEQFF	TRBV29	TRBJ2-1	0.000582683
TCRA	TRAV12D-2:CALRNNRIFF:TRAJ31	CALRNNRIFF	TRAV12D-2	TRAJ31	0.00746379		TCRB	TRBV16:CASSSRLGPSAETLYF:TRBJ2-3	CASSSRLGPSAETLYF	TRBV16	TRBJ2-3	0.00845921			TCRA	TRAV16N:CAMREGSSGSWQLIF:TRAJ22	CAMREGSSGSWQLIF	TRAV16N	TRAJ22	0.00140906		TCRB	TRBV13-3:CASSDSAETLYF:TRBJ2-3	CASSDSAETLYF	TRBV13-3	TRBJ2-3	0.000569335
TCRA	TRAV16N:CAMRDYSNNRLTL:TRAJ7	CAMRDYSNNRLTL	TRAV16N	TRAJ7	0.00735643		TCRB	TRBV29:CASSLSTYNSPLYF:TRBJ1-6	CASSLSTYNSPLYF	TRBV29	TRBJ1-6	0.00792973			TCRA	TRAV14-2:CAASASSGSWQLIF:TRAJ22	CAASASSGSWQLIF	TRAV14-2	TRAJ22	0.00138389		TCRB	TRBV13-3:CASSDGYEQYF:TRBJ2-7	CASSDGYEQYF	TRBV13-3	TRBJ2-7	0.000482263
TCRA	TRAV21/DV12:CILRVAGNTGKLIF:TRAJ37	CILRVAGNTGKLIF	TRAV21/DV12	TRAJ37	0.00712791		TCRB	TRBV13-3:CASSDGGGANAEQFF:TRBJ2-1	CASSDGGGANAEQFF	TRBV13-3	TRBJ2-1	0.0076478			TCRA	TRAV6D-6,TRAV6D-7:CALGDSSGSWQLIF:TRAJ22	CALGDSSGSWQLIF	TRAV6D-6,TRAV6D-7	TRAJ22	0.00133507		TCRB	TRBV29:CASRGTGVNYAEQFF:TRBJ2-1	CASRGTGVNYAEQFF	TRBV29	TRBJ2-1	0.00045878
TCRA	TRAV12D-2:CALSASSGSWQLIF:TRAJ22	CALSASSGSWQLIF	TRAV12D-2	TRAJ22	0.00686227		TCRB	TRBV29:CASSLGGAYAEQFF:TRBJ2-1	CASSLGGAYAEQFF	TRBV29	TRBJ2-1	0.00745813			TCRA	TRAV13D-1:CALERNSNNRIFF:TRAJ31	CALERNSNNRIFF	TRAV13D-1	TRAJ31	0.00131519		TCRB	TRBV13-1:CASSDAGYEQYF:TRBJ2-7	CASSDAGYEQYF	TRBV13-1	TRBJ2-7	0.000432013
TCRA	TRAV12D-2:CALSGITGNTGKLIF:TRAJ37	CALSGITGNTGKLIF	TRAV12D-2	TRAJ37	0.00685211		TCRB	TRBV15:CASRTDSGNTLYF:TRBJ1-3	CASRTDSGNTLYF	TRBV15	TRBJ1-3	0.00703876			TCRA	TRAV6-6,TRAV6D-6:CALGDTNAYKVIF:TRAJ30	CALGDTNAYKVIF	TRAV6-6,TRAV6D-6	TRAJ30	0.00130113		TCRB	TRBV13-1:CASSDKNTEVFF:TRBJ1-1	CASSDKNTEVFF	TRBV13-1	TRBJ1-1	0.000425327
TCRA	TRAV6D-7:CALGVMSNYNVLYF:TRAJ21	CALGVMSNYNVLYF	TRAV6D-7	TRAJ21	0.00668691		TCRB	TRBV13-3:CASSEQGGEQYF:TRBJ2-7	CASSEQGGEQYF	TRBV13-3	TRBJ2-7	0.00640435			TCRA	TRAV16N:CAMREASSGSWQLIF:TRAJ22	CAMREASSGSWQLIF	TRAV16N	TRAJ22	0.00125525		TCRB	TRBV13-1:CASSDGGTEVFF:TRBJ1-1	CASSDGGTEVFF	TRBV13-1	TRBJ1-1	0.000401883
TCRA	TRAV7N-5:CAVRGSNAKLTF:TRAJ42	CAVRGSNAKLTF	TRAV7N-5	TRAJ42	0.00638421		TCRB	TRBV15:CASSLTANSDYTF:TRBJ1-2	CASSLTANSDYTF	TRBV15	TRBJ1-2	0.00624362			TCRA	TRAV12N-3:CALSDRYNQGKLIF:TRAJ23	CALSDRYNQGKLIF	TRAV12N-3	TRAJ23	0.00124418		TCRB	TRBV13-3:CASSDRDEQYF:TRBJ2-7	CASSDRDEQYF	TRBV13-3	TRBJ2-7	0.00038849
TCRA	TRAV7N-5:CAVINVGDNSKLIW:TRAJ38	CAVINVGDNSKLIW	TRAV7N-5	TRAJ38	0.00632422		TCRB	TRBV29:CASSGTAYSGNTLYF:TRBJ1-3	CASSGTAYSGNTLYF	TRBV29	TRBJ1-3	0.00599335			TCRA	TRAV6D-6:CALGEPSGSWQLIF:TRAJ22	CALGEPSGSWQLIF	TRAV6D-6	TRAJ22	0.00121749		TCRB	TRBV13-1,TRBV13-3:CASSDSYEQYF:TRBJ2-7	CASSDSYEQYF	TRBV13-1,TRBV13-3	TRBJ2-7	0.000348281
TCRA	TRAV14-1:CAANYGNEKITF:TRAJ48	CAANYGNEKITF	TRAV14-1	TRAJ48	0.0050604		TCRB	TRBV29:CASSFPRDWTNQDTQYF:TRBJ2-5	CASSFPRDWTNQDTQYF	TRBV29	TRBJ2-5	0.00578263			TCRA	TRAV13D-1:CALDTNAYKVIF:TRAJ30	CALDTNAYKVIF	TRAV13D-1	TRAJ30	0.00121245		TCRB	TRBV13-1:CASSDAGEQYF:TRBJ2-7	CASSDAGEQYF	TRBV13-1	TRBJ2-7	0.000341591
TCRA	TRAV13N-4:CAGPSNTNKVVF:TRAJ34	CAGPSNTNKVVF	TRAV13N-4	TRAJ34	0.00498998		TCRB	TRBV31:CAWSLTSSAETLYF:TRBJ2-3	CAWSLTSSAETLYF	TRBV31	TRBJ2-3	0.00561931			TCRA	TRAV6D-6:CALGDSNNRIFF:TRAJ31	CALGDSNNRIFF	TRAV6D-6	TRAJ31	0.00119913		TCRB	TRBV4:CASSYQGSQNTLYF:TRBJ2-4	CASSYQGSQNTLYF	TRBV4	TRBJ2-4	0.000334875
TCRA	TRAV13D-1:CALETQQGTGSKLSF:TRAJ58	CALETQQGTGSKLSF	TRAV13D-1	TRAJ58	0.00498367		TCRB	TRBV13-3:CASTPLGGQNYAEQFF:TRBJ2-1	CASTPLGGQNYAEQFF	TRBV13-3	TRBJ2-1	0.00545593			TCRA	TRAV6D-6:CALGDYGSSGNKLIF:TRAJ32	CALGDYGSSGNKLIF	TRAV6D-6	TRAJ32	0.0011577		TCRB	TRBV13-1,TRBV13-3:CASSDWGQDTQYF:TRBJ2-5	CASSDWGQDTQYF	TRBV13-1,TRBV13-3	TRBJ2-5	0.000331544
TCRA	TRAV9N-2:CVLSATSSGQKLVF:TRAJ16	CVLSATSSGQKLVF	TRAV9N-2	TRAJ16	0.00488713		TCRB	TRBV29:CASSLVFNQDTQYF:TRBJ2-5	CASSLVFNQDTQYF	TRBV29	TRBJ2-5	0.00512858			TCRA	TRAV6D-6:CALGENSNNRIFF:TRAJ31	CALGENSNNRIFF	TRAV6D-6	TRAJ31	0.00113992		TCRB	TRBV13-1:CASSDDEQYF:TRBJ2-7	CASSDDEQYF	TRBV13-1	TRBJ2-7	0.00032821
TCRA	TRAV6D-7:CALGDMSNYNVLYF:TRAJ21	CALGDMSNYNVLYF	TRAV6D-7	TRAJ21	0.00481869		TCRB	TRBV13-3:CASRTENTEVFF:TRBJ1-1	CASRTENTEVFF	TRBV13-3	TRBJ1-1	0.00511089			TCRA	TRAV9N-3:CAVRSANSGTYQRF:TRAJ13	CAVRSANSGTYQRF	TRAV9N-3	TRAJ13	0.00111696		TCRB	TRBV13-1:CASSDGDTQYF:TRBJ2-5	CASSDGDTQYF	TRBV13-1	TRBJ2-5	0.0003282
TCRA	TRAV6-1:CVLGDQTNAYKVIF:TRAJ30	CVLGDQTNAYKVIF	TRAV6-1	TRAJ30	0.00478809		TCRB	TRBV29:CASSFWANTEVFF:TRBJ1-1	CASSFWANTEVFF	TRBV29	TRBJ1-1	0.00465244			TCRA	TRAV6D-6:CALGETSGSWQLIF:TRAJ22	CALGETSGSWQLIF	TRAV6D-6	TRAJ22	0.00106079		TCRB	TRBV13-1:CASSDAGDEQYF:TRBJ2-7	CASSDAGDEQYF	TRBV13-1	TRBJ2-7	0.000324854
TCRA	TRAV6D-7:CALGPYQGGRALIF:TRAJ15	CALGPYQGGRALIF	TRAV6D-7	TRAJ15	0.00472395		TCRB	TRBV15:CASRGRAETLYF:TRBJ2-3	CASRGRAETLYF	TRBV15	TRBJ2-3	0.00460241			TCRA	TRAV6D-6:CALGDRSSGSWQLIF:TRAJ22	CALGDRSSGSWQLIF	TRAV6D-6	TRAJ22	0.0010268		TCRB	TRBV13-1:CASSDGEQYF:TRBJ2-7	CASSDGEQYF	TRBV13-1	TRBJ2-7	0.000318149
TCRA	TRAV6-1:CVLMNTEGADRLTF:TRAJ45	CVLMNTEGADRLTF	TRAV6-1	TRAJ45	0.00467391		TCRB	TRBV1:CTCSAGSSAETLYF:TRBJ2-3	CTCSAGSSAETLYF	TRBV1	TRBJ2-3	0.00452867			TCRA	TRAV13D-1:CALDSNYQLIW:TRAJ33	CALDSNYQLIW	TRAV13D-1	TRAJ33	0.00101946		TCRB	TRBV13-1:CASSDGTGGYEQYF:TRBJ2-7	CASSDGTGGYEQYF	TRBV13-1	TRBJ2-7	0.000314803
TCRA	TRAV7-5:CAPPANTNKVVF:TRAJ34	CAPPANTNKVVF	TRAV7-5	TRAJ34	0.00431433		TCRB	TRBV13-1:CASSDLGGYAEQFF:TRBJ2-1	CASSDLGGYAEQFF	TRBV13-1	TRBJ2-1	0.00447329			TCRA	TRAV13D-4,TRAV13N-4:CAMSNYNVLYF:TRAJ21	CAMSNYNVLYF	TRAV13D-4,TRAV13N-4	TRAJ21	0.000968429		TCRB	TRBV13-1:CASSDANTEVFF:TRBJ1-1	CASSDANTEVFF	TRBV13-1	TRBJ1-1	0.000308116
TCRA	TRAV6D-7:CALAPYKYVF:TRAJ40	CALAPYKYVF	TRAV6D-7	TRAJ40	0.00429984		TCRB	TRBV13-1:CASSDWDNTEVFF:TRBJ1-1	CASSDWDNTEVFF	TRBV13-1	TRBJ1-1	0.00441802			TCRA	TRAV6-6,TRAV6D-5,TRAV6D-6:CALGENSGTYQRF:TRAJ13	CALGENSGTYQRF	TRAV6-6,TRAV6D-5,TRAV6D-6	TRAJ13	0.00092039		TCRB	TRBV13-1:CASSDAEQFF:TRBJ2-1	CASSDAEQFF	TRBV13-1	TRBJ2-1	0.000304746
TCRA	TRAV16:CAMREGNTGYQNFYF:TRAJ49	CAMREGNTGYQNFYF	TRAV16	TRAJ49	0.00426796		TCRB	TRBV15:CASSLELGDQDTQYF:TRBJ2-5	CASSLELGDQDTQYF	TRBV15	TRBJ2-5	0.00441006			TCRA	TRAV9N-3:CAVSMNYNQGKLIF:TRAJ23	CAVSMNYNQGKLIF	TRAV9N-3	TRAJ23	0.000859765		TCRB	TRBV13-3:CASSDRVEQYF:TRBJ2-7	CASSDRVEQYF	TRBV13-3	TRBJ2-7	0.000294705
TCRA	TRAV7-5:CAVSPTNSAGNKLTF:TRAJ17	CAVSPTNSAGNKLTF	TRAV7-5	TRAJ17	0.00379581		TCRB	TRBV15:CAREEVFF:TRBJ1-1	CAREEVFF	TRBV15	TRBJ1-1	0.00438905			TCRA	TRAV6D-6,TRAV6D-7:CALGASSGSWQLIF:TRAJ22	CALGASSGSWQLIF	TRAV6D-6,TRAV6D-7	TRAJ22	0.000846445		TCRB	TRBV13-3:CASSDGGYEQYF:TRBJ2-7	CASSDGGYEQYF	TRBV13-3	TRBJ2-7	0.000291361
TCRA	TRAV7-5:CAVIYASSGSWQLIF:TRAJ22	CAVIYASSGSWQLIF	TRAV7-5	TRAJ22	0.00365434		TCRB	TRBV13-1:CASSGGTQNTEVFF:TRBJ1-1	CASSGGTQNTEVFF	TRBV13-1	TRBJ1-1	0.00430997			TCRA	TRAV7-4:CAASEPSGSWQLIF:TRAJ22	CAASEPSGSWQLIF	TRAV7-4	TRAJ22	0.000775439		TCRB	TRBV13-3:CASSDRNTEVFF:TRBJ1-1	CASSDRNTEVFF	TRBV13-3	TRBJ1-1	0.000284663
TCRA	TRAV13N-4:CAMERDDSGYNKLTF:TRAJ11	CAMERDDSGYNKLTF	TRAV13N-4	TRAJ11	0.00360653		TCRB	TRBV5:CASSQDGNSPLYF:TRBJ1-6	CASSQDGNSPLYF	TRBV5	TRBJ1-6	0.00412821			TCRA	TRAV12D-2:CASNTNKVVF:TRAJ34	CASNTNKVVF	TRAV12D-2	TRAJ34	0.000743706		TCRB	TRBV13-3:CASSDAGGQDTQYF:TRBJ2-5	CASSDAGGQDTQYF	TRBV13-3	TRBJ2-5	0.000281312
TCRA	TRAV13N-3:CAMERSNNRLTL:TRAJ7	CAMERSNNRLTL	TRAV13N-3	TRAJ7	0.00356489		TCRB	TRBV13-1:CASSDSSGNTLYF:TRBJ1-3	CASSDSSGNTLYF	TRBV13-1	TRBJ1-3	0.00410965			TCRA	TRAV12D-2:CALSDSSGSWQLIF:TRAJ22	CALSDSSGSWQLIF	TRAV12D-2	TRAJ22	0.000740768		TCRB	TRBV13-1:CASSGTGSYEQYF:TRBJ2-7	CASSGTGSYEQYF	TRBV13-1	TRBJ2-7	0.000277948
TCRA	TRAV13D-1:CALAHYGSSGNKLIF:TRAJ32	CALAHYGSSGNKLIF	TRAV13D-1	TRAJ32	0.00340843		TCRB	TRBV29:CASIRGEQYF:TRBJ2-7	CASIRGEQYF	TRBV29	TRBJ2-7	0.00389623			TCRA	TRAV6D-6:CALGDNTNTGKLTF:TRAJ27	CALGDNTNTGKLTF	TRAV6D-6	TRAJ27	0.000740719		TCRB	TRBV13-1:CASSDVGYEQYF:TRBJ2-7	CASSDVGYEQYF	TRBV13-1	TRBJ2-7	0.000271262
TCRA	TRAV7-5:CAVFSNTNKVVF:TRAJ34	CAVFSNTNKVVF	TRAV7-5	TRAJ34	0.00325263		TCRB	TRBV13-3:CASSLRQPETLYF:TRBJ2-3	CASSLRQPETLYF	TRBV13-3	TRBJ2-3	0.00385421			TCRA	TRAV12D-2:CALSDASSGSWQLIF:TRAJ22	CALSDASSGSWQLIF	TRAV12D-2	TRAJ22	0.000735626		TCRB	TRBV13-1:CASSDYEQYF:TRBJ2-7	CASSDYEQYF	TRBV13-1	TRBJ2-7	0.000267927
TCRA	TRAV13N-3:CAMANTNKVVF:TRAJ34	CAMANTNKVVF	TRAV13N-3	TRAJ34	0.00312079		TCRB	TRBV13-3:CASSDSHYNSPLYF:TRBJ1-6	CASSDSHYNSPLYF	TRBV13-3	TRBJ1-6	0.00375938			TCRA	TRAV6D-6:CALGSSSGSWQLIF:TRAJ22	CALGSSSGSWQLIF	TRAV6D-6	TRAJ22	0.000712611		TCRB	TRBV29:CASSPGQNYAEQFF:TRBJ2-1	CASSPGQNYAEQFF	TRBV29	TRBJ2-1	0.000267921
TCRA	TRAV13D-1:CALATSNTNKVVF:TRAJ34	CALATSNTNKVVF	TRAV13D-1	TRAJ34	0.00309181		TCRB	TRBV13-3:CASSGWGSNTGQLYF:TRBJ2-2	CASSGWGSNTGQLYF	TRBV13-3	TRBJ2-2	0.00356968			TCRA	TRAV6-6,TRAV6D-6:CALGDRYGSSGNKLIF:TRAJ32	CALGDRYGSSGNKLIF	TRAV6-6,TRAV6D-6	TRAJ32	0.000710407		TCRB	TRBV13-1:CASSDAYEQYF:TRBJ2-7	CASSDAYEQYF	TRBV13-1	TRBJ2-7	0.000261221
TCRA	TRAV6-3:CAMRESHVLYF:TRAJ21	CAMRESHVLYF	TRAV6-3	TRAJ21	0.00280472		TCRB	TRBV5:CASSQEDWGGEQYF:TRBJ2-7	CASSQEDWGGEQYF	TRBV5	TRBJ2-7	0.00344055			TCRA	TRAV7-5:CAVSMSNYNVLYF:TRAJ21	CAVSMSNYNVLYF	TRAV7-5	TRAJ21	0.000709672		TCRB	TRBV13-1:CASSGYEQYF:TRBJ2-7	CASSGYEQYF	TRBV13-1	TRBJ2-7	0.000261215
TCRA	TRAV15D-1/DV6D-1:CALMELSNTGYQNFYF:TRAJ49	CALMELSNTGYQNFYF	TRAV15D-1/DV6D-1	TRAJ49	0.00275413		TCRB	TRBV13-3:CASSDGNANSDYTF:TRBJ1-2	CASSDGNANSDYTF	TRBV13-3	TRBJ1-2	0.00312925			TCRA	TRAV6D-6:CALGDPSSGSWQLIF:TRAJ22	CALGDPSSGSWQLIF	TRAV6D-6	TRAJ22	0.000708938		TCRB	TRBV29:CASSLGYEQYF:TRBJ2-7	CASSLGYEQYF	TRBV29	TRBJ2-7	0.000261211
TCRA	TRAV7N-5:CAVSPLSSGSWQLIF:TRAJ22	CAVSPLSSGSWQLIF	TRAV7N-5	TRAJ22	0.00269826		TCRB	TRBV13-2:CASGDRQRANTEVFF:TRBJ1-1	CASGDRQRANTEVFF	TRBV13-2	TRBJ1-1	0.00308229			TCRA	TRAV7-5:CAVMSNYNVLYF:TRAJ21	CAVMSNYNVLYF	TRAV7-5	TRAJ21	0.000701543		TCRB	TRBV29:CASSLGQYEQYF:TRBJ2-7	CASSLGQYEQYF	TRBV29	TRBJ2-7	0.000261205
TCRA	TRAV6-7/DV9:CALRMSNYNVLYF:TRAJ21	CALRMSNYNVLYF	TRAV6-7/DV9	TRAJ21	0.00257392		TCRB	TRBV29:CASSLTFNQDTQYF:TRBJ2-5	CASSLTFNQDTQYF	TRBV29	TRBJ2-5	0.00304277			TCRA	TRAV6-6,TRAV6D-6,TRAV6D-7:CALGDTNTGKLTF:TRAJ27	CALGDTNTGKLTF	TRAV6-6,TRAV6D-6,TRAV6D-7	TRAJ27	0.000683816		TCRB	TRBV13-3:CASSDWGNYAEQFF:TRBJ2-1	CASSDWGNYAEQFF	TRBV13-3	TRBJ2-1	0.000257873
TCRA	TRAV6D-7:CALGDLSNYNVLYF:TRAJ21	CALGDLSNYNVLYF	TRAV6D-7	TRAJ21	0.00254875		TCRB	TRBV13-1:CASSDNGNTEVFF:TRBJ1-1	CASSDNGNTEVFF	TRBV13-1	TRBJ1-1	0.00302703			TCRA	TRAV13D-3:CAMERSNNRIFF:TRAJ31	CAMERSNNRIFF	TRAV13D-3	TRAJ31	0.000683816		TCRB	TRBV13-1:CASSDGGNYAEQFF:TRBJ2-1	CASSDGGNYAEQFF	TRBV13-1	TRBJ2-1	0.00025453
TCRA	TRAV13N-4:CAIPSSGGNYKPTF:TRAJ6	CAIPSSGGNYKPTF	TRAV13N-4	TRAJ6	0.00250382		TCRB	TRBV13-3:CASSASNTGQLYF:TRBJ2-2	CASSASNTGQLYF	TRBV13-3	TRBJ2-2	0.00302699			TCRA	TRAV13D-1:CALEPGTGSNRLTF:TRAJ28	CALEPGTGSNRLTF	TRAV13D-1	TRAJ28	0.000683082		TCRB	TRBV13-3:CASSDWGGYAEQFF:TRBJ2-1	CASSDWGGYAEQFF	TRBV13-3	TRBJ2-1	0.000244494
TCRA	TRAV6D-6:CALGDPSGSWQLIF:TRAJ22	CALGDPSGSWQLIF	TRAV6D-6	TRAJ22	0.0024219		TCRB	TRBV13-1:CASSDGKEVFF:TRBJ1-1	CASSDGKEVFF	TRBV13-1	TRBJ1-1	0.00300329			TCRA	TRAV16:CAMREDTNAYKVIF:TRAJ30	CAMREDTNAYKVIF	TRAV16	TRAJ30	0.000675687		TCRB	TRBV13-1:CASRDRGYEQYF:TRBJ2-7	CASRDRGYEQYF	TRBV13-1	TRBJ2-7	0.000244484
TCRA	TRAV7-5:CAVSAASSSFSKLVF:TRAJ50	CAVSAASSSFSKLVF	TRAV7-5	TRAJ50	0.00239027		TCRB	TRBV13-3:CASSDAGARNTLYF:TRBJ2-4	CASSDAGARNTLYF	TRBV13-3	TRBJ2-4	0.00292949			TCRA	TRAV6D-6:CALGEASSGSWQLIF:TRAJ22	CALGEASSGSWQLIF	TRAV6D-6	TRAJ22	0.000669027		TCRB	TRBV13-3:CASRDRDEQYF:TRBJ2-7	CASRDRDEQYF	TRBV13-3	TRBJ2-7	0.000241124
TCRA	TRAV15D-2/DV6D-2:CALSDQGGSAKLIF:TRAJ57	CALSDQGGSAKLIF	TRAV15D-2/DV6D-2	TRAJ57	0.00237891		TCRB	TRBV13-3:CASSDHTNTEVFF:TRBJ1-1	CASSDHTNTEVFF	TRBV13-3	TRBJ1-1	0.00291335			TCRA	TRAV6D-6:CALASSGSWQLIF:TRAJ22	CALASSGSWQLIF	TRAV6D-6	TRAJ22	0.000667607		TCRB	TRBV13-1,TRBV13-3:CASSDRYEQYF:TRBJ2-7	CASSDRYEQYF	TRBV13-1,TRBV13-3	TRBJ2-7	0.000237767
TCRA	TRAV12D-2:CAFSNNRIFF:TRAJ31	CAFSNNRIFF	TRAV12D-2	TRAJ31	0.00235103		TCRB	TRBV29:CASSWDTTEVFF:TRBJ1-1	CASSWDTTEVFF	TRBV29	TRBJ1-1	0.00288471			TCRA	TRAV15-2/DV6-2:CALSELHNNAGAKLTF:TRAJ39	CALSELHNNAGAKLTF	TRAV15-2/DV6-2	TRAJ39	0.00066751		TCRB	TRBV13-3:CASSGTGGYAEQFF:TRBJ2-1	CASSGTGGYAEQFF	TRBV13-3	TRBJ2-1	0.000234429
TCRA	TRAV7N-5:CAVSVTNAYKVIF:TRAJ30	CAVSVTNAYKVIF	TRAV7N-5	TRAJ30	0.00234613		TCRB	TRBV13-1:CATGTGAGNTLYF:TRBJ1-3	CATGTGAGNTLYF	TRBV13-1	TRBJ1-3	0.00286628			TCRA	TRAV13D-1:CALNTGYQNFYF:TRAJ49	CALNTGYQNFYF	TRAV13D-1	TRAJ49	0.000666872		TCRB	TRBV13-1:CASSDAGVEQYF:TRBJ2-7	CASSDAGVEQYF	TRBV13-1	TRBJ2-7	0.000227725
TCRA	TRAV6N-6:CALSGLTMGYKLTF:TRAJ9	CALSGLTMGYKLTF	TRAV6N-6	TRAJ9	0.00232403		TCRB	TRBV13-1:CASSDHANTEVFF:TRBJ1-1	CASSDHANTEVFF	TRBV13-1	TRBJ1-1	0.00284986			TCRA	TRAV9N-3:CAVSPDYSNNRLTL:TRAJ7	CAVSPDYSNNRLTL	TRAV9N-3	TRAJ7	0.000663837		TCRB	TRBV13-3:CASSGTANTEVFF:TRBJ1-1	CASSGTANTEVFF	TRBV13-3	TRBJ1-1	0.00022439
TCRA	TRAV7-5:CALNNNNAPRF:TRAJ43	CALNNNNAPRF	TRAV7-5	TRAJ43	0.0022578		TCRB	TRBV13-3:CASSVGQGTTEVFF:TRBJ1-1	CASSVGQGTTEVFF	TRBV13-3	TRBJ1-1	0.00278986			TCRA	TRAV13N-1:CAPMSNYNVLYF:TRAJ21	CAPMSNYNVLYF	TRAV13N-1	TRAJ21	0.000640281		TCRB	TRBV13-3:CASSDWGGYEQYF:TRBJ2-7	CASSDWGGYEQYF	TRBV13-3	TRBJ2-7	0.000224376
TCRA	TRAV6D-7:CALGSNSGTYQRF:TRAJ13	CALGSNSGTYQRF	TRAV6D-7	TRAJ13	0.00222507		TCRB	TRBV1:CTCSADRTFANTGQLYF:TRBJ2-2	CTCSADRTFANTGQLYF	TRBV1	TRBJ2-2	0.0027372			TCRA	TRAV13N-1:CAMEDNYAQGLTF:TRAJ26	CAMEDNYAQGLTF	TRAV13N-1	TRAJ26	0.000638029		TCRB	TRBV13-1:CASSDAGANTEVFF:TRBJ1-1	CASSDAGANTEVFF	TRBV13-1	TRBJ1-1	0.000221026
TCRA	TRAV12D-2:CALSVASSGSWQLIF:TRAJ22	CALSVASSGSWQLIF	TRAV12D-2	TRAJ22	0.00220896		TCRB	TRBV13-3:CASSVGQGNTEVFF:TRBJ1-1	CASSVGQGNTEVFF	TRBV13-3	TRBJ1-1	0.00272142			TCRA	TRAV12D-2:CAFNTNTGKLTF:TRAJ27	CAFNTNTGKLTF	TRAV12D-2	TRAJ27	0.000638029		TCRB	TRBV13-3:CASRDSYEQYF:TRBJ2-7	CASRDSYEQYF	TRBV13-3	TRBJ2-7	0.000217682
TCRA	TRAV13D-1:CALARYGSSGNKLIF:TRAJ32	CALARYGSSGNKLIF	TRAV13D-1	TRAJ32	0.00214935		TCRB	TRBV29:CASSLSGAGNTLYF:TRBJ1-3	CASSLSGAGNTLYF	TRBV29	TRBJ1-3	0.00271616			TCRA	TRAV8D-2:CASNTGYQNFYF:TRAJ49	CASNTGYQNFYF	TRAV8D-2	TRAJ49	0.000637294		TCRB	TRBV13-1:CASSDAGGSAETLYF:TRBJ2-3	CASSDAGGSAETLYF	TRBV13-1	TRBJ2-3	0.000214326
TCRA	TRAV6D-7:CALGPYGNEKITF:TRAJ48	CALGPYGNEKITF	TRAV6D-7	TRAJ48	0.00214258		TCRB	TRBV15:CASSDNQDTQYF:TRBJ2-5	CASSDNQDTQYF	TRBV15	TRBJ2-5	0.00263707			TCRA	TRAV16N:CAMRDNYAQGLTF:TRAJ26	CAMRDNYAQGLTF	TRAV16N	TRAJ26	0.000630634		TCRB	TRBV13-3:CASSDWGNQDTQYF:TRBJ2-5	CASSDWGNQDTQYF	TRBV13-3	TRBJ2-5	0.000210991
TCRA	TRAV10:CAASINYNVLYF:TRAJ21	CAASINYNVLYF	TRAV10	TRAJ21	0.0021331		TCRB	TRBV29:CASSLSEGVNTLYF:TRBJ2-4	CASSLSEGVNTLYF	TRBV29	TRBJ2-4	0.00249218			TCRA	TRAV6D-6,TRAV6D-7:CALGEGTGGYKVVF:TRAJ12	CALGEGTGGYKVVF	TRAV6D-6,TRAV6D-7	TRAJ12	0.000627599		TCRB	TRBV13-3:CASSGTANSDYTF:TRBJ1-2	CASSGTANSDYTF	TRBV13-3	TRBJ1-2	0.000210989
TCRA	TRAV7D-6:CAVSMSNYAQGLTF:TRAJ26	CAVSMSNYAQGLTF	TRAV7D-6	TRAJ26	0.00212657		TCRB	TRBV29:CASSLTGNTEVFF:TRBJ1-1	CASSLTGNTEVFF	TRBV29	TRBJ1-1	0.00248166			TCRA	TRAV4D-3,TRAV4D-4:CAAEADTGYQNFYF:TRAJ49	CAAEADTGYQNFYF	TRAV4D-3,TRAV4D-4	TRAJ49	0.000625444		TCRB	TRBV13-3:CASSDWGSSYEQYF:TRBJ2-7	CASSDWGSSYEQYF	TRBV13-3	TRBJ2-7	0.000210989
TCRA	TRAV7N-5:CAVRSAGNKLTF:TRAJ17	CAVRSAGNKLTF	TRAV7N-5	TRAJ17	0.00208874		TCRB	TRBV13-3:CASSDWGQNTLYF:TRBJ2-4	CASSDWGQNTLYF	TRBV13-3	TRBJ2-4	0.00240788			TCRA	TRAV6D-6:CALGGYGSSGNKLIF:TRAJ32	CALGGYGSSGNKLIF	TRAV6D-6	TRAJ32	0.00061947		TCRB	TRBV29:CASSLSGGQDTQYF:TRBJ2-5	CASSLSGGQDTQYF	TRBV29	TRBJ2-5	0.000210977
TCRA	TRAV7-5:CAVSTEGADRLTF:TRAJ45	CAVSTEGADRLTF	TRAV7-5	TRAJ45	0.00201177		TCRB	TRBV13-3:CASSEWGRGEVFF:TRBJ1-1	CASSEWGRGEVFF	TRBV13-3	TRBJ1-1	0.00235256			TCRA	TRAV13D-1:CALERDTGYQNFYF:TRAJ49	CALERDTGYQNFYF	TRAV13D-1	TRAJ49	0.000618049		TCRB	TRBV29:CASSPGQQDTQYF:TRBJ2-5	CASSPGQQDTQYF	TRBV29	TRBJ2-5	0.000207639
TCRA	TRAV6D-6:CALGDRPSGSWQLIF:TRAJ22	CALGDRPSGSWQLIF	TRAV6D-6	TRAJ22	0.0019632		TCRB	TRBV13-1:CASRRDINQDTQYF:TRBJ2-5	CASRRDINQDTQYF	TRBV13-1	TRBJ2-5	0.00234721			TCRA	TRAV12D-2:CALSAASSGSWQLIF:TRAJ22	CALSAASSGSWQLIF	TRAV12D-2	TRAJ22	0.00060326		TCRB	TRBV13-1,TRBV13-3:CASSDAGTEVFF:TRBJ1-1	CASSDAGTEVFF	TRBV13-1,TRBV13-3	TRBJ1-1	0.000207627
TCRA	TRAV5-1:CSASILYNQGKLIF:TRAJ23	CSASILYNQGKLIF	TRAV5-1	TRAJ23	0.00195877		TCRB	TRBV13-3:CASSGTNTEVFF:TRBJ1-1	CASSGTNTEVFF	TRBV13-3	TRBJ1-1	0.00227881			TCRA	TRAV12D-2:CALSVSSNTNKVVF:TRAJ34	CALSVSSNTNKVVF	TRAV12D-2	TRAJ34	0.000596552		TCRB	TRBV13-1:CASSSGTGAEQFF:TRBJ2-1	CASSSGTGAEQFF	TRBV13-1	TRBJ2-1	0.000207625
TCRA	TRAV6-1:CVLGLTSGGNYKPTF:TRAJ6	CVLGLTSGGNYKPTF	TRAV6-1	TRAJ6	0.00192344		TCRB	TRBV15:CASSFSGTGNTLYF:TRBJ1-3	CASSFSGTGNTLYF	TRBV15	TRBJ1-3	0.00226038			TCRA	TRAV6D-6:CALGDHNRIFF:TRAJ31	CALGDHNRIFF	TRAV6D-6	TRAJ31	0.000589892		TCRB	TRBV13-1:CASSDWGDEQYF:TRBJ2-7	CASSDWGDEQYF	TRBV13-1	TRBJ2-7	0.000204293
TCRA	TRAV6D-6:CALGDRGSSGNKLIF:TRAJ32	CALGDRGSSGNKLIF	TRAV6D-6	TRAJ32	0.00192156		TCRB	TRBV13-1:CASSASYEQYF:TRBJ2-7	CASSASYEQYF	TRBV13-1	TRBJ2-7	0.0022388			TCRA	TRAV6D-6:CALGDRSNNRIFF:TRAJ31	CALGDRSNNRIFF	TRAV6D-6	TRAJ31	0.000581029		TCRB	TRBV13-3:CASSDGAEQFF:TRBJ2-1	CASSDGAEQFF	TRBV13-3	TRBJ2-1	0.000204283
TCRA	TRAV13D-1:CALELGNAGAKLTF:TRAJ39	CALELGNAGAKLTF	TRAV13D-1	TRAJ39	0.00190452		TCRB	TRBV29:CASSLGGNQDTQYF:TRBJ2-5	CASSLGGNQDTQYF	TRBV29	TRBJ2-5	0.00223663			TCRA	TRAV13N-1:CAMDSNYQLIW:TRAJ33	CAMDSNYQLIW	TRAV13N-1	TRAJ33	0.000578139		TCRB	TRBV29:CASSLGDTQYF:TRBJ2-5	CASSLGDTQYF	TRBV29	TRBJ2-5	0.000204279
TCRA	TRAV4D-3:CAADSSGSWQLIF:TRAJ22	CAADSSGSWQLIF	TRAV4D-3	TRAJ22	0.00189572		TCRB	TRBV13-2:CASGDGNSNERLFF:TRBJ1-4	CASGDGNSNERLFF	TRBV13-2	TRBJ1-4	0.00221803			TCRA	TRAV6D-6:CALGDRGSALGRLHF:TRAJ18	CALGDRGSALGRLHF	TRAV6D-6	TRAJ18	0.00057809		TCRB	TRBV29:CASSSGNTLYF:TRBJ1-3	CASSSGNTLYF	TRBV29	TRBJ1-3	0.000200937
TCRA	TRAV5-1:CSAIASSGSWQLIF:TRAJ22	CSAIASSGSWQLIF	TRAV5-1	TRAJ22	0.00188634		TCRB	TRBV13-3:CASSDGNNYAEQFF:TRBJ2-1	CASSDGNNYAEQFF	TRBV13-3	TRBJ2-1	0.00219451			TCRA	TRAV4D-4:CAAEANYGNEKITF:TRAJ48	CAAEANYGNEKITF	TRAV4D-4	TRAJ48	0.000572948		TCRB	TRBV5:CASSQDWGRAEQFF:TRBJ2-1	CASSQDWGRAEQFF	TRBV5	TRBJ2-1	0.000200925
TCRA	TRAV10:CAASMDTGNYKYVF:TRAJ40	CAASMDTGNYKYVF	TRAV10	TRAJ40	0.0018497		TCRB	TRBV15:CASSFAGYTEVFF:TRBJ1-1	CASSFAGYTEVFF	TRBV15	TRBJ1-1	0.00219446			TCRA	TRAV6D-6:CALGVSSGSWQLIF:TRAJ22	CALGVSSGSWQLIF	TRAV6D-6	TRAJ22	0.000572165		TCRB	TRBV13-3:CASSDSSYEQYF:TRBJ2-7	CASSDSSYEQYF	TRBV13-3	TRBJ2-7	0.000197592
TCRA	TRAV6-1:CVLGASSGSWQLIF:TRAJ22	CVLGASSGSWQLIF	TRAV6-1	TRAJ22	0.0018188		TCRB	TRBV29:CASSLGTGNTLYF:TRBJ2-4	CASSLGTGNTLYF	TRBV29	TRBJ2-4	0.00215236			TCRA	TRAV6D-6:CALGDTGSGGKLTL:TRAJ44	CALGDTGSGGKLTL	TRAV6D-6	TRAJ44	0.000570696		TCRB	TRBV29:CASSLGTGQLYF:TRBJ2-2	CASSLGTGQLYF	TRBV29	TRBJ2-2	0.000197582
TCRA	TRAV7-5:CAVPRWGSSGNKLIF:TRAJ32	CAVPRWGSSGNKLIF	TRAV7-5	TRAJ32	0.00181494		TCRB	TRBV29:CASSLQISNERLFF:TRBJ1-4	CASSLQISNERLFF	TRBV29	TRBJ1-4	0.00197323			TCRA	TRAV16N:CAMREGTGGYKVVF:TRAJ12	CAMREGTGGYKVVF	TRAV16N	TRAJ12	0.000569961		TCRB	TRBV13-1:CASSGSYEQYF:TRBJ2-7	CASSGSYEQYF	TRBV13-1	TRBJ2-7	0.000194236
TCRA	TRAV7D-3:CAVSLPEGRALIF:TRAJ15	CAVSLPEGRALIF	TRAV7D-3	TRAJ15	0.00180801		TCRB	TRBV13-1,TRBV13-3:CASSDHSNTEVFF:TRBJ1-1	CASSDHSNTEVFF	TRBV13-1,TRBV13-3	TRBJ1-1	0.00196074			TCRA	TRAV6D-6,TRAV6D-7:CALGDGTGNYKYVF:TRAJ40	CALGDGTGNYKYVF	TRAV6D-6,TRAV6D-7	TRAJ40	0.000568835		TCRB	TRBV5:CASSQDAEQFF:TRBJ2-1	CASSQDAEQFF	TRBV5	TRBJ2-1	0.000190888
TCRA	TRAV6-5:CALSVPSSGSWQLIF:TRAJ22	CALSVPSSGSWQLIF	TRAV6-5	TRAJ22	0.00178216		TCRB	TRBV13-3:CASSYRNSDYTF:TRBJ1-2	CASSYRNSDYTF	TRBV13-3	TRBJ1-2	0.00194131			TCRA	TRAV13D-4,TRAV13N-4:CAMERNSNNRIFF:TRAJ31	CAMERNSNNRIFF	TRAV13D-4,TRAV13N-4	TRAJ31	0.000566288		TCRB	TRBV13-1:CASSDDNYEQYF:TRBJ2-7	CASSDDNYEQYF	TRBV13-1	TRBJ2-7	0.000187557
TCRA	TRAV7-6:CAVSIINNRIFF:TRAJ31	CAVSIINNRIFF	TRAV7-6	TRAJ31	0.00175563		TCRB	TRBV13-3:CASSSRGEQYF:TRBJ2-7	CASSSRGEQYF	TRBV13-3	TRBJ2-7	0.00189682			TCRA	TRAV6-6,TRAV6D-6:CALGDRTGNTGKLIF:TRAJ37	CALGDRTGNTGKLIF	TRAV6-6,TRAV6D-6	TRAJ37	0.000565505		TCRB	TRBV13-1:CASSDQNTLYF:TRBJ2-4	CASSDQNTLYF	TRBV13-1	TRBJ2-4	0.000184201
TCRA	TRAV13N-4:CAMELSNYNVLYF:TRAJ21	CAMELSNYNVLYF	TRAV13N-4	TRAJ21	0.00172854		TCRB	TRBV13-3:CASSLRDSNYAEQFF:TRBJ2-1	CASSLRDSNYAEQFF	TRBV13-3	TRBJ2-1	0.00188883			TCRA	TRAV6D-6:CALGENTGNYKYVF:TRAJ40	CALGENTGNYKYVF	TRAV6D-6	TRAJ40	0.000559628		TCRB	TRBV13-3:CASSDQDTQYF:TRBJ2-5	CASSDQDTQYF	TRBV13-3	TRBJ2-5	0.000184195
TCRA	TRAV7-3:CAASAGNKLTF:TRAJ17	CAASAGNKLTF	TRAV7-3	TRAJ17	0.00169383		TCRB	TRBV29:CASSTGKKNTEVFF:TRBJ1-1	CASSTGKKNTEVFF	TRBV29	TRBJ1-1	0.00183097			TCRA	TRAV8-1:CAPMSNYNVLYF:TRAJ21	CAPMSNYNVLYF	TRAV8-1	TRAJ21	0.000558991		TCRB	TRBV29:CASSSGTANSDYTF:TRBJ1-2	CASSSGTANSDYTF	TRBV29	TRBJ1-2	0.000184193
TCRA	TRAV13D-1:CARTNTGKLTF:TRAJ27	CARTNTGKLTF	TRAV13D-1	TRAJ27	0.00166543		TCRB	TRBV29:CASSWGRDTQYF:TRBJ2-5	CASSWGRDTQYF	TRBV29	TRBJ2-5	0.00180987			TCRA	TRAV6D-6:CALGMSNYNVLYF:TRAJ21	CALGMSNYNVLYF	TRAV6D-6	TRAJ21	0.000558894		TCRB	TRBV29:CASSLGTANTEVFF:TRBJ1-1	CASSLGTANTEVFF	TRBV29	TRBJ1-1	0.000184191
TCRA	TRAV6D-7:CALGYNVLYF:TRAJ21	CALGYNVLYF	TRAV6D-7	TRAJ21	0.00163895		TCRB	TRBV13-2:CASGEWDRGVFF:TRBJ1-1	CASGEWDRGVFF	TRBV13-2	TRBJ1-1	0.00180987			TCRA	TRAV12D-2:CALRASSGSWQLIF:TRAJ22	CALRASSGSWQLIF	TRAV12D-2	TRAJ22	0.000555955		TCRB	TRBV13-1:CASSEGAEQFF:TRBJ2-1	CASSEGAEQFF	TRBV13-1	TRBJ2-1	0.000184187
TCRA	TRAV3D-3:CAVSPAGAKLTF:TRAJ39	CAVSPAGAKLTF	TRAV3D-3	TRAJ39	0.00161118		TCRB	TRBV17:CASSLGGDYAEQFF:TRBJ2-1	CASSLGGDYAEQFF	TRBV17	TRBJ2-1	0.00179144			TCRA	TRAV6D-6:CALGDPGYQNFYF:TRAJ49	CALGDPGYQNFYF	TRAV6D-6	TRAJ49	0.000555907		TCRB	TRBV13-3,TRBV13-1:CASSAGYEQYF:TRBJ2-7	CASSAGYEQYF	TRBV13-3,TRBV13-1	TRBJ2-7	0.000184185
TCRA	TRAV3D-3:CAVSGSNYNVLYF:TRAJ21	CAVSGSNYNVLYF	TRAV3D-3	TRAJ21	0.00159289		TCRB	TRBV12-1:CASSLRDRDTEVFF:TRBJ1-1	CASSLRDRDTEVFF	TRBV12-1	TRBJ1-1	0.0016676			TCRA	TRAV13N-1:CAMDQGGRALIF:TRAJ15	CAMDQGGRALIF	TRAV13N-1	TRAJ15	0.000546357		TCRB	TRBV13-3:CASSDRGYEQYF:TRBJ2-7	CASSDRGYEQYF	TRBV13-3	TRBJ2-7	0.000180839
TCRA	TRAV7N-5:CAVSTATGGNNKLTF:TRAJ56	CAVSTATGGNNKLTF	TRAV7N-5	TRAJ56	0.00159039		TCRB	TRBV13-3:CASSDGGGAHSDYTF:TRBJ1-2	CASSDGGGAHSDYTF	TRBV13-3	TRBJ1-2	0.0016597			TCRA	TRAV6D-6:CALGEAEGADRLTF:TRAJ45	CALGEAEGADRLTF	TRAV6D-6	TRAJ45	0.00054337		TCRB	TRBV29:CASSSGQQDTQYF:TRBJ2-5	CASSSGQQDTQYF	TRBV29	TRBJ2-5	0.000180835
TCRA	TRAV7-5:CASMDSNYQLIW:TRAJ33	CASMDSNYQLIW	TRAV7-5	TRAJ33	0.00158721		TCRB	TRBV17:CASSRYRGRAETLYF:TRBJ2-3	CASSRYRGRAETLYF	TRBV17	TRBJ2-3	0.00160437			TCRA	TRAV12D-2:CALTTASLGKLQF:TRAJ24	CALTTASLGKLQF	TRAV12D-2	TRAJ24	0.000540432		TCRB	TRBV19:CASSTGGYAEQFF:TRBJ2-1	CASSTGGYAEQFF	TRBV19	TRBJ2-1	0.000177505
TCRA	TRAV16N:CAMREMDSNYQLIW:TRAJ33	CAMREMDSNYQLIW	TRAV16N	TRAJ33	0.00156709		TCRB	TRBV29:CASSLSTGYEQYF:TRBJ2-7	CASSLSTGYEQYF	TRBV29	TRBJ2-7	0.00159384			TCRA	TRAV6D-6:CALGDNTGNYKYVF:TRAJ40	CALGDNTGNYKYVF	TRAV6D-6	TRAJ40	0.000539649		TCRB	TRBV29:CASSLGGNYAEQFF:TRBJ2-1	CASSLGGNYAEQFF	TRBV29	TRBJ2-1	0.000177497
TCRA	TRAV9N-2:CVLSAGNNNNAPRF:TRAJ43	CVLSAGNNNNAPRF	TRAV9N-2	TRAJ43	0.00156579		TCRB	TRBV13-2:CASGDATGGERLFF:TRBJ1-4	CASGDATGGERLFF	TRBV13-2	TRBJ1-4	0.00158305			TCRA	TRAV3D-3:CAVASSGSWQLIF:TRAJ22	CAVASSGSWQLIF	TRAV3D-3	TRAJ22	0.000535241		TCRB	TRBV13-3:CASSAETLYF:TRBJ2-3	CASSAETLYF	TRBV13-3	TRBJ2-3	0.000177495
TCRA	TRAV6D-7:CALGGYGNEKITF:TRAJ48	CALGGYGNEKITF	TRAV6D-7	TRAJ48	0.00150029		TCRB	TRBV15:CASSQGAPGQLYF:TRBJ2-2	CASSQGAPGQLYF	TRBV15	TRBJ2-2	0.00157541			TCRA	TRAV6-6,TRAV6D-6:CALGDGGGSNYKLTF:TRAJ53	CALGDGGGSNYKLTF	TRAV6-6,TRAV6D-6	TRAJ53	0.000535193		TCRB	TRBV13-1:CASSDEGYEQYF:TRBJ2-7	CASSDEGYEQYF	TRBV13-1	TRBJ2-7	0.000174141
TCRA	TRAV7-5:CASTGANTGKLTF:TRAJ52	CASTGANTGKLTF	TRAV7-5	TRAJ52	0.00149132		TCRB	TRBV13-3:CASISQNTLYF:TRBJ2-4	CASISQNTLYF	TRBV13-3	TRBJ2-4	0.00157274			TCRA	TRAV13D-1:CAFDTNAYKVIF:TRAJ30	CAFDTNAYKVIF	TRAV13D-1	TRAJ30	0.000530099		TCRB	TRBV13-3:CASRDSAETLYF:TRBJ2-3	CASRDSAETLYF	TRBV13-3	TRBJ2-3	0.000170806
TCRA	TRAV13D-1:CALAYYGSSGNKLIF:TRAJ32	CALAYYGSSGNKLIF	TRAV13D-1	TRAJ32	0.00148007		TCRB	TRBV15:CASSFSGEQYF:TRBJ2-7	CASSFSGEQYF	TRBV15	TRBJ2-7	0.00157014			TCRA	TRAV10:CAAPSDSNYQLIW:TRAJ33	CAAPSDSNYQLIW	TRAV10	TRAJ33	0.000527798		TCRB	TRBV13-1:CASSENTEVFF:TRBJ1-1	CASSENTEVFF	TRBV13-1	TRBJ1-1	0.000170804
TCRA	TRAV19:CAAHTEGADRLTF:TRAJ45	CAAHTEGADRLTF	TRAV19	TRAJ45	0.00147303		TCRB	TRBV5:CASSQERSQNTLYF:TRBJ2-4	CASSQERSQNTLYF	TRBV5	TRBJ2-4	0.00150166			TCRA	TRAV9N-3:CAVSMPNYNVLYF:TRAJ21	CAVSMPNYNVLYF	TRAV9N-3	TRAJ21	0.000527064		TCRB	TRBV13-3:CASSAGGYAEQFF:TRBJ2-1	CASSAGGYAEQFF	TRBV13-3	TRBJ2-1	0.000170789
TCRA	TRAV13D-1:CALGHYGSSGNKLIF:TRAJ32	CALGHYGSSGNKLIF	TRAV13D-1	TRAJ32	0.00145609		TCRB	TRBV29:CASRSDWGNQDTQYF:TRBJ2-5	CASRSDWGNQDTQYF	TRBV29	TRBJ2-5	0.0014884			TCRA	TRAV6D-6:CALGAGTGGYKVVF:TRAJ12	CALGAGTGGYKVVF	TRAV6D-6	TRAJ12	0.000515996		TCRB	TRBV13-3:CASSDNSYEQYF:TRBJ2-7	CASSDNSYEQYF	TRBV13-3	TRBJ2-7	0.00016745
TCRA	TRAV7N-5:CAVSMETGGLSGKLTF:TRAJ2	CAVSMETGGLSGKLTF	TRAV7N-5	TRAJ2	0.00143582		TCRB	TRBV13-2:CASGDAISNERLFF:TRBJ1-4	CASGDAISNERLFF	TRBV13-2	TRBJ1-4	0.00146724			TCRA	TRAV16N:CAMREGGTGGYKVVF:TRAJ12	CAMREGGTGGYKVVF	TRAV16N	TRAJ12	0.000515262		TCRB	TRBV1:CTCSADRANTEVFF:TRBJ1-1	CTCSADRANTEVFF	TRBV1	TRBJ1-1	0.000167442
TCRA	TRAV6-7/DV9:CALTPNTNKVVF:TRAJ34	CALTPNTNKVVF	TRAV6-7/DV9	TRAJ34	0.00140236		TCRB	TRBV13-3:CASRDRGVQNTLYF:TRBJ2-4	CASRDRGVQNTLYF	TRBV13-3	TRBJ2-4	0.00146214			TCRA	TRAV6D-6:CALGDRSNTNKVVF:TRAJ34	CALGDRSNTNKVVF	TRAV6D-6	TRAJ34	0.000509336		TCRB	TRBV13-1:CASSDAGSQNTLYF:TRBJ2-4	CASSDAGSQNTLYF	TRBV13-1	TRBJ2-4	0.000167438
TCRA	TRAV6-1:CVLGDGTGGYKVVF:TRAJ12	CVLGDGTGGYKVVF	TRAV6-1	TRAJ12	0.00137651		TCRB	TRBV13-2:CASGGRQGANTEVFF:TRBJ1-1	CASGGRQGANTEVFF	TRBV13-2	TRBJ1-1	0.00143578			TCRA	TRAV12N-3:CALSDRQGGRALIF:TRAJ15	CALSDRQGGRALIF	TRAV12N-3	TRAJ15	0.000506398		TCRB	TRBV13-1,TRBV13-3:CASSGQNTEVFF:TRBJ1-1	CASSGQNTEVFF	TRBV13-1,TRBV13-3	TRBJ1-1	0.000164106
TCRA	TRAV5-1:CSAGANYNVLYF:TRAJ21	CSAGANYNVLYF	TRAV5-1	TRAJ21	0.00137146		TCRB	TRBV15:CASRRDINSDYTF:TRBJ1-2	CASRRDINSDYTF	TRBV15	TRBJ1-2	0.00142002			TCRA	TRAV6D-6,TRAV6D-7:CALGPRNSNNRIFF:TRAJ31	CALGPRNSNNRIFF	TRAV6D-6,TRAV6D-7	TRAJ31	0.000501207		TCRB	TRBV13-3:CASSGTGGNYAEQFF:TRBJ2-1	CASSGTGGNYAEQFF	TRBV13-3	TRBJ2-1	0.000164102
TCRA	TRAV13D-4:CARDQGGRALIF:TRAJ15	CARDQGGRALIF	TRAV13D-4	TRAJ15	0.00136896		TCRB	TRBV13-1:CASSDAAGTTYEQYF:TRBJ2-7	CASSDAAGTTYEQYF	TRBV13-1	TRBJ2-7	0.00141204			TCRA	TRAV13D-1:CALERGTNTGKLTF:TRAJ27	CALERGTNTGKLTF	TRAV13D-1	TRAJ27	0.000500473		TCRB	TRBV13-3:CASSGGQYEQYF:TRBJ2-7	CASSGGQYEQYF	TRBV13-3	TRBJ2-7	0.000164098
TCRA	TRAV11:CVVGDRGSALGRLHF:TRAJ18	CVVGDRGSALGRLHF	TRAV11	TRAJ18	0.0013576		TCRB	TRBV13-2:CASGTGTGNSDYTF:TRBJ1-2	CASGTGTGNSDYTF	TRBV13-2	TRBJ1-2	0.0014068			TCRA	TRAV6D-6:CALAPASSGSWQLIF:TRAJ22	CALAPASSGSWQLIF	TRAV6D-6	TRAJ22	0.000499738		TCRB	TRBV13-1:CASSETGGQDTQYF:TRBJ2-5	CASSETGGQDTQYF	TRBV13-1	TRBJ2-5	0.000164092
TCRA	TRAV6D-7:CALGDSNYNVLYF:TRAJ21	CALGDSNYNVLYF	TRAV6D-7	TRAJ21	0.00135129		TCRB	TRBV13-3:CASSDVGGNSDYTF:TRBJ1-2	CASSDVGGNSDYTF	TRBV13-3	TRBJ1-2	0.00139362			TCRA	TRAV10N:CAASNMGYKLTF:TRAJ9	CAASNMGYKLTF	TRAV10N	TRAJ9	0.000496065		TCRB	TRBV13-1:CASSDAGGEQYF:TRBJ2-7	CASSDAGGEQYF	TRBV13-1	TRBJ2-7	0.000164084
TCRA	TRAV14-1:CAALYGNEKITF:TRAJ48	CAALYGNEKITF	TRAV14-1	TRAJ48	0.00134181		TCRB	TRBV29:CASSFTTSAETLYF:TRBJ2-3	CASSFTTSAETLYF	TRBV29	TRBJ2-3	0.0013831			TCRA	TRAV3D-3:CAVRNNYAQGLTF:TRAJ26	CAVRNNYAQGLTF	TRAV3D-3	TRAJ26	0.000493813		TCRB	TRBV13-1:CASRDSANTEVFF:TRBJ1-1	CASRDSANTEVFF	TRBV13-1	TRBJ1-1	0.000160752
TCRA	TRAV12D-2:CALRYQGGRALIF:TRAJ15	CALRYQGGRALIF	TRAV12D-2	TRAJ15	0.00133741		TCRB	TRBV13-1:CASSDGDSYEQYF:TRBJ2-7	CASSDGDSYEQYF	TRBV13-1	TRBJ2-7	0.00137785			TCRA	TRAV9N-2:CVLSDDTNAYKVIF:TRAJ30	CVLSDDTNAYKVIF	TRAV9N-2	TRAJ30	0.000493078		TCRB	TRBV13-3:CASSDSYAEQFF:TRBJ2-1	CASSDSYAEQFF	TRBV13-3	TRBJ2-1	0.00016075
TCRA	TRAV6N-6:CALSDNMGYKLTF:TRAJ9	CALSDNMGYKLTF	TRAV6N-6	TRAJ9	0.00129954		TCRB	TRBV13-1:CASRPGQGDSDYTF:TRBJ1-2	CASRPGQGDSDYTF	TRBV13-1	TRBJ1-2	0.00137783			TCRA	TRAV16N:CAMREGNNYAQGLTF:TRAJ26	CAMREGNNYAQGLTF	TRAV16N	TRAJ26	0.000491609		TCRB	TRBV13-1:CASSDAGGQNTLYF:TRBJ2-4	CASSDAGGQNTLYF	TRBV13-1	TRBJ2-4	0.000160748
TCRA	TRAV6D-6:CALGDKSNNRIFF:TRAJ31	CALGDKSNNRIFF	TRAV6D-6	TRAJ31	0.00129386		TCRB	TRBV13-1:CASSGTEVFF:TRBJ1-1	CASSGTEVFF	TRBV13-1	TRBJ1-1	0.00136203			TCRA	TRAV13D-1:CALERDTGNYKYVF:TRAJ40	CALERDTGNYKYVF	TRAV13D-1	TRAJ40	0.000489405		TCRB	TRBV13-2:CASGDAGEQYF:TRBJ2-7	CASGDAGEQYF	TRBV13-2	TRBJ2-7	0.00016074
TCRA	TRAV7N-5:CAVSPNYNQGKLIF:TRAJ23	CAVSPNYNQGKLIF	TRAV7N-5	TRAJ23	0.00129074		TCRB	TRBV19:CASSPGGGQNTLYF:TRBJ2-4	CASSPGGGQNTLYF	TRBV19	TRBJ2-4	0.00135938			TCRA	TRAV6D-6:CALGDLSSGSWQLIF:TRAJ22	CALGDLSSGSWQLIF	TRAV6D-6	TRAJ22	0.000486419		TCRB	TRBV13-3:CASRSQNTLYF:TRBJ2-4	CASRSQNTLYF	TRBV13-3	TRBJ2-4	0.000157405
TCRA	TRAV13D-1:CALGDYGSSGNKLIF:TRAJ32	CALGDYGSSGNKLIF	TRAV13D-1	TRAJ32	0.00127062		TCRB	TRBV13-3:CASSDAGMGAEQFF:TRBJ2-1	CASSDAGMGAEQFF	TRBV13-3	TRBJ2-1	0.0013541			TCRA	TRAV13D-1:CALDPSNTNKVVF:TRAJ34	CALDPSNTNKVVF	TRAV13D-1	TRAJ34	0.000485684		TCRB	TRBV29:CASSLGSQNTLYF:TRBJ2-4	CASSLGSQNTLYF	TRBV29	TRBJ2-4	0.000157396
TCRA	TRAV6-2:CVLGDSNYNVLYF:TRAJ21	CVLGDSNYNVLYF	TRAV6-2	TRAJ21	0.00124024		TCRB	TRBV29:CASSLWGGYAEQFF:TRBJ2-1	CASSLWGGYAEQFF	TRBV29	TRBJ2-1	0.00134883			TCRA	TRAV13N-1:CAMEPGTGSNRLTF:TRAJ28	CAMEPGTGSNRLTF	TRAV13N-1	TRAJ28	0.000485684		TCRB	TRBV13-1:CASSDRGEQYF:TRBJ2-7	CASSDRGEQYF	TRBV13-1	TRBJ2-7	0.000157396
TCRA	TRAV9-1:CAVSAWVTGNYKYVF:TRAJ40	CAVSAWVTGNYKYVF	TRAV9-1	TRAJ40	0.00123393		TCRB	TRBV20:CGARGGDAEQFF:TRBJ2-1	CGARGGDAEQFF	TRBV20	TRBJ2-1	0.0012856			TCRA	TRAV13N-1:CAMNSNNRIFF:TRAJ31	CAMNSNNRIFF	TRAV13N-1	TRAJ31	0.000484949		TCRB	TRBV29:CASSPGHQNTLYF:TRBJ2-4	CASSPGHQNTLYF	TRBV29	TRBJ2-4	0.000157394
TCRA	TRAV21/DV12:CILRVVGNNNAPRF:TRAJ43	CILRVVGNNNAPRF	TRAV21/DV12	TRAJ43	0.00122195		TCRB	TRBV15:CASSSRQNSDYTF:TRBJ1-2	CASSSRQNSDYTF	TRBV15	TRBJ1-2	0.00128035			TCRA	TRAV7-5:CAASSGSWQLIF:TRAJ22	CAASSGSWQLIF	TRAV7-5	TRAJ22	0.000483529		TCRB	TRBV13-1:CASSDGGQNTLYF:TRBJ2-4	CASSDGGQNTLYF	TRBV13-1	TRBJ2-4	0.000154057
TCRA	TRAV14-1:CAASAWNYAQGLTF:TRAJ26	CAASAWNYAQGLTF	TRAV14-1	TRAJ26	0.00116264		TCRB	TRBV29:CASSTGTERLFF:TRBJ1-4	CASSTGTERLFF	TRBV29	TRBJ1-4	0.00126718			TCRA	TRAV12D-2:CASNYGNEKITF:TRAJ48	CASNYGNEKITF	TRAV12D-2	TRAJ48	0.000482011		TCRB	TRBV13-3:CASSDNSGNTLYF:TRBJ1-3	CASSDNSGNTLYF	TRBV13-3	TRBJ1-3	0.000154055
TCRA	TRAV7-5:CAVSYGNEKITF:TRAJ48	CAVSYGNEKITF	TRAV7-5	TRAJ48	0.00115889		TCRB	TRBV13-1:CASSAETLYF:TRBJ2-3	CASSAETLYF	TRBV13-1	TRBJ2-3	0.00126191			TCRA	TRAV10:CAASIDYGNEKITF:TRAJ48	CAASIDYGNEKITF	TRAV10	TRAJ48	0.000480493		TCRB	TRBV13-1:CASSDAETLYF:TRBJ2-3	CASSDAETLYF	TRBV13-1	TRBJ2-3	0.000154055
TCRA	TRAV7-5:CAVIDNAGAKLTF:TRAJ39	CAVIDNAGAKLTF	TRAV7-5	TRAJ39	0.00115571		TCRB	TRBV13-2:CASGQTNANTEVFF:TRBJ1-1	CASGQTNANTEVFF	TRBV13-2	TRBJ1-1	0.00125665			TCRA	TRAV4D-3:CAAEESSNTNKVVF:TRAJ34	CAAEESSNTNKVVF	TRAV4D-3	TRAJ34	0.000480493		TCRB	TRBV13-1:CASSDGTGYEQYF:TRBJ2-7	CASSDGTGYEQYF	TRBV13-1	TRBJ2-7	0.000154049
TCRA	TRAV13D-1:CALPHDSGYNKLTF:TRAJ11	CALPHDSGYNKLTF	TRAV13D-1	TRAJ11	0.00114435		TCRB	TRBV31:CAWSLRDRENQDTQYF:TRBJ2-5	CAWSLRDRENQDTQYF	TRBV31	TRBJ2-5	0.00124084			TCRA	TRAV12D-2:CALSPANTGKLTF:TRAJ27	CALSPANTGKLTF	TRAV12D-2	TRAJ27	0.000480493		TCRB	TRBV29:CASSLGVEQYF:TRBJ2-7	CASSLGVEQYF	TRBV29	TRBJ2-7	0.000154047
TCRA	TRAV6N-6:CALTFNAGAKLTF:TRAJ39	CALTFNAGAKLTF	TRAV6N-6	TRAJ39	0.00114372		TCRB	TRBV4:CASSLDWGGTLYF:TRBJ2-3	CASSLDWGGTLYF	TRBV4	TRBJ2-3	0.00123032			TCRA	TRAV13D-1:CALEHGSSGNKLIF:TRAJ32	CALEHGSSGNKLIF	TRAV13D-1	TRAJ32	0.000479024		TCRB	TRBV13-3:CASSDRNSDYTF:TRBJ1-2	CASSDRNSDYTF	TRBV13-3	TRBJ1-2	0.000154047
TCRA	TRAV6D-6:CALGEGNNRIFF:TRAJ31	CALGEGNNRIFF	TRAV6D-6	TRAJ31	0.00114372		TCRB	TRBV13-3:CASSDWTGGSDYTF:TRBJ1-2	CASSDWTGGSDYTF	TRBV13-3	TRBJ1-2	0.00123024			TCRA	TRAV6D-5,TRAV6D-6:CALGDQSNNRIFF:TRAJ31	CALGDQSNNRIFF	TRAV6D-5,TRAV6D-6	TRAJ31	0.00047682		TCRB	TRBV13-1:CASSDGAETLYF:TRBJ2-3	CASSDGAETLYF	TRBV13-1	TRBJ2-3	0.000154047
TCRA	TRAV13D-3:CAPLATGGNNKLTF:TRAJ56	CAPLATGGNNKLTF	TRAV13D-3	TRAJ56	0.00113867		TCRB	TRBV13-2:CASGDAISAETLYF:TRBJ2-3	CASGDAISAETLYF	TRBV13-2	TRBJ2-3	0.00122962			TCRA	TRAV13D-4,TRAV13N-4:CAMDTNAYKVIF:TRAJ30	CAMDTNAYKVIF	TRAV13D-4,TRAV13N-4	TRAJ30	0.000476086		TCRB	TRBV13-1:CASSDRDNYAEQFF:TRBJ2-1	CASSDRDNYAEQFF	TRBV13-1	TRBJ2-1	0.000154045
TCRA	TRAV11:CVVNYGSSGNKLIF:TRAJ32	CVVNYGSSGNKLIF	TRAV11	TRAJ32	0.00112668		TCRB	TRBV29:CASSLTQNNSPLYF:TRBJ1-6	CASSLTQNNSPLYF	TRBV29	TRBJ1-6	0.00122503			TCRA	TRAV13D-1:CALGNSNNRIFF:TRAJ31	CALGNSNNRIFF	TRAV13D-1	TRAJ31	0.000474617		TCRB	TRBV13-3:CASSANTEVFF:TRBJ1-1	CASSANTEVFF	TRBV13-3	TRBJ1-1	0.000150709
TCRA	TRAV7-6:CAVVASSSFSKLVF:TRAJ50	CAVVASSSFSKLVF	TRAV7-6	TRAJ50	0.0011147		TCRB	TRBV13-1:CASSHREQYF:TRBJ2-7	CASSHREQYF	TRBV13-1	TRBJ2-7	0.00121449			TCRA	TRAV6D-6:CALGENSGTYQRF:TRAJ13	CALGENSGTYQRF	TRAV6D-6	TRAJ13	0.000470895		TCRB	TRBV13-1:CASSDGGYAEQFF:TRBJ2-1	CASSDGGYAEQFF	TRBV13-1	TRBJ2-1	0.000150705
TCRA	TRAV7-1:CAVRLMNYNQGKLIF:TRAJ23	CAVRLMNYNQGKLIF	TRAV7-1	TRAJ23	0.00111407		TCRB	TRBV31:CAWSTPPGQLYF:TRBJ2-2	CAWSTPPGQLYF	TRBV31	TRBJ2-2	0.0012066			TCRA	TRAV9N-3:CAVDYSNNRLTL:TRAJ7	CAVDYSNNRLTL	TRAV9N-3	TRAJ7	0.000469426		TCRB	TRBV13-3:CASSGTAETLYF:TRBJ2-3	CASSGTAETLYF	TRBV13-3	TRBJ2-3	0.000150701
TCRA	TRAV6N-6:CALNYNQGKLIF:TRAJ23	CALNYNQGKLIF	TRAV6N-6	TRAJ23	0.00109265		TCRB	TRBV13-3:CASSDWTNTEVFF:TRBJ1-1	CASSDWTNTEVFF	TRBV13-3	TRBJ1-1	0.00120657			TCRA	TRAV16N:CAMREDTNTGKLTF:TRAJ27	CAMREDTNTGKLTF	TRAV16N	TRAJ27	0.000469426		TCRB	TRBV13-1:CASSDAANTEVFF:TRBJ1-1	CASSDAANTEVFF	TRBV13-1	TRBJ1-1	0.000150699
TCRA	TRAV7-5:CAVSTYGSSGNKLIF:TRAJ32	CAVSTYGSSGNKLIF	TRAV7-5	TRAJ32	0.00108947		TCRB	TRBV31:CAWRHIQNTLYF:TRBJ2-4	CAWRHIQNTLYF	TRBV31	TRBJ2-4	0.00118022			TCRA	TRAV16:CAMREAYQGGRALIF:TRAJ15	CAMREAYQGGRALIF	TRAV16	TRAJ15	0.000461297		TCRB	TRBV29:CASSPGQYNSPLYF:TRBJ1-6	CASSPGQYNSPLYF	TRBV29	TRBJ1-6	0.000150695
TCRA	TRAV7-5:CAVEGTGSKLSF:TRAJ58	CAVEGTGSKLSF	TRAV7-5	TRAJ58	0.00108947		TCRB	TRBV13-3:CASSRDNYAEQFF:TRBJ2-1	CASSRDNYAEQFF	TRBV13-3	TRBJ2-1	0.00117758			TCRA	TRAV6-7/DV9,TRAV6D-6:CALGSSGSWQLIF:TRAJ22	CALGSSGSWQLIF	TRAV6-7/DV9,TRAV6D-6	TRAJ22	0.000459828		TCRB	TRBV13-3:CASSETGGYAEQFF:TRBJ2-1	CASSETGGYAEQFF	TRBV13-3	TRBJ2-1	0.000150695
TCRA	TRAV7-2:CAGSGSFNKLTF:TRAJ4	CAGSGSFNKLTF	TRAV7-2	TRAJ4	0.0010592		TCRB	TRBV13-3:CASSGRDRVTNERLFF:TRBJ1-4	CASSGRDRVTNERLFF	TRBV13-3	TRBJ1-4	0.00117231			TCRA	TRAV12D-2:CASNNAGAKLTF:TRAJ39	CASNNAGAKLTF	TRAV12D-2	TRAJ39	0.000457624		TCRB	TRBV13-1:CASSDGANSDYTF:TRBJ1-2	CASSDGANSDYTF	TRBV13-1	TRBJ1-2	0.000147355
TCRA	TRAV7-5:CAVSNNYAQGLTF:TRAJ26	CAVSNNYAQGLTF	TRAV7-5	TRAJ26	0.00105795		TCRB	TRBV29:CASRRDWGGAEQFF:TRBJ2-1	CASRRDWGGAEQFF	TRBV29	TRBJ2-1	0.00115128			TCRA	TRAV16N:CAMRENYGSSGNKLIF:TRAJ32	CAMRENYGSSGNKLIF	TRAV16N	TRAJ32	0.000455372		TCRB	TRBV13-3:CASSDRGEVFF:TRBJ1-1	CASSDRGEVFF	TRBV13-3	TRBJ1-1	0.000147355
TCRA	TRAV14-1:CAASGSNYQLIW:TRAJ33	CAASGSNYQLIW	TRAV14-1	TRAJ33	0.00105414		TCRB	TRBV12-1:CASSLDWWAEQFF:TRBJ2-1	CASSLDWWAEQFF	TRBV12-1	TRBJ2-1	0.00115125			TCRA	TRAV6D-6:CALGDHDTGNYKYVF:TRAJ40	CALGDHDTGNYKYVF	TRAV6D-6	TRAJ40	0.000450181		TCRB	TRBV13-3:CASSGTGGYEQYF:TRBJ2-7	CASSGTGGYEQYF	TRBV13-3	TRBJ2-7	0.000147353
TCRA	TRAV6D-7:CALGYGNEKITF:TRAJ48	CALGYGNEKITF	TRAV6D-7	TRAJ48	0.00105164		TCRB	TRBV13-3:CASSAGQGNSPLYF:TRBJ1-6	CASSAGQGNSPLYF	TRBV13-3	TRBJ1-6	0.00113017			TCRA	TRAV8-1:CATDASSGSWQLIF:TRAJ22	CATDASSGSWQLIF	TRAV8-1	TRAJ22	0.00044876		TCRB	TRBV29:CASSSGVEQYF:TRBJ2-7	CASSSGVEQYF	TRBV29	TRBJ2-7	0.000147351
TCRA	TRAV6D-7:CALGFYGNEKITF:TRAJ48	CALGFYGNEKITF	TRAV6D-7	TRAJ48	0.00103778		TCRB	TRBV29:CASSLVGGRNYAEQFF:TRBJ2-1	CASSLVGGRNYAEQFF	TRBV29	TRBJ2-1	0.00113013			TCRA	TRAV6D-6:CALGENSAGNKLTF:TRAJ17	CALGENSAGNKLTF	TRAV6D-6	TRAJ17	0.000447977		TCRB	TRBV13-1:CASSDNTEVFF:TRBJ1-1	CASSDNTEVFF	TRBV13-1	TRBJ1-1	0.000147351
TCRA	TRAV7-5:CAVRNTEGADRLTF:TRAJ45	CAVRNTEGADRLTF	TRAV7-5	TRAJ45	0.00103335		TCRB	TRBV29:CASSYGHNTEVFF:TRBJ1-1	CASSYGHNTEVFF	TRBV29	TRBJ1-1	0.00112756			TCRA	TRAV6-7/DV9,TRAV6D-6:CALGDTNAYKVIF:TRAJ30	CALGDTNAYKVIF	TRAV6-7/DV9,TRAV6D-6	TRAJ30	0.000446508		TCRB	TRBV29:CASSLGDERLFF:TRBJ1-4	CASSLGDERLFF	TRBV29	TRBJ1-4	0.000147347
TCRA	TRAV16N:CAMREYYAQGLTF:TRAJ26	CAMREYYAQGLTF	TRAV16N	TRAJ26	0.00102386		TCRB	TRBV13-1:CASSDREYNSPLYF:TRBJ1-6	CASSDREYNSPLYF	TRBV13-1	TRBJ1-6	0.00112755			TCRA	TRAV6D-6:CALGDNYGSSGNKLIF:TRAJ32	CALGDNYGSSGNKLIF	TRAV6D-6	TRAJ32	0.000445039		TCRB	TRBV13-3:CASSDWGDTQYF:TRBJ2-5	CASSDWGDTQYF	TRBV13-3	TRBJ2-5	0.000144006
TCRA	TRAV16:CAMREGHYGNEKITF:TRAJ48	CAMREGHYGNEKITF	TRAV16	TRAJ48	0.00102386		TCRB	TRBV29:CASSPRLGGQDTQYF:TRBJ2-5	CASSPRLGGQDTQYF	TRBV29	TRBJ2-5	0.00112753			TCRA	TRAV13-4/DV7:CAMEPGANTGKLTF:TRAJ52	CAMEPGANTGKLTF	TRAV13-4/DV7	TRAJ52	0.00044357		TCRB	TRBV29:CASSSGTGNSDYTF:TRBJ1-2	CASSSGTGNSDYTF	TRBV29	TRBJ1-2	0.000144004
TCRA	TRAV16N:CAMRDYSNNRIFF:TRAJ31	CAMRDYSNNRIFF	TRAV16N	TRAJ31	0.00102329		TCRB	TRBV12-1:CASSFPDRYEQYF:TRBJ2-7	CASSFPDRYEQYF	TRBV12-1	TRBJ2-7	0.00112487			TCRA	TRAV13D-1:CALEPGNTGKLIF:TRAJ37	CALEPGNTGKLIF	TRAV13D-1	TRAJ37	0.00044357		TCRB	TRBV13-2:CASGDAGGSAETLYF:TRBJ2-3	CASGDAGGSAETLYF	TRBV13-2	TRBJ2-3	0.000144001
TCRA	TRAV7-2:CAASRNYGSSGNKLIF:TRAJ32	CAASRNYGSSGNKLIF	TRAV7-2	TRAJ32	0.00102324		TCRB	TRBV13-3:CASSDGSAETLYF:TRBJ2-3	CASSDGSAETLYF	TRBV13-3	TRBJ2-3	0.00111964			TCRA	TRAV6D-6:CALGNYGSSGNKLIF:TRAJ32	CALGNYGSSGNKLIF	TRAV6D-6	TRAJ32	0.000442835		TCRB	TRBV13-3:CASSDRGNTEVFF:TRBJ1-1	CASSDRGNTEVFF	TRBV13-3	TRBJ1-1	0.000144001
TCRA	TRAV7N-5:CAVRADRGSALGRLHF:TRAJ18	CAVRADRGSALGRLHF	TRAV7N-5	TRAJ18	0.00101818		TCRB	TRBV15:CASRRDSSETLYF:TRBJ2-3	CASRRDSSETLYF	TRBV15	TRBJ2-3	0.00110649			TCRA	TRAV16N:CAMRENNYAQGLTF:TRAJ26	CAMRENNYAQGLTF	TRAV16N	TRAJ26	0.000442052		TCRB	TRBV13-3:CASSDRGSQNTLYF:TRBJ2-4	CASSDRGSQNTLYF	TRBV13-3	TRBJ2-4	0.000143999
TCRA	TRAV14-1:CAASETSSSFSKLVF:TRAJ50	CAASETSSSFSKLVF	TRAV14-1	TRAJ50	0.0010125		TCRB	TRBV5:CASSQDYEQYF:TRBJ2-7	CASSQDYEQYF	TRBV5	TRBJ2-7	0.00109593			TCRA	TRAV8N-2:CATDAGTGGYKVVF:TRAJ12	CATDAGTGGYKVVF	TRAV8N-2	TRAJ12	0.000442052		TCRB	TRBV29:CASSLGEDTQYF:TRBJ2-5	CASSLGEDTQYF	TRBV29	TRBJ2-5	0.000140656
TCRA	TRAV6D-7:CAPTGGYKVVF:TRAJ12	CAPTGGYKVVF	TRAV6D-7	TRAJ12	0.00100875		TCRB	TRBV29:CASSSGGRDTQYF:TRBJ2-5	CASSSGGRDTQYF	TRBV29	TRBJ2-5	0.00109329			TCRA	TRAV6D-6:CALGDGSSGNKLIF:TRAJ32	CALGDGSSGNKLIF	TRAV6D-6	TRAJ32	0.000441317		TCRB	TRBV29:CASSPGTANTEVFF:TRBJ1-1	CASSPGTANTEVFF	TRBV29	TRBJ1-1	0.000140656
TCRA	TRAV13N-1:CAMEPGTGGYKVVF:TRAJ12	CAMEPGTGGYKVVF	TRAV13N-1	TRAJ12	0.00100794		TCRB	TRBV13-1:CASSDWTDTEVFF:TRBJ1-1	CASSDWTDTEVFF	TRBV13-1	TRBJ1-1	0.00109068			TCRA	TRAV6D-6:CALGADYSNNRLTL:TRAJ7	CALGADYSNNRLTL	TRAV6D-6	TRAJ7	0.000441317		TCRB	TRBV29:CASSLDTEVFF:TRBJ1-1	CASSLDTEVFF	TRBV29	TRBJ1-1	0.000140654
TCRA	TRAV13D-1:CALGNYGSSGNKLIF:TRAJ32	CALGNYGSSGNKLIF	TRAV13D-1	TRAJ32	0.00100375		TCRB	TRBV29:CASTGLGGLAEQFF:TRBJ2-1	CASTGLGGLAEQFF	TRBV29	TRBJ2-1	0.0010854			TCRA	TRAV3-1:CAVSDSNNRIFF:TRAJ31	CAVSDSNNRIFF	TRAV3-1	TRAJ31	0.000440583		TCRB	TRBV13-1:CASSGTTNSDYTF:TRBJ1-2	CASSGTTNSDYTF	TRBV13-1	TRBJ1-2	0.000140654
TCRA	TRAV13-2:CAPHGKLTF:TRAJ27	CAPHGKLTF	TRAV13-2	TRAJ27	0.00100052		TCRB	TRBV12-1:CASSLGDRTEVFF:TRBJ1-1	CASSLGDRTEVFF	TRBV12-1	TRBJ1-1	0.00107225			TCRA	TRAV13-2:CAIDTNAYKVIF:TRAJ30	CAIDTNAYKVIF	TRAV13-2	TRAJ30	0.000439848		TCRB	TRBV29:CASSSTGYEQYF:TRBJ2-7	CASSSTGYEQYF	TRBV29	TRBJ2-7	0.00014065
TCRA	TRAV7-6:CAVRNTGANTGKLTF:TRAJ52	CAVRNTGANTGKLTF	TRAV7-6	TRAJ52	0.000999892		TCRB	TRBV12-1:CASSLEGQNTEVFF:TRBJ1-1	CASSLEGQNTEVFF	TRBV12-1	TRBJ1-1	0.0010722			TCRA	TRAV6-6,TRAV6D-6:CALGDTGNTGKLIF:TRAJ37	CALGDTGNTGKLIF	TRAV6-6,TRAV6D-6	TRAJ37	0.00043691		TCRB	TRBV13-3:CASSDGGGYAEQFF:TRBJ2-1	CASSDGGGYAEQFF	TRBV13-3	TRBJ2-1	0.00014065
TCRA	TRAV7-6:CAVSSNTGYQNFYF:TRAJ49	CAVSSNTGYQNFYF	TRAV7-6	TRAJ49	0.000993016		TCRB	TRBV13-3:CASSDSANTEVFF:TRBJ1-1	CASSDSANTEVFF	TRBV13-3	TRBJ1-1	0.00106677			TCRA	TRAV16N:CAMREGYGSSGNKLIF:TRAJ32	CAMREGYGSSGNKLIF	TRAV16N	TRAJ32	0.000434657		TCRB	TRBV13-3:CASRDNYAEQFF:TRBJ2-1	CASRDNYAEQFF	TRBV13-3	TRBJ2-1	0.000137316
TCRA	TRAV5-1:CSPTSNYNVLYF:TRAJ21	CSPTSNYNVLYF	TRAV5-1	TRAJ21	0.000987906		TCRB	TRBV29:CASRTASYEQYF:TRBJ2-7	CASRTASYEQYF	TRBV29	TRBJ2-7	0.00106432			TCRA	TRAV6D-6:CALGDPGTGGYKVVF:TRAJ12	CALGDPGTGGYKVVF	TRAV6D-6	TRAJ12	0.000434657		TCRB	TRBV13-1:CASSDATNTEVFF:TRBJ1-1	CASSDATNTEVFF	TRBV13-1	TRBJ1-1	0.00013731
TCRA	TRAV13D-1:CALERGASSSFSKLVF:TRAJ50	CALERGASSSFSKLVF	TRAV13D-1	TRAJ50	0.000982851		TCRB	TRBV13-1:CASSGGEQYF:TRBJ2-7	CASSGGEQYF	TRBV13-1	TRBJ2-7	0.00106432			TCRA	TRAV13D-4,TRAV13N-4:CAMVPNTGKLTF:TRAJ27	CAMVPNTGKLTF	TRAV13D-4,TRAV13N-4	TRAJ27	0.000432454		TCRB	TRBV13-2:CASGDEQYF:TRBJ2-7	CASGDEQYF	TRBV13-2	TRBJ2-7	0.000137306
TCRA	TRAV17:CALEGRDNAGAKLTF:TRAJ39	CALEGRDNAGAKLTF	TRAV17	TRAJ39	0.00097024		TCRB	TRBV19:CASRQGNSGNTLYF:TRBJ1-3	CASRQGNSGNTLYF	TRBV19	TRBJ1-3	0.00105642			TCRA	TRAV7-5:CAVSMDSNNRIFF:TRAJ31	CAVSMDSNNRIFF	TRAV7-5	TRAJ31	0.000430984		TCRB	TRBV13-3:CASSDNQDTQYF:TRBJ2-5	CASSDNQDTQYF	TRBV13-3	TRBJ2-5	0.000137306
TCRA	TRAV13-2:CAISGSFNKLTF:TRAJ4	CAISGSFNKLTF	TRAV13-2	TRAJ4	0.000952573		TCRB	TRBV13-1:CASSDPGQNNQAPLF:TRBJ1-5	CASSDPGQNNQAPLF	TRBV13-1	TRBJ1-5	0.00105642			TCRA	TRAV6D-6:CALGETSSGQKLVF:TRAJ16	CALGETSSGQKLVF	TRAV6D-6	TRAJ16	0.000430984		TCRB	TRBV29:CASSPGQGAETLYF:TRBJ2-3	CASSPGQGAETLYF	TRBV29	TRBJ2-3	0.000137304
TCRA	TRAV12D-2:CALSPNTNKVVF:TRAJ34	CALSPNTNKVVF	TRAV12D-2	TRAJ34	0.000951378		TCRB	TRBV13-3:CASSDAGARSDYTF:TRBJ1-2	CASSDAGARSDYTF	TRBV13-3	TRBJ1-2	0.00105641			TCRA	TRAV6N-6:CALLDSNYQLIW:TRAJ33	CALLDSNYQLIW	TRAV6N-6	TRAJ33	0.000426528		TCRB	TRBV29:CASSLGGSQNTLYF:TRBJ2-4	CASSLGGSQNTLYF	TRBV29	TRBJ2-4	0.000137302
TCRA	TRAV16N:CAMREGITGNTGKLIF:TRAJ37	CAMREGITGNTGKLIF	TRAV16N	TRAJ37	0.000950073		TCRB	TRBV31:CAWRDRGESDYTF:TRBJ1-2	CAWRDRGESDYTF	TRBV31	TRBJ1-2	0.0010538			TCRA	TRAV7-5:CAVSSNTNKVVF:TRAJ34	CAVSSNTNKVVF	TRAV7-5	TRAJ34	0.000425794		TCRB	TRBV29:CASSLSQNTLYF:TRBJ2-4	CASSLSQNTLYF	TRBV29	TRBJ2-4	0.000137302
TCRA	TRAV3D-3:CAVKSSGSWQLIF:TRAJ22	CAVKSSGSWQLIF	TRAV3D-3	TRAJ22	0.000945018		TCRB	TRBV29:CASSLFQQDTQYF:TRBJ2-5	CASSLFQQDTQYF	TRBV29	TRBJ2-5	0.00105378			TCRA	TRAV12D-2:CALSASSGSWQLIF:TRAJ22	CALSASSGSWQLIF	TRAV12D-2	TRAJ22	0.000422169		TCRB	TRBV13-1:CASSDSGYEQYF:TRBJ2-7	CASSDSGYEQYF	TRBV13-1	TRBJ2-7	0.000137298
TCRA	TRAV6D-5:CAIRDSNYQLIW:TRAJ33	CAIRDSNYQLIW	TRAV6D-5	TRAJ33	0.000934907		TCRB	TRBV29:CASSLTINQDTQYF:TRBJ2-5	CASSLTINQDTQYF	TRBV29	TRBJ2-5	0.00104589			TCRA	TRAV6D-5,TRAV6D-6:CALGNSNNRIFF:TRAJ31	CALGNSNNRIFF	TRAV6D-5,TRAV6D-6	TRAJ31	0.000422121		TCRB	TRBV13-1:CASSDRDAEQFF:TRBJ2-1	CASSDRDAEQFF	TRBV13-1	TRBJ2-1	0.000133968
TCRA	TRAV12D-2:CALSNYNVLYF:TRAJ21	CALSNYNVLYF	TRAV12D-2	TRAJ21	0.000934719		TCRB	TRBV13-2:CASGDALGGETLYF:TRBJ2-3	CASGDALGGETLYF	TRBV13-2	TRBJ2-3	0.00103812			TCRA	TRAV13D-1:CALDTGNYKYVF:TRAJ40	CALDTGNYKYVF	TRAV13D-1	TRAJ40	0.000421386		TCRB	TRBV26:CASSLGNYAEQFF:TRBJ2-1	CASSLGNYAEQFF	TRBV26	TRBJ2-1	0.000133968
TCRA	TRAV7-5,TRAV7D-6:CAVDTNAYKVIF:TRAJ30	CAVDTNAYKVIF	TRAV7-5,TRAV7D-6	TRAJ30	0.000931211		TCRB	TRBV13-3:CASSDRDRANERLFF:TRBJ1-4	CASSDRDRANERLFF	TRBV13-3	TRBJ1-4	0.00102481			TCRA	TRAV13D-1:CALTGNTGKLIF:TRAJ37	CALTGNTGKLIF	TRAV13D-1	TRAJ37	0.000419182		TCRB	TRBV13-3:CASSSQNTLYF:TRBJ2-4	CASSSQNTLYF	TRBV13-3	TRBJ2-4	0.000133966
TCRA	TRAV2:CIVTGNYNQGKLIF:TRAJ23	CIVTGNYNQGKLIF	TRAV2	TRAJ23	0.000928601		TCRB	TRBV13-3:CASSDVPSAETLYF:TRBJ2-3	CASSDVPSAETLYF	TRBV13-3	TRBJ2-3	0.00101687			TCRA	TRAV9-1:CAVSANSNNRIFF:TRAJ31	CAVSANSNNRIFF	TRAV9-1	TRAJ31	0.00041693		TCRB	TRBV13-1:CASSDFEQYF:TRBJ2-7	CASSDFEQYF	TRBV13-1	TRBJ2-7	0.000133958
TCRA	TRAV8N-2:CATDASANYNVLYF:TRAJ21	CATDASANYNVLYF	TRAV8N-2	TRAJ21	0.00091031		TCRB	TRBV13-3:CASSTGNQDTQYF:TRBJ2-5	CASSTGNQDTQYF	TRBV13-3	TRBJ2-5	0.00101163			TCRA	TRAV6D-6:CAASSGSWQLIF:TRAJ22	CAASSGSWQLIF	TRAV6D-6	TRAJ22	0.000414775		TCRB	TRBV13-1:CASSGGNYAEQFF:TRBJ2-1	CASSGGNYAEQFF	TRBV13-1	TRBJ2-1	0.000133958
TCRA	TRAV6D-6:CALGDRGNYAQGLTF:TRAJ26	CALGDRGNYAQGLTF	TRAV6D-6	TRAJ26	0.000907809		TCRB	TRBV13-3:CASSDALRLGGRGTLYF:TRBJ2-4	CASSDALRLGGRGTLYF	TRBV13-3	TRBJ2-4	0.00100899			TCRA	TRAV10:CAASGTGGYKVVF:TRAJ12	CAASGTGGYKVVF	TRAV10	TRAJ12	0.000411005		TCRB	TRBV29:CASSLGDEQYF:TRBJ2-7	CASSLGDEQYF	TRBV29	TRBJ2-7	0.000133956
TCRA	TRAV19:CAAGYNNNAPRF:TRAJ43	CAAGYNNNAPRF	TRAV19	TRAJ43	0.000904629		TCRB	TRBV13-1:CASNRDTQAPLF:TRBJ1-5	CASNRDTQAPLF	TRBV13-1	TRBJ1-5	0.00099318			TCRA	TRAV6D-6:CALGERGSALGRLHF:TRAJ18	CALGERGSALGRLHF	TRAV6D-6	TRAJ18	0.000411005		TCRB	TRBV29:CASSSGYEQYF:TRBJ2-7	CASSSGYEQYF	TRBV29	TRBJ2-7	0.000133952
TCRA	TRAV12D-2:CALSDRSGSWQLIF:TRAJ22	CALSDRSGSWQLIF	TRAV12D-2	TRAJ22	0.000902511		TCRB	TRBV13-1:CASSDALGDYAEQFF:TRBJ2-1	CASSDALGDYAEQFF	TRBV13-1	TRBJ2-1	0.000987911			TCRA	TRAV12D-2:CALSGTEGADRLTF:TRAJ45	CALSGTEGADRLTF	TRAV12D-2	TRAJ45	0.00041027		TCRB	TRBV13-3:CASSGGYEQYF:TRBJ2-7	CASSGGYEQYF	TRBV13-3	TRBJ2-7	0.00013395
TCRA	TRAV6D-7:CALGDPGGNYKPTF:TRAJ6	CALGDPGGNYKPTF	TRAV6D-7	TRAJ6	0.000897753		TCRB	TRBV29:CASSFQPRGLQDTQYF:TRBJ2-5	CASSFQPRGLQDTQYF	TRBV29	TRBJ2-5	0.000985301			TCRA	TRAV16N:CAMRESNYNVLYF:TRAJ21	CAMRESNYNVLYF	TRAV16N	TRAJ21	0.00041027		TCRB	TRBV13-3:CASSDWGDAEQFF:TRBJ2-1	CASSDWGDAEQFF	TRBV13-3	TRBJ2-1	0.000130615
TCRA	TRAV6D-6:CALGDYGSSGNKLIF:TRAJ32	CALGDYGSSGNKLIF	TRAV6D-6	TRAJ32	0.000887643		TCRB	TRBV13-2:CASGDRRGANYAEQFF:TRBJ2-1	CASGDRRGANYAEQFF	TRBV13-2	TRBJ2-1	0.000982642			TCRA	TRAV13D-4,TRAV13N-4:CAMELSGSWQLIF:TRAJ22	CAMELSGSWQLIF	TRAV13D-4,TRAV13N-4	TRAJ22	0.000407429		TCRB	TRBV4:CASSSYEQYF:TRBJ2-7	CASSSYEQYF	TRBV4	TRBJ2-7	0.000130613
TCRA	TRAV14-1:CAASDTNAYKVIF:TRAJ30	CAASDTNAYKVIF	TRAV14-1	TRAJ30	0.000882642		TCRB	TRBV29:CASSRGQNERLFF:TRBJ1-4	CASSRGQNERLFF	TRBV29	TRBJ1-4	0.00097739			TCRA	TRAV13D-1:CALEPSNTNKVVF:TRAJ34	CALEPSNTNKVVF	TRAV13D-1	TRAJ34	0.000407332		TCRB	TRBV13-1:CASSEGDTQYF:TRBJ2-5	CASSEGDTQYF	TRBV13-1	TRBJ2-5	0.000130608
TCRA	TRAV4D-3:CAAEESNYNVLYF:TRAJ21	CAAEESNYNVLYF	TRAV4D-3	TRAJ21	0.000880032		TCRB	TRBV29:CASSWTGGNQAPLF:TRBJ1-5	CASSWTGGNQAPLF	TRBV29	TRBJ1-5	0.000969462			TCRA	TRAV6D-6:CALGNTEGADRLTF:TRAJ45	CALGNTEGADRLTF	TRAV6D-6	TRAJ45	0.000406597		TCRB	TRBV13-1:CASSDGGEQYF:TRBJ2-7	CASSDGGEQYF	TRBV13-1	TRBJ2-7	0.000130606
TCRA	TRAV6D-6:CALGDLGMGYKLTF:TRAJ9	CALGDLGMGYKLTF	TRAV6D-6	TRAJ9	0.000880032		TCRB	TRBV13-2:CASGDALGAETLYF:TRBJ2-3	CASGDALGAETLYF	TRBV13-2	TRBJ2-3	0.000969462			TCRA	TRAV4D-3,TRAV4D-4:CAADTNAYKVIF:TRAJ30	CAADTNAYKVIF	TRAV4D-3,TRAV4D-4	TRAJ30	0.000405128		TCRB	TRBV29:CASSLGQNYAEQFF:TRBJ2-1	CASSLGQNYAEQFF	TRBV29	TRBJ2-1	0.000130604
TCRA	TRAV7-5:CAVSNSNNRIFF:TRAJ31	CAVSNSNNRIFF	TRAV7-5	TRAJ31	0.000871281		TCRB	TRBV29:CASSSRRDNNYAEQFF:TRBJ2-1	CASSSRRDNNYAEQFF	TRBV29	TRBJ2-1	0.000966868			TCRA	TRAV6D-6:CALGDPSNTNKVVF:TRAJ34	CALGDPSNTNKVVF	TRAV6D-6	TRAJ34	0.00040361		TCRB	TRBV13-1:CASSDGGAEQFF:TRBJ2-1	CASSDGGAEQFF	TRBV13-1	TRBJ2-1	0.000130602
TCRA	TRAV12D-2:CALRNYNVLYF:TRAJ21	CALRNYNVLYF	TRAV12D-2	TRAJ21	0.000863319		TCRB	TRBV29:CASSSRHLEVFF:TRBJ1-1	CASSSRHLEVFF	TRBV29	TRBJ1-1	0.000961566			TCRA	TRAV6D-6,TRAV6N-6:CALMSSNTNKVVF:TRAJ34	CALMSSNTNKVVF	TRAV6D-6,TRAV6N-6	TRAJ34	0.00040361		TCRB	TRBV1:CTCSADRGNTEVFF:TRBJ1-1	CTCSADRGNTEVFF	TRBV1	TRBJ1-1	0.0001306
TCRA	TRAV9N-3:CAVSMLSAGNKLTF:TRAJ17	CAVSMLSAGNKLTF	TRAV9N-3	TRAJ17	0.00085606		TCRB	TRBV31:CAWRGTGGQNTLYF:TRBJ2-4	CAWRGTGGQNTLYF	TRBV31	TRBJ2-4	0.000961566			TCRA	TRAV6D-6:CALGERTNTGKLTF:TRAJ27	CALGERTNTGKLTF	TRAV6D-6	TRAJ27	0.00040361		TCRB	TRBV13-1:CASSDPYEQYF:TRBJ2-7	CASSDPYEQYF	TRBV13-1	TRBJ2-7	0.0001306
TCRA	TRAV9D-3:CALSSNNNNAPRF:TRAJ43	CALSSNNNNAPRF	TRAV9D-3	TRAJ43	0.00085606		TCRB	TRBV20:CGARDRDSTNTEVFF:TRBJ1-1	CGARDRDSTNTEVFF	TRBV20	TRBJ1-1	0.000958956			TCRA	TRAV6D-6:CALGPYGSSGNKLIF:TRAJ32	CALGPYGSSGNKLIF	TRAV6D-6	TRAJ32	0.000402141		TCRB	TRBV5:CASSQGNYAEQFF:TRBJ2-1	CASSQGNYAEQFF	TRBV5	TRBJ2-1	0.000127263
TCRA	TRAV3-3:CAVSYAGAKLTF:TRAJ39	CAVSYAGAKLTF	TRAV3-3	TRAJ39	0.00085038		TCRB	TRBV29:CASSRTGGSQNTLYF:TRBJ2-4	CASSRTGGSQNTLYF	TRBV29	TRBJ2-4	0.000953687			TCRA	TRAV13D-1:CALADTNAYKVIF:TRAJ30	CALADTNAYKVIF	TRAV13D-1	TRAJ30	0.000399203		TCRB	TRBV13-3:CASSGTNTEVFF:TRBJ1-1	CASSGTNTEVFF	TRBV13-3	TRBJ1-1	0.000127261
TCRA	TRAV13N-1:CAMELDGGNNKLTF:TRAJ56	CAMELDGGNNKLTF	TRAV13N-1	TRAJ56	0.000838394		TCRB	TRBV13-3:CASSDSRNTEVFF:TRBJ1-1	CASSDSRNTEVFF	TRBV13-3	TRBJ1-1	0.000948402			TCRA	TRAV4D-3:CAAEDTNAYKVIF:TRAJ30	CAAEDTNAYKVIF	TRAV4D-3	TRAJ30	0.000397734		TCRB	TRBV29:CASSSGQGNSDYTF:TRBJ1-2	CASSSGQGNSDYTF	TRBV29	TRBJ1-2	0.000127261
TCRA	TRAV12D-2:CALSVPGSWQLIF:TRAJ22	CALSVPGSWQLIF	TRAV12D-2	TRAJ22	0.000831846		TCRB	TRBV17:CASSRGDNYAEQFF:TRBJ2-1	CASSRGDNYAEQFF	TRBV17	TRBJ2-1	0.000945776			TCRA	TRAV7-5:CAAASSGSWQLIF:TRAJ22	CAAASSGSWQLIF	TRAV7-5	TRAJ22	0.000397734		TCRB	TRBV13-1:CASSDSANTEVFF:TRBJ1-1	CASSDSANTEVFF	TRBV13-1	TRBJ1-1	0.000127259
TCRA	TRAV7-5:CAVNYGNEKITF:TRAJ48	CAVNYGNEKITF	TRAV7-5	TRAJ48	0.000830838		TCRB	TRBV13-3:CASSDHKNTEVFF:TRBJ1-1	CASSDHKNTEVFF	TRBV13-3	TRBJ1-1	0.00094049			TCRA	TRAV17:CALEGTQVVGQLTF:TRAJ5	CALEGTQVVGQLTF	TRAV17	TRAJ5	0.000395481		TCRB	TRBV29:CASSSGQTNSDYTF:TRBJ1-2	CASSSGQTNSDYTF	TRBV29	TRBJ1-2	0.000127257
TCRA	TRAV1:CAVRDNYAQGLTF:TRAJ26	CAVRDNYAQGLTF	TRAV1	TRAJ26	0.000824533		TCRB	TRBV13-1:CASSDNRNSDYTF:TRBJ1-2	CASSDNRNSDYTF	TRBV13-1	TRBJ1-2	0.000935221			TCRA	TRAV16N:CAMREGDGSSGNKLIF:TRAJ32	CAMREGDGSSGNKLIF	TRAV16N	TRAJ32	0.000393278		TCRB	TRBV13-1:CASSDAREQYF:TRBJ2-7	CASSDAREQYF	TRBV13-1	TRBJ2-7	0.000127249
TCRA	TRAV13D-4:CAMERNTNAYKVIF:TRAJ30	CAMERNTNAYKVIF	TRAV13D-4	TRAJ30	0.000820727		TCRB	TRBV5:CASSQDDNYEQYF:TRBJ2-7	CASSQDDNYEQYF	TRBV5	TRBJ2-7	0.000932611			TCRA	TRAV16N:CAMRESSNTNKVVF:TRAJ34	CAMRESSNTNKVVF	TRAV16N	TRAJ34	0.000393278		TCRB	TRBV13-1:CASSDGGAETLYF:TRBJ2-3	CASSDGGAETLYF	TRBV13-1	TRBJ2-3	0.000123913
TCRA	TRAV7-5:CAVSTGTGSNRLTF:TRAJ28	CAVSTGTGSNRLTF	TRAV7-5	TRAJ28	0.000819477		TCRB	TRBV13-3:CASSVTNYAEQFF:TRBJ2-1	CASSVTNYAEQFF	TRBV13-3	TRBJ2-1	0.000929969			TCRA	TRAV6D-6:CALGEWSGGSNAKLTF:TRAJ42	CALGEWSGGSNAKLTF	TRAV6D-6	TRAJ42	0.000388087		TCRB	TRBV19:CASRPGTGNTEVFF:TRBJ1-1	CASRPGTGNTEVFF	TRBV19	TRBJ1-1	0.000123911
TCRA	TRAV13D-1:CALGFYGSSGNKLIF:TRAJ32	CALGFYGSSGNKLIF	TRAV13D-1	TRAJ32	0.000818282		TCRB	TRBV19:CASSIGWGSSQNTLYF:TRBJ2-4	CASSIGWGSSQNTLYF	TRBV19	TRBJ2-4	0.000929952			TCRA	TRAV13N-1:CAMEQGGRALIF:TRAJ15	CAMEQGGRALIF	TRAV13N-1	TRAJ15	0.000386666		TCRB	TRBV13-3:CASSDWGVQDTQYF:TRBJ2-5	CASSDWGVQDTQYF	TRBV13-3	TRBJ2-5	0.000123911
TCRA	TRAV6D-7:CALGSYGNEKITF:TRAJ48	CALGSYGNEKITF	TRAV6D-7	TRAJ48	0.000812547		TCRB	TRBV13-1:CASSDWGDTEVFF:TRBJ1-1	CASSDWGDTEVFF	TRBV13-1	TRBJ1-1	0.000927002			TCRA	TRAV16N:CAMREGDTNTGKLTF:TRAJ27	CAMREGDTNTGKLTF	TRAV16N	TRAJ27	0.000386618		TCRB	TRBV13-3:CASSDRGQNTLYF:TRBJ2-4	CASSDRGQNTLYF	TRBV13-3	TRBJ2-4	0.000123909
TCRA	TRAV7N-5:CAVMSNYNVLYF:TRAJ21	CAVMSNYNVLYF	TRAV7N-5	TRAJ21	0.000803116		TCRB	TRBV29:CASSLTNSDYTF:TRBJ1-2	CASSLTNSDYTF	TRBV29	TRBJ1-2	0.000919431			TCRA	TRAV6-6,TRAV6D-6:CALGDTEGADRLTF:TRAJ45	CALGDTEGADRLTF	TRAV6-6,TRAV6D-6	TRAJ45	0.000385883		TCRB	TRBV13-3:CASRTGTNYAEQFF:TRBJ2-1	CASRTGTNYAEQFF	TRBV13-3	TRBJ2-1	0.000123907
TCRA	TRAV7-5:CAVSIINYAQGLTF:TRAJ26	CAVSIINYAQGLTF	TRAV7-5	TRAJ26	0.000802436		TCRB	TRBV13-2:CASGDVWEQYF:TRBJ2-7	CASGDVWEQYF	TRBV13-2	TRBJ2-7	0.000916788			TCRA	TRAV9N-3:CAVSMDSNYQLIW:TRAJ33	CAVSMDSNYQLIW	TRAV9N-3	TRAJ33	0.000385883		TCRB	TRBV13-3:CASRDRYEQYF:TRBJ2-7	CASRDRYEQYF	TRBV13-3	TRBJ2-7	0.000123907
TCRA	TRAV3D-3:CAVSAAGGYKVVF:TRAJ12	CAVSAAGGYKVVF	TRAV3D-3	TRAJ12	0.000791075		TCRB	TRBV29:CASSSTRDSSYEQYF:TRBJ2-7	CASSSTRDSSYEQYF	TRBV29	TRBJ2-7	0.000916788			TCRA	TRAV16N:CAMREGASSGSWQLIF:TRAJ22	CAMREGASSGSWQLIF	TRAV16N	TRAJ22	0.000385883		TCRB	TRBV13-3:CASSGTGGQDTQYF:TRBJ2-5	CASSGTGGQDTQYF	TRBV13-3	TRBJ2-5	0.000123907
TCRA	TRAV7-2:CAAVSSGSWQLIF:TRAJ22	CAAVSSGSWQLIF	TRAV7-2	TRAJ22	0.000785449		TCRB	TRBV13-1:CASSDAGGAAEQFF:TRBJ2-1	CASSDAGGAAEQFF	TRBV13-1	TRBJ2-1	0.000916772			TCRA	TRAV13D-4,TRAV13N-4:CAMEPNYNVLYF:TRAJ21	CAMEPNYNVLYF	TRAV13D-4,TRAV13N-4	TRAJ21	0.000383679		TCRB	TRBV13-3,TRBV13-1:CASSDAGGYEQYF:TRBJ2-7	CASSDAGGYEQYF	TRBV13-3,TRBV13-1	TRBJ2-7	0.000123907
TCRA	TRAV21/DV12:CILRVDADRLTF:TRAJ45	CILRVDADRLTF	TRAV21/DV12	TRAJ45	0.000778464		TCRB	TRBV16:CASSLQGAYNSPLYF:TRBJ1-6	CASSLQGAYNSPLYF	TRBV16	TRBJ1-6	0.000914162			TCRA	TRAV9N-3:CAVRSSGSWQLIF:TRAJ22	CAVRSSGSWQLIF	TRAV9N-3	TRAJ22	0.000382945		TCRB	TRBV13-3:CASSDNAETLYF:TRBJ2-3	CASSDNAETLYF	TRBV13-3	TRBJ2-3	0.000123905
TCRA	TRAV3D-3:CAVSAGFASALTF:TRAJ35	CAVSAGFASALTF	TRAV3D-3	TRAJ35	0.000772784		TCRB	TRBV15:CASSQDKYEQYF:TRBJ2-7	CASSQDKYEQYF	TRBV15	TRBJ2-7	0.000908909			TCRA	TRAV6D-6:CALGDPPSGSWQLIF:TRAJ22	CALGDPPSGSWQLIF	TRAV6D-6	TRAJ22	0.000379958		TCRB	TRBV13-1:CASSDWGSAETLYF:TRBJ2-3	CASSDWGSAETLYF	TRBV13-1	TRBJ2-3	0.000123905
TCRA	TRAV14-1:CAASSDYSNNRLTL:TRAJ7	CAASSDYSNNRLTL	TRAV14-1	TRAJ7	0.000772784		TCRB	TRBV17:CASSSLYEQYF:TRBJ2-7	CASSSLYEQYF	TRBV17	TRBJ2-7	0.000900981			TCRA	TRAV14-1:CAASADQGGRALIF:TRAJ15	CAASADQGGRALIF	TRAV14-1	TRAJ15	0.000379958		TCRB	TRBV29:CASSLRNTEVFF:TRBJ1-1	CASSLRNTEVFF	TRBV29	TRBJ1-1	0.000123903
TCRA	TRAV6D-7:CALGASSGSWQLIF:TRAJ22	CALGASSGSWQLIF	TRAV6D-7	TRAJ22	0.000770283		TCRB	TRBV29:CASSLGRETLYF:TRBJ2-3	CASSLGRETLYF	TRBV29	TRBJ2-3	0.000893086			TCRA	TRAV6D-6:CALGEGTGNYKYVF:TRAJ40	CALGEGTGNYKYVF	TRAV6D-6	TRAJ40	0.000379223		TCRB	TRBV13-3:CASSDGQNTLYF:TRBJ2-4	CASSDGQNTLYF	TRBV13-3	TRBJ2-4	0.000120563
TCRA	TRAV7-2:CAADNNYAQGLTF:TRAJ26	CAADNNYAQGLTF	TRAV7-2	TRAJ26	0.000765853		TCRB	TRBV31:CAWGQGRNSDYTF:TRBJ1-2	CAWGQGRNSDYTF	TRBV31	TRBJ1-2	0.00089307			TCRA	TRAV6D-6:CALGTNSGTYQRF:TRAJ13	CALGTNSGTYQRF	TRAV6D-6	TRAJ13	0.000378489		TCRB	TRBV29:CASSPTGDEQYF:TRBJ2-7	CASSPTGDEQYF	TRBV29	TRBJ2-7	0.000120559
TCRA	TRAV3D-3:CAVRRDSGTYQRF:TRAJ13	CAVRRDSGTYQRF	TRAV3D-3	TRAJ13	0.000765228		TCRB	TRBV17:CASSTGTHEQYF:TRBJ2-7	CASSTGTHEQYF	TRBV17	TRBJ2-7	0.00089307			TCRA	TRAV13D-1:CALENYNQGKLIF:TRAJ23	CALENYNQGKLIF	TRAV13D-1	TRAJ23	0.000377754		TCRB	TRBV13-1:CASSDAGDTQYF:TRBJ2-5	CASSDAGDTQYF	TRBV13-1	TRBJ2-5	0.000120557
TCRA	TRAV13D-1:CALLDGSSGNKLIF:TRAJ32	CALLDGSSGNKLIF	TRAV13D-1	TRAJ32	0.000757047		TCRB	TRBV14:CASSFNRGESAETLYF:TRBJ2-3	CASSFNRGESAETLYF	TRBV14	TRBJ2-3	0.000890443			TCRA	TRAV13-2:CAIDPNYNVLYF:TRAJ21	CAIDPNYNVLYF	TRAV13-2	TRAJ21	0.00037702		TCRB	TRBV31:CAWSLGGNYAEQFF:TRBJ2-1	CAWSLGGNYAEQFF	TRBV31	TRBJ2-1	0.000120557
TCRA	TRAV13D-1:CALAPSNTNKVVF:TRAJ34	CALAPSNTNKVVF	TRAV13D-1	TRAJ34	0.000755117		TCRB	TRBV29:CASSTPGQGPERLFF:TRBJ1-4	CASSTPGQGPERLFF	TRBV29	TRBJ1-4	0.000890443			TCRA	TRAV13N-1:CAMDDTNAYKVIF:TRAJ30	CAMDDTNAYKVIF	TRAV13N-1	TRAJ30	0.000376285		TCRB	TRBV13-1:CASSDAGGRTEVFF:TRBJ1-1	CASSDAGGRTEVFF	TRBV13-1	TRBJ1-1	0.000120555
TCRA	TRAV6-1:CVLGDSTGYQNFYF:TRAJ49	CVLGDSTGYQNFYF	TRAV6-1	TRAJ49	0.000754492		TCRB	TRBV13-1:CASSDWGNTEVFF:TRBJ1-1	CASSDWGNTEVFF	TRBV13-1	TRBJ1-1	0.00088994			TCRA	TRAV6D-6:CALGTTASLGKLQF:TRAJ24	CALGTTASLGKLQF	TRAV6D-6	TRAJ24	0.00037555		TCRB	TRBV13-1:CASSDAGGAETLYF:TRBJ2-3	CASSDAGGAETLYF	TRBV13-1	TRBJ2-3	0.000120553
TCRA	TRAV5D-4:CAASVSNYNVLYF:TRAJ21	CAASVSNYNVLYF	TRAV5D-4	TRAJ21	0.000724949		TCRB	TRBV19:CASSIGLGFYAEQFF:TRBJ2-1	CASSIGLGFYAEQFF	TRBV19	TRBJ2-1	0.000887638			TCRA	TRAV7-1:CAVNYNQGKLIF:TRAJ23	CAVNYNQGKLIF	TRAV7-1	TRAJ23	0.000373347		TCRB	TRBV13-3:CASSDAGGDTEVFF:TRBJ1-1	CASSDAGGDTEVFF	TRBV13-3	TRBJ1-1	0.000117213
TCRA	TRAV19:CAAGEGTGNTGKLIF:TRAJ37	CAAGEGTGNTGKLIF	TRAV19	TRAJ37	0.00072484		TCRB	TRBV29:CASSLGYQDTQYF:TRBJ2-5	CASSLGYQDTQYF	TRBV29	TRBJ2-5	0.000885174			TCRA	TRAV6N-6:CALSDLRQGGRALIF:TRAJ15	CALSDLRQGGRALIF	TRAV6N-6	TRAJ15	0.000372563		TCRB	TRBV12-1:CASSLEGYEQYF:TRBJ2-7	CASSLEGYEQYF	TRBV12-1	TRBJ2-7	0.000117211
TCRA	TRAV5D-4:CARYQGGSAKLIF:TRAJ57	CARYQGGSAKLIF	TRAV5D-4	TRAJ57	0.00072484		TCRB	TRBV1:CTCSGGSSAETLYF:TRBJ2-3	CTCSGGSSAETLYF	TRBV1	TRBJ2-3	0.000885174			TCRA	TRAV7-2:CAARNTNKVVF:TRAJ34	CAARNTNKVVF	TRAV7-2	TRAJ34	0.000372563		TCRB	TRBV29:CASRQGYEQYF:TRBJ2-7	CASRQGYEQYF	TRBV29	TRBJ2-7	0.000117209
TCRA	TRAV4D-4:CAAEESGSFNKLTF:TRAJ4	CAAEESGSFNKLTF	TRAV4D-4	TRAJ4	0.000724215		TCRB	TRBV13-1:CASSDGGHQDTQYF:TRBJ2-5	CASSDGGHQDTQYF	TRBV13-1	TRBJ2-5	0.00087723			TCRA	TRAV7-5:CAVRGGNYQLIW:TRAJ33	CAVRGGNYQLIW	TRAV7-5	TRAJ33	0.000372563		TCRB	TRBV29:CASSSGQYEQYF:TRBJ2-7	CASSSGQYEQYF	TRBV29	TRBJ2-7	0.000117209
TCRA	TRAV6-3:CAMSDLSSGSWQLIF:TRAJ22	CAMSDLSSGSWQLIF	TRAV6-3	TRAJ22	0.000723589		TCRB	TRBV13-1:CASSSDRYEQYF:TRBJ2-7	CASSSDRYEQYF	TRBV13-1	TRBJ2-7	0.000874669			TCRA	TRAV13D-1:CALEPTGNYKYVF:TRAJ40	CALEPTGNYKYVF	TRAV13D-1	TRAJ40	0.000372563		TCRB	TRBV29:CASSLDTGQLYF:TRBJ2-2	CASSLDTGQLYF	TRBV29	TRBJ2-2	0.000117205
TCRA	TRAV6D-6:CALGDQGGRALIF:TRAJ15	CALGDQGGRALIF	TRAV6D-6	TRAJ15	0.000709103		TCRB	TRBV13-3:CASSDWDSSGNTLYF:TRBJ1-3	CASSDWDSSGNTLYF	TRBV13-3	TRBJ1-3	0.00087462			TCRA	TRAV6-6,TRAV6D-6:CALGDHNNAGAKLTF:TRAJ39	CALGDHNNAGAKLTF	TRAV6-6,TRAV6D-6	TRAJ39	0.000372563		TCRB	TRBV13-3:CASRDNQDTQYF:TRBJ2-5	CASRDNQDTQYF	TRBV13-3	TRBJ2-5	0.000113876
TCRA	TRAV6D-6:CALGRSGNTGKLIF:TRAJ37	CALGRSGNTGKLIF	TRAV6D-6	TRAJ37	0.000706548		TCRB	TRBV13-1:CASSDAISNERLFF:TRBJ1-4	CASSDAISNERLFF	TRBV13-1	TRBJ1-4	0.000869643			TCRA	TRAV13N-1:CAMDPSSGSWQLIF:TRAJ22	CAMDPSSGSWQLIF	TRAV13N-1	TRAJ22	0.000371926		TCRB	TRBV13-1:CASSDSSQNTLYF:TRBJ2-4	CASSDSSQNTLYF	TRBV13-1	TRBJ2-4	0.00011387
TCRA	TRAV1:CAVRDPQGGRALIF:TRAJ15	CAVRDPQGGRALIF	TRAV1	TRAJ15	0.000695187		TCRB	TRBV13-1:CASSDWEDTEVFF:TRBJ1-1	CASSDWEDTEVFF	TRBV13-1	TRBJ1-1	0.000869383			TCRA	TRAV6D-6:CALGDGTGGYKVVF:TRAJ12	CALGDGTGGYKVVF	TRAV6D-6	TRAJ12	0.000371829		TCRB	TRBV13-1:CASSDADTQYF:TRBJ2-5	CASSDADTQYF	TRBV13-1	TRBJ2-5	0.000113864
TCRA	TRAV4D-4:CAAYTEGADRLTF:TRAJ45	CAAYTEGADRLTF	TRAV4D-4	TRAJ45	0.000695187		TCRB	TRBV16:CASSSRQGGSAETLYF:TRBJ2-3	CASSSRQGGSAETLYF	TRBV16	TRBJ2-3	0.000866741			TCRA	TRAV6D-6:CALGDTEGADRLTF:TRAJ45	CALGDTEGADRLTF	TRAV6D-6	TRAJ45	0.000371094		TCRB	TRBV13-3:CASSDAGSSYEQYF:TRBJ2-7	CASSDAGSSYEQYF	TRBV13-3	TRBJ2-7	0.000113862
TCRA	TRAV14-2:CAASVIYAQGLTF:TRAJ26	CAASVIYAQGLTF	TRAV14-2	TRAJ26	0.000694562		TCRB	TRBV13-1:CASSLDRVNTEVFF:TRBJ1-1	CASSLDRVNTEVFF	TRBV13-1	TRBJ1-1	0.000864114			TCRA	TRAV9N-3:CAVKGNMGYKLTF:TRAJ9	CAVKGNMGYKLTF	TRAV9N-3	TRAJ9	0.000369625		TCRB	TRBV13-1:CASSDTANSDYTF:TRBJ1-2	CASSDTANSDYTF	TRBV13-1	TRBJ1-2	0.000113862
TCRA	TRAV16N:CAMSHDTNAYKVIF:TRAJ30	CAMSHDTNAYKVIF	TRAV16N	TRAJ30	0.000688882		TCRB	TRBV13-1:CASSESYEQYF:TRBJ2-7	CASSESYEQYF	TRBV13-1	TRBJ2-7	0.000856219			TCRA	TRAV6D-6:CALGDRYAQGLTF:TRAJ26	CALGDRYAQGLTF	TRAV6D-6	TRAJ26	0.000368891		TCRB	TRBV13-3:CASRDRGAEQFF:TRBJ2-1	CASRDRGAEQFF	TRBV13-3	TRBJ2-1	0.000113862
TCRA	TRAV13D-1:CALEQAGSGGKLTL:TRAJ44	CALEQAGSGGKLTL	TRAV13D-1	TRAJ44	0.000688882		TCRB	TRBV29:CASSGTGGRLYF:TRBJ1-6	CASSGTGGRLYF	TRBV29	TRBJ1-6	0.00085617			TCRA	TRAV13N-1:CAMENNYAQGLTF:TRAJ26	CAMENNYAQGLTF	TRAV13N-1	TRAJ26	0.000367421		TCRB	TRBV13-3:CASSGLGSQNTLYF:TRBJ2-4	CASSGLGSQNTLYF	TRBV13-3	TRBJ2-4	0.00011386
TCRA	TRAV8-1:CATDYNTNTGKLTF:TRAJ27	CATDYNTNTGKLTF	TRAV8-1	TRAJ27	0.000688257		TCRB	TRBV29:CASSLFLGETLYF:TRBJ2-3	CASSLFLGETLYF	TRBV29	TRBJ2-3	0.00085356			TCRA	TRAV13D-4,TRAV13N-4:CAMGMSNYNVLYF:TRAJ21	CAMGMSNYNVLYF	TRAV13D-4,TRAV13N-4	TRAJ21	0.000366687		TCRB	TRBV26:CASSLGAEQFF:TRBJ2-1	CASSLGAEQFF	TRBV26	TRBJ2-1	0.00011386
TCRA	TRAV7-5:CAVSPNYNQGKLIF:TRAJ23	CAVSPNYNQGKLIF	TRAV7-5	TRAJ23	0.000687631		TCRB	TRBV29:CASSSTAYNQAPLF:TRBJ1-5	CASSSTAYNQAPLF	TRBV29	TRBJ1-5	0.000853528			TCRA	TRAV13D-1:CALERSNNRIFF:TRAJ31	CALERSNNRIFF	TRAV13D-1	TRAJ31	0.000365952		TCRB	TRBV29:CASSPGQYEQYF:TRBJ2-7	CASSPGQYEQYF	TRBV29	TRBJ2-7	0.00011386
TCRA	TRAV16N:CAMREGSSGSWQLIF:TRAJ22	CAMREGSSGSWQLIF	TRAV16N	TRAJ22	0.000681381		TCRB	TRBV15:CASRGTGVSAETLYF:TRBJ2-3	CASRGTGVSAETLYF	TRBV15	TRBJ2-3	0.000850934			TCRA	TRAV16N:CAMRGDTNAYKVIF:TRAJ30	CAMRGDTNAYKVIF	TRAV16N	TRAJ30	0.000364434		TCRB	TRBV13-1:CASSDDSYEQYF:TRBJ2-7	CASSDDSYEQYF	TRBV13-1	TRBJ2-7	0.00011386
TCRA	TRAV17:CALEGRQGTGSKLSF:TRAJ58	CALEGRQGTGSKLSF	TRAV17	TRAJ58	0.000676896		TCRB	TRBV13-3:CASSEGNANSDYTF:TRBJ1-2	CASSEGNANSDYTF	TRBV13-3	TRBJ1-2	0.00084881			TCRA	TRAV10:CAASPAQGGRALIF:TRAJ15	CAASPAQGGRALIF	TRAV10	TRAJ15	0.000364434		TCRB	TRBV13-3:CASSDRGYAEQFF:TRBJ2-1	CASSDRGYAEQFF	TRBV13-3	TRBJ2-1	0.00011386
TCRA	TRAV7-5:CAVSIYSGGSNAKLTF:TRAJ42	CAVSIYSGGSNAKLTF	TRAV7-5	TRAJ42	0.000676896		TCRB	TRBV13-1:CASSDRAETNTGQLYF:TRBJ2-2	CASSDRAETNTGQLYF	TRBV13-1	TRBJ2-2	0.000848291			TCRA	TRAV9N-2:CVLSASNNAGAKLTF:TRAJ39	CVLSASNNAGAKLTF	TRAV9N-2	TRAJ39	0.000364434		TCRB	TRBV13-1:CASSDPGGAETLYF:TRBJ2-3	CASSDPGGAETLYF	TRBV13-1	TRBJ2-3	0.00011386
TCRA	TRAV6D-7:CALGDPPPSLGKLQF:TRAJ24	CALGDPPPSLGKLQF	TRAV6D-7	TRAJ24	0.000676271		TCRB	TRBV13-1:CASSARGGNTEVFF:TRBJ1-1	CASSARGGNTEVFF	TRBV13-1	TRBJ1-1	0.000845649			TCRA	TRAV6D-6:CALGDAEGADRLTF:TRAJ45	CALGDAEGADRLTF	TRAV6D-6	TRAJ45	0.0003637		TCRB	TRBV13-3:CASSDRPASNTEVFF:TRBJ1-1	CASSDRPASNTEVFF	TRBV13-3	TRBJ1-1	0.000113858
TCRA	TRAV16N:CAMRHNYAQGLTF:TRAJ26	CAMRHNYAQGLTF	TRAV16N	TRAJ26	0.000676271		TCRB	TRBV13-2:CASGDAMGAETLYF:TRBJ2-3	CASGDAMGAETLYF	TRBV13-2	TRBJ2-3	0.000842893			TCRA	TRAV9N-3:CAVSMGTGGYKVVF:TRAJ12	CAVSMGTGGYKVVF	TRAV9N-3	TRAJ12	0.000362965		TCRB	TRBV4:CASSPTGGFVEQYF:TRBJ2-7	CASSPTGGFVEQYF	TRBV4	TRBJ2-7	0.000113858
TCRA	TRAV16:CAMKDYSNNRLTL:TRAJ7	CAMKDYSNNRLTL	TRAV16	TRAJ7	0.000676271		TCRB	TRBV13-3:CASSDAQQINSDYTF:TRBJ1-2	CASSDAQQINSDYTF	TRBV13-3	TRBJ1-2	0.000840396			TCRA	TRAV14-2:CAASEDYNQGKLIF:TRAJ23	CAASEDYNQGKLIF	TRAV14-2	TRAJ23	0.000362965		TCRB	TRBV29:CASSSGQNTLYF:TRBJ2-4	CASSSGQNTLYF	TRBV29	TRBJ2-4	0.000113858
TCRA	TRAV6-5:CALSDPGFASALTF:TRAJ35	CALSDPGFASALTF	TRAV6-5	TRAJ35	0.000674395		TCRB	TRBV5:CASSPGRDWGNNYAEQFF:TRBJ2-1	CASSPGRDWGNNYAEQFF	TRBV5	TRBJ2-1	0.000829858			TCRA	TRAV7-5:CAVSMATGGNNKLTF:TRAJ56	CAVSMATGGNNKLTF	TRAV7-5	TRAJ56	0.000362965		TCRB	TRBV13-1:CASSDGGREQYF:TRBJ2-7	CASSDGGREQYF	TRBV13-1	TRBJ2-7	0.000113858
TCRA	TRAV6D-6:CALGDRASGSWQLIF:TRAJ22	CALGDRASGSWQLIF	TRAV6D-6	TRAJ22	0.00066934		TCRB	TRBV12-1:CASSLTVSYEQYF:TRBJ2-7	CASSLTVSYEQYF	TRBV12-1	TRBJ2-7	0.000827231			TCRA	TRAV12D-2:CASTSNTNKVVF:TRAJ34	CASTSNTNKVVF	TRAV12D-2	TRAJ34	0.000362965		TCRB	TRBV29:CASSSGSAETLYF:TRBJ2-3	CASSSGSAETLYF	TRBV29	TRBJ2-3	0.000113856
TCRA	TRAV14-3:CAARTTASLGKLQF:TRAJ24	CAARTTASLGKLQF	TRAV14-3	TRAJ24	0.000663659		TCRB	TRBV29:CASSLGSNSDYTF:TRBJ1-2	CASSLGSNSDYTF	TRBV29	TRBJ1-2	0.000816693			TCRA	TRAV6D-6:CALGDGSNNRIFF:TRAJ31	CALGDGSNNRIFF	TRAV6D-6	TRAJ31	0.000362231		TCRB	TRBV13-3:CASSRDNYAEQFF:TRBJ2-1	CASSRDNYAEQFF	TRBV13-3	TRBJ2-1	0.000110528
TCRA	TRAV9N-3:CAVSMDYSNNRLTL:TRAJ7	CAVSMDYSNNRLTL	TRAV9N-3	TRAJ7	0.000658604		TCRB	TRBV13-1:CASSDAGAAPLF:TRBJ1-5	CASSDAGAAPLF	TRBV13-1	TRBJ1-5	0.000814067			TCRA	TRAV12D-2:CASNYNQGKLIF:TRAJ23	CASNYNQGKLIF	TRAV12D-2	TRAJ23	0.000361545		TCRB	TRBV29:CASSDSYEQYF:TRBJ2-7	CASSDSYEQYF	TRBV29	TRBJ2-7	0.000110516
TCRA	TRAV8-1:CATDENYNVLYF:TRAJ21	CATDENYNVLYF	TRAV8-1	TRAJ21	0.000658604		TCRB	TRBV13-2:CATSQNTLYF:TRBJ2-4	CATSQNTLYF	TRBV13-2	TRBJ2-4	0.000811425			TCRA	TRAV6D-6:CALDNTNTGKLTF:TRAJ27	CALDNTNTGKLTF	TRAV6D-6	TRAJ27	0.000361496		TCRB	TRBV29:CASSLGHQDTQYF:TRBJ2-5	CASSLGHQDTQYF	TRBV29	TRBJ2-5	0.000110512
TCRA	TRAV7N-5:CAVRYGSSGNKLIF:TRAJ32	CAVRYGSSGNKLIF	TRAV7N-5	TRAJ32	0.000652924		TCRB	TRBV13-3:CASSLSSYEQYF:TRBJ2-7	CASSLSSYEQYF	TRBV13-3	TRBJ2-7	0.000806139			TCRA	TRAV13D-4,TRAV13N-4:CAMENYNQGKLIF:TRAJ23	CAMENYNQGKLIF	TRAV13D-4,TRAV13N-4	TRAJ23	0.000361496		TCRB	TRBV29:CASSSGTGEDTQYF:TRBJ2-5	CASSSGTGEDTQYF	TRBV29	TRBJ2-5	0.000110512
TCRA	TRAV16N:CAMREGSGSNNRIFF:TRAJ31	CAMREGSGSNNRIFF	TRAV16N	TRAJ31	0.000652924		TCRB	TRBV4:CASSYQGANSDYTF:TRBJ1-2	CASSYQGANSDYTF	TRBV4	TRBJ1-2	0.00080348			TCRA	TRAV6D-6:CALGDLSGSWQLIF:TRAJ22	CALGDLSGSWQLIF	TRAV6D-6	TRAJ22	0.00035704		TCRB	TRBV13-1:CASSDGGSQNTLYF:TRBJ2-4	CASSDGGSQNTLYF	TRBV13-1	TRBJ2-4	0.000110512
TCRA	TRAV8D-1:CATPSGSWQLIF:TRAJ22	CATPSGSWQLIF	TRAV8D-1	TRAJ22	0.000652924		TCRB	TRBV29:CASSLSRAVYEQYF:TRBJ2-7	CASSLSRAVYEQYF	TRBV29	TRBJ2-7	0.000798244			TCRA	TRAV6D-6:CALGVSNTNKVVF:TRAJ34	CALGVSNTNKVVF	TRAV6D-6	TRAJ34	0.00035704		TCRB	TRBV1:CTCSDRDEQYF:TRBJ2-7	CTCSDRDEQYF	TRBV1	TRBJ2-7	0.00011051
TCRA	TRAV4D-4:CAADYTNAYKVIF:TRAJ30	CAADYTNAYKVIF	TRAV4D-4	TRAJ30	0.000652299		TCRB	TRBV13-1:CASSDWGETLYF:TRBJ2-3	CASSDWGETLYF	TRBV13-1	TRBJ2-3	0.000795601			TCRA	TRAV6D-6:CALGVASSGSWQLIF:TRAJ22	CALGVASSGSWQLIF	TRAV6D-6	TRAJ22	0.000356305		TCRB	TRBV13-1,TRBV13-3:CASSGTGSAETLYF:TRBJ2-3	CASSGTGSAETLYF	TRBV13-1,TRBV13-3	TRBJ2-3	0.00011051
TCRA	TRAV4D-4:CAAPLPYGNEKITF:TRAJ48	CAAPLPYGNEKITF	TRAV4D-4	TRAJ48	0.000651673		TCRB	TRBV13-1:CASSDTGANTEVFF:TRBJ1-1	CASSDTGANTEVFF	TRBV13-1	TRBJ1-1	0.000792894			TCRA	TRAV6D-5,TRAV6D-6,TRAV6D-7:CALGDGTGGYKVVF:TRAJ12	CALGDGTGGYKVVF	TRAV6D-5,TRAV6D-6,TRAV6D-7	TRAJ12	0.000356305		TCRB	TRBV13-1:CASSDANSDYTF:TRBJ1-2	CASSDANSDYTF	TRBV13-1	TRBJ1-2	0.00011051
TCRA	TRAV16:CAMRDSNYQLIW:TRAJ33	CAMRDSNYQLIW	TRAV16	TRAJ33	0.000649798		TCRB	TRBV29:CASSAGTGNERLFF:TRBJ1-4	CASSAGTGNERLFF	TRBV29	TRBJ1-4	0.000790284			TCRA	TRAV6D-6:CALGDRNNYAQGLTF:TRAJ26	CALGDRNNYAQGLTF	TRAV6D-6	TRAJ26	0.000355571		TCRB	TRBV14:CASSSGNTLYF:TRBJ1-3	CASSSGNTLYF	TRBV14	TRBJ1-3	0.000107178
TCRA	TRAV6-7/DV9:CALSPETGNTGKLIF:TRAJ37	CALSPETGNTGKLIF	TRAV6-7/DV9	TRAJ37	0.000647243		TCRB	TRBV19:CASRLGGSQNTLYF:TRBJ2-4	CASRLGGSQNTLYF	TRBV19	TRBJ2-4	0.000779794			TCRA	TRAV9N-2:CVLSAINYAQGLTF:TRAJ26	CVLSAINYAQGLTF	TRAV9N-2	TRAJ26	0.000355571		TCRB	TRBV13-3:CASSDGGAQDTQYF:TRBJ2-5	CASSDGGAQDTQYF	TRBV13-3	TRBJ2-5	0.00010717
TCRA	TRAV6D-6:CALGRIASSSFSKLVF:TRAJ50	CALGRIASSSFSKLVF	TRAV6D-6	TRAJ50	0.000647243		TCRB	TRBV13-3:CASSPPGGLSYEQYF:TRBJ2-7	CASSPPGGLSYEQYF	TRBV13-3	TRBJ2-7	0.000779794			TCRA	TRAV15D-2/DV6D-2:CALSEGTGGYKVVF:TRAJ12	CALSEGTGGYKVVF	TRAV15D-2/DV6D-2	TRAJ12	0.000355571		TCRB	TRBV13-3:CASSEGDEQYF:TRBJ2-7	CASSEGDEQYF	TRBV13-3	TRBJ2-7	0.00010717
TCRA	TRAV12D-2:CALSDRSSGSWQLIF:TRAJ22	CALSDRSSGSWQLIF	TRAV12D-2	TRAJ22	0.000646891		TCRB	TRBV17:CASSSRGGNYAEQFF:TRBJ2-1	CASSSRGGNYAEQFF	TRBV17	TRBJ2-1	0.000777168			TCRA	TRAV13N-4:CAMGSSGSWQLIF:TRAJ22	CAMGSSGSWQLIF	TRAV13N-4	TRAJ22	0.00035415		TCRB	TRBV13-3:CASRTGDEQYF:TRBJ2-7	CASRTGDEQYF	TRBV13-3	TRBJ2-7	0.000107168
TCRA	TRAV1:CAVRADTNAYKVIF:TRAJ30	CAVRADTNAYKVIF	TRAV1	TRAJ30	0.000645993		TCRB	TRBV16:CASSRDWGTSAETLYF:TRBJ2-3	CASSRDWGTSAETLYF	TRBV16	TRBJ2-3	0.000776925			TCRA	TRAV13D-1:CALGGSNAKLTF:TRAJ42	CALGGSNAKLTF	TRAV13D-1	TRAJ42	0.000350429		TCRB	TRBV13-3:CASSDRNERLFF:TRBJ1-4	CASSDRNERLFF	TRBV13-3	TRBJ1-4	0.000107168
TCRA	TRAV6D-7:CALGESNYQLIW:TRAJ33	CALGESNYQLIW	TRAV6D-7	TRAJ33	0.000644743		TCRB	TRBV13-1:CASSEGINNQAPLF:TRBJ1-5	CASSEGINNQAPLF	TRBV13-1	TRBJ1-5	0.000774542			TCRA	TRAV6-6,TRAV6D-6:CALGEGSSGSWQLIF:TRAJ22	CALGEGSSGSWQLIF	TRAV6-6,TRAV6D-6	TRAJ22	0.000348911		TCRB	TRBV13-1:CASSDWGEDTQYF:TRBJ2-5	CASSDWGEDTQYF	TRBV13-1	TRBJ2-5	0.000107166
TCRA	TRAV6D-6:CALAGSNYNVLYF:TRAJ21	CALAGSNYNVLYF	TRAV6D-6	TRAJ21	0.000644118		TCRB	TRBV13-1:CASSEGTGGEREQYF:TRBJ2-7	CASSEGTGGEREQYF	TRBV13-1	TRBJ2-7	0.000769273			TCRA	TRAV6D-6:CALGDITGNTGKLIF:TRAJ37	CALGDITGNTGKLIF	TRAV6D-6	TRAJ37	0.000348911		TCRB	TRBV13-1:CASSDDRNYAEQFF:TRBJ2-1	CASSDDRNYAEQFF	TRBV13-1	TRBJ2-1	0.000107166
TCRA	TRAV16N:CAMREGGVPGYQNFYF:TRAJ49	CAMREGGVPGYQNFYF	TRAV16N	TRAJ49	0.000640938		TCRB	TRBV5:CASSLDWSSYEQYF:TRBJ2-7	CASSLDWSSYEQYF	TRBV5	TRBJ2-7	0.000769224			TCRA	TRAV19:CAAGATGGNNKLTF:TRAJ56	CAAGATGGNNKLTF	TRAV19	TRAJ56	0.000348176		TCRB	TRBV29:CASSLGGNQDTQYF:TRBJ2-5	CASSLGGNQDTQYF	TRBV29	TRBJ2-5	0.000107164
TCRA	TRAV6D-7:CALGPWGYKLTF:TRAJ9	CALGPWGYKLTF	TRAV6D-7	TRAJ9	0.000640938		TCRB	TRBV13-3:CASSDWVQDTQYF:TRBJ2-5	CASSDWVQDTQYF	TRBV13-3	TRBJ2-5	0.000769208			TCRA	TRAV4D-3:CAAEDDTNAYKVIF:TRAJ30	CAAEDDTNAYKVIF	TRAV4D-3	TRAJ30	0.000348176		TCRB	TRBV29:CASSPGTGDEQYF:TRBJ2-7	CASSPGTGDEQYF	TRBV29	TRBJ2-7	0.000107164
TCRA	TRAV6D-6:CALGSNTNKVVF:TRAJ34	CALGSNTNKVVF	TRAV6D-6	TRAJ34	0.000639062		TCRB	TRBV15:CASRGDSSQNTLYF:TRBJ2-4	CASRGDSSQNTLYF	TRBV15	TRBJ2-4	0.000766533			TCRA	TRAV10:CAASRSSGSWQLIF:TRAJ22	CAASRSSGSWQLIF	TRAV10	TRAJ22	0.000348176		TCRB	TRBV29:CASSPGQSNERLFF:TRBJ1-4	CASSPGQSNERLFF	TRBV29	TRBJ1-4	0.000107164
TCRA	TRAV7-6:CAVSSPGYQNFYF:TRAJ49	CAVSSPGYQNFYF	TRAV7-6	TRAJ49	0.000635257		TCRB	TRBV13-1:CASSDRQEVFF:TRBJ1-1	CASSDRQEVFF	TRBV13-1	TRBJ1-1	0.000764004			TCRA	TRAV4D-4:CAAVQGGRALIF:TRAJ15	CAAVQGGRALIF	TRAV4D-4	TRAJ15	0.000346707		TCRB	TRBV13-1:CASSDWGGAETLYF:TRBJ2-3	CASSDWGGAETLYF	TRBV13-1	TRBJ2-3	0.000107164
TCRA	TRAV16N:CAMRGGVLYF:TRAJ21	CAMRGGVLYF	TRAV16N	TRAJ21	0.000635257		TCRB	TRBV29:CASSLFQQNSPLYF:TRBJ1-6	CASSLFQQNSPLYF	TRBV29	TRBJ1-6	0.000758718			TCRA	TRAV6D-7:CALVLSSGSWQLIF:TRAJ22	CALVLSSGSWQLIF	TRAV6D-7	TRAJ22	0.000344503		TCRB	TRBV29:CASSPGQSAETLYF:TRBJ2-3	CASSPGQSAETLYF	TRBV29	TRBJ2-3	0.000107162
TCRA	TRAV6-3:CAMRALANSGTYQRF:TRAJ13	CAMRALANSGTYQRF	TRAV6-3	TRAJ13	0.000634632		TCRB	TRBV29:CASSLDRVAEQFF:TRBJ2-1	CASSLDRVAEQFF	TRBV29	TRBJ2-1	0.000750823			TCRA	TRAV9N-2:CVLRNNYAQGLTF:TRAJ26	CVLRNNYAQGLTF	TRAV9N-2	TRAJ26	0.000343769		TCRB	TRBV13-3:CASSGGQNSDYTF:TRBJ1-2	CASSGGQNSDYTF	TRBV13-3	TRBJ1-2	0.000107162
TCRA	TRAV4D-4:CAAEDNYAQGLTF:TRAJ26	CAAEDNYAQGLTF	TRAV4D-4	TRAJ26	0.000632757		TCRB	TRBV29:CASSPGGGDTEVFF:TRBJ1-1	CASSPGGGDTEVFF	TRBV29	TRBJ1-1	0.000750823			TCRA	TRAV6N-6:CALSGDSGYNKLTF:TRAJ11	CALSGDSGYNKLTF	TRAV6N-6	TRAJ11	0.000341517		TCRB	TRBV29:CASSFGYEQYF:TRBJ2-7	CASSFGYEQYF	TRBV29	TRBJ2-7	0.00010716
TCRA	TRAV16:CAMREGMDSNYQLIW:TRAJ33	CAMREGMDSNYQLIW	TRAV16	TRAJ33	0.000625201		TCRB	TRBV15:CASRQGGEQYF:TRBJ2-7	CASRQGGEQYF	TRBV15	TRBJ2-7	0.00074818			TCRA	TRAV6D-6:CALGDQDNYAQGLTF:TRAJ26	CALGDQDNYAQGLTF	TRAV6D-6	TRAJ26	0.000341517		TCRB	TRBV29:CASSPGQANSDYTF:TRBJ1-2	CASSPGQANSDYTF	TRBV29	TRBJ1-2	0.00010716
TCRA	TRAV7-5:CAPHSNNRIFF:TRAJ31	CAPHSNNRIFF	TRAV7-5	TRAJ31	0.000623271		TCRB	TRBV29:CASSSGTGDAEQFF:TRBJ2-1	CASSSGTGDAEQFF	TRBV29	TRBJ2-1	0.000745538			TCRA	TRAV13D-1:CALERATGGNNKLTF:TRAJ56	CALERATGGNNKLTF	TRAV13D-1	TRAJ56	0.000340782		TCRB	TRBV13-1:CASSDGNTEVFF:TRBJ1-1	CASSDGNTEVFF	TRBV13-1	TRBJ1-1	0.00010716
TCRA	TRAV7-5:CAAHRGSALGRLHF:TRAJ18	CAAHRGSALGRLHF	TRAV7-5	TRAJ18	0.000623271		TCRB	TRBV29:CASRSQGGEQYF:TRBJ2-7	CASRSQGGEQYF	TRBV29	TRBJ2-7	0.000742928			TCRA	TRAV21/DV12:CILRVEETGGNNKLTF:TRAJ56	CILRVEETGGNNKLTF	TRAV21/DV12	TRAJ56	0.000340782		TCRB	TRBV13-1:CASSDVEQYF:TRBJ2-7	CASSDVEQYF	TRBV13-1	TRBJ2-7	0.00010716
TCRA	TRAV6-5:CALSDTTNAYKVIF:TRAJ30	CALSDTTNAYKVIF	TRAV6-5	TRAJ30	0.00061384		TCRB	TRBV15:CASSPDWGGHAEQFF:TRBJ2-1	CASSPDWGGHAEQFF	TRBV15	TRBJ2-1	0.000742928			TCRA	TRAV7-5:CAVSGNSNNRIFF:TRAJ31	CAVSGNSNNRIFF	TRAV7-5	TRAJ31	0.000340782		TCRB	TRBV13-1,TRBV13-3:CASSDNYAEQFF:TRBJ2-1	CASSDNYAEQFF	TRBV13-1,TRBV13-3	TRBJ2-1	0.000103827
TCRA	TRAV13D-4:CADSAGNKLTF:TRAJ17	CADSAGNKLTF	TRAV13D-4	TRAJ17	0.00061384		TCRB	TRBV5:CASSQAWGVNQDTQYF:TRBJ2-5	CASSQAWGVNQDTQYF	TRBV5	TRBJ2-5	0.000742928			TCRA	TRAV13D-1:CALNSNNRIFF:TRAJ31	CALNSNNRIFF	TRAV13D-1	TRAJ31	0.000340782		TCRB	TRBV13-1:CASSDKDTQYF:TRBJ2-5	CASSDKDTQYF	TRBV13-1	TRBJ2-5	0.00010382
TCRA	TRAV7-4:CAASELNSAGNKLTF:TRAJ17	CAASELNSAGNKLTF	TRAV7-4	TRAJ17	0.000611285		TCRB	TRBV29:CASSPRQNSYNSPLYF:TRBJ1-6	CASSPRQNSYNSPLYF	TRBV29	TRBJ1-6	0.000742911			TCRA	TRAV6N-6:CALSESSGSWQLIF:TRAJ22	CALSESSGSWQLIF	TRAV6N-6	TRAJ22	0.000339313		TCRB	TRBV13-1:CASRDSSYEQYF:TRBJ2-7	CASRDSSYEQYF	TRBV13-1	TRBJ2-7	0.000103818
TCRA	TRAV6-3:CAMSVTEGADRLTF:TRAJ45	CAMSVTEGADRLTF	TRAV6-3	TRAJ45	0.000611285		TCRB	TRBV1:CTCSAGTGGYERLFF:TRBJ1-4	CTCSAGTGGYERLFF	TRBV1	TRBJ1-4	0.000740301			TCRA	TRAV6D-6:CALGDNNAGAKLTF:TRAJ39	CALGDNNAGAKLTF	TRAV6D-6	TRAJ39	0.000339313		TCRB	TRBV13-3:CASSDGGGAETLYF:TRBJ2-3	CASSDGGGAETLYF	TRBV13-3	TRBJ2-3	0.000103818
TCRA	TRAV8N-2:CATDSGGNYKPTF:TRAJ6	CATDSGGNYKPTF	TRAV8N-2	TRAJ6	0.00061066		TCRB	TRBV13-3:CASSGGLGEYEQYF:TRBJ2-7	CASSGGLGEYEQYF	TRBV13-3	TRBJ2-7	0.000740269			TCRA	TRAV16:CAMREGDYAQGLTF:TRAJ26	CAMREGDYAQGLTF	TRAV16	TRAJ26	0.000338578		TCRB	TRBV13-1:CASSGTGDAEQFF:TRBJ2-1	CASSGTGDAEQFF	TRBV13-1	TRBJ2-1	0.000103818
TCRA	TRAV13N-4:CAPDYSNNRLTL:TRAJ7	CAPDYSNNRLTL	TRAV13N-4	TRAJ7	0.00061066		TCRB	TRBV1:CTCSADGGYAEQFF:TRBJ2-1	CTCSADGGYAEQFF	TRBV1	TRBJ2-1	0.000737659			TCRA	TRAV16:CAMREGGAGNTGKLIF:TRAJ37	CAMREGGAGNTGKLIF	TRAV16	TRAJ37	0.000337844		TCRB	TRBV13-1:CASSDDWVYEQYF:TRBJ2-7	CASSDDWVYEQYF	TRBV13-1	TRBJ2-7	0.000103816
TCRA	TRAV14-1:CAAGDNYAQGLTF:TRAJ26	CAAGDNYAQGLTF	TRAV14-1	TRAJ26	0.000608785		TCRB	TRBV13-1:CASSDAGGAFAEQFF:TRBJ2-1	CASSDAGGAFAEQFF	TRBV13-1	TRBJ2-1	0.000737642			TCRA	TRAV6D-6,TRAV6D-7:CALGETGNTGKLIF:TRAJ37	CALGETGNTGKLIF	TRAV6D-6,TRAV6D-7	TRAJ37	0.000337109		TCRB	TRBV13-3:CASSDNSQNTLYF:TRBJ2-4	CASSDNSQNTLYF	TRBV13-3	TRBJ2-4	0.000103816
TCRA	TRAV21/DV12:CILREGGSNAKLTF:TRAJ42	CILREGGSNAKLTF	TRAV21/DV12	TRAJ42	0.000599299		TCRB	TRBV13-2:CASGDGNANSDYTF:TRBJ1-2	CASGDGNANSDYTF	TRBV13-2	TRBJ1-2	0.000735016			TCRA	TRAV10D:CAAGTGGYKVVF:TRAJ12	CAAGTGGYKVVF	TRAV10D	TRAJ12	0.000334905		TCRB	TRBV29:CASSSGQNTGQLYF:TRBJ2-2	CASSSGQNTGQLYF	TRBV29	TRBJ2-2	0.000103814
TCRA	TRAV1:CAVREDSNNRIFF:TRAJ31	CAVREDSNNRIFF	TRAV1	TRAJ31	0.000598674		TCRB	TRBV13-3:CASRGGANEQYF:TRBJ2-7	CASRGGANEQYF	TRBV13-3	TRBJ2-7	0.000735016			TCRA	TRAV6D-6:CALGDRGNNRIFF:TRAJ31	CALGDRGNNRIFF	TRAV6D-6	TRAJ31	0.000333388		TCRB	TRBV13-1:CASRDREVFF:TRBJ1-1	CASRDREVFF	TRBV13-1	TRBJ1-1	0.000103814
TCRA	TRAV13D-1:CALTGNTGKLIF:TRAJ37	CALTGNTGKLIF	TRAV13D-1	TRAJ37	0.000595549		TCRB	TRBV13-3:CASSVGQGAEQFF:TRBJ2-1	CASSVGQGAEQFF	TRBV13-3	TRBJ2-1	0.000735016			TCRA	TRAV6D-6:CALGDPGSFNKLTF:TRAJ4	CALGDPGSFNKLTF	TRAV6D-6	TRAJ4	0.000333388		TCRB	TRBV13-1:CASSDANSPLYF:TRBJ1-6	CASSDANSPLYF	TRBV13-1	TRBJ1-6	0.000103814
TCRA	TRAV8N-2:CATDTNTGKLTF:TRAJ27	CATDTNTGKLTF	TRAV8N-2	TRAJ27	0.000592994		TCRB	TRBV14:CASSFYSTEVFF:TRBJ1-1	CASSFYSTEVFF	TRBV14	TRBJ1-1	0.00073239			TCRA	TRAV9N-2:CVLSLGYKLTF:TRAJ9	CVLSLGYKLTF	TRAV9N-2	TRAJ9	0.000333388		TCRB	TRBV29:CASSAGTLNTEVFF:TRBJ1-1	CASSAGTLNTEVFF	TRBV29	TRBJ1-1	0.000103812
TCRA	TRAV5D-4:CAASDSNNRIFF:TRAJ31	CAASDSNNRIFF	TRAV5D-4	TRAJ31	0.000592994		TCRB	TRBV4:CASSSTHSYNSPLYF:TRBJ1-6	CASSSTHSYNSPLYF	TRBV4	TRBJ1-6	0.000729715			TCRA	TRAV14-1:CAASDNYAQGLTF:TRAJ26	CAASDNYAQGLTF	TRAV14-1	TRAJ26	0.000333388		TCRB	TRBV15:CASSFNYAEQFF:TRBJ2-1	CASSFNYAEQFF	TRBV15	TRBJ2-1	0.000103812
TCRA	TRAV16N:CAMRDYNVLYF:TRAJ21	CAMRDYNVLYF	TRAV16N	TRAJ21	0.000592369		TCRB	TRBV13-1:CASGGYEQYF:TRBJ2-7	CASGGYEQYF	TRBV13-1	TRBJ2-7	0.000727121			TCRA	TRAV6D-6:CALGDDNNAGAKLTF:TRAJ39	CALGDDNNAGAKLTF	TRAV6D-6	TRAJ39	0.000332653		TCRB	TRBV30:CSSPGTEQYF:TRBJ2-7	CSSPGTEQYF	TRBV30	TRBJ2-7	0.000103812
TCRA	TRAV21/DV12:CILRYSGGSNYKLTF:TRAJ53	CILRYSGGSNYKLTF	TRAV21/DV12	TRAJ53	0.000586688		TCRB	TRBV29:CASSPGQDTQYF:TRBJ2-5	CASSPGQDTQYF	TRBV29	TRBJ2-5	0.000726942			TCRA	TRAV8N-2:CATETEGADRLTF:TRAJ45	CATETEGADRLTF	TRAV8N-2	TRAJ45	0.000331918		TCRB	TRBV13-3:CASSEGAETLYF:TRBJ2-3	CASSEGAETLYF	TRBV13-3	TRBJ2-3	0.000103812
TCRA	TRAV6D-6:CALGDRGSNNRIFF:TRAJ31	CALGDRGSNNRIFF	TRAV6D-6	TRAJ31	0.000586688		TCRB	TRBV13-1:CASSESAETLYF:TRBJ2-3	CASSESAETLYF	TRBV13-1	TRBJ2-3	0.000724381			TCRA	TRAV4D-3:CAAEGTNSAGNKLTF:TRAJ17	CAAEGTNSAGNKLTF	TRAV4D-3	TRAJ17	0.000331918		TCRB	TRBV12-1:CASSLGGNYAEQFF:TRBJ2-1	CASSLGGNYAEQFF	TRBV12-1	TRBJ2-1	0.00010381
TCRA	TRAV6-7/DV9:CALSGNTGNYKYVF:TRAJ40	CALSGNTGNYKYVF	TRAV6-7/DV9	TRAJ40	0.000586063		TCRB	TRBV13-3:CASSTGNNNQAPLF:TRBJ1-5	CASSTGNNNQAPLF	TRBV13-3	TRBJ1-5	0.000719225			TCRA	TRAV9N-2:CVLSAEAGNTGKLIF:TRAJ37	CVLSAEAGNTGKLIF	TRAV9N-2	TRAJ37	0.000331918		TCRB	TRBV13-1:CASSEGGYEQYF:TRBJ2-7	CASSEGGYEQYF	TRBV13-1	TRBJ2-7	0.000103808
TCRA	TRAV6-5:CALSESNYNVLYF:TRAJ21	CALSESNYNVLYF	TRAV6-5	TRAJ21	0.000575327		TCRB	TRBV13-3:CASSAGPGQYAEQFF:TRBJ2-1	CASSAGPGQYAEQFF	TRBV13-3	TRBJ2-1	0.000719209			TCRA	TRAV13D-1:CALENNYAQGLTF:TRAJ26	CALENNYAQGLTF	TRAV13D-1	TRAJ26	0.000331184		TCRB	TRBV13-1:CASSDTGYEQYF:TRBJ2-7	CASSDTGYEQYF	TRBV13-1	TRBJ2-7	0.000103808
TCRA	TRAV6N-6:CALSDMSNYNVLYF:TRAJ21	CALSDMSNYNVLYF	TRAV6N-6	TRAJ21	0.000575327		TCRB	TRBV29:CASSSGAQDTEVFF:TRBJ1-1	CASSSGAQDTEVFF	TRBV29	TRBJ1-1	0.000719209			TCRA	TRAV12D-2:CALSDTEGADRLTF:TRAJ45	CALSDTEGADRLTF	TRAV12D-2	TRAJ45	0.000330449		TCRB	TRBV13-1:CASSDGTANTEVFF:TRBJ1-1	CASSDGTANTEVFF	TRBV13-1	TRBJ1-1	0.000100471
TCRA	TRAV9N-2:CVLREGNNNAGAKLTF:TRAJ39	CVLREGNNNAGAKLTF	TRAV9N-2	TRAJ39	0.000575327		TCRB	TRBV15:CASSFGGTGNTLYF:TRBJ1-3	CASSFGGTGNTLYF	TRBV15	TRBJ1-3	0.000716388			TCRA	TRAV6D-6:CALGDRNSNNRIFF:TRAJ31	CALGDRNSNNRIFF	TRAV6D-6	TRAJ31	0.000330449		TCRB	TRBV13-3:CASSDNSYNSPLYF:TRBJ1-6	CASSDNSYNSPLYF	TRBV13-3	TRBJ1-6	0.000100471
TCRA	TRAV6D-7:CALGWAGNKLTF:TRAJ17	CALGWAGNKLTF	TRAV6D-7	TRAJ17	0.000575327		TCRB	TRBV29:CASRPGHNYAEQFF:TRBJ2-1	CASRPGHNYAEQFF	TRBV29	TRBJ2-1	0.000708655			TCRA	TRAV13D-1:CALERDTNAYKVIF:TRAJ30	CALERDTNAYKVIF	TRAV13D-1	TRAJ30	0.000330449		TCRB	TRBV29:CASSPNTEVFF:TRBJ1-1	CASSPNTEVFF	TRBV29	TRBJ1-1	0.000100471
TCRA	TRAV6-1:CVLGDSSGSWQLIF:TRAJ22	CVLGDSSGSWQLIF	TRAV6-1	TRAJ22	0.000574702		TCRB	TRBV13-3:CASSEGHSDYTF:TRBJ1-2	CASSEGHSDYTF	TRBV13-3	TRBJ1-2	0.000706045			TCRA	TRAV13N-1:CAMEDTNTGKLTF:TRAJ27	CAMEDTNTGKLTF	TRAV13N-1	TRAJ27	0.000329715		TCRB	TRBV13-1:CASSGTTNTEVFF:TRBJ1-1	CASSGTTNTEVFF	TRBV13-1	TRBJ1-1	0.000100471
TCRA	TRAV7-2:CAASMRNSNNRIFF:TRAJ31	CAASMRNSNNRIFF	TRAV7-2	TRAJ31	0.000574077		TCRB	TRBV1:CTCSAALTGGDTEVFF:TRBJ1-1	CTCSAALTGGDTEVFF	TRBV1	TRBJ1-1	0.000706028			TCRA	TRAV6-6,TRAV6D-6:CALGDSGGSNAKLTF:TRAJ42	CALGDSGGSNAKLTF	TRAV6-6,TRAV6D-6	TRAJ42	0.000328245		TCRB	TRBV13-3:CASSAGTANTEVFF:TRBJ1-1	CASSAGTANTEVFF	TRBV13-3	TRBJ1-1	0.000100469
TCRA	TRAV6D-6:CALSPGTGGYKVVF:TRAJ12	CALSPGTGGYKVVF	TRAV6D-6	TRAJ12	0.000572827		TCRB	TRBV29:CASSFASNTGQLYF:TRBJ2-2	CASSFASNTGQLYF	TRBV29	TRBJ2-2	0.000703402			TCRA	TRAV13N-1:CAMEPGYQNFYF:TRAJ49	CAMEPGYQNFYF	TRAV13N-1	TRAJ49	0.000327511		TCRB	TRBV13-1:CASSGGAEQFF:TRBJ2-1	CASSGGAEQFF	TRBV13-1	TRBJ2-1	0.000100467
TCRA	TRAV9N-3:CAVSSNMGYKLTF:TRAJ9	CAVSSNMGYKLTF	TRAV9N-3	TRAJ9	0.000567772		TCRB	TRBV29:CASSQQISNERLFF:TRBJ1-4	CASSQQISNERLFF	TRBV29	TRBJ1-4	0.000703402			TCRA	TRAV8D-2:CATSGGNYKPTF:TRAJ6	CATSGGNYKPTF	TRAV8D-2	TRAJ6	0.000327511		TCRB	TRBV13-3:CASSENAEQFF:TRBJ2-1	CASSENAEQFF	TRBV13-3	TRBJ2-1	0.000100467
TCRA	TRAV16:CAMREGNNNNAPRF:TRAJ43	CAMREGNNNNAPRF	TRAV16	TRAJ43	0.000567772		TCRB	TRBV17:CASSMRGSETLYF:TRBJ2-3	CASSMRGSETLYF	TRBV17	TRBJ2-3	0.000703386			TCRA	TRAV12D-2:CALSDTNAYKVIF:TRAJ30	CALSDTNAYKVIF	TRAV12D-2	TRAJ30	0.000326042		TCRB	TRBV29:CASSLGTEVFF:TRBJ1-1	CASSLGTEVFF	TRBV29	TRBJ1-1	0.000100467
TCRA	TRAV6D-6:CALKGSNYNVLYF:TRAJ21	CALKGSNYNVLYF	TRAV6D-6	TRAJ21	0.000563341		TCRB	TRBV13-3:CASKAGGSQNTLYF:TRBJ2-4	CASKAGGSQNTLYF	TRBV13-3	TRBJ2-4	0.000700776			TCRA	TRAV3-1:CAVSESQGGRALIF:TRAJ15	CAVSESQGGRALIF	TRAV3-1	TRAJ15	0.000325993		TCRB	TRBV13-1:CASSDAQNTEVFF:TRBJ1-1	CASSDAQNTEVFF	TRBV13-1	TRBJ1-1	0.000100467
TCRA	TRAV6-3:CAMSDLSGSFNKLTF:TRAJ4	CAMSDLSGSFNKLTF	TRAV6-3	TRAJ4	0.000563341		TCRB	TRBV12-1:CASSLRTGGNAEQFF:TRBJ2-1	CASSLRTGGNAEQFF	TRBV12-1	TRBJ2-1	0.000698133			TCRA	TRAV6D-6:CALGDPASGSWQLIF:TRAJ22	CALGDPASGSWQLIF	TRAV6D-6	TRAJ22	0.000325993		TCRB	TRBV29:CASRPGQGAETLYF:TRBJ2-3	CASRPGQGAETLYF	TRBV29	TRBJ2-3	0.000100465
TCRA	TRAV3-3:CAVSGSNYQLIW:TRAJ33	CAVSGSNYQLIW	TRAV3-3	TRAJ33	0.000560841		TCRB	TRBV13-3:CASSEDRVNSDYTF:TRBJ1-2	CASSEDRVNSDYTF	TRBV13-3	TRBJ1-2	0.000695507			TCRA	TRAV6D-6,TRAV6D-7:CALGEGGSNYKLTF:TRAJ53	CALGEGGSNYKLTF	TRAV6D-6,TRAV6D-7	TRAJ53	0.000325993		TCRB	TRBV15:CASSGTFAEQFF:TRBJ2-1	CASSGTFAEQFF	TRBV15	TRBJ2-1	0.000100465
TCRA	TRAV12D-2:CALSDPGGNNKLTF:TRAJ56	CALSDPGGNNKLTF	TRAV12D-2	TRAJ56	0.000557036		TCRB	TRBV13-2:CASGDRVNYAEQFF:TRBJ2-1	CASGDRVNYAEQFF	TRBV13-2	TRBJ2-1	0.000687595			TCRA	TRAV16:CAMRETSGGNYKPTF:TRAJ6	CAMRETSGGNYKPTF	TRAV16	TRAJ6	0.000325993		TCRB	TRBV29:CASSPGQGYAEQFF:TRBJ2-1	CASSPGQGYAEQFF	TRBV29	TRBJ2-1	0.000100465
TCRA	TRAV6D-5:CALGQGGSAKLIF:TRAJ57	CALGQGGSAKLIF	TRAV6D-5	TRAJ57	0.000557036		TCRB	TRBV20:CGARDRTNSNSDYTF:TRBJ1-2	CGARDRTNSNSDYTF	TRBV20	TRBJ1-2	0.000687595			TCRA	TRAV6D-6:CALVLASSGSWQLIF:TRAJ22	CALVLASSGSWQLIF	TRAV6D-6	TRAJ22	0.000325258		TCRB	TRBV29:CASSPGTGGYEQYF:TRBJ2-7	CASSPGTGGYEQYF	TRBV29	TRBJ2-7	0.000100465
TCRA	TRAV13D-1:CALANYGSSGNKLIF:TRAJ32	CALANYGSSGNKLIF	TRAV13D-1	TRAJ32	0.000554535		TCRB	TRBV29:CASSLSINQDTQYF:TRBJ2-5	CASSLSINQDTQYF	TRBV29	TRBJ2-5	0.000687579			TCRA	TRAV9D-3:CALPNSNNRIFF:TRAJ31	CALPNSNNRIFF	TRAV9D-3	TRAJ31	0.000325258		TCRB	TRBV13-1:CASSGGTEVFF:TRBJ1-1	CASSGGTEVFF	TRBV13-1	TRBJ1-1	0.000100465
TCRA	TRAV12D-2:CALRNQGGRALIF:TRAJ15	CALRNQGGRALIF	TRAV12D-2	TRAJ15	0.000554129		TCRB	TRBV13-1:CASSDTGVENYAEQFF:TRBJ2-1	CASSDTGVENYAEQFF	TRBV13-1	TRBJ2-1	0.000682326			TCRA	TRAV6D-6:CALGDSNYQLIW:TRAJ33	CALGDSNYQLIW	TRAV6D-6	TRAJ33	0.000324524		TCRB	TRBV13-3:CASSDAGGGAETLYF:TRBJ2-3	CASSDAGGGAETLYF	TRBV13-3	TRBJ2-3	0.000100463
TCRA	TRAV6N-6:CALSDYTGANTGKLTF:TRAJ52	CALSDYTGANTGKLTF	TRAV6N-6	TRAJ52	0.000551355		TCRB	TRBV29:CASSLFSQAPLF:TRBJ1-5	CASSLFSQAPLF	TRBV29	TRBJ1-5	0.000682326			TCRA	TRAV9N-2:CVLSASSGSWQLIF:TRAJ22	CVLSASSGSWQLIF	TRAV9N-2	TRAJ22	0.000324524		TCRB	TRBV12-1:CASSLGEQYF:TRBJ2-7	CASSLGEQYF	TRBV12-1	TRBJ2-7	0.000100461
TCRA	TRAV21/DV12:CILRDISNYQLIW:TRAJ33	CILRDISNYQLIW	TRAV21/DV12	TRAJ33	0.000551355		TCRB	TRBV29:CASSLTVYAEQFF:TRBJ2-1	CASSLTVYAEQFF	TRBV29	TRBJ2-1	0.000682326			TCRA	TRAV6D-6:CALGVYNQGKLIF:TRAJ23	CALGVYNQGKLIF	TRAV6D-6	TRAJ23	0.000323789		TCRB	TRBV13-3:CASSDRGNQDTQYF:TRBJ2-5	CASSDRGNQDTQYF	TRBV13-3	TRBJ2-5	0.000100461
TCRA	TRAV16N:CAMREFMDSNYQLIW:TRAJ33	CAMREFMDSNYQLIW	TRAV16N	TRAJ33	0.000551355		TCRB	TRBV4:CASSWTETNTEVFF:TRBJ1-1	CASSWTETNTEVFF	TRBV4	TRBJ1-1	0.000682294			TCRA	TRAV9N-3:CAVNMGYKLTF:TRAJ9	CAVNMGYKLTF	TRAV9N-3	TRAJ9	0.000323789		TCRB	TRBV13-1:CASSDAIYEQYF:TRBJ2-7	CASSDAIYEQYF	TRBV13-1	TRBJ2-7	9.7123e-05
TCRA	TRAV7-2:CAASRNVGDNSKLIW:TRAJ38	CAASRNVGDNSKLIW	TRAV7-2	TRAJ38	0.00055073		TCRB	TRBV13-3:CASTPGTSETLYF:TRBJ2-3	CASTPGTSETLYF	TRBV13-3	TRBJ2-3	0.000674431			TCRA	TRAV9N-3:CAVSMDNYAQGLTF:TRAJ26	CAVSMDNYAQGLTF	TRAV9N-3	TRAJ26	0.000323054		TCRB	TRBV13-1:CASSDVGNTEVFF:TRBJ1-1	CASSDVGNTEVFF	TRBV13-1	TRBJ1-1	9.71209e-05
TCRA	TRAV16N:CAMRGNSNNRIFF:TRAJ31	CAMRGNSNNRIFF	TRAV16N	TRAJ31	0.00054948		TCRB	TRBV16:CASSFHHQDTQYF:TRBJ2-5	CASSFHHQDTQYF	TRBV16	TRBJ2-5	0.000671772			TCRA	TRAV13D-3,TRAV13N-1:CAMATGGNNKLTF:TRAJ56	CAMATGGNNKLTF	TRAV13D-3,TRAV13N-1	TRAJ56	0.00032232		TCRB	TRBV13-1:CASSDGNSPLYF:TRBJ1-6	CASSDGNSPLYF	TRBV13-1	TRBJ1-6	9.71189e-05
TCRA	TRAV12D-2:CALSGGGSNAKLTF:TRAJ42	CALSGGGSNAKLTF	TRAV12D-2	TRAJ42	0.00054505		TCRB	TRBV29:CASSLWGFDTEVFF:TRBJ1-1	CASSLWGFDTEVFF	TRBV29	TRBJ1-1	0.000669146			TCRA	TRAV16N:CAMREDYSNNRLTL:TRAJ7	CAMREDYSNNRLTL	TRAV16N	TRAJ7	0.000321586		TCRB	TRBV13-1:CASSGDRNYAEQFF:TRBJ2-1	CASSGDRNYAEQFF	TRBV13-1	TRBJ2-1	9.71189e-05
TCRA	TRAV8N-2:CATDAHNYAQGLTF:TRAJ26	CATDAHNYAQGLTF	TRAV8N-2	TRAJ26	0.000539369		TCRB	TRBV12-2:CASSPDRAGNTLYF:TRBJ1-3	CASSPDRAGNTLYF	TRBV12-2	TRBJ1-3	0.000666503			TCRA	TRAV1:CAVRDSNYQLIW:TRAJ33	CAVRDSNYQLIW	TRAV1	TRAJ33	0.000320851		TCRB	TRBV12-1:CASSPTANSDYTF:TRBJ1-2	CASSPTANSDYTF	TRBV12-1	TRBJ1-2	9.71169e-05
TCRA	TRAV6-5:CALSEGNYAQGLTF:TRAJ26	CALSEGNYAQGLTF	TRAV6-5	TRAJ26	0.000538119		TCRB	TRBV13-3:CASSEVGGYEQYF:TRBJ2-7	CASSEVGGYEQYF	TRBV13-3	TRBJ2-7	0.000663877			TCRA	TRAV6D-6:CALGEGRIFF:TRAJ31	CALGEGRIFF	TRAV6D-6	TRAJ31	0.000318599		TCRB	TRBV13-1:CASSEGTGQLYF:TRBJ2-2	CASSEGTGQLYF	TRBV13-1	TRBJ2-2	9.71169e-05
TCRA	TRAV9D-3:CAVSSNNNNAPRF:TRAJ43	CAVSSNNNNAPRF	TRAV9D-3	TRAJ43	0.000536869		TCRB	TRBV13-2:CASGDTVSNERLFF:TRBJ1-4	CASGDTVSNERLFF	TRBV13-2	TRBJ1-4	0.000663796			TCRA	TRAV6D-6:CALGDANSGTYQRF:TRAJ13	CALGDANSGTYQRF	TRAV6D-6	TRAJ13	0.000317864		TCRB	TRBV13-1:CASSDGLGGYEQYF:TRBJ2-7	CASSDGLGGYEQYF	TRBV13-1	TRBJ2-7	9.71169e-05
TCRA	TRAV9N-3:CAVSDYGSSGNKLIF:TRAJ32	CAVSDYGSSGNKLIF	TRAV9N-3	TRAJ32	0.000533064		TCRB	TRBV19:CASSWDNSQNTLYF:TRBJ2-4	CASSWDNSQNTLYF	TRBV19	TRBJ2-4	0.000661218			TCRA	TRAV6D-6:CALGDRDYSNNRLTL:TRAJ7	CALGDRDYSNNRLTL	TRAV6D-6	TRAJ7	0.000317864		TCRB	TRBV29:CASRGTEVFF:TRBJ1-1	CASRGTEVFF	TRBV29	TRBJ1-1	9.71149e-05
TCRA	TRAV21/DV12:CILRVGSGGSNYKLTF:TRAJ53	CILRVGSGGSNYKLTF	TRAV21/DV12	TRAJ53	0.000532439		TCRB	TRBV29:CASSHGTFSNERLFF:TRBJ1-4	CASSHGTFSNERLFF	TRBV29	TRBJ1-4	0.000658624			TCRA	TRAV9N-2:CVLSAWAATGGNNKLTF:TRAJ56	CVLSAWAATGGNNKLTF	TRAV9N-2	TRAJ56	0.000317864		TCRB	TRBV19:CASSIGGSQNTLYF:TRBJ2-4	CASSIGGSQNTLYF	TRBV19	TRBJ2-4	9.71149e-05
TCRA	TRAV7N-5:CAVSRNYNQGKLIF:TRAJ23	CAVSRNYNQGKLIF	TRAV7N-5	TRAJ23	0.000532439		TCRB	TRBV13-2:CASGGRQESNTEVFF:TRBJ1-1	CASGGRQESNTEVFF	TRBV13-2	TRBJ1-1	0.000655981			TCRA	TRAV9-1:CAVSVNTNTGKLTF:TRAJ27	CAVSVNTNTGKLTF	TRAV9-1	TRAJ27	0.000317864		TCRB	TRBV29:CASSLSPGDEQYF:TRBJ2-7	CASSLSPGDEQYF	TRBV29	TRBJ2-7	9.71149e-05
TCRA	TRAV7-2:CAASHSNNRIFF:TRAJ31	CAASHSNNRIFF	TRAV7-2	TRAJ31	0.000531814		TCRB	TRBV13-1:CASSDAGGQYAEQFF:TRBJ2-1	CASSDAGGQYAEQFF	TRBV13-1	TRBJ2-1	0.000655981			TCRA	TRAV13D-1:CALDLYGSSGNKLIF:TRAJ32	CALDLYGSSGNKLIF	TRAV13D-1	TRAJ32	0.000317129		TCRB	TRBV31:CAWSLWGNYAEQFF:TRBJ2-1	CAWSLWGNYAEQFF	TRBV31	TRBJ2-1	9.71149e-05
TCRA	TRAV10N:CAASSESNYNVLYF:TRAJ21	CAASSESNYNVLYF	TRAV10N	TRAJ21	0.000531189		TCRB	TRBV16:CASSSDWGDSYEQYF:TRBJ2-7	CASSSDWGDSYEQYF	TRBV16	TRBJ2-7	0.000655981			TCRA	TRAV6D-6:CALGRYGSSGNKLIF:TRAJ32	CALGRYGSSGNKLIF	TRAV6D-6	TRAJ32	0.000317129		TCRB	TRBV13-1:CASSDSNTEVFF:TRBJ1-1	CASSDSNTEVFF	TRBV13-1	TRBJ1-1	9.71149e-05
TCRA	TRAV16:CAMRENSNNRIFF:TRAJ31	CAMRENSNNRIFF	TRAV16	TRAJ31	0.000529938		TCRB	TRBV29:CASSLGTGADTQYF:TRBJ2-5	CASSLGTGADTQYF	TRBV29	TRBJ2-5	0.000653355			TCRA	TRAV6D-6:CALGRNSNNRIFF:TRAJ31	CALGRNSNNRIFF	TRAV6D-6	TRAJ31	0.000317129		TCRB	TRBV13-3:CASSGTGNTEVFF:TRBJ1-1	CASSGTGNTEVFF	TRBV13-3	TRBJ1-1	9.71149e-05
TCRA	TRAV13D-1:CALEIGGSALGRLHF:TRAJ18	CALEIGGSALGRLHF	TRAV13D-1	TRAJ18	0.000527383		TCRB	TRBV5:CASSQERTGSEVFF:TRBJ1-1	CASSQERTGSEVFF	TRBV5	TRBJ1-1	0.000653355			TCRA	TRAV8D-2:CATDGTGGYKVVF:TRAJ12	CATDGTGGYKVVF	TRAV8D-2	TRAJ12	0.000317129		TCRB	TRBV13-1:CASSDARNTEVFF:TRBJ1-1	CASSDARNTEVFF	TRBV13-1	TRBJ1-1	9.71129e-05
TCRA	TRAV6N-6:CALSNMGYKLTF:TRAJ9	CALSNMGYKLTF	TRAV6N-6	TRAJ9	0.000527383		TCRB	TRBV31:CAWSLGGRYAEQFF:TRBJ2-1	CAWSLGGRYAEQFF	TRBV31	TRBJ2-1	0.000653355			TCRA	TRAV3D-3:CAVDTNAYKVIF:TRAJ30	CAVDTNAYKVIF	TRAV3D-3	TRAJ30	0.000316395		TCRB	TRBV13-3:CASSDPGGYAEQFF:TRBJ2-1	CASSDPGGYAEQFF	TRBV13-3	TRBJ2-1	9.71129e-05
TCRA	TRAV13D-1:CALGTGANTGKLTF:TRAJ52	CALGTGANTGKLTF	TRAV13D-1	TRAJ52	0.000526758		TCRB	TRBV17:CASSTAGYTGQLYF:TRBJ2-2	CASSTAGYTGQLYF	TRBV17	TRBJ2-2	0.000653339			TCRA	TRAV13N-1:CAMEHNYAQGLTF:TRAJ26	CAMEHNYAQGLTF	TRAV13N-1	TRAJ26	0.000314926		TCRB	TRBV13-1:CASSDRAETLYF:TRBJ2-3	CASSDRAETLYF	TRBV13-1	TRBJ2-3	9.71048e-05
TCRA	TRAV6D-7:CALGAYGNEKITF:TRAJ48	CALGAYGNEKITF	TRAV6D-7	TRAJ48	0.000525508		TCRB	TRBV13-3:CASSDGGANSDYTF:TRBJ1-2	CASSDGGANSDYTF	TRBV13-3	TRBJ1-2	0.000650712			TCRA	TRAV7-5:CAVNTGNYKYVF:TRAJ40	CAVNTGNYKYVF	TRAV7-5	TRAJ40	0.000314926		TCRB	TRBV15:CASSSSQNTLYF:TRBJ2-4	CASSSSQNTLYF	TRBV15	TRBJ2-4	9.37833e-05
TCRA	TRAV7N-5:CAVSRVTNSAGNKLTF:TRAJ17	CAVSRVTNSAGNKLTF	TRAV7N-5	TRAJ17	0.000521078		TCRB	TRBV31:CAWGTGKNSDYTF:TRBJ1-2	CAWGTGKNSDYTF	TRBV31	TRBJ1-2	0.000648086			TCRA	TRAV13-2:CAIDPNTGKLTF:TRAJ27	CAIDPNTGKLTF	TRAV13-2	TRAJ27	0.000314191		TCRB	TRBV19:CASSDSTEVFF:TRBJ1-1	CASSDSTEVFF	TRBV19	TRBJ1-1	9.37793e-05
TCRA	TRAV16N:CAMREDAYKVIF:TRAJ30	CAMREDAYKVIF	TRAV16N	TRAJ30	0.000521078		TCRB	TRBV13-1:CASTRASEVFF:TRBJ1-1	CASTRASEVFF	TRBV13-1	TRBJ1-1	0.000645411			TCRA	TRAV4D-4:CAAEASSSFSKLVF:TRAJ50	CAAEASSSFSKLVF	TRAV4D-4	TRAJ50	0.000312722		TCRB	TRBV19:CASSPGTANTEVFF:TRBJ1-1	CASSPGTANTEVFF	TRBV19	TRBJ1-1	9.37752e-05
TCRA	TRAV13-2:CAIDENTGYQNFYF:TRAJ49	CAIDENTGYQNFYF	TRAV13-2	TRAJ49	0.000521078		TCRB	TRBV13-3:CASSQNTEVFF:TRBJ1-1	CASSQNTEVFF	TRBV13-3	TRBJ1-1	0.0006452			TCRA	TRAV16N:CAMREGDNYAQGLTF:TRAJ26	CAMREGDNYAQGLTF	TRAV16N	TRAJ26	0.00031047		TCRB	TRBV4:CASSPTGDTEVFF:TRBJ1-1	CASSPTGDTEVFF	TRBV4	TRBJ1-1	9.37732e-05
TCRA	TRAV7-5:CAVSMWGSNYNVLYF:TRAJ21	CAVSMWGSNYNVLYF	TRAV7-5	TRAJ21	0.000520453		TCRB	TRBV13-1:CASSDNTNTEVFF:TRBJ1-1	CASSDNTNTEVFF	TRBV13-1	TRBJ1-1	0.00064019			TCRA	TRAV10D:CAALNSGTYQRF:TRAJ13	CAALNSGTYQRF	TRAV10D	TRAJ13	0.00031047		TCRB	TRBV13-1:CASSEQYEQYF:TRBJ2-7	CASSEQYEQYF	TRBV13-1	TRBJ2-7	9.37732e-05
TCRA	TRAV3D-3:CAVSSLPGTGSNRLTF:TRAJ28	CAVSSLPGTGSNRLTF	TRAV3D-3	TRAJ28	0.000520453		TCRB	TRBV29:CASSLSMGTGYAEQFF:TRBJ2-1	CASSLSMGTGYAEQFF	TRBV29	TRBJ2-1	0.000640174			TCRA	TRAV6D-6:CALGEPPGNTGKLIF:TRAJ37	CALGEPPGNTGKLIF	TRAV6D-6	TRAJ37	0.00031047		TCRB	TRBV13-3:CASSRDSYAEQFF:TRBJ2-1	CASSRDSYAEQFF	TRBV13-3	TRBJ2-1	9.37732e-05
TCRA	TRAV10N:CAASTGSGTYQRF:TRAJ13	CAASTGSGTYQRF	TRAV10N	TRAJ13	0.000519882		TCRB	TRBV30:CSSSHRDEQYF:TRBJ2-7	CSSSHRDEQYF	TRBV30	TRBJ2-7	0.000640158			TCRA	TRAV11:CVVVPIASSSFSKLVF:TRAJ50	CVVVPIASSSFSKLVF	TRAV11	TRAJ50	0.00031047		TCRB	TRBV29:CASSLINQDTQYF:TRBJ2-5	CASSLINQDTQYF	TRBV29	TRBJ2-5	9.37712e-05
TCRA	TRAV7-5:CAAINNNNAPRF:TRAJ43	CAAINNNNAPRF	TRAV7-5	TRAJ43	0.000515397		TCRB	TRBV29:CASTSLGGRAEQFF:TRBJ2-1	CASTSLGGRAEQFF	TRBV29	TRBJ2-1	0.000640142			TCRA	TRAV6D-6,TRAV6N-6:CALSGGNNRIFF:TRAJ31	CALSGGNNRIFF	TRAV6D-6,TRAV6N-6	TRAJ31	0.00031047		TCRB	TRBV13-3:CASSDSQNTLYF:TRBJ2-4	CASSDSQNTLYF	TRBV13-3	TRBJ2-4	9.37712e-05
TCRA	TRAV6-7/DV9:CALSDRGGTGSKLSF:TRAJ58	CALSDRGGTGSKLSF	TRAV6-7/DV9	TRAJ58	0.000515397		TCRB	TRBV16:CASSDNSGNTLYF:TRBJ1-3	CASSDNSGNTLYF	TRBV16	TRBJ1-3	0.000637548			TCRA	TRAV13D-4:CAMPRGMGYKLTF:TRAJ9	CAMPRGMGYKLTF	TRAV13D-4	TRAJ9	0.00031047		TCRB	TRBV13-1:CASSDLGGSYEQYF:TRBJ2-7	CASSDLGGSYEQYF	TRBV13-1	TRBJ2-7	9.37712e-05
TCRA	TRAV16:CAMREASSSFSKLVF:TRAJ50	CAMREASSSFSKLVF	TRAV16	TRAJ50	0.000514772		TCRB	TRBV13-2:CASGDAISGNTLYF:TRBJ1-3	CASGDAISGNTLYF	TRBV13-2	TRBJ1-3	0.000637353			TCRA	TRAV16:CAMSSTSGGNYKPTF:TRAJ6	CAMSSTSGGNYKPTF	TRAV16	TRAJ6	0.00031047		TCRB	TRBV13-3:CASRDRNTEVFF:TRBJ1-1	CASRDRNTEVFF	TRBV13-3	TRBJ1-1	9.37712e-05
TCRA	TRAV19:CAAGVGGSAKLIF:TRAJ57	CAAGVGGSAKLIF	TRAV19	TRAJ57	0.00051249		TCRB	TRBV4:CASSADRREDTQYF:TRBJ2-5	CASSADRREDTQYF	TRBV4	TRBJ2-5	0.000634905			TCRA	TRAV6D-6:CALGEGYSNNRLTL:TRAJ7	CALGEGYSNNRLTL	TRAV6D-6	TRAJ7	0.000309735		TCRB	TRBV13-3:CASSDLGGYAEQFF:TRBJ2-1	CASSDLGGYAEQFF	TRBV13-3	TRBJ2-1	9.37712e-05
TCRA	TRAV16N:CAMREVNTGNYKYVF:TRAJ40	CAMREVNTGNYKYVF	TRAV16N	TRAJ40	0.000506591		TCRB	TRBV29:CASSLVRGYEQYF:TRBJ2-7	CASSLVRGYEQYF	TRBV29	TRBJ2-7	0.00062962			TCRA	TRAV13D-1:CALGSSNTNKVVF:TRAJ34	CALGSSNTNKVVF	TRAV13D-1	TRAJ34	0.000309		TCRB	TRBV29:CASSQGQNYAEQFF:TRBJ2-1	CASSQGQNYAEQFF	TRBV29	TRBJ2-1	9.37692e-05
TCRA	TRAV3-3:CAVPGNTGKLIF:TRAJ37	CAVPGNTGKLIF	TRAV3-3	TRAJ37	0.000502786		TCRB	TRBV4:CASSEGLGAEQFF:TRBJ2-1	CASSEGLGAEQFF	TRBV4	TRBJ2-1	0.00062701			TCRA	TRAV16N:CAMREVNTGGLSGKLTF:TRAJ2	CAMREVNTGGLSGKLTF	TRAV16N	TRAJ2	0.000309		TCRB	TRBV29:CASSPGTGKDTQYF:TRBJ2-5	CASSPGTGKDTQYF	TRBV29	TRBJ2-5	9.37692e-05
TCRA	TRAV9D-3:CALSITSSGQKLVF:TRAJ16	CALSITSSGQKLVF	TRAV9D-3	TRAJ16	0.000502161		TCRB	TRBV13-1:CASSAGTGGYAEQFF:TRBJ2-1	CASSAGTGGYAEQFF	TRBV13-1	TRBJ2-1	0.000624351			TCRA	TRAV6D-6:CALGDRYNQGKLIF:TRAJ23	CALGDRYNQGKLIF	TRAV6D-6	TRAJ23	0.000309		TCRB	TRBV13-3:CASSDRSSYEQYF:TRBJ2-7	CASSDRSSYEQYF	TRBV13-3	TRBJ2-7	9.37692e-05
TCRA	TRAV3D-3:CAVEGSALGRLHF:TRAJ18	CAVEGSALGRLHF	TRAV3D-3	TRAJ18	0.000497106		TCRB	TRBV13-2:CASGDDLGVGTQYF:TRBJ2-5	CASGDDLGVGTQYF	TRBV13-2	TRBJ2-5	0.000613829			TCRA	TRAV7-5:CAVSMDYAQGLTF:TRAJ26	CAVSMDYAQGLTF	TRAV7-5	TRAJ26	0.000308266		TCRB	TRBV29:CASSLGTGEDTQYF:TRBJ2-5	CASSLGTGEDTQYF	TRBV29	TRBJ2-5	9.37692e-05
TCRA	TRAV17:CARDGNEKITF:TRAJ48	CARDGNEKITF	TRAV17	TRAJ48	0.000497106		TCRB	TRBV31:CAWKLQGGQNTLYF:TRBJ2-4	CAWKLQGGQNTLYF	TRBV31	TRBJ2-4	0.000613829			TCRA	TRAV13D-1:CALASSSFSKLVF:TRAJ50	CALASSSFSKLVF	TRAV13D-1	TRAJ50	0.000308266		TCRB	TRBV13-1:CASSDRVNYAEQFF:TRBJ2-1	CASSDRVNYAEQFF	TRBV13-1	TRBJ2-1	9.37692e-05
TCRA	TRAV12D-2:CALNNNRIFF:TRAJ31	CALNNNRIFF	TRAV12D-2	TRAJ31	0.000497106		TCRB	TRBV17:CASSRARGEDTQYF:TRBJ2-5	CASSRARGEDTQYF	TRBV17	TRBJ2-5	0.000611203			TCRA	TRAV6D-6:CALGEAGNTGKLIF:TRAJ37	CALGEAGNTGKLIF	TRAV6D-6	TRAJ37	0.000308266		TCRB	TRBV12-1:CASSPGTGGYEQYF:TRBJ2-7	CASSPGTGGYEQYF	TRBV12-1	TRBJ2-7	9.37671e-05
TCRA	TRAV21/DV12:CILRGNSGGSNYKLTF:TRAJ53	CILRGNSGGSNYKLTF	TRAV21/DV12	TRAJ53	0.000491425		TCRB	TRBV17:CASSRGGLSSYEQYF:TRBJ2-7	CASSRGGLSSYEQYF	TRBV17	TRBJ2-7	0.000611203			TCRA	TRAV8N-2:CATDTNAYKVIF:TRAJ30	CATDTNAYKVIF	TRAV8N-2	TRAJ30	0.000306797		TCRB	TRBV29:CASSFSSQNTLYF:TRBJ2-4	CASSFSSQNTLYF	TRBV29	TRBJ2-4	9.37671e-05
TCRA	TRAV6D-6:CALGASGFASALTF:TRAJ35	CALGASGFASALTF	TRAV6D-6	TRAJ35	0.0004908		TCRB	TRBV13-2:CASGDAMGGETLYF:TRBJ2-3	CASGDAMGGETLYF	TRBV13-2	TRBJ2-3	0.000611041			TCRA	TRAV13D-1:CALEPNTNKVVF:TRAJ34	CALEPNTNKVVF	TRAV13D-1	TRAJ34	0.000306062		TCRB	TRBV14:CASSLTGGYEQYF:TRBJ2-7	CASSLTGGYEQYF	TRBV14	TRBJ2-7	9.37671e-05
TCRA	TRAV7-3:CAVSAQTGFASALTF:TRAJ35	CAVSAQTGFASALTF	TRAV7-3	TRAJ35	0.00048955		TCRB	TRBV5:CASSQDLDTYNSPLYF:TRBJ1-6	CASSQDLDTYNSPLYF	TRBV5	TRBJ1-6	0.00060856			TCRA	TRAV13D-1:CALNQGGSAKLIF:TRAJ57	CALNQGGSAKLIF	TRAV13D-1	TRAJ57	0.000303858		TCRB	TRBV13-3:CASSWTANTEVFF:TRBJ1-1	CASSWTANTEVFF	TRBV13-3	TRBJ1-1	9.37671e-05
TCRA	TRAV6D-7:CALGEYGNEKITF:TRAJ48	CALGEYGNEKITF	TRAV6D-7	TRAJ48	0.00048705		TCRB	TRBV29:CASSLRGVNSDYTF:TRBJ1-2	CASSLRGVNSDYTF	TRBV29	TRBJ1-2	0.000605934			TCRA	TRAV13D-1:CALERGYAQGLTF:TRAJ26	CALERGYAQGLTF	TRAV13D-1	TRAJ26	0.000302341		TCRB	TRBV13-1:CASSDPGQLYF:TRBJ2-2	CASSDPGQLYF	TRBV13-1	TRBJ2-2	9.37671e-05
TCRA	TRAV6-1:CVLGNTNTGKLTF:TRAJ27	CVLGNTNTGKLTF	TRAV6-1	TRAJ27	0.00048512		TCRB	TRBV4:CASSYRGNQNTLYF:TRBJ2-4	CASSYRGNQNTLYF	TRBV4	TRBJ2-4	0.000605934			TCRA	TRAV16N:CAMREGITGNTGKLIF:TRAJ37	CAMREGITGNTGKLIF	TRAV16N	TRAJ37	0.000302341		TCRB	TRBV12-1:CASSLGANSDYTF:TRBJ1-2	CASSLGANSDYTF	TRBV12-1	TRBJ1-2	9.37651e-05
TCRA	TRAV7-5:CAVSHSNNRIFF:TRAJ31	CAVSHSNNRIFF	TRAV7-5	TRAJ31	0.00048512		TCRB	TRBV5:CASSQDFYEQYF:TRBJ2-7	CASSQDFYEQYF	TRBV5	TRBJ2-7	0.000600665			TCRA	TRAV7N-5:CAPNTEGADRLTF:TRAJ45	CAPNTEGADRLTF	TRAV7N-5	TRAJ45	0.000302341		TCRB	TRBV14:CASSLRDRVAETLYF:TRBJ2-3	CASSLRDRVAETLYF	TRBV14	TRBJ2-3	9.37651e-05
TCRA	TRAV13D-1:CALELGSNNRIFF:TRAJ31	CALELGSNNRIFF	TRAV13D-1	TRAJ31	0.000484495		TCRB	TRBV13-1:CASSDGGDSDYTF:TRBJ1-2	CASSDGGDSDYTF	TRBV13-1	TRBJ1-2	0.000600665			TCRA	TRAV6D-6:CALGDRASSGQKLVF:TRAJ16	CALGDRASSGQKLVF	TRAV6D-6	TRAJ16	0.000302341		TCRB	TRBV13-1:CASSEGVEQFF:TRBJ2-1	CASSEGVEQFF	TRBV13-1	TRBJ2-1	9.37651e-05
TCRA	TRAV3D-3:CAVSGSNNRIFF:TRAJ31	CAVSGSNNRIFF	TRAV3D-3	TRAJ31	0.000484495		TCRB	TRBV17:CASRGRGAETLYF:TRBJ2-3	CASRGRGAETLYF	TRBV17	TRBJ2-3	0.000598022			TCRA	TRAV6D-6:CALGGAGGYKVVF:TRAJ12	CALGGAGGYKVVF	TRAV6D-6	TRAJ12	0.000302341		TCRB	TRBV13-3:CASRTGNTLYF:TRBJ2-4	CASRTGNTLYF	TRBV13-3	TRBJ2-4	9.37651e-05
TCRA	TRAV13N-4:CAMEASSGSWQLIF:TRAJ22	CAMEASSGSWQLIF	TRAV13N-4	TRAJ22	0.000484088		TCRB	TRBV16:CASSSWGSSAETLYF:TRBJ2-3	CASSSWGSSAETLYF	TRBV16	TRBJ2-3	0.000598006			TCRA	TRAV9D-3:CAVSAPEGADRLTF:TRAJ45	CAVSAPEGADRLTF	TRAV9D-3	TRAJ45	0.000302341		TCRB	TRBV13-3:CASRDSQNTLYF:TRBJ2-4	CASRDSQNTLYF	TRBV13-3	TRBJ2-4	9.37651e-05
TCRA	TRAV16:CAMRNTGYQNFYF:TRAJ49	CAMRNTGYQNFYF	TRAV16	TRAJ49	0.000483245		TCRB	TRBV13-3:CASSDPGGADYAEQFF:TRBJ2-1	CASSDPGGADYAEQFF	TRBV13-3	TRBJ2-1	0.000595396			TCRA	TRAV3-1:CAVSGTGGYKVVF:TRAJ12	CAVSGTGGYKVVF	TRAV3-1	TRAJ12	0.000302341		TCRB	TRBV13-3:CASSGLGGYEQYF:TRBJ2-7	CASSGLGGYEQYF	TRBV13-3	TRBJ2-7	9.37651e-05
TCRA	TRAV6-1:CVLGGGNVLYF:TRAJ21	CVLGGGNVLYF	TRAV6-1	TRAJ21	0.000479439		TCRB	TRBV29:CASTDRETLYF:TRBJ2-3	CASTDRETLYF	TRBV29	TRBJ2-3	0.000592753			TCRA	TRAV6D-6:CALVPGNTGKLIF:TRAJ37	CALVPGNTGKLIF	TRAV6D-6	TRAJ37	0.000301606		TCRB	TRBV13-3:CASSDSSGNTLYF:TRBJ1-3	CASSDSSGNTLYF	TRBV13-3	TRBJ1-3	9.04295e-05
TCRA	TRAV6D-6:CALGEGYNQGKLIF:TRAJ23	CALGEGYNQGKLIF	TRAV6D-6	TRAJ23	0.000479439		TCRB	TRBV17:CASSPTGTYEQYF:TRBJ2-7	CASSPTGTYEQYF	TRBV17	TRBJ2-7	0.000587484			TCRA	TRAV9N-3:CAVSRTGGYKVVF:TRAJ12	CAVSRTGGYKVVF	TRAV9N-3	TRAJ12	0.000301606		TCRB	TRBV13-3:CASSGDSYEQYF:TRBJ2-7	CASSGDSYEQYF	TRBV13-3	TRBJ2-7	9.04255e-05
TCRA	TRAV16N:CAMRETGSWQLIF:TRAJ22	CAMRETGSWQLIF	TRAV16N	TRAJ22	0.000478814		TCRB	TRBV13-2:CASGTGSTEVFF:TRBJ1-1	CASGTGSTEVFF	TRBV13-2	TRBJ1-1	0.000584858			TCRA	TRAV6D-6,TRAV6N-6:CALGTGGYKVVF:TRAJ12	CALGTGGYKVVF	TRAV6D-6,TRAV6N-6	TRAJ12	0.000301606		TCRB	TRBV13-1:CASSGTINQDTQYF:TRBJ2-5	CASSGTINQDTQYF	TRBV13-1	TRBJ2-5	9.04234e-05
TCRA	TRAV12D-2:CALSDRTSGSWQLIF:TRAJ22	CALSDRTSGSWQLIF	TRAV12D-2	TRAJ22	0.000477728		TCRB	TRBV13-1:CASSDTPAETLYF:TRBJ2-3	CASSDTPAETLYF	TRBV13-1	TRBJ2-3	0.000584842			TCRA	TRAV15D-2/DV6D-2:CALSELGTGGYKVVF:TRAJ12	CALSELGTGGYKVVF	TRAV15D-2/DV6D-2	TRAJ12	0.000301606		TCRB	TRBV5:CASSQDNYEQYF:TRBJ2-7	CASSQDNYEQYF	TRBV5	TRBJ2-7	9.04234e-05
TCRA	TRAV10:CAASMSNYNVLYF:TRAJ21	CAASMSNYNVLYF	TRAV10	TRAJ21	0.000477619		TCRB	TRBV13-1:CASSEGLGGDYEQYF:TRBJ2-7	CASSEGLGGDYEQYF	TRBV13-1	TRBJ2-7	0.000584826			TCRA	TRAV6D-6:CALDYAQGLTF:TRAJ26	CALDYAQGLTF	TRAV6D-6	TRAJ26	0.000300871		TCRB	TRBV13-1:CASSDDNSPLYF:TRBJ1-6	CASSDDNSPLYF	TRBV13-1	TRBJ1-6	9.04214e-05
TCRA	TRAV13-2:CAIDPNYAQGLTF:TRAJ26	CAIDPNYAQGLTF	TRAV13-2	TRAJ26	0.000476314		TCRB	TRBV13-1:CASSPGQGSTLYF:TRBJ2-4	CASSPGQGSTLYF	TRBV13-1	TRBJ2-4	0.000579589			TCRA	TRAV6D-6:CALGDRYGSSGNKLIF:TRAJ32	CALGDRYGSSGNKLIF	TRAV6D-6	TRAJ32	0.000300871		TCRB	TRBV29:CASSPGQGEDTQYF:TRBJ2-5	CASSPGQGEDTQYF	TRBV29	TRBJ2-5	9.04214e-05
TCRA	TRAV6-5:CALSDSGSWQLIF:TRAJ22	CALSDSGSWQLIF	TRAV6-5	TRAJ22	0.000475689		TCRB	TRBV17:CASSSRDRNYAEQFF:TRBJ2-1	CASSSRDRNYAEQFF	TRBV17	TRBJ2-1	0.00057432			TCRA	TRAV9-1:CAVSAPGNTGKLIF:TRAJ37	CAVSAPGNTGKLIF	TRAV9-1	TRAJ37	0.000300871		TCRB	TRBV29:CASSLLNYAEQFF:TRBJ2-1	CASSLLNYAEQFF	TRBV29	TRBJ2-1	9.04194e-05
TCRA	TRAV7-6:CAVRRGGSAKLIF:TRAJ57	CAVRRGGSAKLIF	TRAV7-6	TRAJ57	0.000473134		TCRB	TRBV29:CASSLNRVYAEQFF:TRBJ2-1	CASSLNRVYAEQFF	TRBV29	TRBJ2-1	0.000571677			TCRA	TRAV12N-3:CALSDRYGSSGNKLIF:TRAJ32	CALSDRYGSSGNKLIF	TRAV12N-3	TRAJ32	0.000300871		TCRB	TRBV12-1:CASSPGHYEQYF:TRBJ2-7	CASSPGHYEQYF	TRBV12-1	TRBJ2-7	9.04194e-05
TCRA	TRAV19:CAAGSNTGYQNFYF:TRAJ49	CAAGSNTGYQNFYF	TRAV19	TRAJ49	0.000470634		TCRB	TRBV29:CASSSGQAETLYF:TRBJ2-3	CASSSGQAETLYF	TRBV29	TRBJ2-3	0.000571677			TCRA	TRAV16N:CAMREDNTNTGKLTF:TRAJ27	CAMREDNTNTGKLTF	TRAV16N	TRAJ27	0.000300871		TCRB	TRBV13-1:CASSDSQDTQYF:TRBJ2-5	CASSDSQDTQYF	TRBV13-1	TRBJ2-5	9.04194e-05
TCRA	TRAV16N:CAMREENTGYQNFYF:TRAJ49	CAMREENTGYQNFYF	TRAV16N	TRAJ49	0.000470008		TCRB	TRBV16:CASSTRQGSSAETLYF:TRBJ2-3	CASSTRQGSSAETLYF	TRBV16	TRBJ2-3	0.000571677			TCRA	TRAV13D-1:CALERGTGNYKYVF:TRAJ40	CALERGTGNYKYVF	TRAV13D-1	TRAJ40	0.000300871		TCRB	TRBV29:CASTPGQQDTQYF:TRBJ2-5	CASTPGQQDTQYF	TRBV29	TRBJ2-5	9.04194e-05
TCRA	TRAV8-1:CATDYTNTGKLTF:TRAJ27	CATDYTNTGKLTF	TRAV8-1	TRAJ27	0.000467453		TCRB	TRBV13-3:CASSDARASQNTLYF:TRBJ2-4	CASSDARASQNTLYF	TRBV13-3	TRBJ2-4	0.000569002			TCRA	TRAV13D-1:CALGDSNYQLIW:TRAJ33	CALGDSNYQLIW	TRAV13D-1	TRAJ33	0.000300137		TCRB	TRBV13-1:CASSDAGSDYTF:TRBJ1-2	CASSDAGSDYTF	TRBV13-1	TRBJ1-2	9.04194e-05
TCRA	TRAV3D-3:CAVRGTNKVVF:TRAJ34	CAVRGTNKVVF	TRAV3D-3	TRAJ34	0.000467453		TCRB	TRBV15:CASRQDSGNTLYF:TRBJ1-3	CASRQDSGNTLYF	TRBV15	TRBJ1-3	0.000566425			TCRA	TRAV13D-1:CALDTGYQNFYF:TRAJ49	CALDTGYQNFYF	TRAV13D-1	TRAJ49	0.000299402		TCRB	TRBV29:CASSFGDTQYF:TRBJ2-5	CASSFGDTQYF	TRBV29	TRBJ2-5	9.04174e-05
TCRA	TRAV4D-3:CAADGTGGYKVVF:TRAJ12	CAADGTGGYKVVF	TRAV4D-3	TRAJ12	0.000466828		TCRB	TRBV1:CTCSARTGHERLFF:TRBJ1-4	CTCSARTGHERLFF	TRBV1	TRBJ1-4	0.000566425			TCRA	TRAV12N-3:CALNSGTYQRF:TRAJ13	CALNSGTYQRF	TRAV12N-3	TRAJ13	0.000299402		TCRB	TRBV19:CASSIGTAAEQFF:TRBJ2-1	CASSIGTAAEQFF	TRBV19	TRBJ2-1	9.04174e-05
TCRA	TRAV7-5:CAVSMDYNQGKLIF:TRAJ23	CAVSMDYNQGKLIF	TRAV7-5	TRAJ23	0.000466828		TCRB	TRBV13-2:CASGDRGADSGNTLYF:TRBJ1-3	CASGDRGADSGNTLYF	TRBV13-2	TRBJ1-3	0.000566408			TCRA	TRAV9N-3:CAVSLSSGSWQLIF:TRAJ22	CAVSLSSGSWQLIF	TRAV9N-3	TRAJ22	0.000298668		TCRB	TRBV17:CASSRGRNTGQLYF:TRBJ2-2	CASSRGRNTGQLYF	TRBV17	TRBJ2-2	9.04174e-05
TCRA	TRAV6-5:CALSDNTNTGKLTF:TRAJ27	CALSDNTNTGKLTF	TRAV6-5	TRAJ27	0.000464953		TCRB	TRBV13-3:CASSGTGGNYAEQFF:TRBJ2-1	CASSGTGGNYAEQFF	TRBV13-3	TRBJ2-1	0.000566408			TCRA	TRAV13N-1:CARGSALGRLHF:TRAJ18	CARGSALGRLHF	TRAV13N-1	TRAJ18	0.000298668		TCRB	TRBV13-3:CASSAGEQYF:TRBJ2-7	CASSAGEQYF	TRBV13-3	TRBJ2-7	9.04174e-05
TCRA	TRAV12D-2:CALRDRGSALGRLHF:TRAJ18	CALRDRGSALGRLHF	TRAV12D-2	TRAJ18	0.000458648		TCRB	TRBV31:CAWSLRDWGNQDTQYF:TRBJ2-5	CAWSLRDWGNQDTQYF	TRBV31	TRBJ2-5	0.000563766			TCRA	TRAV10:CAARYNQGKLIF:TRAJ23	CAARYNQGKLIF	TRAV10	TRAJ23	0.000294946		TCRB	TRBV13-1:CASSDLGANTGQLYF:TRBJ2-2	CASSDLGANTGQLYF	TRBV13-1	TRBJ2-2	9.04174e-05
TCRA	TRAV10:CAASRESNYNVLYF:TRAJ21	CAASRESNYNVLYF	TRAV10	TRAJ21	0.000456772		TCRB	TRBV13-1:CASSDDDSYNSPLYF:TRBJ1-6	CASSDDDSYNSPLYF	TRBV13-1	TRBJ1-6	0.00056375			TCRA	TRAV9N-3:CAVSMSDYNVLYF:TRAJ21	CAVSMSDYNVLYF	TRAV9N-3	TRAJ21	0.000294946		TCRB	TRBV29:CASSLQGYEQYF:TRBJ2-7	CASSLQGYEQYF	TRBV29	TRBJ2-7	9.04154e-05
TCRA	TRAV3D-3:CAVSASSGSWQLIF:TRAJ22	CAVSASSGSWQLIF	TRAV3D-3	TRAJ22	0.000455522		TCRB	TRBV15:CASRSGSQNTLYF:TRBJ2-4	CASRSGSQNTLYF	TRBV15	TRBJ2-4	0.00056375			TCRA	TRAV9N-3:CAVSPYSGTYQRF:TRAJ13	CAVSPYSGTYQRF	TRAV9N-3	TRAJ13	0.000294946		TCRB	TRBV13-1:CASSEGEQYF:TRBJ2-7	CASSEGEQYF	TRBV13-1	TRBJ2-7	9.04133e-05
TCRA	TRAV8D-2:CATDPSSNTNKVVF:TRAJ34	CATDPSSNTNKVVF	TRAV8D-2	TRAJ34	0.000455467		TCRB	TRBV13-1:CASSPGNANSDYTF:TRBJ1-2	CASSPGNANSDYTF	TRBV13-1	TRBJ1-2	0.000558513			TCRA	TRAV7-5:CAVSMTNTGKLTF:TRAJ27	CAVSMTNTGKLTF	TRAV7-5	TRAJ27	0.000293477		TCRB	TRBV14:CASSFNYAEQFF:TRBJ2-1	CASSFNYAEQFF	TRBV14	TRBJ2-1	8.70818e-05
TCRA	TRAV8D-2:CATDGSSGNKLIF:TRAJ32	CATDGSSGNKLIF	TRAV8D-2	TRAJ32	0.000455467		TCRB	TRBV15:CASSLDKYEQYF:TRBJ2-7	CASSLDKYEQYF	TRBV15	TRBJ2-7	0.000558367			TCRA	TRAV6D-6:CALGDPGGNYKPTF:TRAJ6	CALGDPGGNYKPTF	TRAV6D-6	TRAJ6	0.000292742		TCRB	TRBV13-3:CASSPGQNYAEQFF:TRBJ2-1	CASSPGQNYAEQFF	TRBV13-3	TRBJ2-1	8.70777e-05
TCRA	TRAV6-2:CVLGGTSGGNYKPTF:TRAJ6	CVLGGTSGGNYKPTF	TRAV6-2	TRAJ6	0.000454842		TCRB	TRBV13-1:CASLGGHTLYF:TRBJ2-4	CASLGGHTLYF	TRBV13-1	TRBJ2-4	0.00055587			TCRA	TRAV6D-6:CALGDRGSNNRIFF:TRAJ31	CALGDRGSNNRIFF	TRAV6D-6	TRAJ31	0.000292742		TCRB	TRBV13-1:CASSDTNSDYTF:TRBJ1-2	CASSDTNSDYTF	TRBV13-1	TRBJ1-2	8.70757e-05
TCRA	TRAV4D-4:CAAEVSGSFNKLTF:TRAJ4	CAAEVSGSFNKLTF	TRAV4D-4	TRAJ4	0.000454842		TCRB	TRBV13-2:CASGDGTGIALYF:TRBJ2-4	CASGDGTGIALYF	TRBV13-2	TRBJ2-4	0.000553244			TCRA	TRAV9N-3:CAVSMDYSNNRLTL:TRAJ7	CAVSMDYSNNRLTL	TRAV9N-3	TRAJ7	0.000292742		TCRB	TRBV13-1:CASSDDQDTQYF:TRBJ2-5	CASSDDQDTQYF	TRBV13-1	TRBJ2-5	8.70737e-05
TCRA	TRAV9N-3:CAVSHNTNTGKLTF:TRAJ27	CAVSHNTNTGKLTF	TRAV9N-3	TRAJ27	0.000454217		TCRB	TRBV13-2:CASVLGYEQYF:TRBJ2-7	CASVLGYEQYF	TRBV13-2	TRBJ2-7	0.000553228			TCRA	TRAV12D-2:CALSESSGSWQLIF:TRAJ22	CALSESSGSWQLIF	TRAV12D-2	TRAJ22	0.000286866		TCRB	TRBV29:CASSLSAETLYF:TRBJ2-3	CASSLSAETLYF	TRBV29	TRBJ2-3	8.70737e-05
TCRA	TRAV7D-3:CAVSEYAQGLTF:TRAJ26	CAVSEYAQGLTF	TRAV7D-3	TRAJ26	0.000449162		TCRB	TRBV13-1:CASRAGTDSDYTF:TRBJ1-2	CASRAGTDSDYTF	TRBV13-1	TRBJ1-2	0.000550601			TCRA	TRAV6N-6:CALSVANSGTYQRF:TRAJ13	CALSVANSGTYQRF	TRAV6N-6	TRAJ13	0.000286817		TCRB	TRBV29:CASSPHAEQFF:TRBJ2-1	CASSPHAEQFF	TRBV29	TRBJ2-1	8.70737e-05
TCRA	TRAV6D-6:CALNNNNAPRF:TRAJ43	CALNNNNAPRF	TRAV6D-6	TRAJ43	0.000448537		TCRB	TRBV13-3:CASSGTGYEQYF:TRBJ2-7	CASSGTGYEQYF	TRBV13-3	TRBJ2-7	0.000550585			TCRA	TRAV12D-2:CASHNTNTGKLTF:TRAJ27	CASHNTNTGKLTF	TRAV12D-2	TRAJ27	0.000286817		TCRB	TRBV13-1:CASSDGGNTEVFF:TRBJ1-1	CASSDGGNTEVFF	TRBV13-1	TRBJ1-1	8.70737e-05
TCRA	TRAV8D-2:CAPSNMGYKLTF:TRAJ9	CAPSNMGYKLTF	TRAV8D-2	TRAJ9	0.000447912		TCRB	TRBV5:CASSQDLGSTLYF:TRBJ2-4	CASSQDLGSTLYF	TRBV5	TRBJ2-4	0.000547959			TCRA	TRAV12N-3:CALSGNNRIFF:TRAJ31	CALSGNNRIFF	TRAV12N-3	TRAJ31	0.000286817		TCRB	TRBV17:CASSSGGNYAEQFF:TRBJ2-1	CASSSGGNYAEQFF	TRBV17	TRBJ2-1	8.70717e-05
TCRA	TRAV10D,TRAV10N:CAAHSNNRIFF:TRAJ31	CAAHSNNRIFF	TRAV10D,TRAV10N	TRAJ31	0.000447287		TCRB	TRBV5:CASSQVTGANAEQFF:TRBJ2-1	CASSQVTGANAEQFF	TRBV5	TRBJ2-1	0.00054269			TCRA	TRAV9N-3:CAVSMDMGYKLTF:TRAJ9	CAVSMDMGYKLTF	TRAV9N-3	TRAJ9	0.000286082		TCRB	TRBV13-3:CASSEGSSAETLYF:TRBJ2-3	CASSEGSSAETLYF	TRBV13-3	TRBJ2-3	8.70717e-05
TCRA	TRAV3D-3:CAVSEDMGYKLTF:TRAJ9	CAVSEDMGYKLTF	TRAV3D-3	TRAJ9	0.000446036		TCRB	TRBV29:CASSFPRRSSYEQYF:TRBJ2-7	CASSFPRRSSYEQYF	TRBV29	TRBJ2-7	0.00054008			TCRA	TRAV9N-3:CAVSPSNYNVLYF:TRAJ21	CAVSPSNYNVLYF	TRAV9N-3	TRAJ21	0.000286082		TCRB	TRBV29:CASSLGNTEVFF:TRBJ1-1	CASSLGNTEVFF	TRBV29	TRBJ1-1	8.70717e-05
TCRA	TRAV8D-2:CATDDTNAYKVIF:TRAJ30	CATDDTNAYKVIF	TRAV8D-2	TRAJ30	0.000444786		TCRB	TRBV13-2:CASGDWTGQDTQYF:TRBJ2-5	CASGDWTGQDTQYF	TRBV13-2	TRBJ2-5	0.000540063			TCRA	TRAV13-2:CAIENYNQGKLIF:TRAJ23	CAIENYNQGKLIF	TRAV13-2	TRAJ23	0.000286082		TCRB	TRBV13-1:CASSGDTQYF:TRBJ2-5	CASSGDTQYF	TRBV13-1	TRBJ2-5	8.70717e-05
TCRA	TRAV9N-2:CVSLDSNYQLIW:TRAJ33	CVSLDSNYQLIW	TRAV9N-2	TRAJ33	0.000443481		TCRB	TRBV29:CASSPGQGGDTQYF:TRBJ2-5	CASSPGQGGDTQYF	TRBV29	TRBJ2-5	0.000540063			TCRA	TRAV9N-2:CVLSANNYAQGLTF:TRAJ26	CVLSANNYAQGLTF	TRAV9N-2	TRAJ26	0.000286082		TCRB	TRBV29:CASSLGSYEQYF:TRBJ2-7	CASSLGSYEQYF	TRBV29	TRBJ2-7	8.70696e-05
TCRA	TRAV7-2:CAASSNYAQGLTF:TRAJ26	CAASSNYAQGLTF	TRAV7-2	TRAJ26	0.000442856		TCRB	TRBV13-3:CASSEDRGSYEQYF:TRBJ2-7	CASSEDRGSYEQYF	TRBV13-3	TRBJ2-7	0.000540047			TCRA	TRAV9N-2:CVLSADNYAQGLTF:TRAJ26	CVLSADNYAQGLTF	TRAV9N-2	TRAJ26	0.000286082		TCRB	TRBV29:CASSPDNSGNTLYF:TRBJ1-3	CASSPDNSGNTLYF	TRBV29	TRBJ1-3	8.70696e-05
TCRA	TRAV16N:CAMREASSGSWQLIF:TRAJ22	CAMREASSGSWQLIF	TRAV16N	TRAJ22	0.000437231		TCRB	TRBV29:CASSSGQGWDTLYF:TRBJ2-4	CASSSGQGWDTLYF	TRBV29	TRBJ2-4	0.000534778			TCRA	TRAV13N-1:CAMERDNYAQGLTF:TRAJ26	CAMERDNYAQGLTF	TRAV13N-1	TRAJ26	0.000285348		TCRB	TRBV19:CASSPGLGNYAEQFF:TRBJ2-1	CASSPGLGNYAEQFF	TRBV19	TRBJ2-1	8.70696e-05
TCRA	TRAV13D-1:CALANMGYKLTF:TRAJ9	CALANMGYKLTF	TRAV13D-1	TRAJ9	0.000437176		TCRB	TRBV13-3:CASSGGRVAEQFF:TRBJ2-1	CASSGGRVAEQFF	TRBV13-3	TRBJ2-1	0.000532152			TCRA	TRAV6D-6:CALGDPNSNNRIFF:TRAJ31	CALGDPNSNNRIFF	TRAV6D-6	TRAJ31	0.000285348		TCRB	TRBV29:CASSQGSAETLYF:TRBJ2-3	CASSQGSAETLYF	TRBV29	TRBJ2-3	8.70696e-05
TCRA	TRAV13D-1:CALVMDSNYQLIW:TRAJ33	CALVMDSNYQLIW	TRAV13D-1	TRAJ33	0.000437176		TCRB	TRBV13-1:CASSDGPRNTLYF:TRBJ2-4	CASSDGPRNTLYF	TRBV13-1	TRBJ2-4	0.000526899			TCRA	TRAV6D-7:CALGITGNTGKLIF:TRAJ37	CALGITGNTGKLIF	TRAV6D-7	TRAJ37	0.000285348		TCRB	TRBV29:CASSSAYEQYF:TRBJ2-7	CASSSAYEQYF	TRBV29	TRBJ2-7	8.70696e-05
TCRA	TRAV7-6:CAVDTGANTGKLTF:TRAJ52	CAVDTGANTGKLTF	TRAV7-6	TRAJ52	0.000437176		TCRB	TRBV13-1:CASSPSGTISYEQYF:TRBJ2-7	CASSPSGTISYEQYF	TRBV13-1	TRBJ2-7	0.000526899			TCRA	TRAV6D-6:CALRNSNNRIFF:TRAJ31	CALRNSNNRIFF	TRAV6D-6	TRAJ31	0.000283879		TCRB	TRBV13-3:CASSDWGAEQFF:TRBJ2-1	CASSDWGAEQFF	TRBV13-3	TRBJ2-1	8.70696e-05
TCRA	TRAV3-3:CAVSEPNTNKVVF:TRAJ34	CAVSEPNTNKVVF	TRAV3-3	TRAJ34	0.000436551		TCRB	TRBV13-1:CASSDATTANTGQLYF:TRBJ2-2	CASSDATTANTGQLYF	TRBV13-1	TRBJ2-2	0.000526883			TCRA	TRAV13N-3:CAMDMGYKLTF:TRAJ9	CAMDMGYKLTF	TRAV13N-3	TRAJ9	0.000283879		TCRB	TRBV13-1:CASSDGGVEQYF:TRBJ2-7	CASSDGGVEQYF	TRBV13-1	TRBJ2-7	8.70696e-05
TCRA	TRAV8D-2:CATDHDTNAYKVIF:TRAJ30	CATDHDTNAYKVIF	TRAV8D-2	TRAJ30	0.000434676		TCRB	TRBV29:CASSPSGTKYAEQFF:TRBJ2-1	CASSPSGTKYAEQFF	TRBV29	TRBJ2-1	0.000526883			TCRA	TRAV12D-2:CASTTASLGKLQF:TRAJ24	CASTTASLGKLQF	TRAV12D-2	TRAJ24	0.00028241		TCRB	TRBV13-3:CASSDRGLEQYF:TRBJ2-7	CASSDRGLEQYF	TRBV13-3	TRBJ2-7	8.70696e-05
TCRA	TRAV7N-5:CAVSNMGYKLTF:TRAJ9	CAVSNMGYKLTF	TRAV7N-5	TRAJ9	0.00043405		TCRB	TRBV31:CAWSLMDYEQYF:TRBJ2-7	CAWSLMDYEQYF	TRBV31	TRBJ2-7	0.000526883			TCRA	TRAV7-5:CAVAGGSNAKLTF:TRAJ42	CAVAGGSNAKLTF	TRAV7-5	TRAJ42	0.000279423		TCRB	TRBV13-3:CASSGQGNTEVFF:TRBJ1-1	CASSGQGNTEVFF	TRBV13-3	TRBJ1-1	8.70696e-05
TCRA	TRAV9N-3:CAVRNYNQGKLIF:TRAJ23	CAVRNYNQGKLIF	TRAV9N-3	TRAJ23	0.000433425		TCRB	TRBV15:CASSLRGQGDEQYF:TRBJ2-7	CASSLRGQGDEQYF	TRBV15	TRBJ2-7	0.000524256			TCRA	TRAV8D-2:CATEDYSNNRLTL:TRAJ7	CATEDYSNNRLTL	TRAV8D-2	TRAJ7	0.000279423		TCRB	TRBV19:CASGTSYAEQFF:TRBJ2-1	CASGTSYAEQFF	TRBV19	TRBJ2-1	8.70676e-05
TCRA	TRAV8D-2:CATDADNYAQGLTF:TRAJ26	CATDADNYAQGLTF	TRAV8D-2	TRAJ26	0.000431495		TCRB	TRBV29:CASSSSRDREGGSAETLYF:TRBJ2-3	CASSSSRDREGGSAETLYF	TRBV29	TRBJ2-3	0.000521614			TCRA	TRAV6D-6:CALRTSSGSWQLIF:TRAJ22	CALRTSSGSWQLIF	TRAV6D-6	TRAJ22	0.000279423		TCRB	TRBV29:CASSLGGREQYF:TRBJ2-7	CASSLGGREQYF	TRBV29	TRBJ2-7	8.70676e-05
TCRA	TRAV13N-1:CAPSGGNYKPTF:TRAJ6	CAPSGGNYKPTF	TRAV13N-1	TRAJ6	0.00043087		TCRB	TRBV13-3:CASSSGGANAEQFF:TRBJ2-1	CASSSGGANAEQFF	TRBV13-3	TRBJ2-1	0.000521614			TCRA	TRAV6D-6:CALGEGSSGNKLIF:TRAJ32	CALGEGSSGNKLIF	TRAV6D-6	TRAJ32	0.000279423		TCRB	TRBV29:CASSLSTGQLYF:TRBJ2-2	CASSLSTGQLYF	TRBV29	TRBJ2-2	8.70676e-05
TCRA	TRAV16:CAMREGSSSFSKLVF:TRAJ50	CAMREGSSSFSKLVF	TRAV16	TRAJ50	0.00043087		TCRB	TRBV4:CASSLGLGDTQYF:TRBJ2-5	CASSLGLGDTQYF	TRBV4	TRBJ2-5	0.000518987			TCRA	TRAV9N-3:CAVSRGTNKVVF:TRAJ34	CAVSRGTNKVVF	TRAV9N-3	TRAJ34	0.000279423		TCRB	TRBV19:CASSMQGDSDYTF:TRBJ1-2	CASSMQGDSDYTF	TRBV19	TRBJ1-2	8.70676e-05
TCRA	TRAV14-1:CATMSNYNVLYF:TRAJ21	CATMSNYNVLYF	TRAV14-1	TRAJ21	0.000430245		TCRB	TRBV29:CASSPNTEVFF:TRBJ1-1	CASSPNTEVFF	TRBV29	TRBJ1-1	0.000518987			TCRA	TRAV6-5:CALRVASSGSWQLIF:TRAJ22	CALRVASSGSWQLIF	TRAV6-5	TRAJ22	0.000279423		TCRB	TRBV21:CASSQSRSAETLYF:TRBJ2-3	CASSQSRSAETLYF	TRBV21	TRBJ2-3	8.70676e-05
TCRA	TRAV12-1:CALSDTSGSWQLIF:TRAJ22	CALSDTSGSWQLIF	TRAV12-1	TRAJ22	0.00042905		TCRB	TRBV16:CASSLDVGRNAETLYF:TRBJ2-3	CASSLDVGRNAETLYF	TRBV16	TRBJ2-3	0.000516361			TCRA	TRAV3D-3:CAADTNAYKVIF:TRAJ30	CAADTNAYKVIF	TRAV3D-3	TRAJ30	0.000278688		TCRB	TRBV31:CAWSLGEQYF:TRBJ2-7	CAWSLGEQYF	TRBV31	TRBJ2-7	8.70676e-05
TCRA	TRAV6D-7:CALGDSNYQLIW:TRAJ33	CALGDSNYQLIW	TRAV6D-7	TRAJ33	0.000427745		TCRB	TRBV29:CASSPGLGHNYAEQFF:TRBJ2-1	CASSPGLGHNYAEQFF	TRBV29	TRBJ2-1	0.000516361			TCRA	TRAV6D-6:CALGNQGGRALIF:TRAJ15	CALGNQGGRALIF	TRAV6D-6	TRAJ15	0.000278688		TCRB	TRBV13-1:CASSDRGGQDTQYF:TRBJ2-5	CASSDRGGQDTQYF	TRBV13-1	TRBJ2-5	8.70676e-05
TCRA	TRAV6N-6:CALSEGSGTYQRF:TRAJ13	CALSEGSGTYQRF	TRAV6N-6	TRAJ13	0.00042519		TCRB	TRBV13-3:CASSDLGTGNTLYF:TRBJ1-3	CASSDLGTGNTLYF	TRBV13-3	TRBJ1-3	0.000516345			TCRA	TRAV13N-1:CAMAPSGSFNKLTF:TRAJ4	CAMAPSGSFNKLTF	TRAV13N-1	TRAJ4	0.000278688		TCRB	TRBV13-3:CASSDGGSAETLYF:TRBJ2-3	CASSDGGSAETLYF	TRBV13-3	TRBJ2-3	8.70676e-05
TCRA	TRAV7-3:CAVTDNYAQGLTF:TRAJ26	CAVTDNYAQGLTF	TRAV7-3	TRAJ26	0.00042519		TCRB	TRBV13-1:CASRLGALYAEQFF:TRBJ2-1	CASRLGALYAEQFF	TRBV13-1	TRBJ2-1	0.000513718			TCRA	TRAV9N-3:CAVSNYAQGLTF:TRAJ26	CAVSNYAQGLTF	TRAV9N-3	TRAJ26	0.000277953		TCRB	TRBV13-1,TRBV13-3:CASSDGGSSYEQYF:TRBJ2-7	CASSDGGSSYEQYF	TRBV13-1,TRBV13-3	TRBJ2-7	8.70676e-05
TCRA	TRAV7N-5:CAVSMVGNNNAPRF:TRAJ43	CAVSMVGNNNAPRF	TRAV7N-5	TRAJ43	0.00042519		TCRB	TRBV13-3:CASRTGNSQNTLYF:TRBJ2-4	CASRTGNSQNTLYF	TRBV13-3	TRBJ2-4	0.000511076			TCRA	TRAV13D-1:CALERAEGADRLTF:TRAJ45	CALERAEGADRLTF	TRAV13D-1	TRAJ45	0.000277953		TCRB	TRBV13-3:CASSDRDTQYF:TRBJ2-5	CASSDRDTQYF	TRBV13-3	TRBJ2-5	8.70636e-05
TCRA	TRAV3D-3:CAVRSSGSWQLIF:TRAJ22	CAVRSSGSWQLIF	TRAV3D-3	TRAJ22	0.00042519		TCRB	TRBV13-1:CASNSQNTLYF:TRBJ2-4	CASNSQNTLYF	TRBV13-1	TRBJ2-4	0.000508433			TCRA	TRAV13D-1:CALEDNYAQGLTF:TRAJ26	CALEDNYAQGLTF	TRAV13D-1	TRAJ26	0.000277953		TCRB	TRBV13-1:CASSDRGNYAEQFF:TRBJ2-1	CASSDRGNYAEQFF	TRBV13-1	TRBJ2-1	8.70595e-05
TCRA	TRAV19:CAAGAWGSNAKLTF:TRAJ42	CAAGAWGSNAKLTF	TRAV19	TRAJ42	0.000424565		TCRB	TRBV13-3:CASSETGWAEQFF:TRBJ2-1	CASSETGWAEQFF	TRBV13-3	TRBJ2-1	0.000505823			TCRA	TRAV16N:CAMRGASSGSWQLIF:TRAJ22	CAMRGASSGSWQLIF	TRAV16N	TRAJ22	0.000277219		TCRB	TRBV13-3:CASRDWGSSYEQYF:TRBJ2-7	CASRDWGSSYEQYF	TRBV13-3	TRBJ2-7	8.373e-05
TCRA	TRAV7-3:CAVSIRYSNNRLTL:TRAJ7	CAVSIRYSNNRLTL	TRAV7-3	TRAJ7	0.00041951		TCRB	TRBV13-3:CASTSGNYNSPLYF:TRBJ1-6	CASTSGNYNSPLYF	TRBV13-3	TRBJ1-6	0.000505823			TCRA	TRAV13-4/DV7:CAMDTGYQNFYF:TRAJ49	CAMDTGYQNFYF	TRAV13-4/DV7	TRAJ49	0.000277219		TCRB	TRBV15:CASRDWGNYAEQFF:TRBJ2-1	CASRDWGNYAEQFF	TRBV15	TRBJ2-1	8.3728e-05
TCRA	TRAV7-6:CAVRNSGGSNYKLTF:TRAJ53	CAVRNSGGSNYKLTF	TRAV7-6	TRAJ53	0.00041951		TCRB	TRBV29:CASSLGGGDTEVFF:TRBJ1-1	CASSLGGGDTEVFF	TRBV29	TRBJ1-1	0.000505807			TCRA	TRAV13D-1:CALEDAEGADRLTF:TRAJ45	CALEDAEGADRLTF	TRAV13D-1	TRAJ45	0.000276484		TCRB	TRBV13-3:CASSGTAYEQYF:TRBJ2-7	CASSGTAYEQYF	TRBV13-3	TRBJ2-7	8.37259e-05
TCRA	TRAV6D-6:CALGENMGYKLTF:TRAJ9	CALGENMGYKLTF	TRAV6D-6	TRAJ9	0.00041951		TCRB	TRBV14:CASSYRGEVFF:TRBJ1-1	CASSYRGEVFF	TRBV14	TRBJ1-1	0.000505288			TCRA	TRAV12D-2:CALSDLDSNYQLIW:TRAJ33	CALSDLDSNYQLIW	TRAV12D-2	TRAJ33	0.000276484		TCRB	TRBV29:CASSPGTTNERLFF:TRBJ1-4	CASSPGTTNERLFF	TRBV29	TRBJ1-4	8.37239e-05
TCRA	TRAV7-5:CARGGNTGKLIF:TRAJ37	CARGGNTGKLIF	TRAV7-5	TRAJ37	0.000418884		TCRB	TRBV29:CASSSSPGTVQDTQYF:TRBJ2-5	CASSSSPGTVQDTQYF	TRBV29	TRBJ2-5	0.000503197			TCRA	TRAV16N:CAMRDNTNTGKLTF:TRAJ27	CAMRDNTNTGKLTF	TRAV16N	TRAJ27	0.000276484		TCRB	TRBV13-3:CASSDGRNSDYTF:TRBJ1-2	CASSDGRNSDYTF	TRBV13-3	TRBJ1-2	8.37239e-05
TCRA	TRAV6-5:CALSAAASSGSWQLIF:TRAJ22	CALSAAASSGSWQLIF	TRAV6-5	TRAJ22	0.000418259		TCRB	TRBV13-2:CASGDARNTLYF:TRBJ2-4	CASGDARNTLYF	TRBV13-2	TRBJ2-4	0.00050318			TCRA	TRAV16N:CAMRASSGSWQLIF:TRAJ22	CAMRASSGSWQLIF	TRAV16N	TRAJ22	0.000272811		TCRB	TRBV13-3:CASRDSSAETLYF:TRBJ2-3	CASRDSSAETLYF	TRBV13-3	TRBJ2-3	8.37239e-05
TCRA	TRAV9N-2:CVLSDNNAGAKLTF:TRAJ39	CVLSDNNAGAKLTF	TRAV9N-2	TRAJ39	0.000417009		TCRB	TRBV15:CASRRTGSVDTLYF:TRBJ2-4	CASRRTGSVDTLYF	TRBV15	TRBJ2-4	0.00050318			TCRA	TRAV6-6,TRAV6D-6:CALGASGSWQLIF:TRAJ22	CALGASGSWQLIF	TRAV6-6,TRAV6D-6	TRAJ22	0.000272028		TCRB	TRBV29:CASSQDTQYF:TRBJ2-5	CASSQDTQYF	TRBV29	TRBJ2-5	8.37239e-05
TCRA	TRAV8D-2:CATEDTNAYKVIF:TRAJ30	CATEDTNAYKVIF	TRAV8D-2	TRAJ30	0.000413204		TCRB	TRBV13-3:CASSAAWASQNTLYF:TRBJ2-4	CASSAAWASQNTLYF	TRBV13-3	TRBJ2-4	0.00050318			TCRA	TRAV8D-2,TRAV8N-2:CATTSSGQKLVF:TRAJ16	CATTSSGQKLVF	TRAV8D-2,TRAV8N-2	TRAJ16	0.000271294		TCRB	TRBV29:CASSRDSQNTLYF:TRBJ2-4	CASSRDSQNTLYF	TRBV29	TRBJ2-4	8.37239e-05
TCRA	TRAV3-1:CAVGTNAYKVIF:TRAJ30	CAVGTNAYKVIF	TRAV3-1	TRAJ30	0.000411954		TCRB	TRBV13-1:CASSETLYNYAEQFF:TRBJ2-1	CASSETLYNYAEQFF	TRBV13-1	TRBJ2-1	0.00050318			TCRA	TRAV10:CAADRGSALGRLHF:TRAJ18	CAADRGSALGRLHF	TRAV10	TRAJ18	0.000270559		TCRB	TRBV13-1:CASSDNRNTEVFF:TRBJ1-1	CASSDNRNTEVFF	TRBV13-1	TRBJ1-1	8.37239e-05
TCRA	TRAV14-1:CAARSNYNVLYF:TRAJ21	CAARSNYNVLYF	TRAV14-1	TRAJ21	0.000411954		TCRB	TRBV5:CASSPDWGDYAEQFF:TRBJ2-1	CASSPDWGDYAEQFF	TRBV5	TRBJ2-1	0.000503148			TCRA	TRAV6D-6:CALGDQSAGNKLTF:TRAJ17	CALGDQSAGNKLTF	TRAV6D-6	TRAJ17	0.000270559		TCRB	TRBV13-1:CASSDAGQDTQYF:TRBJ2-5	CASSDAGQDTQYF	TRBV13-1	TRBJ2-5	8.37239e-05
TCRA	TRAV12-1:CALSDTNAYKVIF:TRAJ30	CALSDTNAYKVIF	TRAV12-1	TRAJ30	0.000411383		TCRB	TRBV13-1:CASSGFQDTQYF:TRBJ2-5	CASSGFQDTQYF	TRBV13-1	TRBJ2-5	0.000503099			TCRA	TRAV6D-6:CALGDPFGSSGNKLIF:TRAJ32	CALGDPFGSSGNKLIF	TRAV6D-6	TRAJ32	0.000270559		TCRB	TRBV13-1:CASSDRYAEQFF:TRBJ2-1	CASSDRYAEQFF	TRBV13-1	TRBJ2-1	8.37239e-05
TCRA	TRAV19:CAAASNSNNRIFF:TRAJ31	CAAASNSNNRIFF	TRAV19	TRAJ31	0.000407524		TCRB	TRBV13-3:CASSDLILDSAETLYF:TRBJ2-3	CASSDLILDSAETLYF	TRBV13-3	TRBJ2-3	0.000500554			TCRA	TRAV9N-2:CVLSANSGTYQRF:TRAJ13	CVLSANSGTYQRF	TRAV9N-2	TRAJ13	0.000269824		TCRB	TRBV29:CASSLGGNSDYTF:TRBJ1-2	CASSLGGNSDYTF	TRBV29	TRBJ1-2	8.37219e-05
TCRA	TRAV8D-2:CATDSGYNKLTF:TRAJ11	CATDSGYNKLTF	TRAV8D-2	TRAJ11	0.000407524		TCRB	TRBV13-3:CASSYRGEVFF:TRBJ1-1	CASSYRGEVFF	TRBV13-3	TRBJ1-1	0.000500003			TCRA	TRAV6D-6:CALGMNYNQGKLIF:TRAJ23	CALGMNYNQGKLIF	TRAV6D-6	TRAJ23	0.000269824		TCRB	TRBV13-3:CASSGTGVEQYF:TRBJ2-7	CASSGTGVEQYF	TRBV13-3	TRBJ2-7	8.37219e-05
TCRA	TRAV7D-3:CAVNSAGNKLTF:TRAJ17	CAVNSAGNKLTF	TRAV7D-3	TRAJ17	0.000406898		TCRB	TRBV1:CTCSADRRDKNYAEQFF:TRBJ2-1	CTCSADRRDKNYAEQFF	TRBV1	TRBJ2-1	0.000497911			TCRA	TRAV13N-1:CAMERSTNTGKLTF:TRAJ27	CAMERSTNTGKLTF	TRAV13N-1	TRAJ27	0.000269824		TCRB	TRBV29:CASSSGQNTEVFF:TRBJ1-1	CASSSGQNTEVFF	TRBV29	TRBJ1-1	8.37219e-05
TCRA	TRAV13D-1:CALDHANSGTYQRF:TRAJ13	CALDHANSGTYQRF	TRAV13D-1	TRAJ13	0.000404453		TCRB	TRBV13-3:CASSDGNSNERLFF:TRBJ1-4	CASSDGNSNERLFF	TRBV13-3	TRBJ1-4	0.000495285			TCRA	TRAV13D-4,TRAV13N-4:CAMDSNNRIFF:TRAJ31	CAMDSNNRIFF	TRAV13D-4,TRAV13N-4	TRAJ31	0.00026909		TCRB	TRBV29:CASSFYEQYF:TRBJ2-7	CASSFYEQYF	TRBV29	TRBJ2-7	8.37219e-05
TCRA	TRAV6D-7:CALAGGYKVVF:TRAJ12	CALAGGYKVVF	TRAV6D-7	TRAJ12	0.000401218		TCRB	TRBV13-3:CASSGQGYEQYF:TRBJ2-7	CASSGQGYEQYF	TRBV13-3	TRBJ2-7	0.000495285			TCRA	TRAV6D-7:CALGDMGYKLTF:TRAJ9	CALGDMGYKLTF	TRAV6D-7	TRAJ9	0.000268355		TCRB	TRBV29:CASSPGTAETLYF:TRBJ2-3	CASSPGTAETLYF	TRBV29	TRBJ2-3	8.37219e-05
TCRA	TRAV12D-2:CALSAYNTNTGKLTF:TRAJ27	CALSAYNTNTGKLTF	TRAV12D-2	TRAJ27	0.000400132		TCRB	TRBV13-3:CASSDGKLSPLYF:TRBJ1-6	CASSDGKLSPLYF	TRBV13-3	TRBJ1-6	0.000492642			TCRA	TRAV12N-3:CALSDRNSNNRIFF:TRAJ31	CALSDRNSNNRIFF	TRAV12N-3	TRAJ31	0.000267621		TCRB	TRBV29:CASSSGQDTQYF:TRBJ2-5	CASSSGQDTQYF	TRBV29	TRBJ2-5	8.37219e-05
TCRA	TRAV8D-2:CATGTGGYKVVF:TRAJ12	CATGTGGYKVVF	TRAV8D-2	TRAJ12	0.000399968		TCRB	TRBV16:CASSLDRAGNTLYF:TRBJ1-3	CASSLDRAGNTLYF	TRBV16	TRBJ1-3	0.000490016			TCRA	TRAV4D-4:CAAEANTGYQNFYF:TRAJ49	CAAEANTGYQNFYF	TRAV4D-4	TRAJ49	0.000266151		TCRB	TRBV13-1:CASSDWGQNTLYF:TRBJ2-4	CASSDWGQNTLYF	TRBV13-1	TRBJ2-4	8.37219e-05
TCRA	TRAV8-1:CATENYNQGKLIF:TRAJ23	CATENYNQGKLIF	TRAV8-1	TRAJ23	0.000399968		TCRB	TRBV13-3:CASSPGQSNSPLYF:TRBJ1-6	CASSPGQSNSPLYF	TRBV13-3	TRBJ1-6	0.000490016			TCRA	TRAV13D-1:CAWNSNNRIFF:TRAJ31	CAWNSNNRIFF	TRAV13D-1	TRAJ31	0.000266151		TCRB	TRBV12-1:CASSLTGGYEQYF:TRBJ2-7	CASSLTGGYEQYF	TRBV12-1	TRBJ2-7	8.37199e-05
TCRA	TRAV7-5:CAVTTASLGKLQF:TRAJ24	CAVTTASLGKLQF	TRAV7-5	TRAJ24	0.000398093		TCRB	TRBV16:CASSSFGAYAEQFF:TRBJ2-1	CASSSFGAYAEQFF	TRBV16	TRBJ2-1	0.000489951			TCRA	TRAV13N-3:CAMERPNYNVLYF:TRAJ21	CAMERPNYNVLYF	TRAV13N-3	TRAJ21	0.000263899		TCRB	TRBV13-2:CASGDSGGAETLYF:TRBJ2-3	CASGDSGGAETLYF	TRBV13-2	TRBJ2-3	8.37199e-05
TCRA	TRAV13D-1:CALNSNNRIFF:TRAJ31	CALNSNNRIFF	TRAV13D-1	TRAJ31	0.000398093		TCRB	TRBV13-2:CASGDALGVDTQYF:TRBJ2-5	CASGDALGVDTQYF	TRBV13-2	TRBJ2-5	0.000487373			TCRA	TRAV6-7/DV9:CALSDRAGYQNFYF:TRAJ49	CALSDRAGYQNFYF	TRAV6-7/DV9	TRAJ49	0.000263899		TCRB	TRBV29:CASSFRGAETLYF:TRBJ2-3	CASSFRGAETLYF	TRBV29	TRBJ2-3	8.37199e-05
TCRA	TRAV6D-6:CAPTGYQNFYF:TRAJ49	CAPTGYQNFYF	TRAV6D-6	TRAJ49	0.000395538		TCRB	TRBV13-3:CASSDTGEEQYF:TRBJ2-7	CASSDTGEEQYF	TRBV13-3	TRBJ2-7	0.000484747			TCRA	TRAV9N-3:CAVSMGRGSALGRLHF:TRAJ18	CAVSMGRGSALGRLHF	TRAV9N-3	TRAJ18	0.000263899		TCRB	TRBV29:CASSLGGQDTQYF:TRBJ2-5	CASSLGGQDTQYF	TRBV29	TRBJ2-5	8.37199e-05
TCRA	TRAV4D-3:CAAHSNNRIFF:TRAJ31	CAAHSNNRIFF	TRAV4D-3	TRAJ31	0.000395538		TCRB	TRBV14:CASSFGNYNSPLYF:TRBJ1-6	CASSFGNYNSPLYF	TRBV14	TRBJ1-6	0.000484747			TCRA	TRAV9N-3:CAFSSGGNYKPTF:TRAJ6	CAFSSGGNYKPTF	TRAV9N-3	TRAJ6	0.000263899		TCRB	TRBV29:CASSPGQKNTLYF:TRBJ2-4	CASSPGQKNTLYF	TRBV29	TRBJ2-4	8.37199e-05
TCRA	TRAV7-5:CAVSILDYAQGLTF:TRAJ26	CAVSILDYAQGLTF	TRAV7-5	TRAJ26	0.000395538		TCRB	TRBV1:CTCSGTGGNYAEQFF:TRBJ2-1	CTCSGTGGNYAEQFF	TRBV1	TRBJ2-1	0.000484731			TCRA	TRAV9N-2:CVLRPNYNVLYF:TRAJ21	CVLRPNYNVLYF	TRAV9N-2	TRAJ21	0.000263899		TCRB	TRBV29:CASSPGQYTEVFF:TRBJ1-1	CASSPGQYTEVFF	TRBV29	TRBJ1-1	8.37199e-05
TCRA	TRAV9N-2:CVLSARDYAQGLTF:TRAJ26	CVLSARDYAQGLTF	TRAV9N-2	TRAJ26	0.000395538		TCRB	TRBV13-1:CASSDGGSGNTLYF:TRBJ1-3	CASSDGGSGNTLYF	TRBV13-1	TRBJ1-3	0.000484731			TCRA	TRAV7N-5:CAVIHDTNAYKVIF:TRAJ30	CAVIHDTNAYKVIF	TRAV7N-5	TRAJ30	0.000263899		TCRB	TRBV13-1:CASSDAAEQFF:TRBJ2-1	CASSDAAEQFF	TRBV13-1	TRBJ2-1	8.37199e-05
TCRA	TRAV13D-1:CALASSNTNKVVF:TRAJ34	CALASSNTNKVVF	TRAV13D-1	TRAJ34	0.000394912		TCRB	TRBV29:CASSLYPGQGEQYF:TRBJ2-7	CASSLYPGQGEQYF	TRBV29	TRBJ2-7	0.000482105			TCRA	TRAV9-1:CAVSDLITGNTGKLIF:TRAJ37	CAVSDLITGNTGKLIF	TRAV9-1	TRAJ37	0.000263899		TCRB	TRBV29:CASSLSKYEQYF:TRBJ2-7	CASSLSKYEQYF	TRBV29	TRBJ2-7	8.37178e-05
TCRA	TRAV13D-1:CALGDRNNYAQGLTF:TRAJ26	CALGDRNNYAQGLTF	TRAV13D-1	TRAJ26	0.000394912		TCRB	TRBV13-3:CASSASAETLYF:TRBJ2-3	CASSASAETLYF	TRBV13-3	TRBJ2-3	0.000482088			TCRA	TRAV7-5:CAVSGTGGNNKLTF:TRAJ56	CAVSGTGGNNKLTF	TRAV7-5	TRAJ56	0.000263899		TCRB	TRBV29:CASSLSRYEQYF:TRBJ2-7	CASSLSRYEQYF	TRBV29	TRBJ2-7	8.37178e-05
TCRA	TRAV9D-3:CAVRGTGGYKVVF:TRAJ12	CAVRGTGGYKVVF	TRAV9D-3	TRAJ12	0.000393037		TCRB	TRBV15:CASSPDWGLNYAEQFF:TRBJ2-1	CASSPDWGLNYAEQFF	TRBV15	TRBJ2-1	0.000479478			TCRA	TRAV6-3:CAMRHDSGYNKLTF:TRAJ11	CAMRHDSGYNKLTF	TRAV6-3	TRAJ11	0.000263899		TCRB	TRBV12-1:CASSLGQNSDYTF:TRBJ1-2	CASSLGQNSDYTF	TRBV12-1	TRBJ1-2	8.37178e-05
TCRA	TRAV13N-3:CAMEHTGNYKYVF:TRAJ40	CAMEHTGNYKYVF	TRAV13N-3	TRAJ40	0.000389232		TCRB	TRBV1:CTCSARTGVAEVFF:TRBJ1-1	CTCSARTGVAEVFF	TRBV1	TRBJ1-1	0.000479478			TCRA	TRAV6D-6:CALGDPSNYNVLYF:TRAJ21	CALGDPSNYNVLYF	TRAV6D-6	TRAJ21	0.000263899		TCRB	TRBV13-3:CASSESYEQYF:TRBJ2-7	CASSESYEQYF	TRBV13-3	TRBJ2-7	8.37158e-05
TCRA	TRAV8D-2,TRAV8N-2:CATVASGSWQLIF:TRAJ22	CATVASGSWQLIF	TRAV8D-2,TRAV8N-2	TRAJ22	0.000389232		TCRB	TRBV29:CASSLGTAETLYF:TRBJ2-3	CASSLGTAETLYF	TRBV29	TRBJ2-3	0.000476836			TCRA	TRAV6D-6:CALGDLGTNTGKLTF:TRAJ27	CALGDLGTNTGKLTF	TRAV6D-6	TRAJ27	0.000263899		TCRB	TRBV19:CASSDTGQLYF:TRBJ2-2	CASSDTGQLYF	TRBV19	TRBJ2-2	8.03802e-05
TCRA	TRAV6D-7:CALGEANSAGNKLTF:TRAJ17	CALGEANSAGNKLTF	TRAV6D-7	TRAJ17	0.000389232		TCRB	TRBV29:CASSLTQGMDTQYF:TRBJ2-5	CASSLTQGMDTQYF	TRBV29	TRBJ2-5	0.000476836			TCRA	TRAV6D-6:CALGETTASLGKLQF:TRAJ24	CALGETTASLGKLQF	TRAV6D-6	TRAJ24	0.000263165		TCRB	TRBV13-1:CASSDGTANSDYTF:TRBJ1-2	CASSDGTANSDYTF	TRBV13-1	TRBJ1-2	8.03782e-05
TCRA	TRAV13D-1:CALDGTNAYKVIF:TRAJ30	CALDGTNAYKVIF	TRAV13D-1	TRAJ30	0.000387982		TCRB	TRBV13-2:CASGGQNANSDYTF:TRBJ1-2	CASGGQNANSDYTF	TRBV13-2	TRBJ1-2	0.000471567			TCRA	TRAV6D-6:CALGDRSNYNVLYF:TRAJ21	CALGDRSNYNVLYF	TRAV6D-6	TRAJ21	0.000263165		TCRB	TRBV13-1:CASSPGQGTEVFF:TRBJ1-1	CASSPGQGTEVFF	TRBV13-1	TRBJ1-1	8.03762e-05
TCRA	TRAV6-5:CALSDTSGSWQLIF:TRAJ22	CALSDTSGSWQLIF	TRAV6-5	TRAJ22	0.000384911		TCRB	TRBV13-3:CASSDRDWGDYAEQFF:TRBJ2-1	CASSDRDWGDYAEQFF	TRBV13-3	TRBJ2-1	0.000471567			TCRA	TRAV3-1:CAVRYQGGRALIF:TRAJ15	CAVRYQGGRALIF	TRAV3-1	TRAJ15	0.000263165		TCRB	TRBV29:CASSLGRGDTQYF:TRBJ2-5	CASSLGRGDTQYF	TRBV29	TRBJ2-5	8.03741e-05
TCRA	TRAV3-3:CAVQVYGSSGNKLIF:TRAJ32	CAVQVYGSSGNKLIF	TRAV3-3	TRAJ32	0.000382926		TCRB	TRBV29:CASSPRTASYNSPLYF:TRBJ1-6	CASSPRTASYNSPLYF	TRBV29	TRBJ1-6	0.000471567			TCRA	TRAV13-2:CAIDPNSAGNKLTF:TRAJ17	CAIDPNSAGNKLTF	TRAV13-2	TRAJ17	0.00026243		TCRB	TRBV29:CASSLFEQYF:TRBJ2-7	CASSLFEQYF	TRBV29	TRBJ2-7	8.03741e-05
TCRA	TRAV3D-3:CAVRITGNTGKLIF:TRAJ37	CAVRITGNTGKLIF	TRAV3D-3	TRAJ37	0.000382926		TCRB	TRBV1:CTCSADLVPYEQYF:TRBJ2-7	CTCSADLVPYEQYF	TRBV1	TRBJ2-7	0.000471567			TCRA	TRAV6D-6:CALGDRDNNNAPRF:TRAJ43	CALGDRDNNNAPRF	TRAV6D-6	TRAJ43	0.00026243		TCRB	TRBV13-3:CASSDKNSDYTF:TRBJ1-2	CASSDKNSDYTF	TRBV13-3	TRBJ1-2	8.03741e-05
TCRA	TRAV8N-2:CATHDTNAYKVIF:TRAJ30	CATHDTNAYKVIF	TRAV8N-2	TRAJ30	0.000382926		TCRB	TRBV20:CGARTGNTGQLYF:TRBJ2-2	CGARTGNTGQLYF	TRBV20	TRBJ2-2	0.00046894			TCRA	TRAV13D-4,TRAV13N-4:CARNYAQGLTF:TRAJ26	CARNYAQGLTF	TRAV13D-4,TRAV13N-4	TRAJ26	0.00026243		TCRB	TRBV13-3,TRBV13-1:CASSDAYAEQFF:TRBJ2-1	CASSDAYAEQFF	TRBV13-3,TRBV13-1	TRBJ2-1	8.03741e-05
TCRA	TRAV3D-3:CAVSHNYAQGLTF:TRAJ26	CAVSHNYAQGLTF	TRAV3D-3	TRAJ26	0.000382301		TCRB	TRBV4:CASSLGQGYNSPLYF:TRBJ1-6	CASSLGQGYNSPLYF	TRBV4	TRBJ1-6	0.000466298			TCRA	TRAV9N-2:CVLSDNYAQGLTF:TRAJ26	CVLSDNYAQGLTF	TRAV9N-2	TRAJ26	0.00026243		TCRB	TRBV13-1:CASSERNTEVFF:TRBJ1-1	CASSERNTEVFF	TRBV13-1	TRBJ1-1	8.03721e-05
TCRA	TRAV13D-1:CAPYQGGRALIF:TRAJ15	CAPYQGGRALIF	TRAV13D-1	TRAJ15	0.000381676		TCRB	TRBV19:CASMDRSYNSPLYF:TRBJ1-6	CASMDRSYNSPLYF	TRBV19	TRBJ1-6	0.000466281			TCRA	TRAV16N:CAMREGYAQGLTF:TRAJ26	CAMREGYAQGLTF	TRAV16N	TRAJ26	0.000261695		TCRB	TRBV29:CASSLKNTEVFF:TRBJ1-1	CASSLKNTEVFF	TRBV29	TRBJ1-1	8.03721e-05
TCRA	TRAV10:CAASSGSWQLIF:TRAJ22	CAASSGSWQLIF	TRAV10	TRAJ22	0.000372925		TCRB	TRBV15:CASRLDSSGNTLYF:TRBJ1-3	CASRLDSSGNTLYF	TRBV15	TRBJ1-3	0.000463671			TCRA	TRAV6D-6:CALASNTNKVVF:TRAJ34	CALASNTNKVVF	TRAV6D-6	TRAJ34	0.000261695		TCRB	TRBV19:CASSMRNTEVFF:TRBJ1-1	CASSMRNTEVFF	TRBV19	TRBJ1-1	8.03721e-05
TCRA	TRAV21/DV12:CILREIASSSFSKLVF:TRAJ50	CILREIASSSFSKLVF	TRAV21/DV12	TRAJ50	0.000371566		TCRB	TRBV29:CASSSGQGDTEVFF:TRBJ1-1	CASSSGQGDTEVFF	TRBV29	TRBJ1-1	0.000463671			TCRA	TRAV7N-5:CAANTGYQNFYF:TRAJ49	CAANTGYQNFYF	TRAV7N-5	TRAJ49	0.000260226		TCRB	TRBV12-1:CASSLVEQYF:TRBJ2-7	CASSLVEQYF	TRBV12-1	TRBJ2-7	8.03721e-05
TCRA	TRAV7N-5:CAPKGTNTGKLTF:TRAJ27	CAPKGTNTGKLTF	TRAV7N-5	TRAJ27	0.000371566		TCRB	TRBV13-1:CASSGETLYF:TRBJ2-3	CASSGETLYF	TRBV13-1	TRBJ2-3	0.000458386			TCRA	TRAV6D-6:CALGDSNYNVLYF:TRAJ21	CALGDSNYNVLYF	TRAV6D-6	TRAJ21	0.000260226		TCRB	TRBV29:CASSPGSYAEQFF:TRBJ2-1	CASSPGSYAEQFF	TRBV29	TRBJ2-1	8.03721e-05
TCRA	TRAV8N-2:CATDDNYAQGLTF:TRAJ26	CATDDNYAQGLTF	TRAV8N-2	TRAJ26	0.000371566		TCRB	TRBV17:CASSSRDRGTYEQYF:TRBJ2-7	CASSSRDRGTYEQYF	TRBV17	TRBJ2-7	0.000458386			TCRA	TRAV13-2:CAIASSSFSKLVF:TRAJ50	CAIASSSFSKLVF	TRAV13-2	TRAJ50	0.000260226		TCRB	TRBV12-1:CASSLGSSYEQYF:TRBJ2-7	CASSLGSSYEQYF	TRBV12-1	TRBJ2-7	8.03721e-05
TCRA	TRAV12D-2:CAFWYAQGLTF:TRAJ26	CAFWYAQGLTF	TRAV12D-2	TRAJ26	0.000371566		TCRB	TRBV13-1:CASRGRGAETLYF:TRBJ2-3	CASRGRGAETLYF	TRBV13-1	TRBJ2-3	0.00045576			TCRA	TRAV6D-6:CALANSGTYQRF:TRAJ13	CALANSGTYQRF	TRAV6D-6	TRAJ13	0.000258757		TCRB	TRBV13-1:CASSGLGSAETLYF:TRBJ2-3	CASSGLGSAETLYF	TRBV13-1	TRBJ2-3	8.03721e-05
TCRA	TRAV3D-3:CAVSAPSNTNKVVF:TRAJ34	CAVSAPSNTNKVVF	TRAV3D-3	TRAJ34	0.000371566		TCRB	TRBV15:CASLTGAETLYF:TRBJ2-3	CASLTGAETLYF	TRBV15	TRBJ2-3	0.00045576			TCRA	TRAV12D-2:CALSENTNTGKLTF:TRAJ27	CALSENTNTGKLTF	TRAV12D-2	TRAJ27	0.000257288		TCRB	TRBV13-3:CASSDQNTEVFF:TRBJ1-1	CASSDQNTEVFF	TRBV13-3	TRBJ1-1	8.03721e-05
TCRA	TRAV6D-7:CALGEPQGGRALIF:TRAJ15	CALGEPQGGRALIF	TRAV6D-7	TRAJ15	0.00037094		TCRB	TRBV13-2:CASGQNTLYF:TRBJ2-4	CASGQNTLYF	TRBV13-2	TRBJ2-4	0.000453133			TCRA	TRAV12N-3:CALASSGSWQLIF:TRAJ22	CALASSGSWQLIF	TRAV12N-3	TRAJ22	0.000256553		TCRB	TRBV13-3:CASRTGGYEQYF:TRBJ2-7	CASRTGGYEQYF	TRBV13-3	TRBJ2-7	8.03721e-05
TCRA	TRAV6-7/DV9:CALSSNTNKVVF:TRAJ34	CALSSNTNKVVF	TRAV6-7/DV9	TRAJ34	0.000370315		TCRB	TRBV5:CASSQDMGTGGYEQYF:TRBJ2-7	CASSQDMGTGGYEQYF	TRBV5	TRBJ2-7	0.000453133			TCRA	TRAV12N-3:CALSDRHQGGRALIF:TRAJ15	CALSDRHQGGRALIF	TRAV12N-3	TRAJ15	0.00025577		TCRB	TRBV13-3:CASSDGGANSDYTF:TRBJ1-2	CASSDGGANSDYTF	TRBV13-3	TRBJ1-2	8.03721e-05
TCRA	TRAV12D-2:CALSPGNTGKLIF:TRAJ37	CALSPGNTGKLIF	TRAV12D-2	TRAJ37	0.000370315		TCRB	TRBV15:CASSRDWGANYAEQFF:TRBJ2-1	CASSRDWGANYAEQFF	TRBV15	TRBJ2-1	0.000453133			TCRA	TRAV6D-6:CALGASYGSSGNKLIF:TRAJ32	CALGASYGSSGNKLIF	TRAV6D-6	TRAJ32	0.00025577		TCRB	TRBV13-1:CASSDAGNQDTQYF:TRBJ2-5	CASSDAGNQDTQYF	TRBV13-1	TRBJ2-5	8.03721e-05
TCRA	TRAV14-1:CAASLSGSFNKLTF:TRAJ4	CAASLSGSFNKLTF	TRAV14-1	TRAJ4	0.000370315		TCRB	TRBV17:CASSLGANTGQLYF:TRBJ2-2	CASSLGANTGQLYF	TRBV17	TRBJ2-2	0.000453117			TCRA	TRAV6D-6:CALVVTGYQNFYF:TRAJ49	CALVVTGYQNFYF	TRAV6D-6	TRAJ49	0.00025577		TCRB	TRBV13-3:CASSEVQNTEVFF:TRBJ1-1	CASSEVQNTEVFF	TRBV13-3	TRBJ1-1	8.03701e-05
TCRA	TRAV14-1:CAASGYNQGKLIF:TRAJ23	CAASGYNQGKLIF	TRAV14-1	TRAJ23	0.000370315		TCRB	TRBV15:CASSSGTGREQYF:TRBJ2-7	CASSSGTGREQYF	TRBV15	TRBJ2-7	0.000453117			TCRA	TRAV9N-3:CAVIMSNYNVLYF:TRAJ21	CAVIMSNYNVLYF	TRAV9N-3	TRAJ21	0.00025577		TCRB	TRBV29:CASSLPWTGDEQYF:TRBJ2-7	CASSLPWTGDEQYF	TRBV29	TRBJ2-7	8.03701e-05
TCRA	TRAV6D-7:CALGDPNSNNRIFF:TRAJ31	CALGDPNSNNRIFF	TRAV6D-7	TRAJ31	0.000370315		TCRB	TRBV15:CASSLRDAEQFF:TRBJ2-1	CASSLRDAEQFF	TRBV15	TRBJ2-1	0.000453117			TCRA	TRAV9N-3:CAVSSSGSWQLIF:TRAJ22	CAVSSSGSWQLIF	TRAV9N-3	TRAJ22	0.00025577		TCRB	TRBV29:CASSLRQYEQYF:TRBJ2-7	CASSLRQYEQYF	TRBV29	TRBJ2-7	8.03701e-05
TCRA	TRAV10:CAASWGRIFF:TRAJ31	CAASWGRIFF	TRAV10	TRAJ31	0.000369745		TCRB	TRBV4:CASSSGLGNTLYF:TRBJ2-4	CASSSGLGNTLYF	TRBV4	TRBJ2-4	0.000453117			TCRA	TRAV3D-3:CAVSATASLGKLQF:TRAJ24	CAVSATASLGKLQF	TRAV3D-3	TRAJ24	0.00025577		TCRB	TRBV29:CASSPDNYEQYF:TRBJ2-7	CASSPDNYEQYF	TRBV29	TRBJ2-7	8.03701e-05
TCRA	TRAV10:CAASSTTASLGKLQF:TRAJ24	CAASSTTASLGKLQF	TRAV10	TRAJ24	0.00036969		TCRB	TRBV13-1:CASSDRVQDTQYF:TRBJ2-5	CASSDRVQDTQYF	TRBV13-1	TRBJ2-5	0.000453052			TCRA	TRAV16N:CAMREITGNTGKLIF:TRAJ37	CAMREITGNTGKLIF	TRAV16N	TRAJ37	0.00025577		TCRB	TRBV13-3:CASSPGEAEQFF:TRBJ2-1	CASSPGEAEQFF	TRBV13-3	TRBJ2-1	8.03701e-05
TCRA	TRAV8D-2:CASGTGGYKVVF:TRAJ12	CASGTGGYKVVF	TRAV8D-2	TRAJ12	0.00036526		TCRB	TRBV13-3:CASSAGTGGVFF:TRBJ1-1	CASSAGTGGVFF	TRBV13-3	TRBJ1-1	0.000450491			TCRA	TRAV6D-6:CALGDPLSSGSWQLIF:TRAJ22	CALGDPLSSGSWQLIF	TRAV6D-6	TRAJ22	0.00025577		TCRB	TRBV29:CASSSGANTEVFF:TRBJ1-1	CASSSGANTEVFF	TRBV29	TRBJ1-1	8.03701e-05
TCRA	TRAV4D-3:CAADEDSNYQLIW:TRAJ33	CAADEDSNYQLIW	TRAV4D-3	TRAJ33	0.00036526		TCRB	TRBV13-3:CASTTDSGNTLYF:TRBJ1-3	CASTTDSGNTLYF	TRBV13-3	TRBJ1-3	0.000447864			TCRA	TRAV6D-6:CALGDQSSGSWQLIF:TRAJ22	CALGDQSSGSWQLIF	TRAV6D-6	TRAJ22	0.000255036		TCRB	TRBV17:CASSSQPNSDYTF:TRBJ1-2	CASSSQPNSDYTF	TRBV17	TRBJ1-2	8.03701e-05
TCRA	TRAV8D-2,TRAV8N-2:CATPSSGSWQLIF:TRAJ22	CATPSSGSWQLIF	TRAV8D-2,TRAV8N-2	TRAJ22	0.000364635		TCRB	TRBV13-1:CASSEGDTQYF:TRBJ2-5	CASSEGDTQYF	TRBV13-1	TRBJ2-5	0.000447816			TCRA	TRAV6D-6,TRAV6N-6:CALSLNMGYKLTF:TRAJ9	CALSLNMGYKLTF	TRAV6D-6,TRAV6N-6	TRAJ9	0.000255036		TCRB	TRBV29:CASSSSYEQYF:TRBJ2-7	CASSSSYEQYF	TRBV29	TRBJ2-7	8.03701e-05
TCRA	TRAV12D-2:CALSGSFNKLTF:TRAJ4	CALSGSFNKLTF	TRAV12D-2	TRAJ4	0.000364174		TCRB	TRBV17:CASSRTGTGLYEQYF:TRBJ2-7	CASSRTGTGLYEQYF	TRBV17	TRBJ2-7	0.000442595			TCRA	TRAV6D-6,TRAV6D-7:CALGETNSAGNKLTF:TRAJ17	CALGETNSAGNKLTF	TRAV6D-6,TRAV6D-7	TRAJ17	0.000255036		TCRB	TRBV29:CASSVDGNNSPLYF:TRBJ1-6	CASSVDGNNSPLYF	TRBV29	TRBJ1-6	8.03701e-05
TCRA	TRAV13D-1:CALTLTGNTGKLIF:TRAJ37	CALTLTGNTGKLIF	TRAV13D-1	TRAJ37	0.00036401		TCRB	TRBV13-3:CASSEGGGNSPLYF:TRBJ1-6	CASSEGGGNSPLYF	TRBV13-3	TRBJ1-6	0.000442579			TCRA	TRAV7-5:CAVRNYAQGLTF:TRAJ26	CAVRNYAQGLTF	TRAV7-5	TRAJ26	0.000255036		TCRB	TRBV31:CAWSLDDRDNERLFF:TRBJ1-4	CAWSLDDRDNERLFF	TRBV31	TRBJ1-4	8.03701e-05
TCRA	TRAV6D-6:CALGDNVGDNSKLIW:TRAJ38	CALGDNVGDNSKLIW	TRAV6D-6	TRAJ38	0.000363385		TCRB	TRBV4:CASSFSYEQYF:TRBJ2-7	CASSFSYEQYF	TRBV4	TRBJ2-7	0.000442417			TCRA	TRAV16:CAMREDQGGRALIF:TRAJ15	CAMREDQGGRALIF	TRAV16	TRAJ15	0.000255036		TCRB	TRBV30:CSGTANTEVFF:TRBJ1-1	CSGTANTEVFF	TRBV30	TRBJ1-1	8.03701e-05
TCRA	TRAV12N-3:CALKTGSGGKLTL:TRAJ44	CALKTGSGGKLTL	TRAV12N-3	TRAJ44	0.00035958		TCRB	TRBV29:CASSLGTGSERLFF:TRBJ1-4	CASSLGTGSERLFF	TRBV29	TRBJ1-4	0.000439969			TCRA	TRAV12N-3:CALSDRYSNNRLTL:TRAJ7	CALSDRYSNNRLTL	TRAV12N-3	TRAJ7	0.000254301		TCRB	TRBV30:CSSRRGREQYF:TRBJ2-7	CSSRRGREQYF	TRBV30	TRBJ2-7	8.03701e-05
TCRA	TRAV16N:CAMREGLDSNYQLIW:TRAJ33	CAMREGLDSNYQLIW	TRAV16N	TRAJ33	0.00035958		TCRB	TRBV12-1:CASSLEDNYEQYF:TRBJ2-7	CASSLEDNYEQYF	TRBV12-1	TRBJ2-7	0.00043992			TCRA	TRAV6D-6:CALGDRDTGNYKYVF:TRAJ40	CALGDRDTGNYKYVF	TRAV6D-6	TRAJ40	0.000254301		TCRB	TRBV13-1:CASSDAPNSDYTF:TRBJ1-2	CASSDAPNSDYTF	TRBV13-1	TRBJ1-2	8.03701e-05
TCRA	TRAV14-1:CAASEGDAQGLTF:TRAJ26	CAASEGDAQGLTF	TRAV14-1	TRAJ26	0.00035958		TCRB	TRBV13-3:CASSDGSYNSPLYF:TRBJ1-6	CASSDGSYNSPLYF	TRBV13-3	TRBJ1-6	0.000437359			TCRA	TRAV13N-1:CAMERPQGGRALIF:TRAJ15	CAMERPQGGRALIF	TRAV13N-1	TRAJ15	0.000254301		TCRB	TRBV13-1:CASSDRGGYAEQFF:TRBJ2-1	CASSDRGGYAEQFF	TRBV13-1	TRBJ2-1	8.03701e-05
TCRA	TRAV6D-6:CALVMATGGNNKLTF:TRAJ56	CALVMATGGNNKLTF	TRAV6D-6	TRAJ56	0.000358954		TCRB	TRBV29:CASKGSYEQYF:TRBJ2-7	CASKGSYEQYF	TRBV29	TRBJ2-7	0.000437326			TCRA	TRAV13D-1:CALGNYAQGLTF:TRAJ26	CALGNYAQGLTF	TRAV13D-1	TRAJ26	0.000254301		TCRB	TRBV13-3:CASSDWGREQYF:TRBJ2-7	CASSDWGREQYF	TRBV13-3	TRBJ2-7	8.03701e-05
TCRA	TRAV16:CAMQDYSNNRLTL:TRAJ7	CAMQDYSNNRLTL	TRAV16	TRAJ7	0.000358954		TCRB	TRBV13-1:CASSDAGTEGLYF:TRBJ1-6	CASSDAGTEGLYF	TRBV13-1	TRBJ1-6	0.0004347			TCRA	TRAV13N-4:CAMDSAGNKLTF:TRAJ17	CAMDSAGNKLTF	TRAV13N-4	TRAJ17	0.000254301		TCRB	TRBV13-1,TRBV13-3:CASSDGANTEVFF:TRBJ1-1	CASSDGANTEVFF	TRBV13-1,TRBV13-3	TRBJ1-1	8.03701e-05
TCRA	TRAV12D-2:CALRTSGGNYKPTF:TRAJ6	CALRTSGGNYKPTF	TRAV12D-2	TRAJ6	0.000358493		TCRB	TRBV13-2:CASGPTGPGQLYF:TRBJ2-2	CASGPTGPGQLYF	TRBV13-2	TRBJ2-2	0.000432057			TCRA	TRAV7-5:CAVSNYAQGLTF:TRAJ26	CAVSNYAQGLTF	TRAV7-5	TRAJ26	0.000254301		TCRB	TRBV13-1:CASSDRGTEVFF:TRBJ1-1	CASSDRGTEVFF	TRBV13-1	TRBJ1-1	8.03681e-05
TCRA	TRAV13D-4,TRAV13N-4:CAMEGTNSAGNKLTF:TRAJ17	CAMEGTNSAGNKLTF	TRAV13D-4,TRAV13N-4	TRAJ17	0.000357704		TCRB	TRBV13-1:CASSDQGDTQYF:TRBJ2-5	CASSDQGDTQYF	TRBV13-1	TRBJ2-5	0.000432057			TCRA	TRAV13D-1:CALDLTGANTGKLTF:TRAJ52	CALDLTGANTGKLTF	TRAV13D-1	TRAJ52	0.000253566		TCRB	TRBV13-3:CASSDWGGAEQFF:TRBJ2-1	CASSDWGGAEQFF	TRBV13-3	TRBJ2-1	8.03661e-05
TCRA	TRAV6-1:CVLGPTGSWQLIF:TRAJ22	CVLGPTGSWQLIF	TRAV6-1	TRAJ22	0.000353274		TCRB	TRBV12-1:CASSLRENQDTQYF:TRBJ2-5	CASSLRENQDTQYF	TRBV12-1	TRBJ2-5	0.000432057			TCRA	TRAV6-6,TRAV6D-6:CALGANYGNEKITF:TRAJ48	CALGANYGNEKITF	TRAV6-6,TRAV6D-6	TRAJ48	0.000253566		TCRB	TRBV13-3:CASSEGGTEVFF:TRBJ1-1	CASSEGGTEVFF	TRBV13-3	TRBJ1-1	8.03661e-05
TCRA	TRAV16:CAMRASNNRIFF:TRAJ31	CAMRASNNRIFF	TRAV16	TRAJ31	0.000353274		TCRB	TRBV13-3:CASSYGINSDYTF:TRBJ1-2	CASSYGINSDYTF	TRBV13-3	TRBJ1-2	0.000432057			TCRA	TRAV12N-3:CALSDNNYAQGLTF:TRAJ26	CALSDNNYAQGLTF	TRAV12N-3	TRAJ26	0.000253566		TCRB	TRBV29:CASRDWGSSYEQYF:TRBJ2-7	CASRDWGSSYEQYF	TRBV29	TRBJ2-7	7.70365e-05
TCRA	TRAV3D-3:CAVSASQGGRALIF:TRAJ15	CAVSASQGGRALIF	TRAV3D-3	TRAJ15	0.000351399		TCRB	TRBV15:CASKSETGDNQAPLF:TRBJ1-5	CASKSETGDNQAPLF	TRBV15	TRBJ1-5	0.000432041			TCRA	TRAV13D-1:CALEPTNAYKVIF:TRAJ30	CALEPTNAYKVIF	TRAV13D-1	TRAJ30	0.000253566		TCRB	TRBV13-3:CASSNYAEQFF:TRBJ2-1	CASSNYAEQFF	TRBV13-3	TRBJ2-1	7.70284e-05
TCRA	TRAV19:CAAGANYGNEKITF:TRAJ48	CAAGANYGNEKITF	TRAV19	TRAJ48	0.000350774		TCRB	TRBV5:CASSQDLGDTQYF:TRBJ2-5	CASSQDLGDTQYF	TRBV5	TRBJ2-5	0.000432041			TCRA	TRAV13N-1:CAMEDTNAYKVIF:TRAJ30	CAMEDTNAYKVIF	TRAV13N-1	TRAJ30	0.000253566		TCRB	TRBV13-3:CASRNTGQLYF:TRBJ2-2	CASRNTGQLYF	TRBV13-3	TRBJ2-2	7.70264e-05
TCRA	TRAV16N:CAMRASSGSWQLIF:TRAJ22	CAMRASSGSWQLIF	TRAV16N	TRAJ22	0.000350149		TCRB	TRBV19:CASSMGEQYF:TRBJ2-7	CASSMGEQYF	TRBV19	TRBJ2-7	0.000431863			TCRA	TRAV12D-2:CALGYAQGLTF:TRAJ26	CALGYAQGLTF	TRAV12D-2	TRAJ26	0.000253566		TCRB	TRBV13-1:CASSDSGGSAETLYF:TRBJ2-3	CASSDSGGSAETLYF	TRBV13-1	TRBJ2-3	7.70264e-05
TCRA	TRAV21/DV12:CILRVEGQGTGSKLSF:TRAJ58	CILRVEGQGTGSKLSF	TRAV21/DV12	TRAJ58	0.000347594		TCRB	TRBV13-3:CASSGLGDANTGQLYF:TRBJ2-2	CASSGLGDANTGQLYF	TRBV13-3	TRBJ2-2	0.000429415			TCRA	TRAV12D-2:CALDSNNRIFF:TRAJ31	CALDSNNRIFF	TRAV12D-2	TRAJ31	0.000251363		TCRB	TRBV15:CASSLNTGQLYF:TRBJ2-2	CASSLNTGQLYF	TRBV15	TRBJ2-2	7.70264e-05
TCRA	TRAV4D-4:CAAEGGYGNEKITF:TRAJ48	CAAEGGYGNEKITF	TRAV4D-4	TRAJ48	0.000347594		TCRB	TRBV29:CASSPGQGWDTLYF:TRBJ1-3	CASSPGQGWDTLYF	TRBV29	TRBJ1-3	0.000429415			TCRA	TRAV2:CIVTDRAGGYKVVF:TRAJ12	CIVTDRAGGYKVVF	TRAV2	TRAJ12	0.000248376		TCRB	TRBV29:CASSSNSDYTF:TRBJ1-2	CASSSNSDYTF	TRBV29	TRBJ1-2	7.70244e-05
TCRA	TRAV12D-2:CALSPTGKLTF:TRAJ27	CALSPTGKLTF	TRAV12D-2	TRAJ27	0.000347594		TCRB	TRBV30:CSTGTGENTGQLYF:TRBJ2-2	CSTGTGENTGQLYF	TRBV30	TRBJ2-2	0.000429415			TCRA	TRAV15D-2/DV6D-2:CALSASNTNKVVF:TRAJ34	CALSASNTNKVVF	TRAV15D-2/DV6D-2	TRAJ34	0.000248376		TCRB	TRBV12-1,TRBV12-2:CASSLGAEQFF:TRBJ2-1	CASSLGAEQFF	TRBV12-1,TRBV12-2	TRBJ2-1	7.70244e-05
TCRA	TRAV5D-4:CAASGNYAQGLTF:TRAJ26	CAASGNYAQGLTF	TRAV5D-4	TRAJ26	0.000347594		TCRB	TRBV29:CASRTGEYAEQFF:TRBJ2-1	CASRTGEYAEQFF	TRBV29	TRBJ2-1	0.000429398			TCRA	TRAV8D-2:CATEGNYAQGLTF:TRAJ26	CATEGNYAQGLTF	TRAV8D-2	TRAJ26	0.000248376		TCRB	TRBV13-3:CASSEGNTLYF:TRBJ2-4	CASSEGNTLYF	TRBV13-3	TRBJ2-4	7.70244e-05
TCRA	TRAV14-1:CAASPNNRIFF:TRAJ31	CAASPNNRIFF	TRAV14-1	TRAJ31	0.000347594		TCRB	TRBV13-2:CASGDAASAETLYF:TRBJ2-3	CASGDAASAETLYF	TRBV13-2	TRBJ2-3	0.000429382			TCRA	TRAV16N:CAMREGASGSWQLIF:TRAJ22	CAMREGASGSWQLIF	TRAV16N	TRAJ22	0.000248376		TCRB	TRBV29:CASRTASAETLYF:TRBJ2-3	CASRTASAETLYF	TRBV29	TRBJ2-3	7.70244e-05
TCRA	TRAV6N-6:CALSESSALGRLHF:TRAJ18	CALSESSALGRLHF	TRAV6N-6	TRAJ18	0.000346968		TCRB	TRBV13-2:CASGDALGGQTLYF:TRBJ2-3	CASGDALGGQTLYF	TRBV13-2	TRBJ2-3	0.000426788			TCRA	TRAV9D-3:CALSIGSNYNVLYF:TRAJ21	CALSIGSNYNVLYF	TRAV9D-3	TRAJ21	0.000248376		TCRB	TRBV29:CASSPGQISNERLFF:TRBJ1-4	CASSPGQISNERLFF	TRBV29	TRBJ1-4	7.70244e-05
TCRA	TRAV6D-6:CALGEPGSGGKLTL:TRAJ44	CALGEPGSGGKLTL	TRAV6D-6	TRAJ44	0.000346968		TCRB	TRBV20:CGARDQTGTNERLFF:TRBJ1-4	CGARDQTGTNERLFF	TRBV20	TRBJ1-4	0.000426772			TCRA	TRAV6D-6:CALGARQGKLIF:TRAJ23	CALGARQGKLIF	TRAV6D-6	TRAJ23	0.000248376		TCRB	TRBV29:CASSLVNYAEQFF:TRBJ2-1	CASSLVNYAEQFF	TRBV29	TRBJ2-1	7.70244e-05
TCRA	TRAV13D-4:CAMERGNYAQGLTF:TRAJ26	CAMERGNYAQGLTF	TRAV13D-4	TRAJ26	0.000346968		TCRB	TRBV29:CASSLAVNQDTQYF:TRBJ2-5	CASSLAVNQDTQYF	TRBV29	TRBJ2-5	0.000426772			TCRA	TRAV6D-6:CALGVRNSNNRIFF:TRAJ31	CALGVRNSNNRIFF	TRAV6D-6	TRAJ31	0.000248376		TCRB	TRBV26:CASSLKNTEVFF:TRBJ1-1	CASSLKNTEVFF	TRBV26	TRBJ1-1	7.70244e-05
TCRA	TRAV13D-4:CASQGSNMGYKLTF:TRAJ9	CASQGSNMGYKLTF	TRAV13D-4	TRAJ9	0.000345718		TCRB	TRBV13-3:CASSEDRGHSDYTF:TRBJ1-2	CASSEDRGHSDYTF	TRBV13-3	TRBJ1-2	0.000426772			TCRA	TRAV9N-3:CAVSMTNYNVLYF:TRAJ21	CAVSMTNYNVLYF	TRAV9N-3	TRAJ21	0.000248376		TCRB	TRBV13-1:CASSDLGNYAEQFF:TRBJ2-1	CASSDLGNYAEQFF	TRBV13-1	TRBJ2-1	7.70244e-05
TCRA	TRAV13-2:CAIDTGFASALTF:TRAJ35	CAIDTGFASALTF	TRAV13-2	TRAJ35	0.000341288		TCRB	TRBV13-3:CASSESSYEQYF:TRBJ2-7	CASSESSYEQYF	TRBV13-3	TRBJ2-7	0.000426756			TCRA	TRAV9N-3:CAVINTEGADRLTF:TRAJ45	CAVINTEGADRLTF	TRAV9N-3	TRAJ45	0.000248376		TCRB	TRBV29:CASSLSGNYAEQFF:TRBJ2-1	CASSLSGNYAEQFF	TRBV29	TRBJ2-1	7.70244e-05
TCRA	TRAV4D-4:CAAEAGSAGNKLTF:TRAJ17	CAAEAGSAGNKLTF	TRAV4D-4	TRAJ17	0.000341288		TCRB	TRBV13-1:CASSENYEQYF:TRBJ2-7	CASSENYEQYF	TRBV13-1	TRBJ2-7	0.000421406			TCRA	TRAV6-2:CVLGERGSALGRLHF:TRAJ18	CVLGERGSALGRLHF	TRAV6-2	TRAJ18	0.000248376		TCRB	TRBV13-1:CASSDAGGGTEVFF:TRBJ1-1	CASSDAGGGTEVFF	TRBV13-1	TRBJ1-1	7.70244e-05
TCRA	TRAV8D-2:CATESNYNVLYF:TRAJ21	CATESNYNVLYF	TRAV8D-2	TRAJ21	0.000340663		TCRB	TRBV12-1:CASSRDQDTQYF:TRBJ2-5	CASSRDQDTQYF	TRBV12-1	TRBJ2-5	0.000418893			TCRA	TRAV6-6,TRAV6D-6:CALGESDYGSSGNKLIF:TRAJ32	CALGESDYGSSGNKLIF	TRAV6-6,TRAV6D-6	TRAJ32	0.000248376		TCRB	TRBV12-1:CASSLDWGQDTQYF:TRBJ2-5	CASSLDWGQDTQYF	TRBV12-1	TRBJ2-5	7.70244e-05
TCRA	TRAV16N:CAMREDNYAQGLTF:TRAJ26	CAMREDNYAQGLTF	TRAV16N	TRAJ26	0.000339413		TCRB	TRBV15:CASSLLSNTEVFF:TRBJ1-1	CASSLLSNTEVFF	TRBV15	TRBJ1-1	0.00041625			TCRA	TRAV9N-3:CAVSRVQGGRALIF:TRAJ15	CAVSRVQGGRALIF	TRAV9N-3	TRAJ15	0.000248376		TCRB	TRBV12-1:CASSLGDTQYF:TRBJ2-5	CASSLGDTQYF	TRBV12-1	TRBJ2-5	7.70224e-05
TCRA	TRAV6D-6:CALGDGSSGNKLIF:TRAJ32	CALGDGSSGNKLIF	TRAV6D-6	TRAJ32	0.000338788		TCRB	TRBV1:CTCSADREYF:TRBJ2-7	CTCSADREYF	TRBV1	TRBJ2-7	0.00041625			TCRA	TRAV6D-6,TRAV6N-6:CALSGTNTGYQNFYF:TRAJ49	CALSGTNTGYQNFYF	TRAV6D-6,TRAV6N-6	TRAJ49	0.000248376		TCRB	TRBV13-3:CASRDNANSDYTF:TRBJ1-2	CASRDNANSDYTF	TRBV13-3	TRBJ1-2	7.70224e-05
TCRA	TRAV6N-6:CAHTEGADRLTF:TRAJ45	CAHTEGADRLTF	TRAV6N-6	TRAJ45	0.000337592		TCRB	TRBV29:CASSSRDRGNTGQLYF:TRBJ2-2	CASSSRDRGNTGQLYF	TRBV29	TRBJ2-2	0.000416202			TCRA	TRAV3D-3:CAVSPLSGSFNKLTF:TRAJ4	CAVSPLSGSFNKLTF	TRAV3D-3	TRAJ4	0.000248376		TCRB	TRBV13-3:CASSETYNSPLYF:TRBJ1-6	CASSETYNSPLYF	TRBV13-3	TRBJ1-6	7.70224e-05
TCRA	TRAV12D-2:CALTGSSGNKLIF:TRAJ32	CALTGSSGNKLIF	TRAV12D-2	TRAJ32	0.000336397		TCRB	TRBV13-2:CASGDAAGGTEVFF:TRBJ1-1	CASGDAAGGTEVFF	TRBV13-2	TRBJ1-1	0.000413608			TCRA	TRAV3D-3:CAVSEYNRIFF:TRAJ31	CAVSEYNRIFF	TRAV3D-3	TRAJ31	0.000248376		TCRB	TRBV29:CASSFGGRDTQYF:TRBJ2-5	CASSFGGRDTQYF	TRBV29	TRBJ2-5	7.70224e-05
TCRA	TRAV6N-6:CALSDQGGRALIF:TRAJ15	CALSDQGGRALIF	TRAV6N-6	TRAJ15	0.000335608		TCRB	TRBV15:CASRPQGRSAETLYF:TRBJ2-3	CASRPQGRSAETLYF	TRBV15	TRBJ2-3	0.000413608			TCRA	TRAV7-4:CAASEHNTNTGKLTF:TRAJ27	CAASEHNTNTGKLTF	TRAV7-4	TRAJ27	0.000248376		TCRB	TRBV19:CASSHRANTEVFF:TRBJ1-1	CASSHRANTEVFF	TRBV19	TRBJ1-1	7.70224e-05
TCRA	TRAV21/DV12:CILRVLEEGADRLTF:TRAJ45	CILRVLEEGADRLTF	TRAV21/DV12	TRAJ45	0.000335608		TCRB	TRBV13-1:CASSDDGQTNTGQLYF:TRBJ2-2	CASSDDGQTNTGQLYF	TRBV13-1	TRBJ2-2	0.000413608			TCRA	TRAV13N-4:CAMEPNTGKLTF:TRAJ27	CAMEPNTGKLTF	TRAV13N-4	TRAJ27	0.000248376		TCRB	TRBV19:CASSIGGTSAETLYF:TRBJ2-3	CASSIGGTSAETLYF	TRBV19	TRBJ2-3	7.70224e-05
TCRA	TRAV7-2:CAARWSNNRIFF:TRAJ31	CAARWSNNRIFF	TRAV7-2	TRAJ31	0.000335608		TCRB	TRBV15:CASSLSGQGSYEQYF:TRBJ2-7	CASSLSGQGSYEQYF	TRBV15	TRBJ2-7	0.000413608			TCRA	TRAV16N:CAMREGMSNYNVLYF:TRAJ21	CAMREGMSNYNVLYF	TRAV16N	TRAJ21	0.000247641		TCRB	TRBV19:CASSIMGDEQYF:TRBJ2-7	CASSIMGDEQYF	TRBV19	TRBJ2-7	7.70224e-05
TCRA	TRAV8-1:CATRNNNNAPRF:TRAJ43	CATRNNNNAPRF	TRAV8-1	TRAJ43	0.000335608		TCRB	TRBV4:CASSYGGYNNQAPLF:TRBJ1-5	CASSYGGYNNQAPLF	TRBV4	TRBJ1-5	0.000410981			TCRA	TRAV15D-1/DV6D-1:CALMERGGGSAKLIF:TRAJ57	CALMERGGGSAKLIF	TRAV15D-1/DV6D-1	TRAJ57	0.000247641		TCRB	TRBV29:CASSLDGYEQYF:TRBJ2-7	CASSLDGYEQYF	TRBV29	TRBJ2-7	7.70224e-05
TCRA	TRAV4-2:CAVGNYGSSGNKLIF:TRAJ32	CAVGNYGSSGNKLIF	TRAV4-2	TRAJ32	0.000335608		TCRB	TRBV29:CASSPGTGGDTQYF:TRBJ2-5	CASSPGTGGDTQYF	TRBV29	TRBJ2-5	0.000410965			TCRA	TRAV7-5:CAVRITGNTGKLIF:TRAJ37	CAVRITGNTGKLIF	TRAV7-5	TRAJ37	0.000247641		TCRB	TRBV29:CASSLGDYEQYF:TRBJ2-7	CASSLGDYEQYF	TRBV29	TRBJ2-7	7.70224e-05
TCRA	TRAV7-5:CAVSAPGTNKVVF:TRAJ34	CAVSAPGTNKVVF	TRAV7-5	TRAJ34	0.000335608		TCRB	TRBV13-1:CASSVGGARYEQYF:TRBJ2-7	CASSVGGARYEQYF	TRBV13-1	TRBJ2-7	0.000410949			TCRA	TRAV12D-2:CALSVDDTNAYKVIF:TRAJ30	CALSVDDTNAYKVIF	TRAV12D-2	TRAJ30	0.000247641		TCRB	TRBV29:CASSLSQISNERLFF:TRBJ1-4	CASSLSQISNERLFF	TRBV29	TRBJ1-4	7.70224e-05
TCRA	TRAV7-5:CAVSDGTGGNNKLTF:TRAJ56	CAVSDGTGGNNKLTF	TRAV7-5	TRAJ56	0.000335608		TCRB	TRBV13-1:CASSDARDRNEQYF:TRBJ2-7	CASSDARDRNEQYF	TRBV13-1	TRBJ2-7	0.000408339			TCRA	TRAV13D-1:CALERNYAQGLTF:TRAJ26	CALERNYAQGLTF	TRAV13D-1	TRAJ26	0.000247641		TCRB	TRBV29:CASSRYEQYF:TRBJ2-7	CASSRYEQYF	TRBV29	TRBJ2-7	7.70224e-05
TCRA	TRAV6D-7:CALGVLSNYNVLYF:TRAJ21	CALGVLSNYNVLYF	TRAV6D-7	TRAJ21	0.000335608		TCRB	TRBV29:CASSGRESAETLYF:TRBJ2-3	CASSGRESAETLYF	TRBV29	TRBJ2-3	0.000408339			TCRA	TRAV4D-4:CAADNAGAKLTF:TRAJ39	CAADNAGAKLTF	TRAV4D-4	TRAJ39	0.000247641		TCRB	TRBV29:CASSSDSYEQYF:TRBJ2-7	CASSSDSYEQYF	TRBV29	TRBJ2-7	7.70224e-05
TCRA	TRAV16:CAMREGITGNTGKLIF:TRAJ37	CAMREGITGNTGKLIF	TRAV16	TRAJ37	0.000334983		TCRB	TRBV5:CASSQDGTLRGTQYF:TRBJ2-5	CASSQDGTLRGTQYF	TRBV5	TRBJ2-5	0.000408339			TCRA	TRAV6D-6:CALPGTGGYKVVF:TRAJ12	CALPGTGGYKVVF	TRAV6D-6	TRAJ12	0.000246906		TCRB	TRBV31:CAWDWGQNTLYF:TRBJ2-4	CAWDWGQNTLYF	TRBV31	TRBJ2-4	7.70224e-05
TCRA	TRAV13D-1:CALASSSGSWQLIF:TRAJ22	CALASSSGSWQLIF	TRAV13D-1	TRAJ22	0.000330091		TCRB	TRBV1:CTCSAALLGGDAEQFF:TRBJ2-1	CTCSAALLGGDAEQFF	TRBV1	TRBJ2-1	0.000408322			TCRA	TRAV9N-3:CAVRADYSNNRLTL:TRAJ7	CAVRADYSNNRLTL	TRAV9N-3	TRAJ7	0.000246906		TCRB	TRBV13-2:CASGDVEQYF:TRBJ2-7	CASGDVEQYF	TRBV13-2	TRBJ2-7	7.70224e-05
TCRA	TRAV7-3:CAPRNNYAQGLTF:TRAJ26	CAPRNNYAQGLTF	TRAV7-3	TRAJ26	0.000329302		TCRB	TRBV13-1:CASRPGQNNSPLYF:TRBJ1-6	CASRPGQNNSPLYF	TRBV13-1	TRBJ1-6	0.000405712			TCRA	TRAV16,TRAV16N:CAMREMSNYNVLYF:TRAJ21	CAMREMSNYNVLYF	TRAV16,TRAV16N	TRAJ21	0.000246906		TCRB	TRBV13-1:CASSDAGGNYAEQFF:TRBJ2-1	CASSDAGGNYAEQFF	TRBV13-1	TRBJ2-1	7.70224e-05
TCRA	TRAV14-2:CAAINMGYKLTF:TRAJ9	CAAINMGYKLTF	TRAV14-2	TRAJ9	0.000328677		TCRB	TRBV13-3:CASTSGGYQDTQYF:TRBJ2-5	CASTSGGYQDTQYF	TRBV13-3	TRBJ2-5	0.000405712			TCRA	TRAV13D-1:CALERNNAGAKLTF:TRAJ39	CALERNNAGAKLTF	TRAV13D-1	TRAJ39	0.000246906		TCRB	TRBV13-3:CASSDRQYEQYF:TRBJ2-7	CASSDRQYEQYF	TRBV13-3	TRBJ2-7	7.70224e-05
TCRA	TRAV6-3:CAMRERYNQGKLIF:TRAJ23	CAMRERYNQGKLIF	TRAV6-3	TRAJ23	0.000328677		TCRB	TRBV13-1:CASSGGWQDTQYF:TRBJ2-5	CASSGGWQDTQYF	TRBV13-1	TRBJ2-5	0.000405647			TCRA	TRAV6D-6:CALGSNTGYQNFYF:TRAJ49	CALGSNTGYQNFYF	TRAV6D-6	TRAJ49	0.000246172		TCRB	TRBV13-3:CASSDRGSYEQYF:TRBJ2-7	CASSDRGSYEQYF	TRBV13-3	TRBJ2-7	7.70224e-05
TCRA	TRAV4D-3:CAADSNTNKVVF:TRAJ34	CAADSNTNKVVF	TRAV4D-3	TRAJ34	0.000328052		TCRB	TRBV29:CASSFGTGGVERLFF:TRBJ1-4	CASSFGTGGVERLFF	TRBV29	TRBJ1-4	0.00040307			TCRA	TRAV12D-2:CALSDGSSGNKLIF:TRAJ32	CALSDGSSGNKLIF	TRAV12D-2	TRAJ32	0.000246172		TCRB	TRBV13-1:CASSGGGEQYF:TRBJ2-7	CASSGGGEQYF	TRBV13-1	TRBJ2-7	7.70224e-05
TCRA	TRAV12D-1:CALRGNSNNRIFF:TRAJ31	CALRGNSNNRIFF	TRAV12D-1	TRAJ31	0.000324411		TCRB	TRBV12-2:CASSLEGNQDTQYF:TRBJ2-5	CASSLEGNQDTQYF	TRBV12-2	TRBJ2-5	0.000403053			TCRA	TRAV6D-6:CALGDPSSGQKLVF:TRAJ16	CALGDPSSGQKLVF	TRAV6D-6	TRAJ16	0.000246172		TCRB	TRBV29:CASSLGGDTQYF:TRBJ2-5	CASSLGGDTQYF	TRBV29	TRBJ2-5	7.70203e-05
TCRA	TRAV1:CATSSGQKLVF:TRAJ16	CATSSGQKLVF	TRAV1	TRAJ16	0.000323622		TCRB	TRBV17:CASSLLYEQYF:TRBJ2-7	CASSLLYEQYF	TRBV17	TRBJ2-7	0.000400443			TCRA	TRAV13N-1:CAMEDNNAGAKLTF:TRAJ39	CAMEDNNAGAKLTF	TRAV13N-1	TRAJ39	0.000246172		TCRB	TRBV29:CASSLKGTEVFF:TRBJ1-1	CASSLKGTEVFF	TRBV29	TRBJ1-1	7.70203e-05
TCRA	TRAV7-5:CAVDGTGANTGKLTF:TRAJ52	CAVDGTGANTGKLTF	TRAV7-5	TRAJ52	0.000323622		TCRB	TRBV29:CASSSGTRDTQYF:TRBJ2-5	CASSSGTRDTQYF	TRBV29	TRBJ2-5	0.000400443			TCRA	TRAV6D-6:CALGDPGGYKVVF:TRAJ12	CALGDPGGYKVVF	TRAV6D-6	TRAJ12	0.000246172		TCRB	TRBV29:CASSLRGYEQYF:TRBJ2-7	CASSLRGYEQYF	TRBV29	TRBJ2-7	7.70203e-05
TCRA	TRAV6D-4:CAPRDNRIFF:TRAJ31	CAPRDNRIFF	TRAV6D-4	TRAJ31	0.000323622		TCRB	TRBV15:CASRPGQGNQDTQYF:TRBJ2-5	CASRPGQGNQDTQYF	TRBV15	TRBJ2-5	0.000400427			TCRA	TRAV16N:CAMREDSNNRIFF:TRAJ31	CAMREDSNNRIFF	TRAV16N	TRAJ31	0.000245437		TCRB	TRBV29:CASSLSGNQDTQYF:TRBJ2-5	CASSLSGNQDTQYF	TRBV29	TRBJ2-5	7.70203e-05
TCRA	TRAV7-5:CAVSPPSNNRIFF:TRAJ31	CAVSPPSNNRIFF	TRAV7-5	TRAJ31	0.000323622		TCRB	TRBV14:CASSFGNNNQAPLF:TRBJ1-5	CASSFGNNNQAPLF	TRBV14	TRBJ1-5	0.000400427			TCRA	TRAV13N-1:CAMERDYAQGLTF:TRAJ26	CAMERDYAQGLTF	TRAV13N-1	TRAJ26	0.000243968		TCRB	TRBV13-1:CASSDRASAETLYF:TRBJ2-3	CASSDRASAETLYF	TRBV13-1	TRBJ2-3	7.70203e-05
TCRA	TRAV7-5:CAVRRPGYQNFYF:TRAJ49	CAVRRPGYQNFYF	TRAV7-5	TRAJ49	0.000323622		TCRB	TRBV29:CASSFGSSYEQYF:TRBJ2-7	CASSFGSSYEQYF	TRBV29	TRBJ2-7	0.000400427			TCRA	TRAV10:CAASSNYNQGKLIF:TRAJ23	CAASSNYNQGKLIF	TRAV10	TRAJ23	0.000242499		TCRB	TRBV13-3:CASSDWGSQNTLYF:TRBJ2-4	CASSDWGSQNTLYF	TRBV13-3	TRBJ2-4	7.70203e-05
TCRA	TRAV13-2:CAIEWNNNNAPRF:TRAJ43	CAIEWNNNNAPRF	TRAV13-2	TRAJ43	0.000323622		TCRB	TRBV13-1:CASSDSGVANTEVFF:TRBJ1-1	CASSDSGVANTEVFF	TRBV13-1	TRBJ1-1	0.000397801			TCRA	TRAV9N-2:CVLSDAQGLTF:TRAJ26	CVLSDAQGLTF	TRAV9N-2	TRAJ26	0.000240981		TCRB	TRBV13-3:CASSDGSYEQYF:TRBJ2-7	CASSDGSYEQYF	TRBV13-3	TRBJ2-7	7.70203e-05
TCRA	TRAV6D-7:CALGSSGSFNKLTF:TRAJ4	CALGSSGSFNKLTF	TRAV6D-7	TRAJ4	0.000323622		TCRB	TRBV13-3:CASSVGNNNQAPLF:TRBJ1-5	CASSVGNNNQAPLF	TRBV13-3	TRBJ1-5	0.000397671			TCRA	TRAV7-3:CAVSRKSNNRIFF:TRAJ31	CAVSRKSNNRIFF	TRAV7-3	TRAJ31	0.000240247		TCRB	TRBV13-3:CASSESSYEQYF:TRBJ2-7	CASSESSYEQYF	TRBV13-3	TRBJ2-7	7.70203e-05
TCRA	TRAV8-1:CATGTNTGKLTF:TRAJ27	CATGTNTGKLTF	TRAV8-1	TRAJ27	0.000322997		TCRB	TRBV13-3:CASRTGGSQNTLYF:TRBJ2-4	CASRTGGSQNTLYF	TRBV13-3	TRBJ2-4	0.000395174			TCRA	TRAV7N-5:CAVRSGNYKYVF:TRAJ40	CAVRSGNYKYVF	TRAV7N-5	TRAJ40	0.000240247		TCRB	TRBV13-1:CASSDGQYEQYF:TRBJ2-7	CASSDGQYEQYF	TRBV13-1	TRBJ2-7	7.70183e-05
TCRA	TRAV16N:CAMRDSSGSWQLIF:TRAJ22	CAMRDSSGSWQLIF	TRAV16N	TRAJ22	0.000322997		TCRB	TRBV12-1:CASSMGGLEQYF:TRBJ2-7	CASSMGGLEQYF	TRBV12-1	TRBJ2-7	0.000395174			TCRA	TRAV16N:CAMSVASSGSWQLIF:TRAJ22	CAMSVASSGSWQLIF	TRAV16N	TRAJ22	0.000240247		TCRB	TRBV13-3:CASSDWYEQYF:TRBJ2-7	CASSDWYEQYF	TRBV13-3	TRBJ2-7	7.36807e-05
TCRA	TRAV6-4:CALPLTGGYKVVF:TRAJ12	CALPLTGGYKVVF	TRAV6-4	TRAJ12	0.000322997		TCRB	TRBV29:CASSSGGGDTQYF:TRBJ2-5	CASSSGGGDTQYF	TRBV29	TRBJ2-5	0.000395174			TCRA	TRAV6D-6:CALGTMSNYNVLYF:TRAJ21	CALGTMSNYNVLYF	TRAV6D-6	TRAJ21	0.000240247		TCRB	TRBV13-1:CASSGTSAETLYF:TRBJ2-3	CASSGTSAETLYF	TRBV13-1	TRBJ2-3	7.36787e-05
TCRA	TRAV8N-2:CATDSNYQLIW:TRAJ33	CATDSNYQLIW	TRAV8N-2	TRAJ33	0.000322997		TCRB	TRBV29:CASSWGSAETLYF:TRBJ2-3	CASSWGSAETLYF	TRBV29	TRBJ2-3	0.000395174			TCRA	TRAV3-3:CAVSLNYAQGLTF:TRAJ26	CAVSLNYAQGLTF	TRAV3-3	TRAJ26	0.000240247		TCRB	TRBV13-3:CASSDDSSYEQYF:TRBJ2-7	CASSDDSSYEQYF	TRBV13-3	TRBJ2-7	7.36787e-05
TCRA	TRAV16N:CAMREGASSSFSKLVF:TRAJ50	CAMREGASSSFSKLVF	TRAV16N	TRAJ50	0.000322371		TCRB	TRBV13-1:CASSWTGDYAEQFF:TRBJ2-1	CASSWTGDYAEQFF	TRBV13-1	TRBJ2-1	0.000395174			TCRA	TRAV6D-5,TRAV6D-6,TRAV6D-7:CALGDTEGADRLTF:TRAJ45	CALGDTEGADRLTF	TRAV6D-5,TRAV6D-6,TRAV6D-7	TRAJ45	0.000240247		TCRB	TRBV13-1:CASSDNANTEVFF:TRBJ1-1	CASSDNANTEVFF	TRBV13-1	TRBJ1-1	7.36787e-05
TCRA	TRAV10:CAASTSNYNVLYF:TRAJ21	CAASTSNYNVLYF	TRAV10	TRAJ21	0.000322371		TCRB	TRBV31:CAWTVSNERLFF:TRBJ1-4	CAWTVSNERLFF	TRBV31	TRBJ1-4	0.000395174			TCRA	TRAV13N-1:CAMDYSNNRLTL:TRAJ7	CAMDYSNNRLTL	TRAV13N-1	TRAJ7	0.000240247		TCRB	TRBV13-3:CASSDEQYEQYF:TRBJ2-7	CASSDEQYEQYF	TRBV13-3	TRBJ2-7	7.36787e-05
TCRA	TRAV6-3:CAMTPTSSGQKLVF:TRAJ16	CAMTPTSSGQKLVF	TRAV6-3	TRAJ16	0.000322371		TCRB	TRBV29:CASSLFASSYEQYF:TRBJ2-7	CASSLFASSYEQYF	TRBV29	TRBJ2-7	0.000392532			TCRA	TRAV9N-3:CAVSIGSGSWQLIF:TRAJ22	CAVSIGSGSWQLIF	TRAV9N-3	TRAJ22	0.000240247		TCRB	TRBV13-1:CASSDNNQAPLF:TRBJ1-5	CASSDNNQAPLF	TRBV13-1	TRBJ1-5	7.36787e-05
TCRA	TRAV16N:CAMREEMDSNYQLIW:TRAJ33	CAMREEMDSNYQLIW	TRAV16N	TRAJ33	0.000321121		TCRB	TRBV5:CASSQDLGAERLFF:TRBJ1-4	CASSQDLGAERLFF	TRBV5	TRBJ1-4	0.000392532			TCRA	TRAV13D-1:CALERPNTNKVVF:TRAJ34	CALERPNTNKVVF	TRAV13D-1	TRAJ34	0.000240247		TCRB	TRBV12-1:CASSSAETLYF:TRBJ2-3	CASSSAETLYF	TRBV12-1	TRBJ2-3	7.36787e-05
TCRA	TRAV16N:CAMREGHSNNRIFF:TRAJ31	CAMREGHSNNRIFF	TRAV16N	TRAJ31	0.000318621		TCRB	TRBV12-2:CASSLGEKDTQYF:TRBJ2-5	CASSLGEKDTQYF	TRBV12-2	TRBJ2-5	0.000389905			TCRA	TRAV13D-4,TRAV13N-4:CAMGLSGSFNKLTF:TRAJ4	CAMGLSGSFNKLTF	TRAV13D-4,TRAV13N-4	TRAJ4	0.000239512		TCRB	TRBV13-3:CASSQGYEQYF:TRBJ2-7	CASSQGYEQYF	TRBV13-3	TRBJ2-7	7.36787e-05
TCRA	TRAV9D-3:CAVRSASSGSWQLIF:TRAJ22	CAVRSASSGSWQLIF	TRAV9D-3	TRAJ22	0.000317316		TCRB	TRBV12-2:CASSLERDRVLPLF:TRBJ1-5	CASSLERDRVLPLF	TRBV12-2	TRBJ1-5	0.000387263			TCRA	TRAV7-5:CAVSMNSNNRIFF:TRAJ31	CAVSMNSNNRIFF	TRAV7-5	TRAJ31	0.000239512		TCRB	TRBV17:CASSTGGYAEQFF:TRBJ2-1	CASSTGGYAEQFF	TRBV17	TRBJ2-1	7.36766e-05
TCRA	TRAV7-5:CAVPPSGGSNYKLTF:TRAJ53	CAVPPSGGSNYKLTF	TRAV7-5	TRAJ53	0.000317316		TCRB	TRBV4:CASSLGQGETLYF:TRBJ2-3	CASSLGQGETLYF	TRBV4	TRBJ2-3	0.000387263			TCRA	TRAV6D-6:CALGTSGGNYKPTF:TRAJ6	CALGTSGGNYKPTF	TRAV6D-6	TRAJ6	0.000239512		TCRB	TRBV13-1:CASSDVGNSDYTF:TRBJ1-2	CASSDVGNSDYTF	TRBV13-1	TRBJ1-2	7.36766e-05
TCRA	TRAV14-1:CAASSNYNVLYF:TRAJ21	CAASSNYNVLYF	TRAV14-1	TRAJ21	0.000317316		TCRB	TRBV16:CASRDWSSYEQYF:TRBJ2-7	CASRDWSSYEQYF	TRBV16	TRBJ2-7	0.000384636			TCRA	TRAV9N-3:CAVSMDTGYQNFYF:TRAJ49	CAVSMDTGYQNFYF	TRAV9N-3	TRAJ49	0.000239512		TCRB	TRBV29:CASSSRYNSPLYF:TRBJ1-6	CASSSRYNSPLYF	TRBV29	TRBJ1-6	7.36766e-05
TCRA	TRAV17:CALEGSNNNNAPRF:TRAJ43	CALEGSNNNNAPRF	TRAV17	TRAJ43	0.000316691		TCRB	TRBV12-2,TRBV12-1:CASSLADQDTQYF:TRBJ2-5	CASSLADQDTQYF	TRBV12-2,TRBV12-1	TRBJ2-5	0.000384636			TCRA	TRAV9N-3:CAVSPSDSGTYQRF:TRAJ13	CAVSPSDSGTYQRF	TRAV9N-3	TRAJ13	0.000239512		TCRB	TRBV29:CASSSGQGNTEVFF:TRBJ1-1	CASSSGQGNTEVFF	TRBV29	TRBJ1-1	7.36766e-05
TCRA	TRAV7-3:CAVKDGSSGNKLIF:TRAJ32	CAVKDGSSGNKLIF	TRAV7-3	TRAJ32	0.000311636		TCRB	TRBV29:CASSLADIVQAPLF:TRBJ1-5	CASSLADIVQAPLF	TRBV29	TRBJ1-5	0.000381994			TCRA	TRAV6-6,TRAV6D-6,TRAV6D-7:CALGDMSNYNVLYF:TRAJ21	CALGDMSNYNVLYF	TRAV6-6,TRAV6D-6,TRAV6D-7	TRAJ21	0.000239512		TCRB	TRBV13-3:CASSPDWGNYAEQFF:TRBJ2-1	CASSPDWGNYAEQFF	TRBV13-3	TRBJ2-1	7.36766e-05
TCRA	TRAV6D-6:CALFSGGNYKPTF:TRAJ6	CALFSGGNYKPTF	TRAV6D-6	TRAJ6	0.000311636		TCRB	TRBV17:CASSRQGKDTQYF:TRBJ2-5	CASSRQGKDTQYF	TRBV17	TRBJ2-5	0.000381994			TCRA	TRAV13N-1:CAMNYNQGKLIF:TRAJ23	CAMNYNQGKLIF	TRAV13N-1	TRAJ23	0.000239512		TCRB	TRBV13-1,TRBV13-3:CASSDGHQDTQYF:TRBJ2-5	CASSDGHQDTQYF	TRBV13-1,TRBV13-3	TRBJ2-5	7.36766e-05
TCRA	TRAV7-5:CAVVNSNNRIFF:TRAJ31	CAVVNSNNRIFF	TRAV7-5	TRAJ31	0.000311636		TCRB	TRBV13-3:CASRGRAETLYF:TRBJ2-3	CASRGRAETLYF	TRBV13-3	TRBJ2-3	0.000379367			TCRA	TRAV13D-1:CALERDQGGRALIF:TRAJ15	CALERDQGGRALIF	TRAV13D-1	TRAJ15	0.000239512		TCRB	TRBV13-1:CASSDQGREQYF:TRBJ2-7	CASSDQGREQYF	TRBV13-1	TRBJ2-7	7.36766e-05
TCRA	TRAV6D-7:CALDPSTNAYKVIF:TRAJ30	CALDPSTNAYKVIF	TRAV6D-7	TRAJ30	0.000311636		TCRB	TRBV13-1:CASSGTHANSDYTF:TRBJ1-2	CASSGTHANSDYTF	TRBV13-1	TRBJ1-2	0.000379367			TCRA	TRAV10:CAASMDSNYQLIW:TRAJ33	CAASMDSNYQLIW	TRAV10	TRAJ33	0.000239512		TCRB	TRBV13-1:CASSETNTEVFF:TRBJ1-1	CASSETNTEVFF	TRBV13-1	TRBJ1-1	7.36766e-05
TCRA	TRAV6-3:CAMSHDSGYNKLTF:TRAJ11	CAMSHDSGYNKLTF	TRAV6-3	TRAJ11	0.000311011		TCRB	TRBV20:CGARDLGHTNERLFF:TRBJ1-4	CGARDLGHTNERLFF	TRBV20	TRBJ1-4	0.000379367			TCRA	TRAV4D-4:CAAEAGGSNAKLTF:TRAJ42	CAAEAGGSNAKLTF	TRAV4D-4	TRAJ42	0.000238777		TCRB	TRBV29:CASSLGNYAEQFF:TRBJ2-1	CASSLGNYAEQFF	TRBV29	TRBJ2-1	7.36746e-05
TCRA	TRAV9N-3:CAVSMNYNQGKLIF:TRAJ23	CAVSMNYNQGKLIF	TRAV9N-3	TRAJ23	0.000310385		TCRB	TRBV12-1,TRBV12-2:CASSLGDERLFF:TRBJ1-4	CASSLGDERLFF	TRBV12-1,TRBV12-2	TRBJ1-4	0.000379351			TCRA	TRAV6D-6:CAFTEGADRLTF:TRAJ45	CAFTEGADRLTF	TRAV6D-6	TRAJ45	0.000238777		TCRB	TRBV29:CASSPGINQDTQYF:TRBJ2-5	CASSPGINQDTQYF	TRBV29	TRBJ2-5	7.36746e-05
TCRA	TRAV6-7/DV9:CALTPNTGYQNFYF:TRAJ49	CALTPNTGYQNFYF	TRAV6-7/DV9	TRAJ49	0.00030976		TCRB	TRBV12-2:CASSGLEKDTQYF:TRBJ2-5	CASSGLEKDTQYF	TRBV12-2	TRBJ2-5	0.000376725			TCRA	TRAV13-4/DV7:CAMERTEGADRLTF:TRAJ45	CAMERTEGADRLTF	TRAV13-4/DV7	TRAJ45	0.000238043		TCRB	TRBV29:CASSPGTTNSDYTF:TRBJ1-2	CASSPGTTNSDYTF	TRBV29	TRBJ1-2	7.36746e-05
TCRA	TRAV6D-6:CALGDRVSGGSNYKLTF:TRAJ53	CALGDRVSGGSNYKLTF	TRAV6D-6	TRAJ53	0.00030533		TCRB	TRBV29:CASSPGQGVDEQYF:TRBJ2-7	CASSPGQGVDEQYF	TRBV29	TRBJ2-7	0.000376725			TCRA	TRAV6D-6:CALYTEGADRLTF:TRAJ45	CALYTEGADRLTF	TRAV6D-6	TRAJ45	0.000238043		TCRB	TRBV12-1:CASSSTGGYAEQFF:TRBJ2-1	CASSSTGGYAEQFF	TRBV12-1	TRBJ2-1	7.36746e-05
TCRA	TRAV16N:CAMREGTGGYKVVF:TRAJ12	CAMREGTGGYKVVF	TRAV16N	TRAJ12	0.00030533		TCRB	TRBV13-2:CASGDREENSGNTLYF:TRBJ1-3	CASGDREENSGNTLYF	TRBV13-2	TRBJ1-3	0.000374098			TCRA	TRAV13N-1:CAMDNNAGAKLTF:TRAJ39	CAMDNNAGAKLTF	TRAV13N-1	TRAJ39	0.000237308		TCRB	TRBV13-1:CASSDGTGNTEVFF:TRBJ1-1	CASSDGTGNTEVFF	TRBV13-1	TRBJ1-1	7.36746e-05
TCRA	TRAV13N-4:CAMERSGGSNAKLTF:TRAJ42	CAMERSGGSNAKLTF	TRAV13N-4	TRAJ42	0.00030533		TCRB	TRBV20:CGARDLDFSNERLFF:TRBJ1-4	CGARDLDFSNERLFF	TRBV20	TRBJ1-4	0.000374098			TCRA	TRAV12D-2:CASSSGSWQLIF:TRAJ22	CASSSGSWQLIF	TRAV12D-2	TRAJ22	0.000237308		TCRB	TRBV13-1:CASSDVGEETLYF:TRBJ2-3	CASSDVGEETLYF	TRBV13-1	TRBJ2-3	7.36746e-05
TCRA	TRAV14-1:CAATTGGNNKLTF:TRAJ56	CAATTGGNNKLTF	TRAV14-1	TRAJ56	0.00030533		TCRB	TRBV19:CASSSTSAETLYF:TRBJ2-3	CASSSTSAETLYF	TRBV19	TRBJ2-3	0.000373985			TCRA	TRAV13D-1:CALEHNTNTGKLTF:TRAJ27	CALEHNTNTGKLTF	TRAV13D-1	TRAJ27	0.000236574		TCRB	TRBV13-1:CASRDRAGNTLYF:TRBJ1-3	CASRDRAGNTLYF	TRBV13-1	TRBJ1-3	7.36746e-05
TCRA	TRAV6-5:CALRATGGYKVVF:TRAJ12	CALRATGGYKVVF	TRAV6-5	TRAJ12	0.00030533		TCRB	TRBV26:CASTWDTYEQYF:TRBJ2-7	CASTWDTYEQYF	TRBV26	TRBJ2-7	0.000371456			TCRA	TRAV16:CAMREGNNNNAPRF:TRAJ43	CAMREGNNNNAPRF	TRAV16	TRAJ43	0.000236574		TCRB	TRBV13-3:CASSAGQDTQYF:TRBJ2-5	CASSAGQDTQYF	TRBV13-3	TRBJ2-5	7.36746e-05
TCRA	TRAV16:CAMREYGSSGNKLIF:TRAJ32	CAMREYGSSGNKLIF	TRAV16	TRAJ32	0.000304705		TCRB	TRBV29:CASSPGGGQNTLYF:TRBJ2-4	CASSPGGGQNTLYF	TRBV29	TRBJ2-4	0.000371439			TCRA	TRAV12D-2:CAYNTNTGKLTF:TRAJ27	CAYNTNTGKLTF	TRAV12D-2	TRAJ27	0.000236574		TCRB	TRBV13-1:CASSDAGGAREQYF:TRBJ2-7	CASSDAGGAREQYF	TRBV13-1	TRBJ2-7	7.36746e-05
TCRA	TRAV16N:CAMREAANYNVLYF:TRAJ21	CAMREAANYNVLYF	TRAV16N	TRAJ21	0.00030408		TCRB	TRBV29:CASSLSWENTQYF:TRBJ2-5	CASSLSWENTQYF	TRBV29	TRBJ2-5	0.000368829			TCRA	TRAV9D-3:CALGNYNQGKLIF:TRAJ23	CALGNYNQGKLIF	TRAV9D-3	TRAJ23	0.000235839		TCRB	TRBV29:CASSFSNERLFF:TRBJ1-4	CASSFSNERLFF	TRBV29	TRBJ1-4	7.36746e-05
TCRA	TRAV12D-2:CALSAYSNYQLIW:TRAJ33	CALSAYSNYQLIW	TRAV12D-2	TRAJ33	0.000303564		TCRB	TRBV13-2:CASGDALSAETLYF:TRBJ2-3	CASGDALSAETLYF	TRBV13-2	TRBJ2-3	0.000366608			TCRA	TRAV12D-2:CAWNSNNRIFF:TRAJ31	CAWNSNNRIFF	TRAV12D-2	TRAJ31	0.000233635		TCRB	TRBV29:CASSFYAEQFF:TRBJ2-1	CASSFYAEQFF	TRBV29	TRBJ2-1	7.36746e-05
TCRA	TRAV4D-4:CAAEAPSGTYQRF:TRAJ13	CAAEAPSGTYQRF	TRAV4D-4	TRAJ13	0.000303455		TCRB	TRBV13-2:CASGDALPVAETLYF:TRBJ2-3	CASGDALPVAETLYF	TRBV13-2	TRBJ2-3	0.000366187			TCRA	TRAV6N-6:CALSDLSGGSNYKLTF:TRAJ53	CALSDLSGGSNYKLTF	TRAV6N-6	TRAJ53	0.000232852		TCRB	TRBV12-1:CASSLDSQNTLYF:TRBJ2-4	CASSLDSQNTLYF	TRBV12-1	TRBJ2-4	7.36746e-05
TCRA	TRAV7-2:CAASKAGTGSNRLTF:TRAJ28	CAASKAGTGSNRLTF	TRAV7-2	TRAJ28	0.00029965		TCRB	TRBV29:CASRTGGYEQYF:TRBJ2-7	CASRTGGYEQYF	TRBV29	TRBJ2-7	0.000366138			TCRA	TRAV10:CAARGNNNNAPRF:TRAJ43	CAARGNNNNAPRF	TRAV10	TRAJ43	0.000232852		TCRB	TRBV29:CASSPGQNQDTQYF:TRBJ2-5	CASSPGQNQDTQYF	TRBV29	TRBJ2-5	7.36746e-05
TCRA	TRAV16N:CAMREYSNNYAQGLTF:TRAJ26	CAMREYSNNYAQGLTF	TRAV16N	TRAJ26	0.00029965		TCRB	TRBV13-1:CASSGTLNERLFF:TRBJ1-4	CASSGTLNERLFF	TRBV13-1	TRBJ1-4	0.000365311			TCRA	TRAV14D-1:CAASATNTGKLTF:TRAJ27	CAASATNTGKLTF	TRAV14D-1	TRAJ27	0.000232852		TCRB	TRBV29:CASSSGNSDYTF:TRBJ1-2	CASSSGNSDYTF	TRBV29	TRBJ1-2	7.36746e-05
TCRA	TRAV6D-6:CALGTDTNAYKVIF:TRAJ30	CALGTDTNAYKVIF	TRAV6D-6	TRAJ30	0.00029965		TCRB	TRBV13-3:CASSDFTNTEVFF:TRBJ1-1	CASSDFTNTEVFF	TRBV13-3	TRBJ1-1	0.00036356			TCRA	TRAV10:CAASNNNAGAKLTF:TRAJ39	CAASNNNAGAKLTF	TRAV10	TRAJ39	0.000232852		TCRB	TRBV13-1:CASSDADEQYF:TRBJ2-7	CASSDADEQYF	TRBV13-1	TRBJ2-7	7.36746e-05
TCRA	TRAV1:CAVRDPGMGYKLTF:TRAJ9	CAVRDPGMGYKLTF	TRAV1	TRAJ9	0.00029965		TCRB	TRBV17:CASSSRQGGSDYTF:TRBJ1-2	CASSSRQGGSDYTF	TRBV17	TRBJ1-2	0.00036356			TCRA	TRAV6D-6:CALGSSNNRIFF:TRAJ31	CALGSSNNRIFF	TRAV6D-6	TRAJ31	0.000232852		TCRB	TRBV13-1:CASSDTEVFF:TRBJ1-1	CASSDTEVFF	TRBV13-1	TRBJ1-1	7.36746e-05
TCRA	TRAV13D-1:CALERGAGGNNKLTF:TRAJ56	CALERGAGGNNKLTF	TRAV13D-1	TRAJ56	0.00029965		TCRB	TRBV13-1:CASSVGGPYEQYF:TRBJ2-7	CASSVGGPYEQYF	TRBV13-1	TRBJ2-7	0.000363544			TCRA	TRAV6D-6:CALGDHLSNYNVLYF:TRAJ21	CALGDHLSNYNVLYF	TRAV6D-6	TRAJ21	0.000232852		TCRB	TRBV13-3:CASRDTEVFF:TRBJ1-1	CASRDTEVFF	TRBV13-3	TRBJ1-1	7.36746e-05
TCRA	TRAV6D-7:CALGALSNYNVLYF:TRAJ21	CALGALSNYNVLYF	TRAV6D-7	TRAJ21	0.000299649		TCRB	TRBV13-1:CASSDAGDEQYF:TRBJ2-7	CASSDAGDEQYF	TRBV13-1	TRBJ2-7	0.000360918			TCRA	TRAV6D-6:CALGALRPSGSWQLIF:TRAJ22	CALGALRPSGSWQLIF	TRAV6D-6	TRAJ22	0.000232852		TCRB	TRBV13-1:CASSDGNTLYF:TRBJ2-4	CASSDGNTLYF	TRBV13-1	TRBJ2-4	7.36746e-05
TCRA	TRAV3-3:CAVSATGYQNFYF:TRAJ49	CAVSATGYQNFYF	TRAV3-3	TRAJ49	0.000299025		TCRB	TRBV29:CASSPRTEVFF:TRBJ1-1	CASSPRTEVFF	TRBV29	TRBJ1-1	0.000360918			TCRA	TRAV6D-6:CALVNYNQGKLIF:TRAJ23	CALVNYNQGKLIF	TRAV6D-6	TRAJ23	0.000232852		TCRB	TRBV13-3:CASSQGDSDYTF:TRBJ1-2	CASSQGDSDYTF	TRBV13-3	TRBJ1-2	7.36746e-05
TCRA	TRAV4D-3:CAADPGTGSNRLTF:TRAJ28	CAADPGTGSNRLTF	TRAV4D-3	TRAJ28	0.000299025		TCRB	TRBV19:CASSRQKYAEQFF:TRBJ2-1	CASSRQKYAEQFF	TRBV19	TRBJ2-1	0.00036082			TCRA	TRAV12D-2:CALSDDRGGSNYKLTF:TRAJ53	CALSDDRGGSNYKLTF	TRAV12D-2	TRAJ53	0.000232852		TCRB	TRBV13-1:CASSDLSYEQYF:TRBJ2-7	CASSDLSYEQYF	TRBV13-1	TRBJ2-7	7.36746e-05
TCRA	TRAV7-6:CAMDSNYQLIW:TRAJ33	CAMDSNYQLIW	TRAV7-6	TRAJ33	0.000298399		TCRB	TRBV13-2:CASGDGLGGIEQYF:TRBJ2-7	CASGDGLGGIEQYF	TRBV13-2	TRBJ2-7	0.000358291			TCRA	TRAV7-5:CAVSHNNAGAKLTF:TRAJ39	CAVSHNNAGAKLTF	TRAV7-5	TRAJ39	0.000232852		TCRB	TRBV13-1:CASSDPGGYEQYF:TRBJ2-7	CASSDPGGYEQYF	TRBV13-1	TRBJ2-7	7.36746e-05
TCRA	TRAV7-5:CAVGTGGYKVVF:TRAJ12	CAVGTGGYKVVF	TRAV7-5	TRAJ12	0.000298399		TCRB	TRBV29:CASRTDWGASAETLYF:TRBJ2-3	CASRTDWGASAETLYF	TRBV29	TRBJ2-3	0.000358291			TCRA	TRAV6D-6:CALGPDTNAYKVIF:TRAJ30	CALGPDTNAYKVIF	TRAV6D-6	TRAJ30	0.000232852		TCRB	TRBV13-3:CASSGGAETLYF:TRBJ2-3	CASSGGAETLYF	TRBV13-3	TRBJ2-3	7.36746e-05
TCRA	TRAV8D-2,TRAV8N-2:CALNNYAQGLTF:TRAJ26	CALNNYAQGLTF	TRAV8D-2,TRAV8N-2	TRAJ26	0.000297774		TCRB	TRBV29:CASSWGQRDAEQFF:TRBJ2-1	CASSWGQRDAEQFF	TRBV29	TRBJ2-1	0.000358275			TCRA	TRAV9N-3:CAVSTGGYKVVF:TRAJ12	CAVSTGGYKVVF	TRAV9N-3	TRAJ12	0.000232852		TCRB	TRBV13-3:CASGSAETLYF:TRBJ2-3	CASGSAETLYF	TRBV13-3	TRBJ2-3	7.36726e-05
TCRA	TRAV13N-1:CAMEDNYAQGLTF:TRAJ26	CAMEDNYAQGLTF	TRAV13N-1	TRAJ26	0.000296524		TCRB	TRBV15:CASSLTGAAETLYF:TRBJ2-3	CASSLTGAAETLYF	TRBV15	TRBJ2-3	0.000358275			TCRA	TRAV6D-6:CALGDNNNAPRF:TRAJ43	CALGDNNNAPRF	TRAV6D-6	TRAJ43	0.000232118		TCRB	TRBV19:CASRTGNYAEQFF:TRBJ2-1	CASRTGNYAEQFF	TRBV19	TRBJ2-1	7.36726e-05
TCRA	TRAV19:CAAGITGNTGKLIF:TRAJ37	CAAGITGNTGKLIF	TRAV19	TRAJ37	0.000293344		TCRB	TRBV20:CGARHRGAETLYF:TRBJ2-3	CGARHRGAETLYF	TRBV20	TRBJ2-3	0.000355649			TCRA	TRAV6D-6:CALGDPNSAGNKLTF:TRAJ17	CALGDPNSAGNKLTF	TRAV6D-6	TRAJ17	0.000232118		TCRB	TRBV29:CASSDRGNTEVFF:TRBJ1-1	CASSDRGNTEVFF	TRBV29	TRBJ1-1	7.36726e-05
TCRA	TRAV16N:CAMREGFTGYQNFYF:TRAJ49	CAMREGFTGYQNFYF	TRAV16N	TRAJ49	0.000293344		TCRB	TRBV5:CASSPGLGDTQYF:TRBJ2-5	CASSPGLGDTQYF	TRBV5	TRBJ2-5	0.000355633			TCRA	TRAV12D-2:CASTGNTGKLIF:TRAJ37	CASTGNTGKLIF	TRAV12D-2	TRAJ37	0.000232118		TCRB	TRBV19:CASSIGGDTEVFF:TRBJ1-1	CASSIGGDTEVFF	TRBV19	TRBJ1-1	7.36726e-05
TCRA	TRAV6D-7:CALGGSGSWQLIF:TRAJ22	CALGGSGSWQLIF	TRAV6D-7	TRAJ22	0.000293344		TCRB	TRBV13-2:CASGDRTGGSAETLYF:TRBJ2-3	CASGDRTGGSAETLYF	TRBV13-2	TRBJ2-3	0.000353022			TCRA	TRAV16:CAMREGNYAQGLTF:TRAJ26	CAMREGNYAQGLTF	TRAV16	TRAJ26	0.000232118		TCRB	TRBV19:CASSISRGGQNTLYF:TRBJ2-4	CASSISRGGQNTLYF	TRBV19	TRBJ2-4	7.36726e-05
TCRA	TRAV8-1:CANYAQGLTF:TRAJ26	CANYAQGLTF	TRAV8-1	TRAJ26	0.000292719		TCRB	TRBV13-3:CASSKDRSNSDYTF:TRBJ1-2	CASSKDRSNSDYTF	TRBV13-3	TRBJ1-2	0.000353022			TCRA	TRAV7-1:CAVSMETGNYKYVF:TRAJ40	CAVSMETGNYKYVF	TRAV7-1	TRAJ40	0.000231383		TCRB	TRBV19:CASSITAYEQYF:TRBJ2-7	CASSITAYEQYF	TRBV19	TRBJ2-7	7.36726e-05
TCRA	TRAV6N-6:CALSDGYSNNRLTL:TRAJ7	CALSDGYSNNRLTL	TRAV6N-6	TRAJ7	0.000292719		TCRB	TRBV4:CASSSTGANTEVFF:TRBJ1-1	CASSSTGANTEVFF	TRBV4	TRBJ1-1	0.000353022			TCRA	TRAV6-6:CALGERNNAGAKLTF:TRAJ39	CALGERNNAGAKLTF	TRAV6-6	TRAJ39	0.000231383		TCRB	TRBV29:CASSLLGNYAEQFF:TRBJ2-1	CASSLLGNYAEQFF	TRBV29	TRBJ2-1	7.36726e-05
TCRA	TRAV12D-2:CALRALYQGGRALIF:TRAJ15	CALRALYQGGRALIF	TRAV12D-2	TRAJ15	0.000292203		TCRB	TRBV30:CSSRDRGVDTLYF:TRBJ2-4	CSSRDRGVDTLYF	TRBV30	TRBJ2-4	0.000353022			TCRA	TRAV16N:CAMREDITGNTGKLIF:TRAJ37	CAMREDITGNTGKLIF	TRAV16N	TRAJ37	0.000231383		TCRB	TRBV16:CASSLRAANTEVFF:TRBJ1-1	CASSLRAANTEVFF	TRBV16	TRBJ1-1	7.36726e-05
TCRA	TRAV4D-4:CAAEDYGSSGNKLIF:TRAJ32	CAAEDYGSSGNKLIF	TRAV4D-4	TRAJ32	0.000292094		TCRB	TRBV15:CASSPDWGSNYAEQFF:TRBJ2-1	CASSPDWGSNYAEQFF	TRBV15	TRBJ2-1	0.000353006			TCRA	TRAV6D-6:CALAPDTNAYKVIF:TRAJ30	CALAPDTNAYKVIF	TRAV6D-6	TRAJ30	0.000231383		TCRB	TRBV29:CASSLRAGNYAEQFF:TRBJ2-1	CASSLRAGNYAEQFF	TRBV29	TRBJ2-1	7.36726e-05
TCRA	TRAV4D-4:CAATSSGQKLVF:TRAJ16	CAATSSGQKLVF	TRAV4D-4	TRAJ16	0.000292094		TCRB	TRBV13-2:CASGDRNTEVFF:TRBJ1-1	CASGDRNTEVFF	TRBV13-2	TRBJ1-1	0.000350364			TCRA	TRAV6D-6:CALGDGGSNAKLTF:TRAJ42	CALGDGGSNAKLTF	TRAV6D-6	TRAJ42	0.000231383		TCRB	TRBV29:CASSLRGREQYF:TRBJ2-7	CASSLRGREQYF	TRBV29	TRBJ2-7	7.36726e-05
TCRA	TRAV8D-2,TRAV8N-2:CATTSSGSWQLIF:TRAJ22	CATTSSGSWQLIF	TRAV8D-2,TRAV8N-2	TRAJ22	0.000291469		TCRB	TRBV13-1:CASIGRTNTEVFF:TRBJ1-1	CASIGRTNTEVFF	TRBV13-1	TRBJ1-1	0.000347753			TCRA	TRAV6D-6,TRAV6D-7:CALGDRTGGYKVVF:TRAJ12	CALGDRTGGYKVVF	TRAV6D-6,TRAV6D-7	TRAJ12	0.000230648		TCRB	TRBV29:CASSLSGYEQYF:TRBJ2-7	CASSLSGYEQYF	TRBV29	TRBJ2-7	7.36726e-05
TCRA	TRAV10:CAASMDSNYQLIW:TRAJ33	CAASMDSNYQLIW	TRAV10	TRAJ33	0.000290219		TCRB	TRBV5:CASSQDLGGEVFF:TRBJ1-1	CASSQDLGGEVFF	TRBV5	TRBJ1-1	0.000347753			TCRA	TRAV3-1:CAVTDYSNNRLTL:TRAJ7	CAVTDYSNNRLTL	TRAV3-1	TRAJ7	0.000230648		TCRB	TRBV29:CASSLSNERLFF:TRBJ1-4	CASSLSNERLFF	TRBV29	TRBJ1-4	7.36726e-05
TCRA	TRAV6D-6:CALGESSGSWQLIF:TRAJ22	CALGESSGSWQLIF	TRAV6D-6	TRAJ22	0.000289594		TCRB	TRBV29:CASSSRNTLYF:TRBJ2-4	CASSSRNTLYF	TRBV29	TRBJ2-4	0.000347753			TCRA	TRAV9N-3:CAVSNMGYKLTF:TRAJ9	CAVSNMGYKLTF	TRAV9N-3	TRAJ9	0.000230648		TCRB	TRBV12-1:CASSLTGGNYAEQFF:TRBJ2-1	CASSLTGGNYAEQFF	TRBV12-1	TRBJ2-1	7.36726e-05
TCRA	TRAV12D-2:CAPNNAGAKLTF:TRAJ39	CAPNNAGAKLTF	TRAV12D-2	TRAJ39	0.000287664		TCRB	TRBV4:CASSSTGGIYAEQFF:TRBJ2-1	CASSSTGGIYAEQFF	TRBV4	TRBJ2-1	0.000347753			TCRA	TRAV7N-5:CAVRNSNNRIFF:TRAJ31	CAVRNSNNRIFF	TRAV7N-5	TRAJ31	0.000230648		TCRB	TRBV29:CASSLTGNYAEQFF:TRBJ2-1	CASSLTGNYAEQFF	TRBV29	TRBJ2-1	7.36726e-05
TCRA	TRAV13D-3:CAMASNTGYQNFYF:TRAJ49	CAMASNTGYQNFYF	TRAV13D-3	TRAJ49	0.000287664		TCRB	TRBV20:CGARQGGAEQFF:TRBJ2-1	CGARQGGAEQFF	TRBV20	TRBJ2-1	0.000347753			TCRA	TRAV3-3:CAVNTNTGKLTF:TRAJ27	CAVNTNTGKLTF	TRAV3-3	TRAJ27	0.000230648		TCRB	TRBV29:CASSPGQGGEQYF:TRBJ2-7	CASSPGQGGEQYF	TRBV29	TRBJ2-7	7.36726e-05
TCRA	TRAV6D-6:CALVQGGGSAKLIF:TRAJ57	CALVQGGGSAKLIF	TRAV6D-6	TRAJ57	0.000287664		TCRB	TRBV13-3:CASSVTSSQNTLYF:TRBJ2-4	CASSVTSSQNTLYF	TRBV13-3	TRBJ2-4	0.000347737			TCRA	TRAV12-1:CALSDQGGSAKLIF:TRAJ57	CALSDQGGSAKLIF	TRAV12-1	TRAJ57	0.000229179		TCRB	TRBV29:CASSPGQGQDTQYF:TRBJ2-5	CASSPGQGQDTQYF	TRBV29	TRBJ2-5	7.36726e-05
TCRA	TRAV5D-4:CAASETEGADRLTF:TRAJ45	CAASETEGADRLTF	TRAV5D-4	TRAJ45	0.000287664		TCRB	TRBV16:CASSSDSNTEVFF:TRBJ1-1	CASSSDSNTEVFF	TRBV16	TRBJ1-1	0.000345111			TCRA	TRAV16N:CAMREDSGYNKLTF:TRAJ11	CAMREDSGYNKLTF	TRAV16N	TRAJ11	0.000229179		TCRB	TRBV21:CASSRDRERNQDTQYF:TRBJ2-5	CASSRDRERNQDTQYF	TRBV21	TRBJ2-5	7.36726e-05
TCRA	TRAV9D-3:CAVSAAGGSNAKLTF:TRAJ42	CAVSAAGGSNAKLTF	TRAV9D-3	TRAJ42	0.000287664		TCRB	TRBV4:CASSSTGSNTEVFF:TRBJ1-1	CASSSTGSNTEVFF	TRBV4	TRBJ1-1	0.000345095			TCRA	TRAV13N-1:CAISGSFNKLTF:TRAJ4	CAISGSFNKLTF	TRAV13N-1	TRAJ4	0.000229179		TCRB	TRBV29:CASSRDSPNSDYTF:TRBJ1-2	CASSRDSPNSDYTF	TRBV29	TRBJ1-2	7.36726e-05
TCRA	TRAV12D-2:CALSVLNQGKLIF:TRAJ23	CALSVLNQGKLIF	TRAV12D-2	TRAJ23	0.000287664		TCRB	TRBV15:CASSLDSSQNTLYF:TRBJ2-4	CASSLDSSQNTLYF	TRBV15	TRBJ2-4	0.000342484			TCRA	TRAV6D-6:CALGDNYAQGLTF:TRAJ26	CALGDNYAQGLTF	TRAV6D-6	TRAJ26	0.000228445		TCRB	TRBV29:CASSSDTQYF:TRBJ2-5	CASSSDTQYF	TRBV29	TRBJ2-5	7.36726e-05
TCRA	TRAV6-1:CVLGEGQGKLIF:TRAJ23	CVLGEGQGKLIF	TRAV6-1	TRAJ23	0.000287664		TCRB	TRBV17:CASSRSQVGAEQFF:TRBJ2-1	CASSRSQVGAEQFF	TRBV17	TRBJ2-1	0.000342484			TCRA	TRAV12D-2:CAASSNTNKVVF:TRAJ34	CAASSNTNKVVF	TRAV12D-2	TRAJ34	0.000228445		TCRB	TRBV29:CASSSTGYAEQFF:TRBJ2-1	CASSSTGYAEQFF	TRBV29	TRBJ2-1	7.36726e-05
TCRA	TRAV7N-5:CAIDTNAYKVIF:TRAJ30	CAIDTNAYKVIF	TRAV7N-5	TRAJ30	0.000287039		TCRB	TRBV31:CAWSLGRNNQAPLF:TRBJ1-5	CAWSLGRNNQAPLF	TRBV31	TRBJ1-5	0.000342484			TCRA	TRAV14D-1:CAASSNYNQGKLIF:TRAJ23	CAASSNYNQGKLIF	TRAV14D-1	TRAJ23	0.000226241		TCRB	TRBV31:CAWRDSYNSPLYF:TRBJ1-6	CAWRDSYNSPLYF	TRBV31	TRBJ1-6	7.36726e-05
TCRA	TRAV4D-3:CAAEAYAQGLTF:TRAJ26	CAAEAYAQGLTF	TRAV4D-3	TRAJ26	0.000287039		TCRB	TRBV30:CSSRDFEQYF:TRBJ2-7	CSSRDFEQYF	TRBV30	TRBJ2-7	0.000342484			TCRA	TRAV6D-6:CALGLSGSFNKLTF:TRAJ4	CALGLSGSFNKLTF	TRAV6D-6	TRAJ4	0.000224723		TCRB	TRBV31:CAWSLQTEVFF:TRBJ1-1	CAWSLQTEVFF	TRBV31	TRBJ1-1	7.36726e-05
TCRA	TRAV6D-7:CALGAMSNYNVLYF:TRAJ21	CALGAMSNYNVLYF	TRAV6D-7	TRAJ21	0.000287038		TCRB	TRBV13-3:CASSGSSAETLYF:TRBJ2-3	CASSGSSAETLYF	TRBV13-3	TRBJ2-3	0.000342436			TCRA	TRAV9N-3:CAVSISSGSWQLIF:TRAJ22	CAVSISSGSWQLIF	TRAV9N-3	TRAJ22	0.000224723		TCRB	TRBV31:CAWSSVDNNQAPLF:TRBJ1-5	CAWSSVDNNQAPLF	TRBV31	TRBJ1-5	7.36726e-05
TCRA	TRAV6D-7:CALGNYAQGLTF:TRAJ26	CALGNYAQGLTF	TRAV6D-7	TRAJ26	0.000286413		TCRB	TRBV29:CASSFVGDQDTQYF:TRBJ2-5	CASSFVGDQDTQYF	TRBV29	TRBJ2-5	0.000339858			TCRA	TRAV13D-1:CALEPNYAQGLTF:TRAJ26	CALEPNYAQGLTF	TRAV13D-1	TRAJ26	0.000224723		TCRB	TRBV31:CAWTGGNYAEQFF:TRBJ2-1	CAWTGGNYAEQFF	TRBV31	TRBJ2-1	7.36726e-05
TCRA	TRAV7N-5:CAVTSGGNYKPTF:TRAJ6	CAVTSGGNYKPTF	TRAV7N-5	TRAJ6	0.000285788		TCRB	TRBV13-3:CASTDWGASQNTLYF:TRBJ2-4	CASTDWGASQNTLYF	TRBV13-3	TRBJ2-4	0.000339842			TCRA	TRAV9N-3:CAVRTGGYKVVF:TRAJ12	CAVRTGGYKVVF	TRAV9N-3	TRAJ12	0.000224723		TCRB	TRBV1:CTCSADRQNTEVFF:TRBJ1-1	CTCSADRQNTEVFF	TRBV1	TRBJ1-1	7.36726e-05
TCRA	TRAV6D-5:CALGDSNTNKVVF:TRAJ34	CALGDSNTNKVVF	TRAV6D-5	TRAJ34	0.000285163		TCRB	TRBV13-1:CASSDSGTANTEVFF:TRBJ1-1	CASSDSGTANTEVFF	TRBV13-1	TRBJ1-1	0.000337215			TCRA	TRAV19:CAAGNNNNAPRF:TRAJ43	CAAGNNNNAPRF	TRAV19	TRAJ43	0.000224723		TCRB	TRBV1:CTCSRDREVFF:TRBJ1-1	CTCSRDREVFF	TRBV1	TRBJ1-1	7.36726e-05
TCRA	TRAV7-5:CAVSSETNYNVLYF:TRAJ21	CAVSSETNYNVLYF	TRAV7-5	TRAJ21	0.000281983		TCRB	TRBV16:CASSPDWGVSAETLYF:TRBJ2-3	CASSPDWGVSAETLYF	TRBV16	TRBJ2-3	0.000337167			TCRA	TRAV21/DV12:CILTGTGSKLSF:TRAJ58	CILTGTGSKLSF	TRAV21/DV12	TRAJ58	0.000224723		TCRB	TRBV13-2:CASGDANTEVFF:TRBJ1-1	CASGDANTEVFF	TRBV13-2	TRBJ1-1	7.36726e-05
TCRA	TRAV12D-2:CALSRNNRIFF:TRAJ31	CALSRNNRIFF	TRAV12D-2	TRAJ31	0.000281358		TCRB	TRBV13-1:CASSDVQGSYNSPLYF:TRBJ1-6	CASSDVQGSYNSPLYF	TRBV13-1	TRBJ1-6	0.000334573			TCRA	TRAV7-2:CAASMDTNTGKLTF:TRAJ27	CAASMDTNTGKLTF	TRAV7-2	TRAJ27	0.000224723		TCRB	TRBV13-2:CASGDWGYEQYF:TRBJ2-7	CASGDWGYEQYF	TRBV13-2	TRBJ2-7	7.36726e-05
TCRA	TRAV13D-1:CALEPNTNKVVF:TRAJ34	CALEPNTNKVVF	TRAV13D-1	TRAJ34	0.000281358		TCRB	TRBV13-3:CASSFSPAGAGTEVFF:TRBJ1-1	CASSFSPAGAGTEVFF	TRBV13-3	TRBJ1-1	0.000334573			TCRA	TRAV6D-6:CALSDFQGGSAKLIF:TRAJ57	CALSDFQGGSAKLIF	TRAV6D-6	TRAJ57	0.000224723		TCRB	TRBV13-1:CASSGSQNTLYF:TRBJ2-4	CASSGSQNTLYF	TRBV13-1	TRBJ2-4	7.36726e-05
TCRA	TRAV6N-6:CALSDRDRGSALGRLHF:TRAJ18	CALSDRDRGSALGRLHF	TRAV6N-6	TRAJ18	0.000281358		TCRB	TRBV13-1:CASSIDRADAETLYF:TRBJ2-3	CASSIDRADAETLYF	TRBV13-1	TRBJ2-3	0.000334573			TCRA	TRAV6D-6:CALGNNTGNYKYVF:TRAJ40	CALGNNTGNYKYVF	TRAV6D-6	TRAJ40	0.000224723		TCRB	TRBV13-1:CASSDRGDYAEQFF:TRBJ2-1	CASSDRGDYAEQFF	TRBV13-1	TRBJ2-1	7.36726e-05
TCRA	TRAV6D-7:CALGVMNNNAGAKLTF:TRAJ39	CALGVMNNNAGAKLTF	TRAV6D-7	TRAJ39	0.000281358		TCRB	TRBV12-1:CASSLDGGGSDYTF:TRBJ1-2	CASSLDGGGSDYTF	TRBV12-1	TRBJ1-2	0.000334573			TCRA	TRAV6D-6:CALGDMGYKLTF:TRAJ9	CALGDMGYKLTF	TRAV6D-6	TRAJ9	0.000224723		TCRB	TRBV13-3:CASSDWGEQYF:TRBJ2-7	CASSDWGEQYF	TRBV13-3	TRBJ2-7	7.36726e-05
TCRA	TRAV6D-7:CALGETGSFNKLTF:TRAJ4	CALGETGSFNKLTF	TRAV6D-7	TRAJ4	0.000280733		TCRB	TRBV19:CASSPGHSQNTLYF:TRBJ2-4	CASSPGHSQNTLYF	TRBV19	TRBJ2-4	0.000334573			TCRA	TRAV12D-2:CALSEPSSGSWQLIF:TRAJ22	CALSEPSSGSWQLIF	TRAV12D-2	TRAJ22	0.000224723		TCRB	TRBV13-1:CASSDGGGEQYF:TRBJ2-7	CASSDGGGEQYF	TRBV13-1	TRBJ2-7	7.36726e-05
TCRA	TRAV7N-5:CAVSNNNNAPRF:TRAJ43	CAVSNNNNAPRF	TRAV7N-5	TRAJ43	0.000280108		TCRB	TRBV13-1:CASSAGPQDTQYF:TRBJ2-5	CASSAGPQDTQYF	TRBV13-1	TRBJ2-5	0.00033454			TCRA	TRAV6-6,TRAV6D-6:CALGPGTGGYKVVF:TRAJ12	CALGPGTGGYKVVF	TRAV6-6,TRAV6D-6	TRAJ12	0.000224723		TCRB	TRBV13-1:CASSDSANSDYTF:TRBJ1-2	CASSDSANSDYTF	TRBV13-1	TRBJ1-2	7.36726e-05
TCRA	TRAV6D-6:CALGENSNNRIFF:TRAJ31	CALGENSNNRIFF	TRAV6D-6	TRAJ31	0.000280108		TCRB	TRBV13-2:CASGDAIGRETLYF:TRBJ2-3	CASGDAIGRETLYF	TRBV13-2	TRBJ2-3	0.000331946			TCRA	TRAV6-6,TRAV6D-6:CALGDRGNAGAKLTF:TRAJ39	CALGDRGNAGAKLTF	TRAV6-6,TRAV6D-6	TRAJ39	0.000224723		TCRB	TRBV13-3:CASSERQGNTEVFF:TRBJ1-1	CASSERQGNTEVFF	TRBV13-3	TRBJ1-1	7.36726e-05
TCRA	TRAV12D-2:CAPRTGGYKVVF:TRAJ12	CAPRTGGYKVVF	TRAV12D-2	TRAJ12	0.000279592		TCRB	TRBV13-2:CASGDALGGNTLYF:TRBJ2-4	CASGDALGGNTLYF	TRBV13-2	TRBJ2-4	0.000331946			TCRA	TRAV7-2:CATLSGSFNKLTF:TRAJ4	CATLSGSFNKLTF	TRAV7-2	TRAJ4	0.000224723		TCRB	TRBV29:CASSSGDTQYF:TRBJ2-5	CASSSGDTQYF	TRBV29	TRBJ2-5	7.36706e-05
TCRA	TRAV14D-1:CAARYGNEKITF:TRAJ48	CAARYGNEKITF	TRAV14D-1	TRAJ48	0.000279483		TCRB	TRBV13-3:CASGTGGYNSPLYF:TRBJ1-6	CASGTGGYNSPLYF	TRBV13-3	TRBJ1-6	0.000331946			TCRA	TRAV7-5:CAVSRNTNTGKLTF:TRAJ27	CAVSRNTNTGKLTF	TRAV7-5	TRAJ27	0.000224723		TCRB	TRBV13-1:CASSDAGNTEVFF:TRBJ1-1	CASSDAGNTEVFF	TRBV13-1	TRBJ1-1	7.36706e-05
TCRA	TRAV7-5:CAVLASSGSWQLIF:TRAJ22	CAVLASSGSWQLIF	TRAV7-5	TRAJ22	0.000277608		TCRB	TRBV29:CASSWGQANSDYTF:TRBJ1-2	CASSWGQANSDYTF	TRBV29	TRBJ1-2	0.000331946			TCRA	TRAV16N:CAMREGSNNRIFF:TRAJ31	CAMREGSNNRIFF	TRAV16N	TRAJ31	0.000224723		TCRB	TRBV13-3:CASSGGEQYF:TRBJ2-7	CASSGGEQYF	TRBV13-3	TRBJ2-7	7.36706e-05
TCRA	TRAV3-1:CAANMGYKLTF:TRAJ9	CAANMGYKLTF	TRAV3-1	TRAJ9	0.000275678		TCRB	TRBV1:CTCSSRTGVAETLYF:TRBJ2-3	CTCSSRTGVAETLYF	TRBV1	TRBJ2-3	0.000331946			TCRA	TRAV6D-6:CALGDQGGSAKLIF:TRAJ57	CALGDQGGSAKLIF	TRAV6D-6	TRAJ57	0.000223989		TCRB	TRBV5:CASSPGQYAEQFF:TRBJ2-1	CASSPGQYAEQFF	TRBV5	TRBJ2-1	7.0335e-05
TCRA	TRAV6N-6:CALSRGSNAKLTF:TRAJ42	CALSRGSNAKLTF	TRAV6N-6	TRAJ42	0.000275678		TCRB	TRBV17:CASRQGDSDYTF:TRBJ1-2	CASRQGDSDYTF	TRBV17	TRBJ1-2	0.000329304			TCRA	TRAV6D-6:CALGDRSSNTNKVVF:TRAJ34	CALGDRSSNTNKVVF	TRAV6D-6	TRAJ34	0.000223989		TCRB	TRBV13-3:CASSPGQGYEQYF:TRBJ2-7	CASSPGQGYEQYF	TRBV13-3	TRBJ2-7	7.03329e-05
TCRA	TRAV6D-6:CALGPSSGGNYKPTF:TRAJ6	CALGPSSGGNYKPTF	TRAV6D-6	TRAJ6	0.000275678		TCRB	TRBV29:CASRTDWGGRQDTQYF:TRBJ2-5	CASRTDWGGRQDTQYF	TRBV29	TRBJ2-5	0.000329288			TCRA	TRAV6-6,TRAV6D-6:CALGDPTGGLSGKLTF:TRAJ2	CALGDPTGGLSGKLTF	TRAV6-6,TRAV6D-6	TRAJ2	0.000223989		TCRB	TRBV13-3,TRBV13-1:CASSLDSYEQYF:TRBJ2-7	CASSLDSYEQYF	TRBV13-3,TRBV13-1	TRBJ2-7	7.03329e-05
TCRA	TRAV4D-3:CAAETGNYQLIW:TRAJ33	CAAETGNYQLIW	TRAV4D-3	TRAJ33	0.000275678		TCRB	TRBV19:CASSILGVYF:TRBJ2-4	CASSILGVYF	TRBV19	TRBJ2-4	0.000326677			TCRA	TRAV7-5:CAVSMSTGNYKYVF:TRAJ40	CAVSMSTGNYKYVF	TRAV7-5	TRAJ40	0.000223989		TCRB	TRBV13-3:CASSRDSSAETLYF:TRBJ2-3	CASSRDSSAETLYF	TRBV13-3	TRBJ2-3	7.03309e-05
TCRA	TRAV13D-1:CALDLRGLTF:TRAJ26	CALDLRGLTF	TRAV13D-1	TRAJ26	0.000275678		TCRB	TRBV17:CASSRGTGDTQYF:TRBJ2-5	CASSRGTGDTQYF	TRBV17	TRBJ2-5	0.000326677			TCRA	TRAV6D-6:CALGEGNNNAPRF:TRAJ43	CALGEGNNNAPRF	TRAV6D-6	TRAJ43	0.000223989		TCRB	TRBV19:CASSDSNYAEQFF:TRBJ2-1	CASSDSNYAEQFF	TRBV19	TRBJ2-1	7.03309e-05
TCRA	TRAV7-5:CAVSMPGGNNKLTF:TRAJ56	CAVSMPGGNNKLTF	TRAV7-5	TRAJ56	0.000275678		TCRB	TRBV19:CASSSPGQGTEVFF:TRBJ1-1	CASSSPGQGTEVFF	TRBV19	TRBJ1-1	0.000326677			TCRA	TRAV3D-3:CAVSADYSNNRLTL:TRAJ7	CAVSADYSNNRLTL	TRAV3D-3	TRAJ7	0.000223989		TCRB	TRBV13-1:CASRTGGAETLYF:TRBJ2-3	CASRTGGAETLYF	TRBV13-1	TRBJ2-3	7.03309e-05
TCRA	TRAV6-7/DV9:CALSDRIGANTGKLTF:TRAJ52	CALSDRIGANTGKLTF	TRAV6-7/DV9	TRAJ52	0.000275678		TCRB	TRBV13-2:CASGDSQANTEVFF:TRBJ1-1	CASGDSQANTEVFF	TRBV13-2	TRBJ1-1	0.000326661			TCRA	TRAV9N-3:CAVSMQQGTGSKLSF:TRAJ58	CAVSMQQGTGSKLSF	TRAV9N-3	TRAJ58	0.000222519		TCRB	TRBV14:CASSLGAEQFF:TRBJ2-1	CASSLGAEQFF	TRBV14	TRBJ2-1	7.03309e-05
TCRA	TRAV6D-6:CALEYNTGNYKYVF:TRAJ40	CALEYNTGNYKYVF	TRAV6D-6	TRAJ40	0.000275678		TCRB	TRBV17:CASSSRGNNYAEQFF:TRBJ2-1	CASSSRGNNYAEQFF	TRBV17	TRBJ2-1	0.000326645			TCRA	TRAV7-5:CAVSMDSNYQLIW:TRAJ33	CAVSMDSNYQLIW	TRAV7-5	TRAJ33	0.000222519		TCRB	TRBV29:CASRDSAETLYF:TRBJ2-3	CASRDSAETLYF	TRBV29	TRBJ2-3	7.03289e-05
TCRA	TRAV7-5:CAVSIDAYKVIF:TRAJ30	CAVSIDAYKVIF	TRAV7-5	TRAJ30	0.000275678		TCRB	TRBV31:CAWSSRDWGNQDTQYF:TRBJ2-5	CAWSSRDWGNQDTQYF	TRBV31	TRBJ2-5	0.000324035			TCRA	TRAV13D-1:CALDPNTGYQNFYF:TRAJ49	CALDPNTGYQNFYF	TRAV13D-1	TRAJ49	0.000221785		TCRB	TRBV13-3:CASSPGTTSAETLYF:TRBJ2-3	CASSPGTTSAETLYF	TRBV13-3	TRBJ2-3	7.03289e-05
TCRA	TRAV13N-4:CAMERTNSAGNKLTF:TRAJ17	CAMERTNSAGNKLTF	TRAV13N-4	TRAJ17	0.000275678		TCRB	TRBV29:CASSRQISNERLFF:TRBJ1-4	CASSRQISNERLFF	TRBV29	TRBJ1-4	0.000324035			TCRA	TRAV12D-1:CALSGNYNQGKLIF:TRAJ23	CALSGNYNQGKLIF	TRAV12D-1	TRAJ23	0.000221785		TCRB	TRBV13-1:CASSEGQNYAEQFF:TRBJ2-1	CASSEGQNYAEQFF	TRBV13-1	TRBJ2-1	7.03289e-05
TCRA	TRAV5D-4:CAASAGNYKYVF:TRAJ40	CAASAGNYKYVF	TRAV5D-4	TRAJ40	0.000275678		TCRB	TRBV29:CAARDNQDTQYF:TRBJ2-5	CAARDNQDTQYF	TRBV29	TRBJ2-5	0.000321408			TCRA	TRAV3-1:CAVSDTNAYKVIF:TRAJ30	CAVSDTNAYKVIF	TRAV3-1	TRAJ30	0.000221785		TCRB	TRBV13-3:CASSPDSYEQYF:TRBJ2-7	CASSPDSYEQYF	TRBV13-3	TRBJ2-7	7.03289e-05
TCRA	TRAV9D-3:CAPHMGYKLTF:TRAJ9	CAPHMGYKLTF	TRAV9D-3	TRAJ9	0.000275678		TCRB	TRBV29:CASSLGRGEQYF:TRBJ2-7	CASSLGRGEQYF	TRBV29	TRBJ2-7	0.000321408			TCRA	TRAV13D-1:CALDNYAQGLTF:TRAJ26	CALDNYAQGLTF	TRAV13D-1	TRAJ26	0.000221785		TCRB	TRBV12-1:CASSLGYEQYF:TRBJ2-7	CASSLGYEQYF	TRBV12-1	TRBJ2-7	7.03269e-05
TCRA	TRAV16N:CAMREITGNTGKLIF:TRAJ37	CAMREITGNTGKLIF	TRAV16N	TRAJ37	0.000275053		TCRB	TRBV13-3:CASSPTGGLNSDYTF:TRBJ1-2	CASSPTGGLNSDYTF	TRBV13-3	TRBJ1-2	0.000321408			TCRA	TRAV8D-2,TRAV8N-2:CAMTNSAGNKLTF:TRAJ17	CAMTNSAGNKLTF	TRAV8D-2,TRAV8N-2	TRAJ17	0.000219581		TCRB	TRBV29:CASSLRDSYAEQFF:TRBJ2-1	CASSLRDSYAEQFF	TRBV29	TRBJ2-1	7.03269e-05
TCRA	TRAV10:CAASATGNTGKLIF:TRAJ37	CAASATGNTGKLIF	TRAV10	TRAJ37	0.000274427		TCRB	TRBV5:CASSPGWGINQDTQYF:TRBJ2-5	CASSPGWGINQDTQYF	TRBV5	TRBJ2-5	0.000321392			TCRA	TRAV13D-1:CADTNAYKVIF:TRAJ30	CADTNAYKVIF	TRAV13D-1	TRAJ30	0.000219581		TCRB	TRBV13-3:CASSGRDSQDTQYF:TRBJ2-5	CASSGRDSQDTQYF	TRBV13-3	TRBJ2-5	7.03269e-05
TCRA	TRAV16:CAMRGSNYNVLYF:TRAJ21	CAMRGSNYNVLYF	TRAV16	TRAJ21	0.000274427		TCRB	TRBV13-3:CASRDAGDTQYF:TRBJ2-5	CASRDAGDTQYF	TRBV13-3	TRBJ2-5	0.000321392			TCRA	TRAV12D-2:CALSDPGSFNKLTF:TRAJ4	CALSDPGSFNKLTF	TRAV12D-2	TRAJ4	0.000218112		TCRB	TRBV29:CASSLYSAETLYF:TRBJ2-3	CASSLYSAETLYF	TRBV29	TRBJ2-3	7.03269e-05
TCRA	TRAV6D-6:CALGDTGYQNFYF:TRAJ49	CALGDTGYQNFYF	TRAV6D-6	TRAJ49	0.000273802		TCRB	TRBV15:CASSRDKYEQYF:TRBJ2-7	CASSRDKYEQYF	TRBV15	TRBJ2-7	0.000321392			TCRA	TRAV6D-6:CALGDRSTGNYKYVF:TRAJ40	CALGDRSTGNYKYVF	TRAV6D-6	TRAJ40	0.000217329		TCRB	TRBV13-3:CASSVQDTQYF:TRBJ2-5	CASSVQDTQYF	TRBV13-3	TRBJ2-5	7.03269e-05
TCRA	TRAV16:CAMTTGGNNKLTF:TRAJ56	CAMTTGGNNKLTF	TRAV16	TRAJ56	0.000273802		TCRB	TRBV4:CASRQQNTLYF:TRBJ2-4	CASRQQNTLYF	TRBV4	TRBJ2-4	0.000321376			TCRA	TRAV9N-3:CAGLNYNQGKLIF:TRAJ23	CAGLNYNQGKLIF	TRAV9N-3	TRAJ23	0.000217329		TCRB	TRBV12-1:CASSLDNYEQYF:TRBJ2-7	CASSLDNYEQYF	TRBV12-1	TRBJ2-7	7.03269e-05
TCRA	TRAV7-5,TRAV7N-5:CAVSMDSNYQLIW:TRAJ33	CAVSMDSNYQLIW	TRAV7-5,TRAV7N-5	TRAJ33	0.000273802		TCRB	TRBV19:CASRDGSYNSPLYF:TRBJ1-6	CASRDGSYNSPLYF	TRBV19	TRBJ1-6	0.000321279			TCRA	TRAV13D-1:CALERTGNTGKLIF:TRAJ37	CALERTGNTGKLIF	TRAV13D-1	TRAJ37	0.000217329		TCRB	TRBV13-3:CASRDSYAEQFF:TRBJ2-1	CASRDSYAEQFF	TRBV13-3	TRBJ2-1	7.03269e-05
TCRA	TRAV7-5:CAGGGNYKPTF:TRAJ6	CAGGGNYKPTF	TRAV7-5	TRAJ6	0.000273802		TCRB	TRBV13-3:CASSLTGGSYEQYF:TRBJ2-7	CASSLTGGSYEQYF	TRBV13-3	TRBJ2-7	0.000318798			TCRA	TRAV2:CIVTSLDTNAYKVIF:TRAJ30	CIVTSLDTNAYKVIF	TRAV2	TRAJ30	0.000217329		TCRB	TRBV13-1:CASSPGTEVFF:TRBJ1-1	CASSPGTEVFF	TRBV13-1	TRBJ1-1	7.03269e-05
TCRA	TRAV7D-6:CAVSMDYSNNRLTL:TRAJ7	CAVSMDYSNNRLTL	TRAV7D-6	TRAJ7	0.000269481		TCRB	TRBV15:CASRTGSQDTQYF:TRBJ2-5	CASRTGSQDTQYF	TRBV15	TRBJ2-5	0.000318766			TCRA	TRAV21/DV12:CILRVTSTGYQNFYF:TRAJ49	CILRVTSTGYQNFYF	TRAV21/DV12	TRAJ49	0.000217329		TCRB	TRBV13-3:CASSTGTEVFF:TRBJ1-1	CASSTGTEVFF	TRBV13-3	TRBJ1-1	7.03269e-05
TCRA	TRAV19:CAADDQGGSAKLIF:TRAJ57	CAADDQGGSAKLIF	TRAV19	TRAJ57	0.000269481		TCRB	TRBV13-3:CASSDPDRGQAETLYF:TRBJ2-3	CASSDPDRGQAETLYF	TRBV13-3	TRBJ2-3	0.000318766			TCRA	TRAV21/DV12:CILRASSFSKLVF:TRAJ50	CILRASSFSKLVF	TRAV21/DV12	TRAJ50	0.000217329		TCRB	TRBV29:CASSFGNTLYF:TRBJ1-3	CASSFGNTLYF	TRBV29	TRBJ1-3	7.03248e-05
TCRA	TRAV6-7/DV9:CALSGYGNEKITF:TRAJ48	CALSGYGNEKITF	TRAV6-7/DV9	TRAJ48	0.000269372		TCRB	TRBV1:CTCSAAGLGAQDTQYF:TRBJ2-5	CTCSAAGLGAQDTQYF	TRBV1	TRBJ2-5	0.00031875			TCRA	TRAV14D-1:CAAPNTEGADRLTF:TRAJ45	CAAPNTEGADRLTF	TRAV14D-1	TRAJ45	0.000217329		TCRB	TRBV29:CASSGGGGAETLYF:TRBJ2-3	CASSGGGGAETLYF	TRBV29	TRBJ2-3	7.03248e-05
TCRA	TRAV7-5:CAVSHYGSSGNKLIF:TRAJ32	CAVSHYGSSGNKLIF	TRAV7-5	TRAJ32	0.000269372		TCRB	TRBV14:CASSPGGDYAEQFF:TRBJ2-1	CASSPGGDYAEQFF	TRBV14	TRBJ2-1	0.000316139			TCRA	TRAV7-5:CAASRNNRIFF:TRAJ31	CAASRNNRIFF	TRAV7-5	TRAJ31	0.000217329		TCRB	TRBV19:CASSIGFYAEQFF:TRBJ2-1	CASSIGFYAEQFF	TRBV19	TRBJ2-1	7.03248e-05
TCRA	TRAV7-5:CAVSMNAGAKLTF:TRAJ39	CAVSMNAGAKLTF	TRAV7-5	TRAJ39	0.000269372		TCRB	TRBV29:CASSSGTYNNQAPLF:TRBJ1-5	CASSSGTYNNQAPLF	TRBV29	TRBJ1-5	0.000316139			TCRA	TRAV7D-3:CASWSNMGYKLTF:TRAJ9	CASWSNMGYKLTF	TRAV7D-3	TRAJ9	0.000217329		TCRB	TRBV29:CASSLAYAEQFF:TRBJ2-1	CASSLAYAEQFF	TRBV29	TRBJ2-1	7.03248e-05
TCRA	TRAV7-5:CAANSGGSNYKLTF:TRAJ53	CAANSGGSNYKLTF	TRAV7-5	TRAJ53	0.000268747		TCRB	TRBV4:CASSYTGDYAEQFF:TRBJ2-1	CASSYTGDYAEQFF	TRBV4	TRBJ2-1	0.000316139			TCRA	TRAV16N:CAMREDTGNYKYVF:TRAJ40	CAMREDTGNYKYVF	TRAV16N	TRAJ40	0.000217329		TCRB	TRBV29:CASSLDNYEQYF:TRBJ2-7	CASSLDNYEQYF	TRBV29	TRBJ2-7	7.03248e-05
TCRA	TRAV7-5:CAVENYAQGLTF:TRAJ26	CAVENYAQGLTF	TRAV7-5	TRAJ26	0.000268747		TCRB	TRBV13-3:CATSTGNNNQAPLF:TRBJ1-5	CATSTGNNNQAPLF	TRBV13-3	TRBJ1-5	0.000316139			TCRA	TRAV16N:CAMREGNQGGRALIF:TRAJ15	CAMREGNQGGRALIF	TRAV16N	TRAJ15	0.000217329		TCRB	TRBV29:CASSLGQGEQYF:TRBJ2-7	CASSLGQGEQYF	TRBV29	TRBJ2-7	7.03248e-05
TCRA	TRAV6D-6:CALGYNTNTGKLTF:TRAJ27	CALGYNTNTGKLTF	TRAV6D-6	TRAJ27	0.000268747		TCRB	TRBV13-1:CASSDAGLGPSAETLYF:TRBJ2-3	CASSDAGLGPSAETLYF	TRBV13-1	TRBJ2-3	0.000313497			TCRA	TRAV6D-6:CALARTGNTGKLIF:TRAJ37	CALARTGNTGKLIF	TRAV6D-6	TRAJ37	0.000217329		TCRB	TRBV29:CASSLHTEVFF:TRBJ1-1	CASSLHTEVFF	TRBV29	TRBJ1-1	7.03248e-05
TCRA	TRAV14D-1:CAASAAYGNEKITF:TRAJ48	CAASAAYGNEKITF	TRAV14D-1	TRAJ48	0.000268122		TCRB	TRBV19:CASSIGQNTGQLYF:TRBJ2-2	CASSIGQNTGQLYF	TRBV19	TRBJ2-2	0.000313497			TCRA	TRAV6D-6:CALGDRNNRLTL:TRAJ7	CALGDRNNRLTL	TRAV6D-6	TRAJ7	0.000217329		TCRB	TRBV29:CASSLLDTQYF:TRBJ2-5	CASSLLDTQYF	TRBV29	TRBJ2-5	7.03248e-05
TCRA	TRAV12D-2:CALSDGTGGYKVVF:TRAJ12	CALSDGTGGYKVVF	TRAV12D-2	TRAJ12	0.000267606		TCRB	TRBV12-1:CASSLDRGSEQYF:TRBJ2-7	CASSLDRGSEQYF	TRBV12-1	TRBJ2-7	0.000313497			TCRA	TRAV6D-6:CALGDPLSWQLIF:TRAJ22	CALGDPLSWQLIF	TRAV6D-6	TRAJ22	0.000217329		TCRB	TRBV29:CASSLNTGQLYF:TRBJ2-2	CASSLNTGQLYF	TRBV29	TRBJ2-2	7.03248e-05
TCRA	TRAV6D-7:CALGDTNAYKVIF:TRAJ30	CALGDTNAYKVIF	TRAV6D-7	TRAJ30	0.000266872		TCRB	TRBV13-1:CASSDGTGGVEQYF:TRBJ2-7	CASSDGTGGVEQYF	TRBV13-1	TRBJ2-7	0.00031087			TCRA	TRAV6D-6:CALGASSGSWQLIF:TRAJ22	CALGASSGSWQLIF	TRAV6D-6	TRAJ22	0.000217329		TCRB	TRBV5:CASSQDWGNYAEQFF:TRBJ2-1	CASSQDWGNYAEQFF	TRBV5	TRBJ2-1	7.03248e-05
TCRA	TRAV6-7/DV9:CALSDTGYQNFYF:TRAJ49	CALSDTGYQNFYF	TRAV6-7/DV9	TRAJ49	0.000266247		TCRB	TRBV13-3:CASSESRVNQDTQYF:TRBJ2-5	CASSESRVNQDTQYF	TRBV13-3	TRBJ2-5	0.00031087			TCRA	TRAV6D-6:CALGVFMDSNYQLIW:TRAJ33	CALGVFMDSNYQLIW	TRAV6D-6	TRAJ33	0.000217329		TCRB	TRBV19:CASSTGGSAETLYF:TRBJ2-3	CASSTGGSAETLYF	TRBV19	TRBJ2-3	7.03248e-05
TCRA	TRAV13D-1:CALEPNSGTYQRF:TRAJ13	CALEPNSGTYQRF	TRAV13D-1	TRAJ13	0.000264996		TCRB	TRBV17:CASSRAGGGAEQFF:TRBJ2-1	CASSRAGGGAEQFF	TRBV17	TRBJ2-1	0.00031087			TCRA	TRAV9N-3:CAVSIVTGSFNKLTF:TRAJ4	CAVSIVTGSFNKLTF	TRAV9N-3	TRAJ4	0.000217329		TCRB	TRBV29:CASSWDIANTEVFF:TRBJ1-1	CASSWDIANTEVFF	TRBV29	TRBJ1-1	7.03248e-05
TCRA	TRAV5D-4:CAASEANYNVLYF:TRAJ21	CAASEANYNVLYF	TRAV5D-4	TRAJ21	0.000263692		TCRB	TRBV4:CASSSGLGGEQYF:TRBJ2-7	CASSSGLGGEQYF	TRBV4	TRBJ2-7	0.00031087			TCRA	TRAV9N-3:CAVSIYSGYNKLTF:TRAJ11	CAVSIYSGYNKLTF	TRAV9N-3	TRAJ11	0.000217329		TCRB	TRBV29:CASSWTNYAEQFF:TRBJ2-1	CASSWTNYAEQFF	TRBV29	TRBJ2-1	7.03248e-05
TCRA	TRAV21/DV12:CILRDNNAGAKLTF:TRAJ39	CILRDNNAGAKLTF	TRAV21/DV12	TRAJ39	0.000263692		TCRB	TRBV20:CGARLGGREQYF:TRBJ2-7	CGARLGGREQYF	TRBV20	TRBJ2-7	0.00031087			TCRA	TRAV9D-3:CAVLWSSSFSKLVF:TRAJ50	CAVLWSSSFSKLVF	TRAV9D-3	TRAJ50	0.000217329		TCRB	TRBV1:CTCSAGGSYEQYF:TRBJ2-7	CTCSAGGSYEQYF	TRBV1	TRBJ2-7	7.03248e-05
TCRA	TRAV21/DV12:CILMLQQGTGSKLSF:TRAJ58	CILMLQQGTGSKLSF	TRAV21/DV12	TRAJ58	0.000263692		TCRB	TRBV13-3:CASRGQNSGNTLYF:TRBJ1-3	CASRGQNSGNTLYF	TRBV13-3	TRBJ1-3	0.000310854			TCRA	TRAV9D-3:CAVGDSGGSNYKLTF:TRAJ53	CAVGDSGGSNYKLTF	TRAV9D-3	TRAJ53	0.000217329		TCRB	TRBV13-1:CASRTGGNTEVFF:TRBJ1-1	CASRTGGNTEVFF	TRBV13-1	TRBJ1-1	7.03248e-05
TCRA	TRAV6-5:CALSGYTEGADRLTF:TRAJ45	CALSGYTEGADRLTF	TRAV6-5	TRAJ45	0.000263692		TCRB	TRBV29:CAKSGGVEQYF:TRBJ2-7	CAKSGGVEQYF	TRBV29	TRBJ2-7	0.000310854			TCRA	TRAV6D-6:CALGDGDAGAKLTF:TRAJ39	CALGDGDAGAKLTF	TRAV6D-6	TRAJ39	0.000217329		TCRB	TRBV13-1:CASSDEDTQYF:TRBJ2-5	CASSDEDTQYF	TRBV13-1	TRBJ2-5	7.03248e-05
TCRA	TRAV4D-3:CAAELGGSAKLIF:TRAJ57	CAAELGGSAKLIF	TRAV4D-3	TRAJ57	0.000263692		TCRB	TRBV13-3:CASRDREKGNTEVFF:TRBJ1-1	CASRDREKGNTEVFF	TRBV13-3	TRBJ1-1	0.000308228			TCRA	TRAV13D-1:CALEVYAQGLTF:TRAJ26	CALEVYAQGLTF	TRAV13D-1	TRAJ26	0.000217329		TCRB	TRBV13-1:CASSDVGGSAETLYF:TRBJ2-3	CASSDVGGSAETLYF	TRBV13-1	TRBJ2-3	7.03248e-05
TCRA	TRAV13D-1:CALERGNSNNRIFF:TRAJ31	CALERGNSNNRIFF	TRAV13D-1	TRAJ31	0.000263692		TCRB	TRBV13-1:CASIGRGTEVFF:TRBJ1-1	CASIGRGTEVFF	TRBV13-1	TRBJ1-1	0.000308228			TCRA	TRAV9N-2:CVLSGSGYNKLTF:TRAJ11	CVLSGSGYNKLTF	TRAV9N-2	TRAJ11	0.000217329		TCRB	TRBV13-1:CASSEGQNTEVFF:TRBJ1-1	CASSEGQNTEVFF	TRBV13-1	TRBJ1-1	7.03248e-05
TCRA	TRAV13D-1:CALGMLSGSFNKLTF:TRAJ4	CALGMLSGSFNKLTF	TRAV13D-1	TRAJ4	0.000263692		TCRB	TRBV14:CASSYRVEQYF:TRBJ2-7	CASSYRVEQYF	TRBV14	TRBJ2-7	0.000308228			TCRA	TRAV13N-3:CAMVNYNQGKLIF:TRAJ23	CAMVNYNQGKLIF	TRAV13N-3	TRAJ23	0.000217329		TCRB	TRBV13-3:CASSGQYEQYF:TRBJ2-7	CASSGQYEQYF	TRBV13-3	TRBJ2-7	7.03248e-05
TCRA	TRAV3-3:CAVRTEGADRLTF:TRAJ45	CAVRTEGADRLTF	TRAV3-3	TRAJ45	0.000263692		TCRB	TRBV13-3:CASRGQGASAETLYF:TRBJ2-3	CASRGQGASAETLYF	TRBV13-3	TRBJ2-3	0.000308212			TCRA	TRAV14-3:CAASMAGNTGKLIF:TRAJ37	CAASMAGNTGKLIF	TRAV14-3	TRAJ37	0.000217329		TCRB	TRBV13-3:CASSGTNAEQFF:TRBJ2-1	CASSGTNAEQFF	TRBV13-3	TRBJ2-1	7.03248e-05
TCRA	TRAV3-3:CAVSPFGGSNAKLTF:TRAJ42	CAVSPFGGSNAKLTF	TRAV3-3	TRAJ42	0.000263692		TCRB	TRBV15:CASSSGTGYEQYF:TRBJ2-7	CASSSGTGYEQYF	TRBV15	TRBJ2-7	0.000308212			TCRA	TRAV9D-3:CALSSNYAQGLTF:TRAJ26	CALSSNYAQGLTF	TRAV9D-3	TRAJ26	0.000217329		TCRB	TRBV12-1:CASSLGTGGYAEQFF:TRBJ2-1	CASSLGTGGYAEQFF	TRBV12-1	TRBJ2-1	7.03248e-05
TCRA	TRAV14-1:CAASGNEKITF:TRAJ48	CAASGNEKITF	TRAV14-1	TRAJ48	0.000263692		TCRB	TRBV13-3:CASSDVDRGTNERLFF:TRBJ1-4	CASSDVDRGTNERLFF	TRBV13-3	TRBJ1-4	0.000305601			TCRA	TRAV6D-6:CALGDPAGNTGKLIF:TRAJ37	CALGDPAGNTGKLIF	TRAV6D-6	TRAJ37	0.000217329		TCRB	TRBV13-1:CASSDVGGSQNTLYF:TRBJ2-4	CASSDVGGSQNTLYF	TRBV13-1	TRBJ2-4	7.03248e-05
TCRA	TRAV7-4:CAASEDIASSSFSKLVF:TRAJ50	CAASEDIASSSFSKLVF	TRAV7-4	TRAJ50	0.000263692		TCRB	TRBV17:CASSDRGGSDYTF:TRBJ1-2	CASSDRGGSDYTF	TRBV17	TRBJ1-2	0.000305585			TCRA	TRAV12D-2:CALSEDYSNNRLTL:TRAJ7	CALSEDYSNNRLTL	TRAV12D-2	TRAJ7	0.000216643		TCRB	TRBV13-1:CASSDYAEQFF:TRBJ2-1	CASSDYAEQFF	TRBV13-1	TRBJ2-1	7.03248e-05
TCRA	TRAV19:CAAGGGSSSFSKLVF:TRAJ50	CAAGGGSSSFSKLVF	TRAV19	TRAJ50	0.000263067		TCRB	TRBV19:CASSRDNNYAEQFF:TRBJ2-1	CASSRDNNYAEQFF	TRBV19	TRBJ2-1	0.000305439			TCRA	TRAV6D-6:CALGEGTGGYKVVF:TRAJ12	CALGEGTGGYKVVF	TRAV6D-6	TRAJ12	0.000216594		TCRB	TRBV12-1:CASSLDSAETLYF:TRBJ2-3	CASSLDSAETLYF	TRBV12-1	TRBJ2-3	7.03248e-05
TCRA	TRAV9D-3:CAVSNNNNAPRF:TRAJ43	CAVSNNNNAPRF	TRAV9D-3	TRAJ43	0.000263067		TCRB	TRBV29:CASSLFRSNSDYTF:TRBJ1-2	CASSLFRSNSDYTF	TRBV29	TRBJ1-2	0.000302959			TCRA	TRAV6D-6:CALGGASSGSWQLIF:TRAJ22	CALGGASSGSWQLIF	TRAV6D-6	TRAJ22	0.000216594		TCRB	TRBV13-1:CASSDGGGNTEVFF:TRBJ1-1	CASSDGGGNTEVFF	TRBV13-1	TRBJ1-1	7.03248e-05
TCRA	TRAV12D-2:CALSDGGTGGYKVVF:TRAJ12	CALSDGGTGGYKVVF	TRAV12D-2	TRAJ12	0.000261926		TCRB	TRBV29:CASSSQGSIDTQYF:TRBJ2-5	CASSSQGSIDTQYF	TRBV29	TRBJ2-5	0.000300332			TCRA	TRAV9N-3:CAVKAGGYKVVF:TRAJ12	CAVKAGGYKVVF	TRAV9N-3	TRAJ12	0.000216594		TCRB	TRBV13-3:CASSDPGDEQYF:TRBJ2-7	CASSDPGDEQYF	TRBV13-3	TRBJ2-7	7.03248e-05
TCRA	TRAV12N-3:CALSSGSWQLIF:TRAJ22	CALSSGSWQLIF	TRAV12N-3	TRAJ22	0.000261816		TCRB	TRBV3:CASSLGGNQDTQYF:TRBJ2-5	CASSLGGNQDTQYF	TRBV3	TRBJ2-5	0.000297706			TCRA	TRAV12D-2:CALSDHYAQGLTF:TRAJ26	CALSDHYAQGLTF	TRAV12D-2	TRAJ26	0.000216594		TCRB	TRBV13-1:CASSDRQDTQYF:TRBJ2-5	CASSDRQDTQYF	TRBV13-1	TRBJ2-5	7.03248e-05
TCRA	TRAV14-1:CAAMSNYNVLYF:TRAJ21	CAAMSNYNVLYF	TRAV14-1	TRAJ21	0.000261191		TCRB	TRBV4:CASSLTRNNQAPLF:TRBJ1-5	CASSLTRNNQAPLF	TRBV4	TRBJ1-5	0.00029769			TCRA	TRAV16N:CAMREYQGGRALIF:TRAJ15	CAMREYQGGRALIF	TRAV16N	TRAJ15	0.000216594		TCRB	TRBV13-3:CASSDWGGDTQYF:TRBJ2-5	CASSDWGGDTQYF	TRBV13-3	TRBJ2-5	7.03248e-05
TCRA	TRAV6D-7:CALGNMGYKLTF:TRAJ9	CALGNMGYKLTF	TRAV6D-7	TRAJ9	0.000260566		TCRB	TRBV19:CASSPGPYNSPLYF:TRBJ1-6	CASSPGPYNSPLYF	TRBV19	TRBJ1-6	0.000297609			TCRA	TRAV16,TRAV16N:CAMREGDSGTYQRF:TRAJ13	CAMREGDSGTYQRF	TRAV16,TRAV16N	TRAJ13	0.000216594		TCRB	TRBV13-3:CASRGSQNTLYF:TRBJ2-4	CASRGSQNTLYF	TRBV13-3	TRBJ2-4	7.03248e-05
TCRA	TRAV7-2:CAASSPNTNKVVF:TRAJ34	CAASSPNTNKVVF	TRAV7-2	TRAJ34	0.000256761		TCRB	TRBV13-3:CASGEGQNTLYF:TRBJ2-4	CASGEGQNTLYF	TRBV13-3	TRBJ2-4	0.000295063			TCRA	TRAV13D-4,TRAV13N-4:CAMERANYNVLYF:TRAJ21	CAMERANYNVLYF	TRAV13D-4,TRAV13N-4	TRAJ21	0.000216594		TCRB	TRBV29:CASSFTGDYAEQFF:TRBJ2-1	CASSFTGDYAEQFF	TRBV29	TRBJ2-1	7.03228e-05
TCRA	TRAV16:CAMRDVNTGNYKYVF:TRAJ40	CAMRDVNTGNYKYVF	TRAV16	TRAJ40	0.000256761		TCRB	TRBV19:CASSIGEGQGNSPLYF:TRBJ1-6	CASSIGEGQGNSPLYF	TRBV19	TRBJ1-6	0.000295063			TCRA	TRAV6D-6:CALGEGTNAYKVIF:TRAJ30	CALGEGTNAYKVIF	TRAV6D-6	TRAJ30	0.000216594		TCRB	TRBV29:CASSLSYEQYF:TRBJ2-7	CASSLSYEQYF	TRBV29	TRBJ2-7	7.03228e-05
TCRA	TRAV6D-7:CALNYAQGLTF:TRAJ26	CALNYAQGLTF	TRAV6D-7	TRAJ26	0.000256761		TCRB	TRBV5:CASSQETGGYAEQFF:TRBJ2-1	CASSQETGGYAEQFF	TRBV5	TRBJ2-1	0.000295063			TCRA	TRAV13N-1:CAMERNYAQGLTF:TRAJ26	CAMERNYAQGLTF	TRAV13N-1	TRAJ26	0.000216594		TCRB	TRBV29:CASSPGTGQDTQYF:TRBJ2-5	CASSPGTGQDTQYF	TRBV29	TRBJ2-5	7.03228e-05
TCRA	TRAV10:CAASRSTNTGKLTF:TRAJ27	CAASRSTNTGKLTF	TRAV10	TRAJ27	0.000256136		TCRB	TRBV13-3:CASSTASQNTLYF:TRBJ2-4	CASSTASQNTLYF	TRBV13-3	TRBJ2-4	0.000295047			TCRA	TRAV13-2:CAIDRGYAQGLTF:TRAJ26	CAIDRGYAQGLTF	TRAV13-2	TRAJ26	0.000216594		TCRB	TRBV13-1:CASSDAGTGGYEQYF:TRBJ2-7	CASSDAGTGGYEQYF	TRBV13-1	TRBJ2-7	7.03228e-05
TCRA	TRAV12D-2:CALSDNYAQGLTF:TRAJ26	CALSDNYAQGLTF	TRAV12D-2	TRAJ26	0.000256136		TCRB	TRBV20:CGARGGTEVFF:TRBJ1-1	CGARGGTEVFF	TRBV20	TRBJ1-1	0.000295015			TCRA	TRAV16N:CAMREGTGNTGKLIF:TRAJ37	CAMREGTGNTGKLIF	TRAV16N	TRAJ37	0.000216594		TCRB	TRBV13-1:CASSDAGTNTEVFF:TRBJ1-1	CASSDAGTNTEVFF	TRBV13-1	TRBJ1-1	7.03228e-05
TCRA	TRAV13-2:CAIDRNMGYKLTF:TRAJ9	CAIDRNMGYKLTF	TRAV13-2	TRAJ9	0.000254315		TCRB	TRBV1:CTCSAAQGGRNSDYTF:TRBJ1-2	CTCSAAQGGRNSDYTF	TRBV1	TRBJ1-2	0.000292421			TCRA	TRAV6D-6:CALGSSNTNKVVF:TRAJ34	CALGSSNTNKVVF	TRAV6D-6	TRAJ34	0.00021586		TCRB	TRBV13-1:CASSDTGGSAETLYF:TRBJ2-3	CASSDTGGSAETLYF	TRBV13-1	TRBJ2-3	7.03228e-05
TCRA	TRAV10N:CAASTNYNVLYF:TRAJ21	CAASTNYNVLYF	TRAV10N	TRAJ21	0.000254261		TCRB	TRBV19:CASSIAVNSDYTF:TRBJ1-2	CASSIAVNSDYTF	TRBV19	TRBJ1-2	0.000292421			TCRA	TRAV17:CALDSNYQLIW:TRAJ33	CALDSNYQLIW	TRAV17	TRAJ33	0.00021586		TCRB	TRBV13-1:CASSEGQYEQYF:TRBJ2-7	CASSEGQYEQYF	TRBV13-1	TRBJ2-7	7.03228e-05
TCRA	TRAV19:CASSGGNNKLTF:TRAJ56	CASSGGNNKLTF	TRAV19	TRAJ56	0.000251706		TCRB	TRBV29:CASSPGGERLFF:TRBJ1-4	CASSPGGERLFF	TRBV29	TRBJ1-4	0.000292421			TCRA	TRAV8D-2:CATDGSGYNKLTF:TRAJ11	CATDGSGYNKLTF	TRAV8D-2	TRAJ11	0.00021586		TCRB	TRBV12-2:CASSLGGEQYF:TRBJ2-7	CASSLGGEQYF	TRBV12-2	TRBJ2-7	7.03228e-05
TCRA	TRAV12N-3:CAHGNNAPRF:TRAJ43	CAHGNNAPRF	TRAV12N-3	TRAJ43	0.000251706		TCRB	TRBV19:CASSWTGYAEQFF:TRBJ2-1	CASSWTGYAEQFF	TRBV19	TRBJ2-1	0.000292372			TCRA	TRAV6D-6:CALDYSNNRLTL:TRAJ7	CALDYSNNRLTL	TRAV6D-6	TRAJ7	0.00021586		TCRB	TRBV13-1:CASSDAGEVFF:TRBJ1-1	CASSDAGEVFF	TRBV13-1	TRBJ1-1	7.03228e-05
TCRA	TRAV13N-3:CAPRGSSNTNKVVF:TRAJ34	CAPRGSSNTNKVVF	TRAV13N-3	TRAJ34	0.000251706		TCRB	TRBV13-1:CASSDAQGANTEVFF:TRBJ1-1	CASSDAQGANTEVFF	TRBV13-1	TRBJ1-1	0.000289794			TCRA	TRAV7-1:CAVSMTGGYKVVF:TRAJ12	CAVSMTGGYKVVF	TRAV7-1	TRAJ12	0.00021586		TCRB	TRBV13-1:CASSDTGGYEQYF:TRBJ2-7	CASSDTGGYEQYF	TRBV13-1	TRBJ2-7	7.03228e-05
TCRA	TRAV13D-1:CALVFNTGANTGKLTF:TRAJ52	CALVFNTGANTGKLTF	TRAV13D-1	TRAJ52	0.000251706		TCRB	TRBV13-3:CASSDRGSYNSPLYF:TRBJ1-6	CASSDRGSYNSPLYF	TRBV13-3	TRBJ1-6	0.000289794			TCRA	TRAV13N-1:CAMMSNYNVLYF:TRAJ21	CAMMSNYNVLYF	TRAV13N-1	TRAJ21	0.00021586		TCRB	TRBV13-1:CASSEYEQYF:TRBJ2-7	CASSEYEQYF	TRBV13-1	TRBJ2-7	7.03208e-05
TCRA	TRAV8N-2:CATDTNYNVLYF:TRAJ21	CATDTNYNVLYF	TRAV8N-2	TRAJ21	0.000251706		TCRB	TRBV13-1:CASSDTSEVFF:TRBJ1-1	CASSDTSEVFF	TRBV13-1	TRBJ1-1	0.000289794			TCRA	TRAV13N-1:CAMEGNNRIFF:TRAJ31	CAMEGNNRIFF	TRAV13N-1	TRAJ31	0.00021586		TCRB	TRBV13-1:CASSEGYEQYF:TRBJ2-7	CASSEGYEQYF	TRBV13-1	TRBJ2-7	7.03087e-05
TCRA	TRAV9N-2:CVLSGGYNVLYF:TRAJ21	CVLSGGYNVLYF	TRAV9N-2	TRAJ21	0.000251706		TCRB	TRBV29:CASSLNTEVFF:TRBJ1-1	CASSLNTEVFF	TRBV29	TRBJ1-1	0.000289794			TCRA	TRAV3-1:CAVSAGSNNRIFF:TRAJ31	CAVSAGSNNRIFF	TRAV3-1	TRAJ31	0.00021586		TCRB	TRBV15:CASSRDWGDEQYF:TRBJ2-7	CASSRDWGDEQYF	TRBV15	TRBJ2-7	6.69852e-05
TCRA	TRAV16N:CAMREGPDYAQGLTF:TRAJ26	CAMREGPDYAQGLTF	TRAV16N	TRAJ26	0.000251706		TCRB	TRBV13-3:CASSPAGVNTLYF:TRBJ2-4	CASSPAGVNTLYF	TRBV13-3	TRBJ2-4	0.000289794			TCRA	TRAV3D-3:CAVSANSGTYQRF:TRAJ13	CAVSANSGTYQRF	TRAV3D-3	TRAJ13	0.00021439		TCRB	TRBV19:CASSPGTGNTGQLYF:TRBJ2-2	CASSPGTGNTGQLYF	TRBV19	TRBJ2-2	6.69832e-05
TCRA	TRAV16:CAMREITGNTGKLIF:TRAJ37	CAMREITGNTGKLIF	TRAV16	TRAJ37	0.000251706		TCRB	TRBV29:CASSSGAQDTQYF:TRBJ2-5	CASSSGAQDTQYF	TRBV29	TRBJ2-5	0.000289794			TCRA	TRAV12D-2:CALSDRGSALGRLHF:TRAJ18	CALSDRGSALGRLHF	TRAV12D-2	TRAJ18	0.000210717		TCRB	TRBV5:CASSPGQQDTQYF:TRBJ2-5	CASSPGQQDTQYF	TRBV5	TRBJ2-5	6.69811e-05
TCRA	TRAV6-3:CAMRERGQGKLIF:TRAJ23	CAMRERGQGKLIF	TRAV6-3	TRAJ23	0.000251706		TCRB	TRBV31:CAWSHRDWGGETLYF:TRBJ2-3	CAWSHRDWGGETLYF	TRBV31	TRBJ2-3	0.000289778			TCRA	TRAV8D-2:CATDVSSNTNKVVF:TRAJ34	CATDVSSNTNKVVF	TRAV8D-2	TRAJ34	0.000209934		TCRB	TRBV13-3:CASSGTGQDTQYF:TRBJ2-5	CASSGTGQDTQYF	TRBV13-3	TRBJ2-5	6.69811e-05
TCRA	TRAV6D-7:CALGVSNYNVLYF:TRAJ21	CALGVSNYNVLYF	TRAV6D-7	TRAJ21	0.000251706		TCRB	TRBV12-1:CASWTGGNQDTQYF:TRBJ2-5	CASWTGGNQDTQYF	TRBV12-1	TRBJ2-5	0.000289778			TCRA	TRAV6D-6:CALGDGAGNKLTF:TRAJ17	CALGDGAGNKLTF	TRAV6D-6	TRAJ17	0.0002092		TCRB	TRBV13-3:CASSDLGTSAETLYF:TRBJ2-3	CASSDLGTSAETLYF	TRBV13-3	TRBJ2-3	6.69791e-05
TCRA	TRAV6D-7:CALALYGNEKITF:TRAJ48	CALALYGNEKITF	TRAV6D-7	TRAJ48	0.000251706		TCRB	TRBV13-3:CASSDYRGAETLYF:TRBJ2-3	CASSDYRGAETLYF	TRBV13-3	TRBJ2-3	0.000287168			TCRA	TRAV9N-2:CVLALSGSFNKLTF:TRAJ4	CVLALSGSFNKLTF	TRAV9N-2	TRAJ4	0.0002092		TCRB	TRBV29:CASSFNNQDTQYF:TRBJ2-5	CASSFNNQDTQYF	TRBV29	TRBJ2-5	6.69791e-05
TCRA	TRAV6D-7:CALGGNSGTYQRF:TRAJ13	CALGGNSGTYQRF	TRAV6D-7	TRAJ13	0.000251081		TCRB	TRBV19:CASSITNTEVFF:TRBJ1-1	CASSITNTEVFF	TRBV19	TRBJ1-1	0.000287152			TCRA	TRAV13N-1:CAMERGANTGKLTF:TRAJ52	CAMERGANTGKLTF	TRAV13N-1	TRAJ52	0.0002092		TCRB	TRBV14:CASSRDWGYEQYF:TRBJ2-7	CASSRDWGYEQYF	TRBV14	TRBJ2-7	6.69791e-05
TCRA	TRAV7N-5:CAVSRTNAYKVIF:TRAJ30	CAVSRTNAYKVIF	TRAV7N-5	TRAJ30	0.000251081		TCRB	TRBV13-1:CASSDGDREVFF:TRBJ1-1	CASSDGDREVFF	TRBV13-1	TRBJ1-1	0.000284525			TCRA	TRAV9-1:CAVSSSSSFSKLVF:TRAJ50	CAVSSSSSFSKLVF	TRAV9-1	TRAJ50	0.0002092		TCRB	TRBV13-2:CASGDSYAEQFF:TRBJ2-1	CASGDSYAEQFF	TRBV13-2	TRBJ2-1	6.69791e-05
TCRA	TRAV16:CAMREGGAGNTGKLIF:TRAJ37	CAMREGGAGNTGKLIF	TRAV16	TRAJ37	0.000250456		TCRB	TRBV14:CASSFGGHSNERLFF:TRBJ1-4	CASSFGGHSNERLFF	TRBV14	TRBJ1-4	0.000284525			TCRA	TRAV9-1:CAVSDTEGADRLTF:TRAJ45	CAVSDTEGADRLTF	TRAV9-1	TRAJ45	0.0002092		TCRB	TRBV15:CASSFGGQNTLYF:TRBJ2-4	CASSFGGQNTLYF	TRBV15	TRBJ2-4	6.69791e-05
TCRA	TRAV14-1:CAVHSNYQLIW:TRAJ33	CAVHSNYQLIW	TRAV14-1	TRAJ33	0.000250456		TCRB	TRBV29:CASSLSNRGDTQYF:TRBJ2-5	CASSLSNRGDTQYF	TRBV29	TRBJ2-5	0.000284525			TCRA	TRAV9N-3:CAVNNYAQGLTF:TRAJ26	CAVNNYAQGLTF	TRAV9N-3	TRAJ26	0.0002092		TCRB	TRBV29:CASSLGGNTEVFF:TRBJ1-1	CASSLGGNTEVFF	TRBV29	TRBJ1-1	6.69791e-05
TCRA	TRAV7-5,TRAV7N-5:CAVSMNYNQGKLIF:TRAJ23	CAVSMNYNQGKLIF	TRAV7-5,TRAV7N-5	TRAJ23	0.000249205		TCRB	TRBV13-2:CASGDRGEGNYAEQFF:TRBJ2-1	CASGDRGEGNYAEQFF	TRBV13-2	TRBJ2-1	0.000284509			TCRA	TRAV7-5:CAVSRNNYAQGLTF:TRAJ26	CAVSRNNYAQGLTF	TRAV7-5	TRAJ26	0.0002092		TCRB	TRBV29:CASSLRGNTGQLYF:TRBJ2-2	CASSLRGNTGQLYF	TRBV29	TRBJ2-2	6.69791e-05
TCRA	TRAV12-1:CASSGSWQLIF:TRAJ22	CASSGSWQLIF	TRAV12-1	TRAJ22	0.000249205		TCRB	TRBV12-2:CASSLAGQQDTQYF:TRBJ2-5	CASSLAGQQDTQYF	TRBV12-2	TRBJ2-5	0.000284509			TCRA	TRAV14-3:CAATASSGSWQLIF:TRAJ22	CAATASSGSWQLIF	TRAV14-3	TRAJ22	0.000208465		TCRB	TRBV13-3:CASSPGTVNQDTQYF:TRBJ2-5	CASSPGTVNQDTQYF	TRBV13-3	TRBJ2-5	6.69771e-05
TCRA	TRAV13D-1:CALVNYNQGKLIF:TRAJ23	CALVNYNQGKLIF	TRAV13D-1	TRAJ23	0.00024858		TCRB	TRBV12-1:CASSPQGNSDYTF:TRBJ1-2	CASSPQGNSDYTF	TRBV12-1	TRBJ1-2	0.000281883			TCRA	TRAV13-2:CAIDVNMGYKLTF:TRAJ9	CAIDVNMGYKLTF	TRAV13-2	TRAJ9	0.000208465		TCRB	TRBV26:CASSPDNSYNSPLYF:TRBJ1-6	CASSPDNSYNSPLYF	TRBV26	TRBJ1-6	6.69771e-05
TCRA	TRAV7-3:CAVTNMGYKLTF:TRAJ9	CAVTNMGYKLTF	TRAV7-3	TRAJ9	0.0002454		TCRB	TRBV31:CAWRPRDPEVFF:TRBJ1-1	CAWRPRDPEVFF	TRBV31	TRBJ1-1	0.000281883			TCRA	TRAV13N-3:CAPSGGNYKPTF:TRAJ6	CAPSGGNYKPTF	TRAV13N-3	TRAJ6	0.000208465		TCRB	TRBV19:CASSTGGDYAEQFF:TRBJ2-1	CASSTGGDYAEQFF	TRBV19	TRBJ2-1	6.69771e-05
TCRA	TRAV7-5:CAVSMNSNYQLIW:TRAJ33	CAVSMNSNYQLIW	TRAV7-5	TRAJ33	0.0002454		TCRB	TRBV12-1:CASSPGDYAEQFF:TRBJ2-1	CASSPGDYAEQFF	TRBV12-1	TRBJ2-1	0.00028185			TCRA	TRAV6-6,TRAV6D-6:CALGDDTGNYKYVF:TRAJ40	CALGDDTGNYKYVF	TRAV6-6,TRAV6D-6	TRAJ40	0.000208465		TCRB	TRBV29:CASSLWENSDYTF:TRBJ1-2	CASSLWENSDYTF	TRBV29	TRBJ1-2	6.69771e-05
TCRA	TRAV13D-3:CAINSNNRIFF:TRAJ31	CAINSNNRIFF	TRAV13D-3	TRAJ31	0.000244775		TCRB	TRBV13-3:CASSDPGLGGTGQLYF:TRBJ2-2	CASSDPGLGGTGQLYF	TRBV13-3	TRBJ2-2	0.000279256			TCRA	TRAV9N-3:CAVTPSSGSWQLIF:TRAJ22	CAVTPSSGSWQLIF	TRAV9N-3	TRAJ22	0.000208465		TCRB	TRBV12-1:CASSLGDYAEQFF:TRBJ2-1	CASSLGDYAEQFF	TRBV12-1	TRBJ2-1	6.69771e-05
TCRA	TRAV7-5:CAVSMPSGSWQLIF:TRAJ22	CAVSMPSGSWQLIF	TRAV7-5	TRAJ22	0.000244775		TCRB	TRBV26:CASSLEGAGNTLYF:TRBJ1-3	CASSLEGAGNTLYF	TRBV26	TRBJ1-3	0.00027924			TCRA	TRAV4D-3,TRAV4N-3:CAAAASSGSWQLIF:TRAJ22	CAAAASSGSWQLIF	TRAV4D-3,TRAV4N-3	TRAJ22	0.000208465		TCRB	TRBV15:CASRDWAAETLYF:TRBJ2-3	CASRDWAAETLYF	TRBV15	TRBJ2-3	6.69771e-05
TCRA	TRAV7N-5:CAVSIGTNAYKVIF:TRAJ30	CAVSIGTNAYKVIF	TRAV7N-5	TRAJ30	0.000243525		TCRB	TRBV13-1:CASSGTGGNEQYF:TRBJ2-7	CASSGTGGNEQYF	TRBV13-1	TRBJ2-7	0.00027924			TCRA	TRAV13-2:CAIDYNQGKLIF:TRAJ23	CAIDYNQGKLIF	TRAV13-2	TRAJ23	0.000208465		TCRB	TRBV19:CASSFQNTLYF:TRBJ2-4	CASSFQNTLYF	TRBV19	TRBJ2-4	6.69771e-05
TCRA	TRAV12D-2:CALSAASSGSWQLIF:TRAJ22	CALSAASSGSWQLIF	TRAV12D-2	TRAJ22	0.000242329		TCRB	TRBV19:CASSIQGAGQNTLYF:TRBJ2-4	CASSIQGAGQNTLYF	TRBV19	TRBJ2-4	0.00027924			TCRA	TRAV4D-4:CAAPSNYNVLYF:TRAJ21	CAAPSNYNVLYF	TRAV4D-4	TRAJ21	0.00020773		TCRB	TRBV29:CASRQGEQYF:TRBJ2-7	CASRQGEQYF	TRBV29	TRBJ2-7	6.69771e-05
TCRA	TRAV7-5:CAVSPSSGSWQLIF:TRAJ22	CAVSPSSGSWQLIF	TRAV7-5	TRAJ22	0.00024165		TCRB	TRBV12-1:CASSLEGHSNERLFF:TRBJ1-4	CASSLEGHSNERLFF	TRBV12-1	TRBJ1-4	0.000276614			TCRA	TRAV9N-2:CVLSADTGNYKYVF:TRAJ40	CVLSADTGNYKYVF	TRAV9N-2	TRAJ40	0.00020773		TCRB	TRBV13-3:CASSDTGGQNTLYF:TRBJ2-4	CASSDTGGQNTLYF	TRBV13-3	TRBJ2-4	6.69771e-05
TCRA	TRAV14-3:CAANGGGSNYKLTF:TRAJ53	CAANGGGSNYKLTF	TRAV14-3	TRAJ53	0.00023972		TCRB	TRBV12-2:CASSQIRDRQDTQYF:TRBJ2-5	CASSQIRDRQDTQYF	TRBV12-2	TRBJ2-5	0.000276614			TCRA	TRAV9N-3:CAVTSGGNYKPTF:TRAJ6	CAVTSGGNYKPTF	TRAV9N-3	TRAJ6	0.00020773		TCRB	TRBV13-3:CASSDLGVYEQYF:TRBJ2-7	CASSDLGVYEQYF	TRBV13-3	TRBJ2-7	6.69771e-05
TCRA	TRAV13N-3:CAMDYTGANTGKLTF:TRAJ52	CAMDYTGANTGKLTF	TRAV13N-3	TRAJ52	0.00023972		TCRB	TRBV31:CAWRLRDWASAETLYF:TRBJ2-3	CAWRLRDWASAETLYF	TRBV31	TRBJ2-3	0.000276581			TCRA	TRAV9N-3:CAVSYQGGRALIF:TRAJ15	CAVSYQGGRALIF	TRAV9N-3	TRAJ15	0.00020773		TCRB	TRBV13-1:CASSDGQNTEVFF:TRBJ1-1	CASSDGQNTEVFF	TRBV13-1	TRBJ1-1	6.69771e-05
TCRA	TRAV15-1/DV6-1:CALWELERTGNTGKLIF:TRAJ37	CALWELERTGNTGKLIF	TRAV15-1/DV6-1	TRAJ37	0.00023972		TCRB	TRBV13-2:CASGDALGGEEQYF:TRBJ2-7	CASGDALGGEEQYF	TRBV13-2	TRBJ2-7	0.000273987			TCRA	TRAV13N-1:CAMEMSNYNVLYF:TRAJ21	CAMEMSNYNVLYF	TRAV13N-1	TRAJ21	0.00020773		TCRB	TRBV13-3:CASSGTGDEQYF:TRBJ2-7	CASSGTGDEQYF	TRBV13-3	TRBJ2-7	6.69771e-05
TCRA	TRAV6-7/DV9:CALSDTNYNVLYF:TRAJ21	CALSDTNYNVLYF	TRAV6-7/DV9	TRAJ21	0.00023972		TCRB	TRBV13-2:CASGDRGEGSQNTLYF:TRBJ2-4	CASGDRGEGSQNTLYF	TRBV13-2	TRBJ2-4	0.000273987			TCRA	TRAV6D-6,TRAV6N-6:CALRDNYAQGLTF:TRAJ26	CALRDNYAQGLTF	TRAV6D-6,TRAV6N-6	TRAJ26	0.00020773		TCRB	TRBV13-1:CASSDAGGALEQYF:TRBJ2-7	CASSDAGGALEQYF	TRBV13-1	TRBJ2-7	6.69771e-05
TCRA	TRAV6-5:CALSGPGANTGKLTF:TRAJ52	CALSGPGANTGKLTF	TRAV6-5	TRAJ52	0.00023972		TCRB	TRBV13-3:CASLGGAEQFF:TRBJ2-1	CASLGGAEQFF	TRBV13-3	TRBJ2-1	0.000273987			TCRA	TRAV7N-5:CADYAQGLTF:TRAJ26	CADYAQGLTF	TRAV7N-5	TRAJ26	0.00020773		TCRB	TRBV29:CASSLDNYAEQFF:TRBJ2-1	CASSLDNYAEQFF	TRBV29	TRBJ2-1	6.69771e-05
TCRA	TRAV12D-2:CALSSNTGANTGKLTF:TRAJ52	CALSSNTGANTGKLTF	TRAV12D-2	TRAJ52	0.00023972		TCRB	TRBV29:CASSFSGRFSGNTLYF:TRBJ1-3	CASSFSGRFSGNTLYF	TRBV29	TRBJ1-3	0.000273987			TCRA	TRAV12N-3:CALRRGSALGRLHF:TRAJ18	CALRRGSALGRLHF	TRAV12N-3	TRAJ18	0.000206996		TCRB	TRBV29:CASSLTANSDYTF:TRBJ1-2	CASSLTANSDYTF	TRBV29	TRBJ1-2	6.69771e-05
TCRA	TRAV3-3:CAVKPNTGNYKYVF:TRAJ40	CAVKPNTGNYKYVF	TRAV3-3	TRAJ40	0.00023972		TCRB	TRBV12-2:CASSLGSTGQLYF:TRBJ2-2	CASSLGSTGQLYF	TRBV12-2	TRBJ2-2	0.000273987			TCRA	TRAV13D-1:CALDNNAGAKLTF:TRAJ39	CALDNNAGAKLTF	TRAV13D-1	TRAJ39	0.000206996		TCRB	TRBV13-1:CASSENTGQLYF:TRBJ2-2	CASSENTGQLYF	TRBV13-1	TRBJ2-2	6.69771e-05
TCRA	TRAV9N-2:CVLSTGFASALTF:TRAJ35	CVLSTGFASALTF	TRAV9N-2	TRAJ35	0.00023972		TCRB	TRBV16:CASSPDWGSSAETLYF:TRBJ2-3	CASSPDWGSSAETLYF	TRBV16	TRBJ2-3	0.000273987			TCRA	TRAV3D-3:CAVRTGGYKVVF:TRAJ12	CAVRTGGYKVVF	TRAV3D-3	TRAJ12	0.000206996		TCRB	TRBV13-3:CASSPGQETLYF:TRBJ2-3	CASSPGQETLYF	TRBV13-3	TRBJ2-3	6.69771e-05
TCRA	TRAV14-2:CAASEASNNRIFF:TRAJ31	CAASEASNNRIFF	TRAV14-2	TRAJ31	0.00023972		TCRB	TRBV16:CASSFWGAYAEQFF:TRBJ2-1	CASSFWGAYAEQFF	TRBV16	TRBJ2-1	0.000273971			TCRA	TRAV10:CAASNNRIFF:TRAJ31	CAASNNRIFF	TRAV10	TRAJ31	0.000206996		TCRB	TRBV29:CASSLGGDSDYTF:TRBJ1-2	CASSLGGDSDYTF	TRBV29	TRBJ1-2	6.69771e-05
TCRA	TRAV6D-6:CALGDDNVGDNSKLIW:TRAJ38	CALGDDNVGDNSKLIW	TRAV6D-6	TRAJ38	0.00023972		TCRB	TRBV5:CASSQDWGQDTQYF:TRBJ2-5	CASSQDWGQDTQYF	TRBV5	TRBJ2-5	0.000271345			TCRA	TRAV6D-7:CALGDDTNAYKVIF:TRAJ30	CALGDDTNAYKVIF	TRAV6D-7	TRAJ30	0.000206261		TCRB	TRBV29:CASSLQGTEVFF:TRBJ1-1	CASSLQGTEVFF	TRBV29	TRBJ1-1	6.69771e-05
TCRA	TRAV3D-3:CAVSAYSNNRLTL:TRAJ7	CAVSAYSNNRLTL	TRAV3D-3	TRAJ7	0.00023972		TCRB	TRBV19:CASTPGGGQNTLYF:TRBJ2-4	CASTPGGGQNTLYF	TRBV19	TRBJ2-4	0.000271345			TCRA	TRAV7-2:CAASDMGYKLTF:TRAJ9	CAASDMGYKLTF	TRAV7-2	TRAJ9	0.000206261		TCRB	TRBV13-3:CASSDAGAEQFF:TRBJ2-1	CASSDAGAEQFF	TRBV13-3	TRBJ2-1	6.69771e-05
TCRA	TRAV16:CAMREGGNNYAQGLTF:TRAJ26	CAMREGGNNYAQGLTF	TRAV16	TRAJ26	0.00023972		TCRB	TRBV1:CTCSADSLYAEQFF:TRBJ2-1	CTCSADSLYAEQFF	TRBV1	TRBJ2-1	0.000271329			TCRA	TRAV4D-4:CAADSNYQLIW:TRAJ33	CAADSNYQLIW	TRAV4D-4	TRAJ33	0.000205527		TCRB	TRBV13-1:CASSEGQGYEQYF:TRBJ2-7	CASSEGQGYEQYF	TRBV13-1	TRBJ2-7	6.69771e-05
TCRA	TRAV15D-1/DV6D-1,TRAV15N-1:CALMERETAGNTGKLIF:TRAJ37	CALMERETAGNTGKLIF	TRAV15D-1/DV6D-1,TRAV15N-1	TRAJ37	0.000238524		TCRB	TRBV13-1:CASSDGEGQTEVFF:TRBJ1-1	CASSDGEGQTEVFF	TRBV13-1	TRBJ1-1	0.000268719			TCRA	TRAV6D-6:CALGPSSGSWQLIF:TRAJ22	CALGPSSGSWQLIF	TRAV6D-6	TRAJ22	0.000201805		TCRB	TRBV29:CASSSGEDTQYF:TRBJ2-5	CASSSGEDTQYF	TRBV29	TRBJ2-5	6.69771e-05
TCRA	TRAV10:CAASTNYNVLYF:TRAJ21	CAASTNYNVLYF	TRAV10	TRAJ21	0.00023847		TCRB	TRBV31:CAWRDRGSGNTLYF:TRBJ1-3	CAWRDRGSGNTLYF	TRBV31	TRBJ1-3	0.000268702			TCRA	TRAV10:CAAQFTGSGGKLTL:TRAJ44	CAAQFTGSGGKLTL	TRAV10	TRAJ44	0.000201805		TCRB	TRBV13-2:CASGEGQNTEVFF:TRBJ1-1	CASGEGQNTEVFF	TRBV13-2	TRBJ1-1	6.69751e-05
TCRA	TRAV8-1:CATDASSGSWQLIF:TRAJ22	CATDASSGSWQLIF	TRAV8-1	TRAJ22	0.000235344		TCRB	TRBV12-2:CASSSDRGAANTGQLYF:TRBJ2-2	CASSSDRGAANTGQLYF	TRBV12-2	TRBJ2-2	0.000266092			TCRA	TRAV7N-5:CAVSSTEGADRLTF:TRAJ45	CAVSSTEGADRLTF	TRAV7N-5	TRAJ45	0.000201805		TCRB	TRBV14:CASRDRAEVFF:TRBJ1-1	CASRDRAEVFF	TRBV14	TRBJ1-1	6.69751e-05
TCRA	TRAV12D-2:CALRSQGGRALIF:TRAJ15	CALRSQGGRALIF	TRAV12D-2	TRAJ15	0.000234148		TCRB	TRBV17:CASGRDNNYAEQFF:TRBJ2-1	CASGRDNNYAEQFF	TRBV17	TRBJ2-1	0.000266076			TCRA	TRAV8D-2:CATDVDYSNNRLTL:TRAJ7	CATDVDYSNNRLTL	TRAV8D-2	TRAJ7	0.000201805		TCRB	TRBV29:CASRGGYEQYF:TRBJ2-7	CASRGGYEQYF	TRBV29	TRBJ2-7	6.69751e-05
TCRA	TRAV12D-2:CALSESNYNVLYF:TRAJ21	CALSESNYNVLYF	TRAV12D-2	TRAJ21	0.000233523		TCRB	TRBV13-3:CASKQGNSGNTLYF:TRBJ1-3	CASKQGNSGNTLYF	TRBV13-3	TRBJ1-3	0.000266076			TCRA	TRAV16N:CAMRDNNAPRF:TRAJ43	CAMRDNNAPRF	TRAV16N	TRAJ43	0.000201805		TCRB	TRBV29:CASSFGGSAETLYF:TRBJ2-3	CASSFGGSAETLYF	TRBV29	TRBJ2-3	6.69751e-05
TCRA	TRAV19:CAARGTGYQNFYF:TRAJ49	CAARGTGYQNFYF	TRAV19	TRAJ49	0.000233414		TCRB	TRBV19:CASSPGGAQDTQYF:TRBJ2-5	CASSPGGAQDTQYF	TRBV19	TRBJ2-5	0.000266076			TCRA	TRAV16N:CAMREDAQGLTF:TRAJ26	CAMREDAQGLTF	TRAV16N	TRAJ26	0.000201805		TCRB	TRBV16:CASSLAASAETLYF:TRBJ2-3	CASSLAASAETLYF	TRBV16	TRBJ2-3	6.69751e-05
TCRA	TRAV5-1:CSASTASGSWQLIF:TRAJ22	CSASTASGSWQLIF	TRAV5-1	TRAJ22	0.000233414		TCRB	TRBV19:CASSIRDRGTGQLYF:TRBJ2-2	CASSIRDRGTGQLYF	TRBV19	TRBJ2-2	0.00026606			TCRA	TRAV12N-3:CALRTGGYKVVF:TRAJ12	CALRTGGYKVVF	TRAV12N-3	TRAJ12	0.000201805		TCRB	TRBV29:CASSLGGGQDTQYF:TRBJ2-5	CASSLGGGQDTQYF	TRBV29	TRBJ2-5	6.69751e-05
TCRA	TRAV21/DV12:CILRRNPSSFSKLVF:TRAJ50	CILRRNPSSFSKLVF	TRAV21/DV12	TRAJ50	0.000233414		TCRB	TRBV13-1:CASRETGGEYAEQFF:TRBJ2-1	CASRETGGEYAEQFF	TRBV13-1	TRBJ2-1	0.00026606			TCRA	TRAV9D-3:CALSIPGGYKVVF:TRAJ12	CALSIPGGYKVVF	TRAV9D-3	TRAJ12	0.000201805		TCRB	TRBV12-1:CASSLGLGGRYAEQFF:TRBJ2-1	CASSLGLGGRYAEQFF	TRBV12-1	TRBJ2-1	6.69751e-05
TCRA	TRAV7-5:CAVRSGGNYKPTF:TRAJ6	CAVRSGGNYKPTF	TRAV7-5	TRAJ6	0.000233414		TCRB	TRBV13-2:CASGDRDKSSAETLYF:TRBJ2-3	CASGDRDKSSAETLYF	TRBV13-2	TRBJ2-3	0.00026345			TCRA	TRAV6D-6:CALGSTGYQNFYF:TRAJ49	CALGSTGYQNFYF	TRAV6D-6	TRAJ49	0.000201805		TCRB	TRBV29:CASSLGTGVEQYF:TRBJ2-7	CASSLGTGVEQYF	TRBV29	TRBJ2-7	6.69751e-05
TCRA	TRAV6-7/DV9:CALSDRDTGYQNFYF:TRAJ49	CALSDRDTGYQNFYF	TRAV6-7/DV9	TRAJ49	0.000233414		TCRB	TRBV13-1:CASSDNGGGSDYTF:TRBJ1-2	CASSDNGGGSDYTF	TRBV13-1	TRBJ1-2	0.00026345			TCRA	TRAV6D-6:CALGDGTGNTGKLIF:TRAJ37	CALGDGTGNTGKLIF	TRAV6D-6	TRAJ37	0.000201805		TCRB	TRBV29:CASSLGTPNTEVFF:TRBJ1-1	CASSLGTPNTEVFF	TRBV29	TRBJ1-1	6.69751e-05
TCRA	TRAV9N-3:CAVRNTGGLSGKLTF:TRAJ2	CAVRNTGGLSGKLTF	TRAV9N-3	TRAJ2	0.000233414		TCRB	TRBV15:CASRSGGGNTLYF:TRBJ1-3	CASRSGGGNTLYF	TRBV15	TRBJ1-3	0.000263433			TCRA	TRAV6D-6:CALGDPSNMGYKLTF:TRAJ9	CALGDPSNMGYKLTF	TRAV6D-6	TRAJ9	0.000201805		TCRB	TRBV29:CASSLSGGAETLYF:TRBJ2-3	CASSLSGGAETLYF	TRBV29	TRBJ2-3	6.69751e-05
TCRA	TRAV14-1:CAAGSNYNVLYF:TRAJ21	CAAGSNYNVLYF	TRAV14-1	TRAJ21	0.000233414		TCRB	TRBV13-2:CASGDGLGAPNTLYF:TRBJ2-4	CASGDGLGAPNTLYF	TRBV13-2	TRBJ2-4	0.000260823			TCRA	TRAV6D-6:CALGDRGSGTYQRF:TRAJ13	CALGDRGSGTYQRF	TRAV6D-6	TRAJ13	0.000201805		TCRB	TRBV29:CASSLSGGEQYF:TRBJ2-7	CASSLSGGEQYF	TRBV29	TRBJ2-7	6.69751e-05
TCRA	TRAV16:CAMREGDTGNYKYVF:TRAJ40	CAMREGDTGNYKYVF	TRAV16	TRAJ40	0.000233414		TCRB	TRBV13-3:CATGTGNNQAPLF:TRBJ1-5	CATGTGNNQAPLF	TRBV13-3	TRBJ1-5	0.000260807			TCRA	TRAV6D-6:CALGDAVSSGSWQLIF:TRAJ22	CALGDAVSSGSWQLIF	TRAV6D-6	TRAJ22	0.000201805		TCRB	TRBV29:CASSLSRNYAEQFF:TRBJ2-1	CASSLSRNYAEQFF	TRBV29	TRBJ2-1	6.69751e-05
TCRA	TRAV8N-2:CATDDTNAYKVIF:TRAJ30	CATDDTNAYKVIF	TRAV8N-2	TRAJ30	0.000233414		TCRB	TRBV13-3:CASSEGGAQDTQYF:TRBJ2-5	CASSEGGAQDTQYF	TRBV13-3	TRBJ2-5	0.000260791			TCRA	TRAV9N-3:CAVSMSMGYKLTF:TRAJ9	CAVSMSMGYKLTF	TRAV9N-3	TRAJ9	0.000201805		TCRB	TRBV29:CASSPDRDEQYF:TRBJ2-7	CASSPDRDEQYF	TRBV29	TRBJ2-7	6.69751e-05
TCRA	TRAV3D-3:CAVRYGSSGNKLIF:TRAJ32	CAVRYGSSGNKLIF	TRAV3D-3	TRAJ32	0.000232789		TCRB	TRBV13-2:CASGDARGGNSPLYF:TRBJ1-6	CASGDARGGNSPLYF	TRBV13-2	TRBJ1-6	0.000258181			TCRA	TRAV9-1:CAVSPLYQGGRALIF:TRAJ15	CAVSPLYQGGRALIF	TRAV9-1	TRAJ15	0.000201805		TCRB	TRBV29:CASSPGQGADTQYF:TRBJ2-5	CASSPGQGADTQYF	TRBV29	TRBJ2-5	6.69751e-05
TCRA	TRAV16N:CAMREGYSNNRLTL:TRAJ7	CAMREGYSNNRLTL	TRAV16N	TRAJ7	0.000232164		TCRB	TRBV16:CASSPDWGRDTGQLYF:TRBJ2-2	CASSPDWGRDTGQLYF	TRBV16	TRBJ2-2	0.000258181			TCRA	TRAV9N-3:CAVSANYNVLYF:TRAJ21	CAVSANYNVLYF	TRAV9N-3	TRAJ21	0.000201805		TCRB	TRBV29:CASSPGSSYEQYF:TRBJ2-7	CASSPGSSYEQYF	TRBV29	TRBJ2-7	6.69751e-05
TCRA	TRAV7-2:CAASWNSNNRIFF:TRAJ31	CAASWNSNNRIFF	TRAV7-2	TRAJ31	0.000232164		TCRB	TRBV20:CGARDQTFSNERLFF:TRBJ1-4	CGARDQTFSNERLFF	TRBV20	TRBJ1-4	0.000258181			TCRA	TRAV12D-2:CALRDYNVLYF:TRAJ21	CALRDYNVLYF	TRAV12D-2	TRAJ21	0.000201805		TCRB	TRBV19:CASSPSTGRNSDYTF:TRBJ1-2	CASSPSTGRNSDYTF	TRBV19	TRBJ1-2	6.69751e-05
TCRA	TRAV12D-2:CASNTGYQNFYF:TRAJ49	CASNTGYQNFYF	TRAV12D-2	TRAJ49	0.000232164		TCRB	TRBV13-2:CASGDSPNTEVFF:TRBJ1-1	CASGDSPNTEVFF	TRBV13-2	TRBJ1-1	0.000258164			TCRA	TRAV12D-2:CAFGTNTGKLTF:TRAJ27	CAFGTNTGKLTF	TRAV12D-2	TRAJ27	0.000201805		TCRB	TRBV12-1:CASSRGNTEVFF:TRBJ1-1	CASSRGNTEVFF	TRBV12-1	TRBJ1-1	6.69751e-05
TCRA	TRAV12D-2:CALSDASSGSWQLIF:TRAJ22	CALSDASSGSWQLIF	TRAV12D-2	TRAJ22	0.000229718		TCRB	TRBV16:CASSWDWGSSYEQYF:TRBJ2-7	CASSWDWGSSYEQYF	TRBV16	TRBJ2-7	0.000258099			TCRA	TRAV8D-2:CATESAGNKLTF:TRAJ17	CATESAGNKLTF	TRAV8D-2	TRAJ17	0.000201805		TCRB	TRBV17:CASSRTGGYEQYF:TRBJ2-7	CASSRTGGYEQYF	TRBV17	TRBJ2-7	6.69751e-05
TCRA	TRAV21/DV12:CILRVDGNEKITF:TRAJ48	CILRVDGNEKITF	TRAV21/DV12	TRAJ48	0.000227734		TCRB	TRBV31:CALTANSDYTF:TRBJ1-2	CALTANSDYTF	TRBV31	TRBJ1-2	0.000255538			TCRA	TRAV9N-2:CVLSLLGFNKLTF:TRAJ4	CVLSLLGFNKLTF	TRAV9N-2	TRAJ4	0.000201805		TCRB	TRBV29:CASSSGGYAEQFF:TRBJ2-1	CASSSGGYAEQFF	TRBV29	TRBJ2-1	6.69751e-05
TCRA	TRAV5-1:CSAYSNNRIFF:TRAJ31	CSAYSNNRIFF	TRAV5-1	TRAJ31	0.000227734		TCRB	TRBV13-2:CASGDASLGQDTQYF:TRBJ2-5	CASGDASLGQDTQYF	TRBV13-2	TRBJ2-5	0.000255538			TCRA	TRAV3D-3:CAVTNSGTYQRF:TRAJ13	CAVTNSGTYQRF	TRAV3D-3	TRAJ13	0.000201805		TCRB	TRBV29:CASSSQYEQYF:TRBJ2-7	CASSSQYEQYF	TRBV29	TRBJ2-7	6.69751e-05
TCRA	TRAV7-5:CAVEPGYQNFYF:TRAJ49	CAVEPGYQNFYF	TRAV7-5	TRAJ49	0.000227734		TCRB	TRBV5:CASSQDGGYEQYF:TRBJ2-7	CASSQDGGYEQYF	TRBV5	TRBJ2-7	0.000255538			TCRA	TRAV15D-2/DV6D-2:CALSELYDTNAYKVIF:TRAJ30	CALSELYDTNAYKVIF	TRAV15D-2/DV6D-2	TRAJ30	0.000201805		TCRB	TRBV29:CASSSSGTVYAEQFF:TRBJ2-1	CASSSSGTVYAEQFF	TRBV29	TRBJ2-1	6.69751e-05
TCRA	TRAV8D-2:CATDTNYGNEKITF:TRAJ48	CATDTNYGNEKITF	TRAV8D-2	TRAJ48	0.000227734		TCRB	TRBV19:CASSPGGSQNTLYF:TRBJ2-4	CASSPGGSQNTLYF	TRBV19	TRBJ2-4	0.000255538			TCRA	TRAV7-5:CAVNPGGSAKLIF:TRAJ57	CAVNPGGSAKLIF	TRAV7-5	TRAJ57	0.000201805		TCRB	TRBV29:CASSYRGDYAEQFF:TRBJ2-1	CASSYRGDYAEQFF	TRBV29	TRBJ2-1	6.69751e-05
TCRA	TRAV4N-3:CAAVSSGSWQLIF:TRAJ22	CAAVSSGSWQLIF	TRAV4N-3	TRAJ22	0.000227734		TCRB	TRBV1:CTCSGGTDYEQYF:TRBJ2-7	CTCSGGTDYEQYF	TRBV1	TRBJ2-7	0.000255538			TCRA	TRAV13D-4,TRAV13N-4:CAMASNNRIFF:TRAJ31	CAMASNNRIFF	TRAV13D-4,TRAV13N-4	TRAJ31	0.000201805		TCRB	TRBV19:CASTAGQPNTEVFF:TRBJ1-1	CASTAGQPNTEVFF	TRBV19	TRBJ1-1	6.69751e-05
TCRA	TRAV9D-3:CAVRVYGNEKITF:TRAJ48	CAVRVYGNEKITF	TRAV9D-3	TRAJ48	0.000227734		TCRB	TRBV13-3:CASSDSAETLYF:TRBJ2-3	CASSDSAETLYF	TRBV13-3	TRBJ2-3	0.000255538			TCRA	TRAV9-1:CAVPNSNNRIFF:TRAJ31	CAVPNSNNRIFF	TRAV9-1	TRAJ31	0.000201805		TCRB	TRBV29:CASTPGQGYAEQFF:TRBJ2-1	CASTPGQGYAEQFF	TRBV29	TRBJ2-1	6.69751e-05
TCRA	TRAV13D-1:CALVGYNQGKLIF:TRAJ23	CALVGYNQGKLIF	TRAV13D-1	TRAJ23	0.000227734		TCRB	TRBV13-3:CASSDSGVNSPLYF:TRBJ1-6	CASSDSGVNSPLYF	TRBV13-3	TRBJ1-6	0.000255522			TCRA	TRAV16N:CAMREGSNTNKVVF:TRAJ34	CAMREGSNTNKVVF	TRAV16N	TRAJ34	0.000201805		TCRB	TRBV31:CAWRGSHTLYF:TRBJ2-4	CAWRGSHTLYF	TRBV31	TRBJ2-4	6.69751e-05
TCRA	TRAV6N-6:CALSDWDTNAYKVIF:TRAJ30	CALSDWDTNAYKVIF	TRAV6N-6	TRAJ30	0.000227734		TCRB	TRBV13-2:CASGPGDWGNTGQLYF:TRBJ2-2	CASGPGDWGNTGQLYF	TRBV13-2	TRBJ2-2	0.000252912			TCRA	TRAV6D-6:CALGERNSNNRIFF:TRAJ31	CALGERNSNNRIFF	TRAV6D-6	TRAJ31	0.000201805		TCRB	TRBV31:CAWSLRDRDYEQYF:TRBJ2-7	CAWSLRDRDYEQYF	TRBV31	TRBJ2-7	6.69751e-05
TCRA	TRAV7-5:CAVSLSSSSFSKLVF:TRAJ50	CAVSLSSSSFSKLVF	TRAV7-5	TRAJ50	0.000227734		TCRB	TRBV17:CASSRGTAYTF:TRBJ1-2	CASSRGTAYTF	TRBV17	TRBJ1-2	0.000252912			TCRA	TRAV9N-2:CVLSAMGYKLTF:TRAJ9	CVLSAMGYKLTF	TRAV9N-2	TRAJ9	0.000201805		TCRB	TRBV31:CAWSLRGLYEQYF:TRBJ2-7	CAWSLRGLYEQYF	TRBV31	TRBJ2-7	6.69751e-05
TCRA	TRAV7-5:CAVSPYTEGADRLTF:TRAJ45	CAVSPYTEGADRLTF	TRAV7-5	TRAJ45	0.000227734		TCRB	TRBV29:CASSSRTEISNERLFF:TRBJ1-4	CASSSRTEISNERLFF	TRBV29	TRBJ1-4	0.000252912			TCRA	TRAV16N:CAMRGSSGSWQLIF:TRAJ22	CAMRGSSGSWQLIF	TRAV16N	TRAJ22	0.000201805		TCRB	TRBV31:CAWSPGQGANTEVFF:TRBJ1-1	CAWSPGQGANTEVFF	TRBV31	TRBJ1-1	6.69751e-05
TCRA	TRAV13-2:CAIDPHQGGRALIF:TRAJ15	CAIDPHQGGRALIF	TRAV13-2	TRAJ15	0.000227734		TCRB	TRBV29:CASTGGPNSDYTF:TRBJ1-2	CASTGGPNSDYTF	TRBV29	TRBJ1-2	0.000252912			TCRA	TRAV9N-3:CAVSMGQGGRALIF:TRAJ15	CAVSMGQGGRALIF	TRAV9N-3	TRAJ15	0.000201071		TCRB	TRBV13-2:CASGGNTLYF:TRBJ2-4	CASGGNTLYF	TRBV13-2	TRBJ2-4	6.69751e-05
TCRA	TRAV3D-3:CAVNLNYNVLYF:TRAJ21	CAVNLNYNVLYF	TRAV3D-3	TRAJ21	0.000227734		TCRB	TRBV31:CAWSSTGGQNTEVFF:TRBJ1-1	CAWSSTGGQNTEVFF	TRBV31	TRBJ1-1	0.000252912			TCRA	TRAV13D-1:CALERNNYAQGLTF:TRAJ26	CALERNNYAQGLTF	TRAV13D-1	TRAJ26	0.000201071		TCRB	TRBV13-3:CASSGNERLFF:TRBJ1-4	CASSGNERLFF	TRBV13-3	TRBJ1-4	6.69751e-05
TCRA	TRAV6D-7:CALGKMSNYNVLYF:TRAJ21	CALGKMSNYNVLYF	TRAV6D-7	TRAJ21	0.000227734		TCRB	TRBV29:CASSLTEYEQYF:TRBJ2-7	CASSLTEYEQYF	TRBV29	TRBJ2-7	0.000250285			TCRA	TRAV12N-3:CALTESNNRIFF:TRAJ31	CALTESNNRIFF	TRAV12N-3	TRAJ31	0.000201071		TCRB	TRBV12-1:CASSLGNSDYTF:TRBJ1-2	CASSLGNSDYTF	TRBV12-1	TRBJ1-2	6.69751e-05
TCRA	TRAV7-3:CAVTGSFNKLTF:TRAJ4	CAVTGSFNKLTF	TRAV7-3	TRAJ4	0.000227109		TCRB	TRBV19:CASSIGTANTEVFF:TRBJ1-1	CASSIGTANTEVFF	TRBV19	TRBJ1-1	0.000250269			TCRA	TRAV12N-3:CALSDRHNNNAPRF:TRAJ43	CALSDRHNNNAPRF	TRAV12N-3	TRAJ43	0.000201071		TCRB	TRBV13-3:CASSETVYEQYF:TRBJ2-7	CASSETVYEQYF	TRBV13-3	TRBJ2-7	6.69751e-05
TCRA	TRAV12D-2:CALNTGYQNFYF:TRAJ49	CALNTGYQNFYF	TRAV12D-2	TRAJ49	0.000227109		TCRB	TRBV15:CASSLRPGEWAETLYF:TRBJ2-3	CASSLRPGEWAETLYF	TRBV15	TRBJ2-3	0.000247643			TCRA	TRAV6D-6:CALGDQGNYKYVF:TRAJ40	CALGDQGNYKYVF	TRAV6D-6	TRAJ40	0.000201071		TCRB	TRBV13-3:CASSDPGNTEVFF:TRBJ1-1	CASSDPGNTEVFF	TRBV13-3	TRBJ1-1	6.69751e-05
TCRA	TRAV6D-6:CALGDPDTNAYKVIF:TRAJ30	CALGDPDTNAYKVIF	TRAV6D-6	TRAJ30	0.000227109		TCRB	TRBV12-1:CASSPEGFEQFF:TRBJ2-1	CASSPEGFEQFF	TRBV12-1	TRBJ2-1	0.000247643			TCRA	TRAV6D-6:CALGDRQGGSAKLIF:TRAJ57	CALGDRQGGSAKLIF	TRAV6D-6	TRAJ57	0.000201071		TCRB	TRBV13-3,TRBV13-1:CASSDRGNTGQLYF:TRBJ2-2	CASSDRGNTGQLYF	TRBV13-3,TRBV13-1	TRBJ2-2	6.69751e-05
TCRA	TRAV7-5:CAVNTGNYKYVF:TRAJ40	CAVNTGNYKYVF	TRAV7-5	TRAJ40	0.000227109		TCRB	TRBV5:CASSQDRGDTQYF:TRBJ2-5	CASSQDRGDTQYF	TRBV5	TRBJ2-5	0.000247643			TCRA	TRAV6D-6:CALVPNNNAGAKLTF:TRAJ39	CALVPNNNAGAKLTF	TRAV6D-6	TRAJ39	0.000201071		TCRB	TRBV13-3:CASSGPGSAETLYF:TRBJ2-3	CASSGPGSAETLYF	TRBV13-3	TRBJ2-3	6.69751e-05
TCRA	TRAV7-5:CAVSYAQGLTF:TRAJ26	CAVSYAQGLTF	TRAV7-5	TRAJ26	0.000227109		TCRB	TRBV13-1:CASSDLGSGNTLYF:TRBJ1-3	CASSDLGSGNTLYF	TRBV13-1	TRBJ1-3	0.000247643			TCRA	TRAV9N-3:CAVSMGNMGYKLTF:TRAJ9	CAVSMGNMGYKLTF	TRAV9N-3	TRAJ9	0.000201071		TCRB	TRBV13-3:CASSDAGGYAEQFF:TRBJ2-1	CASSDAGGYAEQFF	TRBV13-3	TRBJ2-1	6.69751e-05
TCRA	TRAV6D-7:CAPRRNSNNRIFF:TRAJ31	CAPRRNSNNRIFF	TRAV6D-7	TRAJ31	0.000227109		TCRB	TRBV29:CASSFDNYEQYF:TRBJ2-7	CASSFDNYEQYF	TRBV29	TRBJ2-7	0.000247626			TCRA	TRAV9N-2:CVFRNSNNRIFF:TRAJ31	CVFRNSNNRIFF	TRAV9N-2	TRAJ31	0.000201071		TCRB	TRBV13-1:CASSDGQNYAEQFF:TRBJ2-1	CASSDGQNYAEQFF	TRBV13-1	TRBJ2-1	6.69751e-05
TCRA	TRAV7-5:CAVSISGGSNAKLTF:TRAJ42	CAVSISGGSNAKLTF	TRAV7-5	TRAJ42	0.000226484		TCRB	TRBV3:CASSDWGEQYF:TRBJ2-7	CASSDWGEQYF	TRBV3	TRBJ2-7	0.000245			TCRA	TRAV8-1,TRAV8D-1:CATASSGSWQLIF:TRAJ22	CATASSGSWQLIF	TRAV8-1,TRAV8D-1	TRAJ22	0.000201071		TCRB	TRBV13-1:CASSDRDTEVFF:TRBJ1-1	CASSDRDTEVFF	TRBV13-1	TRBJ1-1	6.69751e-05
TCRA	TRAV10N:CAASMDTNTGKLTF:TRAJ27	CAASMDTNTGKLTF	TRAV10N	TRAJ27	0.000226484		TCRB	TRBV29:CASSFGTGNTLYF:TRBJ1-3	CASSFGTGNTLYF	TRBV29	TRBJ1-3	0.000245			TCRA	TRAV6D-6:CALGDRTGNTGKLIF:TRAJ37	CALGDRTGNTGKLIF	TRAV6D-6	TRAJ37	0.000200336		TCRB	TRBV13-1:CASSDVNTEVFF:TRBJ1-1	CASSDVNTEVFF	TRBV13-1	TRBJ1-1	6.69751e-05
TCRA	TRAV5D-4:CAAGANTGKLTF:TRAJ52	CAAGANTGKLTF	TRAV5D-4	TRAJ52	0.000226484		TCRB	TRBV17:CASSNNQNTLYF:TRBJ2-4	CASSNNQNTLYF	TRBV17	TRBJ2-4	0.000245			TCRA	TRAV9N-3:CAVSMTNSAGNKLTF:TRAJ17	CAVSMTNSAGNKLTF	TRAV9N-3	TRAJ17	0.000200336		TCRB	TRBV29:CASSFGTANTEVFF:TRBJ1-1	CASSFGTANTEVFF	TRBV29	TRBJ1-1	6.69731e-05
TCRA	TRAV10:CAASPASSGSWQLIF:TRAJ22	CAASPASSGSWQLIF	TRAV10	TRAJ22	0.000225233		TCRB	TRBV13-1:CASSDAANTEVFF:TRBJ1-1	CASSDAANTEVFF	TRBV13-1	TRBJ1-1	0.000244951			TCRA	TRAV13D-4,TRAV13N-4:CAMEPITGNTGKLIF:TRAJ37	CAMEPITGNTGKLIF	TRAV13D-4,TRAV13N-4	TRAJ37	0.000200336		TCRB	TRBV29:CASSLSSAETLYF:TRBJ2-3	CASSLSSAETLYF	TRBV29	TRBJ2-3	6.69731e-05
TCRA	TRAV10:CAASKSSGSWQLIF:TRAJ22	CAASKSSGSWQLIF	TRAV10	TRAJ22	0.000224608		TCRB	TRBV4:CASSHRDWGTYEQYF:TRBJ2-7	CASSHRDWGTYEQYF	TRBV4	TRBJ2-7	0.000242374			TCRA	TRAV6D-6:CALGENTNTGKLTF:TRAJ27	CALGENTNTGKLTF	TRAV6D-6	TRAJ27	0.000200336		TCRB	TRBV29:CASSPGHQDTQYF:TRBJ2-5	CASSPGHQDTQYF	TRBV29	TRBJ2-5	6.69731e-05
TCRA	TRAV7-2:CAASDTNTGKLTF:TRAJ27	CAASDTNTGKLTF	TRAV7-2	TRAJ27	0.000224608		TCRB	TRBV17:CASSSRDNNERLFF:TRBJ1-4	CASSSRDNNERLFF	TRBV17	TRBJ1-4	0.000242374			TCRA	TRAV9N-3:CAVSMNSNNRIFF:TRAJ31	CAVSMNSNNRIFF	TRAV9N-3	TRAJ31	0.000200336		TCRB	TRBV29:CASSPGQGYEQYF:TRBJ2-7	CASSPGQGYEQYF	TRBV29	TRBJ2-7	6.69731e-05
TCRA	TRAV7-5:CAVSMSNYNVLYF:TRAJ21	CAVSMSNYNVLYF	TRAV7-5	TRAJ21	0.000223983		TCRB	TRBV29:CASSWWGNTLYF:TRBJ2-4	CASSWWGNTLYF	TRBV29	TRBJ2-4	0.000242374			TCRA	TRAV4D-4:CAAEGNSNNRIFF:TRAJ31	CAAEGNSNNRIFF	TRAV4D-4	TRAJ31	0.000200336		TCRB	TRBV29:CASSSGDEQYF:TRBJ2-7	CASSSGDEQYF	TRBV29	TRBJ2-7	6.69731e-05
TCRA	TRAV14-2:CAASIASSSFSKLVF:TRAJ50	CAASIASSSFSKLVF	TRAV14-2	TRAJ50	0.000221428		TCRB	TRBV13-3:CATLAGGYAEQFF:TRBJ2-1	CATLAGGYAEQFF	TRBV13-3	TRBJ2-1	0.000242374			TCRA	TRAV13-4/DV7:CAMNQGGSAKLIF:TRAJ57	CAMNQGGSAKLIF	TRAV13-4/DV7	TRAJ57	0.000200336		TCRB	TRBV13-1:CASSDARANTEVFF:TRBJ1-1	CASSDARANTEVFF	TRBV13-1	TRBJ1-1	6.69731e-05
TCRA	TRAV6-7/DV9:CALSDESGGSNAKLTF:TRAJ42	CALSDESGGSNAKLTF	TRAV6-7/DV9	TRAJ42	0.000221428		TCRB	TRBV20:CGARDQDRDSQNTLYF:TRBJ2-4	CGARDQDRDSQNTLYF	TRBV20	TRBJ2-4	0.000242374			TCRA	TRAV12D-2:CASSSNTNKVVF:TRAJ34	CASSSNTNKVVF	TRAV12D-2	TRAJ34	0.000200336		TCRB	TRBV13-3:CASSDRGQDTQYF:TRBJ2-5	CASSDRGQDTQYF	TRBV13-3	TRBJ2-5	6.69731e-05
TCRA	TRAV3D-3:CAVTPGTQVVGQLTF:TRAJ5	CAVTPGTQVVGQLTF	TRAV3D-3	TRAJ5	0.000221428		TCRB	TRBV1:CTCSADRLGVNYAEQFF:TRBJ2-1	CTCSADRLGVNYAEQFF	TRBV1	TRBJ2-1	0.000242357			TCRA	TRAV3D-3:CAVRPDYSNNRLTL:TRAJ7	CAVRPDYSNNRLTL	TRAV3D-3	TRAJ7	0.000200336		TCRB	TRBV13-1:CASSEGGEQYF:TRBJ2-7	CASSEGGEQYF	TRBV13-1	TRBJ2-7	6.69731e-05
TCRA	TRAV6D-6:CALGDQDYAQGLTF:TRAJ26	CALGDQDYAQGLTF	TRAV6D-6	TRAJ26	0.000220803		TCRB	TRBV13-3:CASRDWGYEQYF:TRBJ2-7	CASRDWGYEQYF	TRBV13-3	TRBJ2-7	0.000242357			TCRA	TRAV12D-2:CALSDYGSSGNKLIF:TRAJ32	CALSDYGSSGNKLIF	TRAV12D-2	TRAJ32	0.000199601		TCRB	TRBV13-3:CASSDPGYEQYF:TRBJ2-7	CASSDPGYEQYF	TRBV13-3	TRBJ2-7	6.6971e-05
TCRA	TRAV13D-1:CALRNSNNRIFF:TRAJ31	CALRNSNNRIFF	TRAV13D-1	TRAJ31	0.000220803		TCRB	TRBV13-1:CASSDSQNTEVFF:TRBJ1-1	CASSDSQNTEVFF	TRBV13-1	TRBJ1-1	0.000242341			TCRA	TRAV6D-6:CALGDRGSSGNKLIF:TRAJ32	CALGDRGSSGNKLIF	TRAV6D-6	TRAJ32	0.000199601		TCRB	TRBV13-1:CASSDRDSDYTF:TRBJ1-2	CASSDRDSDYTF	TRBV13-1	TRBJ1-2	6.36334e-05
TCRA	TRAV16N:CAMREGDSNYQLIW:TRAJ33	CAMREGDSNYQLIW	TRAV16N	TRAJ33	0.000220178		TCRB	TRBV13-2:CASGEQGTNSDYTF:TRBJ1-2	CASGEQGTNSDYTF	TRBV13-2	TRBJ1-2	0.000239731			TCRA	TRAV13D-4,TRAV13N-3,TRAV13N-4:CAMERNTNTGKLTF:TRAJ27	CAMERNTNTGKLTF	TRAV13D-4,TRAV13N-3,TRAV13N-4	TRAJ27	0.000199601		TCRB	TRBV12-2:CASSLDWGGYAEQFF:TRBJ2-1	CASSLDWGGYAEQFF	TRBV12-2	TRBJ2-1	6.36314e-05
TCRA	TRAV16N:CAMYNAGAKLTF:TRAJ39	CAMYNAGAKLTF	TRAV16N	TRAJ39	0.000220178		TCRB	TRBV14:CASGSGTFNQAPLF:TRBJ1-5	CASGSGTFNQAPLF	TRBV14	TRBJ1-5	0.000239731			TCRA	TRAV13-2:CAIDPDYSNNRLTL:TRAJ7	CAIDPDYSNNRLTL	TRAV13-2	TRAJ7	0.000199601		TCRB	TRBV13-1:CASSGTGASAETLYF:TRBJ2-3	CASSGTGASAETLYF	TRBV13-1	TRBJ2-3	6.36314e-05
TCRA	TRAV13D-1:CALGYYGSSGNKLIF:TRAJ32	CALGYYGSSGNKLIF	TRAV13D-1	TRAJ32	0.000219553		TCRB	TRBV13-3:CASSDTGRSYEQYF:TRBJ2-7	CASSDTGRSYEQYF	TRBV13-3	TRBJ2-7	0.000239731			TCRA	TRAV6N-6:CALSEGTGGYKVVF:TRAJ12	CALSEGTGGYKVVF	TRAV6N-6	TRAJ12	0.000199601		TCRB	TRBV29:CASSSGTKDTQYF:TRBJ2-5	CASSSGTKDTQYF	TRBV29	TRBJ2-5	6.36314e-05
TCRA	TRAV12D-2:CALSLSGGNYKPTF:TRAJ6	CALSLSGGNYKPTF	TRAV12D-2	TRAJ6	0.000217107		TCRB	TRBV16:CASSLWDSGNTLYF:TRBJ1-3	CASSLWDSGNTLYF	TRBV16	TRBJ1-3	0.000239731			TCRA	TRAV13D-1:CALDHNYAQGLTF:TRAJ26	CALDHNYAQGLTF	TRAV13D-1	TRAJ26	0.000199601		TCRB	TRBV13-3:CASSEGAEVFF:TRBJ1-1	CASSEGAEVFF	TRBV13-3	TRBJ1-1	6.36314e-05
TCRA	TRAV7-2:CAANNMGYKLTF:TRAJ9	CAANNMGYKLTF	TRAV7-2	TRAJ9	0.000215748		TCRB	TRBV13-3:CASSPGRGDTQYF:TRBJ2-5	CASSPGRGDTQYF	TRBV13-3	TRBJ2-5	0.000239731			TCRA	TRAV13D-1:CALESSNTNKVVF:TRAJ34	CALESSNTNKVVF	TRAV13D-1	TRAJ34	0.000199601		TCRB	TRBV13-3:CASSPNTGQLYF:TRBJ2-2	CASSPNTGQLYF	TRBV13-3	TRBJ2-2	6.36314e-05
TCRA	TRAV7D-3:CAVSMTPGGYKVVF:TRAJ12	CAVSMTPGGYKVVF	TRAV7D-3	TRAJ12	0.000215748		TCRB	TRBV13-3:CASSQGGANSDYTF:TRBJ1-2	CASSQGGANSDYTF	TRBV13-3	TRBJ1-2	0.000239731			TCRA	TRAV13N-3:CAMVMSNYNVLYF:TRAJ21	CAMVMSNYNVLYF	TRAV13N-3	TRAJ21	0.000199601		TCRB	TRBV15:CASSLGGNYAEQFF:TRBJ2-1	CASSLGGNYAEQFF	TRBV15	TRBJ2-1	6.36294e-05
TCRA	TRAV8D-2:CATDNSGTYQRF:TRAJ13	CATDNSGTYQRF	TRAV8D-2	TRAJ13	0.000215748		TCRB	TRBV13-3:CASSQGNSNERLFF:TRBJ1-4	CASSQGNSNERLFF	TRBV13-3	TRBJ1-4	0.000237105			TCRA	TRAV13D-4,TRAV13N-4:CAMELSNYNVLYF:TRAJ21	CAMELSNYNVLYF	TRAV13D-4,TRAV13N-4	TRAJ21	0.000199601		TCRB	TRBV29:CASSLGTANSDYTF:TRBJ1-2	CASSLGTANSDYTF	TRBV29	TRBJ1-2	6.36294e-05
TCRA	TRAV8N-2:CATGAGGSNAKLTF:TRAJ42	CATGAGGSNAKLTF	TRAV8N-2	TRAJ42	0.000215748		TCRB	TRBV19:CASSIRVYNSPLYF:TRBJ1-6	CASSIRVYNSPLYF	TRBV19	TRBJ1-6	0.000234462			TCRA	TRAV14-1:CAASDTNAYKVIF:TRAJ30	CAASDTNAYKVIF	TRAV14-1	TRAJ30	0.000199601		TCRB	TRBV13-1:CASSEVQYEQYF:TRBJ2-7	CASSEVQYEQYF	TRBV13-1	TRBJ2-7	6.36294e-05
TCRA	TRAV13-4/DV7:CAIPNKVVF:TRAJ34	CAIPNKVVF	TRAV13-4/DV7	TRAJ34	0.000215748		TCRB	TRBV12-1:CASSPGQNQDTQYF:TRBJ2-5	CASSPGQNQDTQYF	TRBV12-1	TRBJ2-5	0.000234462			TCRA	TRAV12D-2:CALMSNYNVLYF:TRAJ21	CALMSNYNVLYF	TRAV12D-2	TRAJ21	0.000195928		TCRB	TRBV13-1:CASSDQGEVFF:TRBJ1-1	CASSDQGEVFF	TRBV13-1	TRBJ1-1	6.36294e-05
TCRA	TRAV6-5:CALSDPGTGSNRLTF:TRAJ28	CALSDPGTGSNRLTF	TRAV6-5	TRAJ28	0.000215748		TCRB	TRBV16:CASSSDWGVSAETLYF:TRBJ2-3	CASSSDWGVSAETLYF	TRBV16	TRBJ2-3	0.000234462			TCRA	TRAV6N-6:CALSDDYSNNRLTL:TRAJ7	CALSDDYSNNRLTL	TRAV6N-6	TRAJ7	0.000193676		TCRB	TRBV13-3:CASSSSYEQYF:TRBJ2-7	CASSSSYEQYF	TRBV13-3	TRBJ2-7	6.36294e-05
TCRA	TRAV6-7/DV9:CALSDAGYQNFYF:TRAJ49	CALSDAGYQNFYF	TRAV6-7/DV9	TRAJ49	0.000215748		TCRB	TRBV13-3:CASSDGANTEVFF:TRBJ1-1	CASSDGANTEVFF	TRBV13-3	TRBJ1-1	0.000234446			TCRA	TRAV14-3:CAASEAGANTGKLTF:TRAJ52	CAASEAGANTGKLTF	TRAV14-3	TRAJ52	0.000193676		TCRB	TRBV13-3:CASSDLGSAETLYF:TRBJ2-3	CASSDLGSAETLYF	TRBV13-3	TRBJ2-3	6.36294e-05
TCRA	TRAV9N-3:CAVSPRHDTNAYKVIF:TRAJ30	CAVSPRHDTNAYKVIF	TRAV9N-3	TRAJ30	0.000215748		TCRB	TRBV12-2:CASSLGDKDTQYF:TRBJ2-5	CASSLGDKDTQYF	TRBV12-2	TRBJ2-5	0.000234365			TCRA	TRAV10D:CAAERDSGTYQRF:TRAJ13	CAAERDSGTYQRF	TRAV10D	TRAJ13	0.000193676		TCRB	TRBV13-3:CASSRTGGYEQYF:TRBJ2-7	CASSRTGGYEQYF	TRBV13-3	TRBJ2-7	6.36294e-05
TCRA	TRAV12N-3:CALVSSNYNVLYF:TRAJ21	CALVSSNYNVLYF	TRAV12N-3	TRAJ21	0.000215748		TCRB	TRBV13-3:CASSDAGANTEVFF:TRBJ1-1	CASSDAGANTEVFF	TRBV13-3	TRBJ1-1	0.000231884			TCRA	TRAV6D-6:CALGGGSNAKLTF:TRAJ42	CALGGGSNAKLTF	TRAV6D-6	TRAJ42	0.000193676		TCRB	TRBV13-1:CASSGTEVFF:TRBJ1-1	CASSGTEVFF	TRBV13-1	TRBJ1-1	6.36294e-05
TCRA	TRAV7-5:CAVSTLSNTGYQNFYF:TRAJ49	CAVSTLSNTGYQNFYF	TRAV7-5	TRAJ49	0.000215748		TCRB	TRBV3:CASSLDRTNSDYTF:TRBJ1-2	CASSLDRTNSDYTF	TRBV3	TRBJ1-2	0.000231836			TCRA	TRAV6D-6:CALGDQTGNTGKLIF:TRAJ37	CALGDQTGNTGKLIF	TRAV6D-6	TRAJ37	0.000193676		TCRB	TRBV12-1:CASSLDNSGNTLYF:TRBJ1-3	CASSLDNSGNTLYF	TRBV12-1	TRBJ1-3	6.36294e-05
TCRA	TRAV16:CAMRDYSGTYQRF:TRAJ13	CAMRDYSGTYQRF	TRAV16	TRAJ13	0.000215748		TCRB	TRBV13-1:CASSPGPGEVFF:TRBJ1-1	CASSPGPGEVFF	TRBV13-1	TRBJ1-1	0.000231836			TCRA	TRAV6D-6:CALGDLGSSGNKLIF:TRAJ32	CALGDLGSSGNKLIF	TRAV6D-6	TRAJ32	0.000193676		TCRB	TRBV5:CASSQDWGQDTQYF:TRBJ2-5	CASSQDWGQDTQYF	TRBV5	TRBJ2-5	6.36294e-05
TCRA	TRAV6-3:CAMRDKAYQLIW:TRAJ33	CAMRDKAYQLIW	TRAV6-3	TRAJ33	0.000215748		TCRB	TRBV13-3:CASSPGQGRDEQYF:TRBJ2-7	CASSPGQGRDEQYF	TRBV13-3	TRBJ2-7	0.000231836			TCRA	TRAV6D-6:CALGGLNYGSSGNKLIF:TRAJ32	CALGGLNYGSSGNKLIF	TRAV6D-6	TRAJ32	0.000193676		TCRB	TRBV13-1:CASSGTGYEQYF:TRBJ2-7	CASSGTGYEQYF	TRBV13-1	TRBJ2-7	6.36294e-05
TCRA	TRAV16N:CAMREGMNYGSSGNKLIF:TRAJ32	CAMREGMNYGSSGNKLIF	TRAV16N	TRAJ32	0.000215748		TCRB	TRBV13-1:CASSSRDYNSPLYF:TRBJ1-6	CASSSRDYNSPLYF	TRBV13-1	TRBJ1-6	0.000231836			TCRA	TRAV6D-5,TRAV6D-6:CALGDPPYGSSGNKLIF:TRAJ32	CALGDPPYGSSGNKLIF	TRAV6D-5,TRAV6D-6	TRAJ32	0.000193676		TCRB	TRBV13-3:CASSAGANSDYTF:TRBJ1-2	CASSAGANSDYTF	TRBV13-3	TRBJ1-2	6.36294e-05
TCRA	TRAV6-7/DV9:CALSDQGGSAKLIF:TRAJ57	CALSDQGGSAKLIF	TRAV6-7/DV9	TRAJ57	0.000215123		TCRB	TRBV1:CTCSGGLGGNYAEQFF:TRBJ2-1	CTCSGGLGGNYAEQFF	TRBV1	TRBJ2-1	0.000231819			TCRA	TRAV15D-2/DV6D-2:CALSELTNTGYQNFYF:TRAJ49	CALSELTNTGYQNFYF	TRAV15D-2/DV6D-2	TRAJ49	0.000193676		TCRB	TRBV13-1:CASSGGQQDTQYF:TRBJ2-5	CASSGGQQDTQYF	TRBV13-1	TRBJ2-5	6.36294e-05
TCRA	TRAV7-5:CAVNYNQGKLIF:TRAJ23	CAVNYNQGKLIF	TRAV7-5	TRAJ23	0.000215123		TCRB	TRBV5:CASSPTPGLGYAEQFF:TRBJ2-1	CASSPTPGLGYAEQFF	TRBV5	TRBJ2-1	0.000229193			TCRA	TRAV16:CAMREVSSNTNKVVF:TRAJ34	CAMREVSSNTNKVVF	TRAV16	TRAJ34	0.000193676		TCRB	TRBV15:CASSLGSYEQYF:TRBJ2-7	CASSLGSYEQYF	TRBV15	TRBJ2-7	6.36294e-05
TCRA	TRAV13-2:CAIEWYNQGKLIF:TRAJ23	CAIEWYNQGKLIF	TRAV13-2	TRAJ23	0.000215123		TCRB	TRBV12-1:CASSRTGSNTGQLYF:TRBJ2-2	CASSRTGSNTGQLYF	TRBV12-1	TRBJ2-2	0.000229193			TCRA	TRAV9D-3:CALSLGGRALIF:TRAJ15	CALSLGGRALIF	TRAV9D-3	TRAJ15	0.000193676		TCRB	TRBV13-1:CASSETGYNSPLYF:TRBJ1-6	CASSETGYNSPLYF	TRBV13-1	TRBJ1-6	6.36294e-05
TCRA	TRAV16:CAMREYSNYQLIW:TRAJ33	CAMREYSNYQLIW	TRAV16	TRAJ33	0.000213872		TCRB	TRBV13-3:CASSGDWGRLDTQYF:TRBJ2-5	CASSGDWGRLDTQYF	TRBV13-3	TRBJ2-5	0.000229193			TCRA	TRAV6D-7:CALGDLSGSWQLIF:TRAJ22	CALGDLSGSWQLIF	TRAV6D-7	TRAJ22	0.000193676		TCRB	TRBV5:CASSQGQYEQYF:TRBJ2-7	CASSQGQYEQYF	TRBV5	TRBJ2-7	6.36294e-05
TCRA	TRAV19:CAAGTEGADRLTF:TRAJ45	CAAGTEGADRLTF	TRAV19	TRAJ45	0.000213872		TCRB	TRBV13-3:CASSPSYEQYF:TRBJ2-7	CASSPSYEQYF	TRBV13-3	TRBJ2-7	0.000229193			TCRA	TRAV13D-4,TRAV13N-4:CAMDGNNRIFF:TRAJ31	CAMDGNNRIFF	TRAV13D-4,TRAV13N-4	TRAJ31	0.000193676		TCRB	TRBV29:CASSLGQNSDYTF:TRBJ1-2	CASSLGQNSDYTF	TRBV29	TRBJ1-2	6.36273e-05
TCRA	TRAV19:CAAGATGGNNKLTF:TRAJ56	CAAGATGGNNKLTF	TRAV19	TRAJ56	0.000212622		TCRB	TRBV13-1:CASRGLGASAETLYF:TRBJ2-3	CASRGLGASAETLYF	TRBV13-1	TRBJ2-3	0.000229128			TCRA	TRAV12D-2:CALSLNSNNRIFF:TRAJ31	CALSLNSNNRIFF	TRAV12D-2	TRAJ31	0.000193676		TCRB	TRBV19:CASRANTEVFF:TRBJ1-1	CASRANTEVFF	TRBV19	TRBJ1-1	6.36273e-05
TCRA	TRAV12D-2:CALSSSSFSKLVF:TRAJ50	CALSSSSFSKLVF	TRAV12D-2	TRAJ50	0.000209442		TCRB	TRBV29:CASRGTENYAEQFF:TRBJ2-1	CASRGTENYAEQFF	TRBV29	TRBJ2-1	0.000226567			TCRA	TRAV6D-6:CALGDRDTGYQNFYF:TRAJ49	CALGDRDTGYQNFYF	TRAV6D-6	TRAJ49	0.000192942		TCRB	TRBV13-1:CASSDAWGAEQYF:TRBJ2-7	CASSDAWGAEQYF	TRBV13-1	TRBJ2-7	6.36273e-05
TCRA	TRAV16N:CAMSLNYNQGKLIF:TRAJ23	CAMSLNYNQGKLIF	TRAV16N	TRAJ23	0.000209442		TCRB	TRBV13-3:CASRTGGRNSPLYF:TRBJ1-6	CASRTGGRNSPLYF	TRBV13-3	TRBJ1-6	0.000226567			TCRA	TRAV13D-1:CALVNTEGADRLTF:TRAJ45	CALVNTEGADRLTF	TRAV13D-1	TRAJ45	0.000192942		TCRB	TRBV13-3:CASSDPNSDYTF:TRBJ1-2	CASSDPNSDYTF	TRBV13-3	TRBJ1-2	6.36273e-05
TCRA	TRAV15-2/DV6-2:CALSELSNYGNEKITF:TRAJ48	CALSELSNYGNEKITF	TRAV15-2/DV6-2	TRAJ48	0.000209442		TCRB	TRBV13-1:CASSEGKEVFF:TRBJ1-1	CASSEGKEVFF	TRBV13-1	TRBJ1-1	0.000226567			TCRA	TRAV17:CALEGHYGNEKITF:TRAJ48	CALEGHYGNEKITF	TRAV17	TRAJ48	0.000192942		TCRB	TRBV13-1:CASSEGPNTEVFF:TRBJ1-1	CASSEGPNTEVFF	TRBV13-1	TRBJ1-1	6.36273e-05
TCRA	TRAV16:CAMREDSSNTNKVVF:TRAJ34	CAMREDSSNTNKVVF	TRAV16	TRAJ34	0.000209442		TCRB	TRBV13-1:CASSEGSGNTLYF:TRBJ1-3	CASSEGSGNTLYF	TRBV13-1	TRBJ1-3	0.000226567			TCRA	TRAV12D-2:CALSANYGSSGNKLIF:TRAJ32	CALSANYGSSGNKLIF	TRAV12D-2	TRAJ32	0.000192942		TCRB	TRBV19:CASSIGTGQDTQYF:TRBJ2-5	CASSIGTGQDTQYF	TRBV19	TRBJ2-5	6.36273e-05
TCRA	TRAV6D-5:CALGTNYQLIW:TRAJ33	CALGTNYQLIW	TRAV6D-5	TRAJ33	0.000209442		TCRB	TRBV4:CASSFTAANTEVFF:TRBJ1-1	CASSFTAANTEVFF	TRBV4	TRBJ1-1	0.000226567			TCRA	TRAV6D-6:CALGAVNTGNYKYVF:TRAJ40	CALGAVNTGNYKYVF	TRAV6D-6	TRAJ40	0.000192942		TCRB	TRBV12-1:CASSLDEQYF:TRBJ2-7	CASSLDEQYF	TRBV12-1	TRBJ2-7	6.36273e-05
TCRA	TRAV5D-4:CAASASSGSWQLIF:TRAJ22	CAASASSGSWQLIF	TRAV5D-4	TRAJ22	0.000209442		TCRB	TRBV13-1:CASSGQGGNTEVFF:TRBJ1-1	CASSGQGGNTEVFF	TRBV13-1	TRBJ1-1	0.000226567			TCRA	TRAV9N-3:CAVSPRGSALGRLHF:TRAJ18	CAVSPRGSALGRLHF	TRAV9N-3	TRAJ18	0.000192942		TCRB	TRBV29:CASSLGGDEQYF:TRBJ2-7	CASSLGGDEQYF	TRBV29	TRBJ2-7	6.36273e-05
TCRA	TRAV13N-4:CAMDGSSGNKLIF:TRAJ32	CAMDGSSGNKLIF	TRAV13N-4	TRAJ32	0.000208817		TCRB	TRBV12-1:CASSLNWGDRAETLYF:TRBJ2-3	CASSLNWGDRAETLYF	TRBV12-1	TRBJ2-3	0.000226567			TCRA	TRAV4D-3:CAAEAQTGFASALTF:TRAJ35	CAAEAQTGFASALTF	TRAV4D-3	TRAJ35	0.000192942		TCRB	TRBV29:CASSPGQNSGNTLYF:TRBJ1-3	CASSPGQNSGNTLYF	TRBV29	TRBJ1-3	6.36273e-05
TCRA	TRAV10:CAASTGANTGKLTF:TRAJ52	CAASTGANTGKLTF	TRAV10	TRAJ52	0.000208192		TCRB	TRBV29:CASSPGQGNERLFF:TRBJ1-4	CASSPGQGNERLFF	TRBV29	TRBJ1-4	0.000226567			TCRA	TRAV13D-1:CALERGNYAQGLTF:TRAJ26	CALERGNYAQGLTF	TRAV13D-1	TRAJ26	0.000192942		TCRB	TRBV29:CASSLGGQNTLYF:TRBJ2-4	CASSLGGQNTLYF	TRBV29	TRBJ2-4	6.36273e-05
TCRA	TRAV1:CAVISSGSWQLIF:TRAJ22	CAVISSGSWQLIF	TRAV1	TRAJ22	0.000208192		TCRB	TRBV19:CASSIGSYAEQFF:TRBJ2-1	CASSIGSYAEQFF	TRBV19	TRBJ2-1	0.000226486			TCRA	TRAV6D-6:CALVPDTNAYKVIF:TRAJ30	CALVPDTNAYKVIF	TRAV6D-6	TRAJ30	0.000192942		TCRB	TRBV29:CASSLSQTYAEQFF:TRBJ2-1	CASSLSQTYAEQFF	TRBV29	TRBJ2-1	6.36273e-05
TCRA	TRAV13N-4:CALNSAGNKLTF:TRAJ17	CALNSAGNKLTF	TRAV13N-4	TRAJ17	0.000208192		TCRB	TRBV29:CASSLAANQDTQYF:TRBJ2-5	CASSLAANQDTQYF	TRBV29	TRBJ2-5	0.00022394			TCRA	TRAV13D-1:CALEHPTGYQNFYF:TRAJ49	CALEHPTGYQNFYF	TRAV13D-1	TRAJ49	0.000192942		TCRB	TRBV29:CASSLTTNSDYTF:TRBJ1-2	CASSLTTNSDYTF	TRBV29	TRBJ1-2	6.36273e-05
TCRA	TRAV7-5:CAVSRSNNRIFF:TRAJ31	CAVSRSNNRIFF	TRAV7-5	TRAJ31	0.000208192		TCRB	TRBV29:CASSSRDRVNQDTQYF:TRBJ2-5	CASSSRDRVNQDTQYF	TRBV29	TRBJ2-5	0.000223924			TCRA	TRAV13D-1:CALTNTGNYKYVF:TRAJ40	CALTNTGNYKYVF	TRAV13D-1	TRAJ40	0.000192942		TCRB	TRBV29:CASSTGGGTEVFF:TRBJ1-1	CASSTGGGTEVFF	TRBV29	TRBJ1-1	6.36273e-05
TCRA	TRAV10:CAASMNTEGADRLTF:TRAJ45	CAASMNTEGADRLTF	TRAV10	TRAJ45	0.000207567		TCRB	TRBV12-2:CASSLFNSQNTLYF:TRBJ2-4	CASSLFNSQNTLYF	TRBV12-2	TRBJ2-4	0.000223924			TCRA	TRAV16:CAMREDNYAQGLTF:TRAJ26	CAMREDNYAQGLTF	TRAV16	TRAJ26	0.000192942		TCRB	TRBV29:CASSLWEVFF:TRBJ1-1	CASSLWEVFF	TRBV29	TRBJ1-1	6.36273e-05
TCRA	TRAV7-5:CAVSMNSNNRIFF:TRAJ31	CAVSMNSNNRIFF	TRAV7-5	TRAJ31	0.000207567		TCRB	TRBV13-2:CASGDAIGAETLYF:TRBJ2-3	CASGDAIGAETLYF	TRBV13-2	TRBJ2-3	0.000223924			TCRA	TRAV13D-1:CALEGNNRIFF:TRAJ31	CALEGNNRIFF	TRAV13D-1	TRAJ31	0.000192942		TCRB	TRBV26:CASSRDGYAEQFF:TRBJ2-1	CASSRDGYAEQFF	TRBV26	TRBJ2-1	6.36273e-05
TCRA	TRAV16N:CAMREGNNYAQGLTF:TRAJ26	CAMREGNNYAQGLTF	TRAV16N	TRAJ26	0.000206942		TCRB	TRBV13-3:CASSPGNSNERLFF:TRBJ1-4	CASSPGNSNERLFF	TRBV13-3	TRBJ1-4	0.000223924			TCRA	TRAV6D-5,TRAV6D-6:CALGETGYQNFYF:TRAJ49	CALGETGYQNFYF	TRAV6D-5,TRAV6D-6	TRAJ49	0.000192942		TCRB	TRBV4:CASSSGQYAEQFF:TRBJ2-1	CASSSGQYAEQFF	TRBV4	TRBJ2-1	6.36273e-05
TCRA	TRAV12D-2:CALSDPASSSFSKLVF:TRAJ50	CALSDPASSSFSKLVF	TRAV12D-2	TRAJ50	0.000205746		TCRB	TRBV13-3:CASSDSRENTEVFF:TRBJ1-1	CASSDSRENTEVFF	TRBV13-3	TRBJ1-1	0.000223924			TCRA	TRAV9N-2:CVLSASNNRIFF:TRAJ31	CVLSASNNRIFF	TRAV9N-2	TRAJ31	0.000192942		TCRB	TRBV4:CASSSGTGGYEQYF:TRBJ2-7	CASSSGTGGYEQYF	TRBV4	TRBJ2-7	6.36273e-05
TCRA	TRAV13D-1:CALDTNAYKVIF:TRAJ30	CALDTNAYKVIF	TRAV13D-1	TRAJ30	0.000205692		TCRB	TRBV16:CASSSDWGAETLYF:TRBJ2-3	CASSSDWGAETLYF	TRBV16	TRBJ2-3	0.000223924			TCRA	TRAV7-4:CADNTNTGKLTF:TRAJ27	CADNTNTGKLTF	TRAV7-4	TRAJ27	0.000192942		TCRB	TRBV29:CASSSGTYEQYF:TRBJ2-7	CASSSGTYEQYF	TRBV29	TRBJ2-7	6.36273e-05
TCRA	TRAV14-2:CAASAMGYKLTF:TRAJ9	CAASAMGYKLTF	TRAV14-2	TRAJ9	0.000203762		TCRB	TRBV5:CASSQNERLFF:TRBJ1-4	CASSQNERLFF	TRBV5	TRBJ1-4	0.000223924			TCRA	TRAV9N-3:CAVSPDSNYQLIW:TRAJ33	CAVSPDSNYQLIW	TRAV9N-3	TRAJ33	0.000192942		TCRB	TRBV29:CASSSTGDEQYF:TRBJ2-7	CASSSTGDEQYF	TRBV29	TRBJ2-7	6.36273e-05
TCRA	TRAV6N-6:CALSPGGYKVVF:TRAJ12	CALSPGGYKVVF	TRAV6N-6	TRAJ12	0.000203762		TCRB	TRBV15:CASRRDSAETLYF:TRBJ2-3	CASRRDSAETLYF	TRBV15	TRBJ2-3	0.000223908			TCRA	TRAV9N-2:CVLTMATGGNNKLTF:TRAJ56	CVLTMATGGNNKLTF	TRAV9N-2	TRAJ56	0.000192207		TCRB	TRBV13-1:CASSDWGGQDTQYF:TRBJ2-5	CASSDWGGQDTQYF	TRBV13-1	TRBJ2-5	6.36273e-05
TCRA	TRAV7-3:CAVSAGGYKVVF:TRAJ12	CAVSAGGYKVVF	TRAV7-3	TRAJ12	0.000203762		TCRB	TRBV13-2:CASGAAGGGSDYTF:TRBJ1-2	CASGAAGGGSDYTF	TRBV13-2	TRBJ1-2	0.000221298			TCRA	TRAV12D-2:CALSDQDSNNRIFF:TRAJ31	CALSDQDSNNRIFF	TRAV12D-2	TRAJ31	0.000192207		TCRB	TRBV13-1:CASSDAGNSDYTF:TRBJ1-2	CASSDAGNSDYTF	TRBV13-1	TRBJ1-2	6.36273e-05
TCRA	TRAV13N-1:CALAYAQGLTF:TRAJ26	CALAYAQGLTF	TRAV13N-1	TRAJ26	0.000203762		TCRB	TRBV13-2:CASGDRAENSAETLYF:TRBJ2-3	CASGDRAENSAETLYF	TRBV13-2	TRBJ2-3	0.000221298			TCRA	TRAV9N-3:CAVSMRGTGSKLSF:TRAJ58	CAVSMRGTGSKLSF	TRAV9N-3	TRAJ58	0.000192207		TCRB	TRBV13-1:CASSDVGREQYF:TRBJ2-7	CASSDVGREQYF	TRBV13-1	TRBJ2-7	6.36273e-05
TCRA	TRAV8N-2:CATGSGSFNKLTF:TRAJ4	CATGSGSFNKLTF	TRAV8N-2	TRAJ4	0.000203762		TCRB	TRBV13-1:CASREDRGYAEQFF:TRBJ2-1	CASREDRGYAEQFF	TRBV13-1	TRBJ2-1	0.000221298			TCRA	TRAV16N:CAMREGNMGYKLTF:TRAJ9	CAMREGNMGYKLTF	TRAV16N	TRAJ9	0.000192207		TCRB	TRBV13-3:CASSERDWGYEQYF:TRBJ2-7	CASSERDWGYEQYF	TRBV13-3	TRBJ2-7	6.36273e-05
TCRA	TRAV16N:CAMREGGVGDNSKLIW:TRAJ38	CAMREGGVGDNSKLIW	TRAV16N	TRAJ38	0.000203762		TCRB	TRBV19:CASSIGNYNSPLYF:TRBJ1-6	CASSIGNYNSPLYF	TRBV19	TRBJ1-6	0.000221298			TCRA	TRAV6D-6:CALGETNTNKVVF:TRAJ34	CALGETNTNKVVF	TRAV6D-6	TRAJ34	0.000192207		TCRB	TRBV13-1:CASSDRNTLYF:TRBJ2-4	CASSDRNTLYF	TRBV13-1	TRBJ2-4	6.36273e-05
TCRA	TRAV6D-6:CALGNTGYQNFYF:TRAJ49	CALGNTGYQNFYF	TRAV6D-6	TRAJ49	0.000203762		TCRB	TRBV29:CASSLFQANTEVFF:TRBJ1-1	CASSLFQANTEVFF	TRBV29	TRBJ1-1	0.000221298			TCRA	TRAV9N-3:CAATSSGQKLVF:TRAJ16	CAATSSGQKLVF	TRAV9N-3	TRAJ16	0.000192207		TCRB	TRBV13-3:CASSEGQYAEQFF:TRBJ2-1	CASSEGQYAEQFF	TRBV13-3	TRBJ2-1	6.36273e-05
TCRA	TRAV6D-6:CALGIMNYGSSGNKLIF:TRAJ32	CALGIMNYGSSGNKLIF	TRAV6D-6	TRAJ32	0.000203762		TCRB	TRBV5:CASSQDFNERLFF:TRBJ1-4	CASSQDFNERLFF	TRBV5	TRBJ1-4	0.000221298			TCRA	TRAV13N-1:CAMDTNTGKLTF:TRAJ27	CAMDTNTGKLTF	TRAV13N-1	TRAJ27	0.000192207		TCRB	TRBV13-3:CASGGNYAEQFF:TRBJ2-1	CASGGNYAEQFF	TRBV13-3	TRBJ2-1	6.36273e-05
TCRA	TRAV6D-6:CALGDLGYNQGKLIF:TRAJ23	CALGDLGYNQGKLIF	TRAV6D-6	TRAJ23	0.000203762		TCRB	TRBV5:CASSQGLGDEQYF:TRBJ2-7	CASSQGLGDEQYF	TRBV5	TRBJ2-7	0.000221298			TCRA	TRAV7-5:CAVSTGYQNFYF:TRAJ49	CAVSTGYQNFYF	TRAV7-5	TRAJ49	0.000191472		TCRB	TRBV13-1:CASSDGGANTEVFF:TRBJ1-1	CASSDGGANTEVFF	TRBV13-1	TRBJ1-1	6.36273e-05
TCRA	TRAV5D-4:CAAAPNYNQGKLIF:TRAJ23	CAAAPNYNQGKLIF	TRAV5D-4	TRAJ23	0.000203762		TCRB	TRBV1:CTCSAGGRGSYEQYF:TRBJ2-7	CTCSAGGRGSYEQYF	TRBV1	TRBJ2-7	0.000221298			TCRA	TRAV4D-4:CAAEDTEGADRLTF:TRAJ45	CAAEDTEGADRLTF	TRAV4D-4	TRAJ45	0.000190738		TCRB	TRBV13-3:CASSDAGQNTEVFF:TRBJ1-1	CASSDAGQNTEVFF	TRBV13-3	TRBJ1-1	6.36273e-05
TCRA	TRAV4D-4:CAAEVYGSSGNKLIF:TRAJ32	CAAEVYGSSGNKLIF	TRAV4D-4	TRAJ32	0.000203762		TCRB	TRBV1:CTCSADGGDTQYF:TRBJ2-5	CTCSADGGDTQYF	TRBV1	TRBJ2-5	0.000221298			TCRA	TRAV14-1:CAAMSNYNVLYF:TRAJ21	CAAMSNYNVLYF	TRAV14-1	TRAJ21	0.000190003		TCRB	TRBV13-1:CASSDGGEVFF:TRBJ1-1	CASSDGGEVFF	TRBV13-1	TRBJ1-1	6.36273e-05
TCRA	TRAV4D-4:CAADPWGSGGKLTL:TRAJ44	CAADPWGSGGKLTL	TRAV4D-4	TRAJ44	0.000203762		TCRB	TRBV13-1:CASSDSGGVSYEQYF:TRBJ2-7	CASSDSGGVSYEQYF	TRBV13-1	TRBJ2-7	0.000221281			TCRA	TRAV13N-1:CAMGGSALGRLHF:TRAJ18	CAMGGSALGRLHF	TRAV13N-1	TRAJ18	0.000189269		TCRB	TRBV13-3:CASSDREVFF:TRBJ1-1	CASSDREVFF	TRBV13-3	TRBJ1-1	6.36273e-05
TCRA	TRAV9N-3:CAVSRPGTGSNRLTF:TRAJ28	CAVSRPGTGSNRLTF	TRAV9N-3	TRAJ28	0.000203762		TCRB	TRBV29:CASSLSWVRHERLFF:TRBJ1-4	CASSLSWVRHERLFF	TRBV29	TRBJ1-4	0.000221265			TCRA	TRAV13N-3:CAMERTGGYKVVF:TRAJ12	CAMERTGGYKVVF	TRAV13N-3	TRAJ12	0.000189269		TCRB	TRBV13-3:CASSDRGRNTEVFF:TRBJ1-1	CASSDRGRNTEVFF	TRBV13-3	TRBJ1-1	6.36273e-05
TCRA	TRAV12D-2:CALLSTGNTGKLIF:TRAJ37	CALLSTGNTGKLIF	TRAV12D-2	TRAJ37	0.000203762		TCRB	TRBV13-3:CASSEGSYNSPLYF:TRBJ1-6	CASSEGSYNSPLYF	TRBV13-3	TRBJ1-6	0.000218655			TCRA	TRAV6D-6:CALGDPPSSGSWQLIF:TRAJ22	CALGDPPSSGSWQLIF	TRAV6D-6	TRAJ22	0.000186282		TCRB	TRBV13-3:CASSDRGSGNTLYF:TRBJ1-3	CASSDRGSGNTLYF	TRBV13-3	TRBJ1-3	6.36273e-05
TCRA	TRAV15-2/DV6-2:CALSGLYNNNAPRF:TRAJ43	CALSGLYNNNAPRF	TRAV15-2/DV6-2	TRAJ43	0.000203762		TCRB	TRBV4:CASSWTGGSAEQFF:TRBJ2-1	CASSWTGGSAEQFF	TRBV4	TRBJ2-1	0.000218655			TCRA	TRAV13D-1:CALDPNSNNRIFF:TRAJ31	CALDPNSNNRIFF	TRAV13D-1	TRAJ31	0.000186282		TCRB	TRBV13-3:CASSDSAEQFF:TRBJ2-1	CASSDSAEQFF	TRBV13-3	TRBJ2-1	6.36273e-05
TCRA	TRAV4D-4:CAAEADSNNRIFF:TRAJ31	CAAEADSNNRIFF	TRAV4D-4	TRAJ31	0.000203762		TCRB	TRBV4:CASSLTRANTEVFF:TRBJ1-1	CASSLTRANTEVFF	TRBV4	TRBJ1-1	0.000218655			TCRA	TRAV13D-1:CALDDNYAQGLTF:TRAJ26	CALDDNYAQGLTF	TRAV13D-1	TRAJ26	0.000186282		TCRB	TRBV29:CASSLGQGDTQYF:TRBJ2-5	CASSLGQGDTQYF	TRBV29	TRBJ2-5	6.36253e-05
TCRA	TRAV3D-3:CAVSANYNQGKLIF:TRAJ23	CAVSANYNQGKLIF	TRAV3D-3	TRAJ23	0.000203762		TCRB	TRBV13-1:CASSDGGSAETLYF:TRBJ2-3	CASSDGGSAETLYF	TRBV13-1	TRBJ2-3	0.000218655			TCRA	TRAV6D-6:CALGDTGNYKYVF:TRAJ40	CALGDTGNYKYVF	TRAV6D-6	TRAJ40	0.000186282		TCRB	TRBV29:CASSLYEQYF:TRBJ2-7	CASSLYEQYF	TRBV29	TRBJ2-7	6.36253e-05
TCRA	TRAV6D-7:CALGAATSSGQKLVF:TRAJ16	CALGAATSSGQKLVF	TRAV6D-7	TRAJ16	0.000203762		TCRB	TRBV13-3:CASSASGTGLNSPLYF:TRBJ1-6	CASSASGTGLNSPLYF	TRBV13-3	TRBJ1-6	0.000216029			TCRA	TRAV13D-1:CALASSNTNKVVF:TRAJ34	CALASSNTNKVVF	TRAV13D-1	TRAJ34	0.000186282		TCRB	TRBV29:CASSPGTANSDYTF:TRBJ1-2	CASSPGTANSDYTF	TRBV29	TRBJ1-2	6.36253e-05
TCRA	TRAV3-1:CAVSENNAGAKLTF:TRAJ39	CAVSENNAGAKLTF	TRAV3-1	TRAJ39	0.000203137		TCRB	TRBV13-3:CASSEGYQAPLF:TRBJ1-5	CASSEGYQAPLF	TRBV13-3	TRBJ1-5	0.000216029			TCRA	TRAV6N-6:CALSGMSNYNVLYF:TRAJ21	CALSGMSNYNVLYF	TRAV6N-6	TRAJ21	0.000186282		TCRB	TRBV29:CASSSGDAEQFF:TRBJ2-1	CASSSGDAEQFF	TRBV29	TRBJ2-1	6.36253e-05
TCRA	TRAV13-4/DV7:CATINTGNYKYVF:TRAJ40	CATINTGNYKYVF	TRAV13-4/DV7	TRAJ40	0.000203137		TCRB	TRBV14:CASSFRTEVFF:TRBJ1-1	CASSFRTEVFF	TRBV14	TRBJ1-1	0.000216029			TCRA	TRAV7-2:CAAAPDYSNNRLTL:TRAJ7	CAAAPDYSNNRLTL	TRAV7-2	TRAJ7	0.000186282		TCRB	TRBV29:CASSSGGEQYF:TRBJ2-7	CASSSGGEQYF	TRBV29	TRBJ2-7	6.36253e-05
TCRA	TRAV8N-2:CATEANYNVLYF:TRAJ21	CATEANYNVLYF	TRAV8N-2	TRAJ21	0.000203137		TCRB	TRBV12-1:CASSLGGNSDYTF:TRBJ1-2	CASSLGGNSDYTF	TRBV12-1	TRBJ1-2	0.000216029			TCRA	TRAV7-5:CAVTGSNYQLIW:TRAJ33	CAVTGSNYQLIW	TRAV7-5	TRAJ33	0.000186282		TCRB	TRBV13-2:CASGDAGGGAETLYF:TRBJ2-3	CASGDAGGGAETLYF	TRBV13-2	TRBJ2-3	6.36253e-05
TCRA	TRAV6D-6:CALGDRDGNEKITF:TRAJ48	CALGDRDGNEKITF	TRAV6D-6	TRAJ48	0.000203137		TCRB	TRBV13-3:CASSLGTGNQAPLF:TRBJ1-5	CASSLGTGNQAPLF	TRBV13-3	TRBJ1-5	0.000215996			TCRA	TRAV7-5:CAVSRPPNHLLLTGNTGKLIF:TRAJ37	CAVSRPPNHLLLTGNTGKLIF	TRAV7-5	TRAJ37	0.000186282		TCRB	TRBV13-3:CASSDRANTEVFF:TRBJ1-1	CASSDRANTEVFF	TRBV13-3	TRBJ1-1	6.36253e-05
TCRA	TRAV9N-3:CAVSPTSGGNYKPTF:TRAJ6	CAVSPTSGGNYKPTF	TRAV9N-3	TRAJ6	0.000203137		TCRB	TRBV13-1:CASSGTGRWAEQFF:TRBJ2-1	CASSGTGRWAEQFF	TRBV13-1	TRBJ2-1	0.000213402			TCRA	TRAV7N-5:CAVSGNTGANTGKLTF:TRAJ52	CAVSGNTGANTGKLTF	TRAV7N-5	TRAJ52	0.000186282		TCRB	TRBV12-1:CASSLTGGYAEQFF:TRBJ2-1	CASSLTGGYAEQFF	TRBV12-1	TRBJ2-1	6.36253e-05
TCRA	TRAV16N:CAMREGDYNQGKLIF:TRAJ23	CAMREGDYNQGKLIF	TRAV16N	TRAJ23	0.000203137		TCRB	TRBV17:CASSSYGTGDDEQYF:TRBJ2-7	CASSSYGTGDDEQYF	TRBV17	TRBJ2-7	0.000213386			TCRA	TRAV16N:CAMREELYKVIF:TRAJ30	CAMREELYKVIF	TRAV16N	TRAJ30	0.000186282		TCRB	TRBV13-3:CASSDRGEDTQYF:TRBJ2-5	CASSDRGEDTQYF	TRBV13-3	TRBJ2-5	6.36253e-05
TCRA	TRAV9D-3:CATDTNAYKVIF:TRAJ30	CATDTNAYKVIF	TRAV9D-3	TRAJ30	0.000202512		TCRB	TRBV15:CASSYAGTGNTLYF:TRBJ1-3	CASSYAGTGNTLYF	TRBV15	TRBJ1-3	0.000213386			TCRA	TRAV6-7/DV9:CALRVDSNYQLIW:TRAJ33	CALRVDSNYQLIW	TRAV6-7/DV9	TRAJ33	0.000186282		TCRB	TRBV13-3:CASSDRGANTEVFF:TRBJ1-1	CASSDRGANTEVFF	TRBV13-3	TRBJ1-1	6.36253e-05
TCRA	TRAV13-2:CAIGDNYAQGLTF:TRAJ26	CAIGDNYAQGLTF	TRAV13-2	TRAJ26	0.000202512		TCRB	TRBV31:CAWSSRQGYSDYTF:TRBJ1-2	CAWSSRQGYSDYTF	TRBV31	TRBJ1-2	0.000213386			TCRA	TRAV12D-1:CALRSFTGGNNKLTF:TRAJ56	CALRSFTGGNNKLTF	TRAV12D-1	TRAJ56	0.000186282		TCRB	TRBV29:CASSFGVEQYF:TRBJ2-7	CASSFGVEQYF	TRBV29	TRBJ2-7	6.36233e-05
TCRA	TRAV6D-6:CALGDNYAQGLTF:TRAJ26	CALGDNYAQGLTF	TRAV6D-6	TRAJ26	0.000200636		TCRB	TRBV13-1:CASSDWGQLNERLFF:TRBJ1-4	CASSDWGQLNERLFF	TRBV13-1	TRBJ1-4	0.0002129			TCRA	TRAV6D-6:CALEVMTTASLGKLQF:TRAJ24	CALEVMTTASLGKLQF	TRAV6D-6	TRAJ24	0.000186282		TCRB	TRBV29:CASSSAETLYF:TRBJ2-3	CASSSAETLYF	TRBV29	TRBJ2-3	6.36213e-05
TCRA	TRAV3-1:CAVSEGSGSFNKLTF:TRAJ4	CAVSEGSGSFNKLTF	TRAV3-1	TRAJ4	0.000197456		TCRB	TRBV13-3:CASGAKAVFF:TRBJ1-1	CASGAKAVFF	TRBV13-3	TRBJ1-1	0.00021076			TCRA	TRAV6D-6:CALAGRDYSNNRLTL:TRAJ7	CALAGRDYSNNRLTL	TRAV6D-6	TRAJ7	0.000186282		TCRB	TRBV13-3:CASSDTGQLYF:TRBJ2-2	CASSDTGQLYF	TRBV13-3	TRBJ2-2	6.36213e-05
TCRA	TRAV10:CAADDTNAYKVIF:TRAJ30	CAADDTNAYKVIF	TRAV10	TRAJ30	0.000197456		TCRB	TRBV13-3:CASRDREEVFF:TRBJ1-1	CASRDREEVFF	TRBV13-3	TRBJ1-1	0.00021076			TCRA	TRAV6D-6:CALGNSNNRIFF:TRAJ31	CALGNSNNRIFF	TRAV6D-6	TRAJ31	0.000186282		TCRB	TRBV13-3:CASSDWGGDAEQFF:TRBJ2-1	CASSDWGGDAEQFF	TRBV13-3	TRBJ2-1	6.36213e-05
TCRA	TRAV6D-6:CALGGVGDNSKLIW:TRAJ38	CALGGVGDNSKLIW	TRAV6D-6	TRAJ38	0.000197456		TCRB	TRBV29:CASSSGRDTLYF:TRBJ2-4	CASSSGRDTLYF	TRBV29	TRBJ2-4	0.00021076			TCRA	TRAV6D-6:CALGLSSNTNKVVF:TRAJ34	CALGLSSNTNKVVF	TRAV6D-6	TRAJ34	0.000186282		TCRB	TRBV13-3:CASSDKYEQYF:TRBJ2-7	CASSDKYEQYF	TRBV13-3	TRBJ2-7	6.36112e-05
TCRA	TRAV13D-1:CALTGGNNKLTF:TRAJ56	CALTGGNNKLTF	TRAV13D-1	TRAJ56	0.000197456		TCRB	TRBV13-3:CASSGYRVSGNTLYF:TRBJ1-3	CASSGYRVSGNTLYF	TRBV13-3	TRBJ1-3	0.000210743			TCRA	TRAV6D-6:CALGEMVSDNRIFF:TRAJ31	CALGEMVSDNRIFF	TRAV6D-6	TRAJ31	0.000186282		TCRB	TRBV19:CASSWDRNTEVFF:TRBJ1-1	CASSWDRNTEVFF	TRBV19	TRBJ1-1	6.02857e-05
TCRA	TRAV13D-1:CALELSSSGQKLVF:TRAJ16	CALELSSSGQKLVF	TRAV13D-1	TRAJ16	0.000197456		TCRB	TRBV20:CGARDRETTNSDYTF:TRBJ1-2	CGARDRETTNSDYTF	TRBV20	TRBJ1-2	0.000210743			TCRA	TRAV6D-6:CALGEESGTYQRF:TRAJ13	CALGEESGTYQRF	TRAV6D-6	TRAJ13	0.000186282		TCRB	TRBV19:CASSPGTTNSDYTF:TRBJ1-2	CASSPGTTNSDYTF	TRBV19	TRBJ1-2	6.02836e-05
TCRA	TRAV6-5:CALSDLDSNYQLIW:TRAJ33	CALSDLDSNYQLIW	TRAV6-5	TRAJ33	0.000197456		TCRB	TRBV29:CASSLSGTTYEQYF:TRBJ2-7	CASSLSGTTYEQYF	TRBV29	TRBJ2-7	0.000210743			TCRA	TRAV6D-6:CALGDRGNMGYKLTF:TRAJ9	CALGDRGNMGYKLTF	TRAV6D-6	TRAJ9	0.000186282		TCRB	TRBV19:CASSWGNYAEQFF:TRBJ2-1	CASSWGNYAEQFF	TRBV19	TRBJ2-1	6.02836e-05
TCRA	TRAV12N-3:CALLSGSFNKLTF:TRAJ4	CALLSGSFNKLTF	TRAV12N-3	TRAJ4	0.000196831		TCRB	TRBV19:CASSIKANTEVFF:TRBJ1-1	CASSIKANTEVFF	TRBV19	TRBJ1-1	0.000210743			TCRA	TRAV6D-6:CALGDHPGGNYKPTF:TRAJ6	CALGDHPGGNYKPTF	TRAV6D-6	TRAJ6	0.000186282		TCRB	TRBV13-3:CASSDDWGNYAEQFF:TRBJ2-1	CASSDDWGNYAEQFF	TRBV13-3	TRBJ2-1	6.02816e-05
TCRA	TRAV16N:CAMREGDYAQGLTF:TRAJ26	CAMREGDYAQGLTF	TRAV16N	TRAJ26	0.000196831		TCRB	TRBV17:CASSPGQYEQYF:TRBJ2-7	CASSPGQYEQYF	TRBV17	TRBJ2-7	0.000210727			TCRA	TRAV6D-6:CALGDPGSWQLIF:TRAJ22	CALGDPGSWQLIF	TRAV6D-6	TRAJ22	0.000186282		TCRB	TRBV13-3:CASTNSGNTLYF:TRBJ1-3	CASTNSGNTLYF	TRBV13-3	TRBJ1-3	6.02816e-05
TCRA	TRAV14-3:CAASASSSFSKLVF:TRAJ50	CAASASSSFSKLVF	TRAV14-3	TRAJ50	0.000196206		TCRB	TRBV13-2:CASGDAINAETLYF:TRBJ2-3	CASGDAINAETLYF	TRBV13-2	TRBJ2-3	0.000208117			TCRA	TRAV6D-6:CALGDRGSSGSWQLIF:TRAJ22	CALGDRGSSGSWQLIF	TRAV6D-6	TRAJ22	0.000186282		TCRB	TRBV15:CASSYRNTEVFF:TRBJ1-1	CASSYRNTEVFF	TRBV15	TRBJ1-1	6.02816e-05
TCRA	TRAV7-5:CADNNAGAKLTF:TRAJ39	CADNNAGAKLTF	TRAV7-5	TRAJ39	0.000196206		TCRB	TRBV19:CASSIRTGGDTQYF:TRBJ2-5	CASSIRTGGDTQYF	TRBV19	TRBJ2-5	0.000208117			TCRA	TRAV6D-6:CALGDANSAGNKLTF:TRAJ17	CALGDANSAGNKLTF	TRAV6D-6	TRAJ17	0.000186282		TCRB	TRBV29:CASSFDERLFF:TRBJ1-4	CASSFDERLFF	TRBV29	TRBJ1-4	6.02816e-05
TCRA	TRAV6D-6:CALGDRSSGSWQLIF:TRAJ22	CALGDRSSGSWQLIF	TRAV6D-6	TRAJ22	0.000195581		TCRB	TRBV19:CASSMGTLYF:TRBJ1-3	CASSMGTLYF	TRBV19	TRBJ1-3	0.000208117			TCRA	TRAV6D-6:CALGDVSSGSWQLIF:TRAJ22	CALGDVSSGSWQLIF	TRAV6D-6	TRAJ22	0.000186282		TCRB	TRBV13-1:CASSDDAEQFF:TRBJ2-1	CASSDDAEQFF	TRBV13-1	TRBJ2-1	6.02816e-05
TCRA	TRAV14-3:CAADTGYQNFYF:TRAJ49	CAADTGYQNFYF	TRAV14-3	TRAJ49	0.000195581		TCRB	TRBV13-1:CASSDGGGYAEQFF:TRBJ2-1	CASSDGGGYAEQFF	TRBV13-1	TRBJ2-1	0.000208068			TCRA	TRAV6D-6:CALGAHTGNYKYVF:TRAJ40	CALGAHTGNYKYVF	TRAV6D-6	TRAJ40	0.000186282		TCRB	TRBV13-3:CASSDNSNERLFF:TRBJ1-4	CASSDNSNERLFF	TRBV13-3	TRBJ1-4	6.02816e-05
TCRA	TRAV8-1:CATVASSGSWQLIF:TRAJ22	CATVASSGSWQLIF	TRAV8-1	TRAJ22	0.000195581		TCRB	TRBV12-1:CAKDSNYAEQFF:TRBJ2-1	CAKDSNYAEQFF	TRBV12-1	TRBJ2-1	0.000205491			TCRA	TRAV6D-6:CALGASNYNVLYF:TRAJ21	CALGASNYNVLYF	TRAV6D-6	TRAJ21	0.000186282		TCRB	TRBV13-1:CASSQGTEVFF:TRBJ1-1	CASSQGTEVFF	TRBV13-1	TRBJ1-1	6.02816e-05
TCRA	TRAV6D-6,TRAV6D-7:CALGDSNNRIFF:TRAJ31	CALGDSNNRIFF	TRAV6D-6,TRAV6D-7	TRAJ31	0.000194331		TCRB	TRBV13-2:CASGDAVGGETLYF:TRBJ2-3	CASGDAVGGETLYF	TRBV13-2	TRBJ2-3	0.000205491			TCRA	TRAV6D-6:CALGGRGSSGNKLIF:TRAJ32	CALGGRGSSGNKLIF	TRAV6D-6	TRAJ32	0.000186282		TCRB	TRBV26:CASSLRGTEVFF:TRBJ1-1	CASSLRGTEVFF	TRBV26	TRBJ1-1	6.02816e-05
TCRA	TRAV7-5:CAVSKGGSNAKLTF:TRAJ42	CAVSKGGSNAKLTF	TRAV7-5	TRAJ42	0.000191776		TCRB	TRBV13-3:CASSEAGTNERLFF:TRBJ1-4	CASSEAGTNERLFF	TRBV13-3	TRBJ1-4	0.000205491			TCRA	TRAV9N-3:CAVSMEQGTGSKLSF:TRAJ58	CAVSMEQGTGSKLSF	TRAV9N-3	TRAJ58	0.000186282		TCRB	TRBV13-1:CASSGDNYEQYF:TRBJ2-7	CASSGDNYEQYF	TRBV13-1	TRBJ2-7	6.02816e-05
TCRA	TRAV8D-2:CATDGDYAQGLTF:TRAJ26	CATDGDYAQGLTF	TRAV8D-2	TRAJ26	0.000191776		TCRB	TRBV29:CASSFAGAGNTLYF:TRBJ1-3	CASSFAGAGNTLYF	TRBV29	TRBJ1-3	0.000205491			TCRA	TRAV9N-3:CAVSMGSGSFNKLTF:TRAJ4	CAVSMGSGSFNKLTF	TRAV9N-3	TRAJ4	0.000186282		TCRB	TRBV29:CASSLGGSYNSPLYF:TRBJ1-6	CASSLGGSYNSPLYF	TRBV29	TRBJ1-6	6.02796e-05
TCRA	TRAV8N-2:CATANSGTYQRF:TRAJ13	CATANSGTYQRF	TRAV8N-2	TRAJ13	0.000191776		TCRB	TRBV14:CASSFGSYAEQFF:TRBJ2-1	CASSFGSYAEQFF	TRBV14	TRBJ2-1	0.000205491			TCRA	TRAV9N-3:CAVSPTSGGNYKPTF:TRAJ6	CAVSPTSGGNYKPTF	TRAV9N-3	TRAJ6	0.000186282		TCRB	TRBV13-1:CASSARTGNYAEQFF:TRBJ2-1	CASSARTGNYAEQFF	TRBV13-1	TRBJ2-1	6.02796e-05
TCRA	TRAV6D-6:CALGALNRIFF:TRAJ31	CALGALNRIFF	TRAV6D-6	TRAJ31	0.000191776		TCRB	TRBV19:CASSMGGFSNERLFF:TRBJ1-4	CASSMGGFSNERLFF	TRBV19	TRBJ1-4	0.000205491			TCRA	TRAV9N-3:CAVMNTGGLSGKLTF:TRAJ2	CAVMNTGGLSGKLTF	TRAV9N-3	TRAJ2	0.000186282		TCRB	TRBV29:CASSPGTGVTEVFF:TRBJ1-1	CASSPGTGVTEVFF	TRBV29	TRBJ1-1	6.02796e-05
TCRA	TRAV6D-6:CALGGLWTGNTGKLIF:TRAJ37	CALGGLWTGNTGKLIF	TRAV6D-6	TRAJ37	0.000191776		TCRB	TRBV5:CASSQDLGGRVFF:TRBJ1-1	CASSQDLGGRVFF	TRBV5	TRBJ1-1	0.000205491			TCRA	TRAV12D-2:CAWGSALGRLHF:TRAJ18	CAWGSALGRLHF	TRAV12D-2	TRAJ18	0.000186282		TCRB	TRBV19:CASSYRGAQDTQYF:TRBJ2-5	CASSYRGAQDTQYF	TRBV19	TRBJ2-5	6.02796e-05
TCRA	TRAV13D-1:CALERGGTGSKLSF:TRAJ58	CALERGGTGSKLSF	TRAV13D-1	TRAJ58	0.000191776		TCRB	TRBV17:CASSRGQAGQDTQYF:TRBJ2-5	CASSRGQAGQDTQYF	TRBV17	TRBJ2-5	0.000205491			TCRA	TRAV12D-2:CALSDNYKYVF:TRAJ40	CALSDNYKYVF	TRAV12D-2	TRAJ40	0.000186282		TCRB	TRBV13-1:CASSAGQNAEQFF:TRBJ2-1	CASSAGQNAEQFF	TRBV13-1	TRBJ2-1	6.02796e-05
TCRA	TRAV7-5:CAVMNSNNRIFF:TRAJ31	CAVMNSNNRIFF	TRAV7-5	TRAJ31	0.000191776		TCRB	TRBV29:CASSSGQGSEVFF:TRBJ1-1	CASSSGQGSEVFF	TRBV29	TRBJ1-1	0.000205491			TCRA	TRAV9N-2:CVLSTNSGGSNYKLTF:TRAJ53	CVLSTNSGGSNYKLTF	TRAV9N-2	TRAJ53	0.000186282		TCRB	TRBV19:CASSTGYNSPLYF:TRBJ1-6	CASSTGYNSPLYF	TRBV19	TRBJ1-6	6.02796e-05
TCRA	TRAV9N-2:CVLSAGNYAQGLTF:TRAJ26	CVLSAGNYAQGLTF	TRAV9N-2	TRAJ26	0.000191776		TCRB	TRBV20:CGARFRDSQNTLYF:TRBJ2-4	CGARFRDSQNTLYF	TRBV20	TRBJ2-4	0.000205491			TCRA	TRAV9N-2:CVLRNYGSSGNKLIF:TRAJ32	CVLRNYGSSGNKLIF	TRAV9N-2	TRAJ32	0.000186282		TCRB	TRBV29:CASRENTGQLYF:TRBJ2-2	CASRENTGQLYF	TRBV29	TRBJ2-2	6.02796e-05
TCRA	TRAV13N-4:CAMEISGSFNKLTF:TRAJ4	CAMEISGSFNKLTF	TRAV13N-4	TRAJ4	0.000191776		TCRB	TRBV31:CAWRQGNYAEQFF:TRBJ2-1	CAWRQGNYAEQFF	TRBV31	TRBJ2-1	0.000202864			TCRA	TRAV6-1:CVLDYNQGKLIF:TRAJ23	CVLDYNQGKLIF	TRAV6-1	TRAJ23	0.000186282		TCRB	TRBV13-3:CASSGTENTLYF:TRBJ2-4	CASSGTENTLYF	TRBV13-3	TRBJ2-4	6.02796e-05
TCRA	TRAV7-2:CAGEGDYAQGLTF:TRAJ26	CAGEGDYAQGLTF	TRAV7-2	TRAJ26	0.000191776		TCRB	TRBV4:CASSSDWGSYAEQFF:TRBJ2-1	CASSSDWGSYAEQFF	TRBV4	TRBJ2-1	0.000202848			TCRA	TRAV6-7/DV9:CALSDHYGSSGNKLIF:TRAJ32	CALSDHYGSSGNKLIF	TRAV6-7/DV9	TRAJ32	0.000186282		TCRB	TRBV13-1:CASSGTKDTQYF:TRBJ2-5	CASSGTKDTQYF	TRBV13-1	TRBJ2-5	6.02796e-05
TCRA	TRAV14-1:CAAKDMGYKLTF:TRAJ9	CAAKDMGYKLTF	TRAV14-1	TRAJ9	0.000191776		TCRB	TRBV31:CAWKAGGSAETLYF:TRBJ2-3	CAWKAGGSAETLYF	TRBV31	TRBJ2-3	0.000202848			TCRA	TRAV6D-6:CALGTAYAQGLTF:TRAJ26	CALGTAYAQGLTF	TRAV6D-6	TRAJ26	0.000186282		TCRB	TRBV13-3:CASSDHNSPLYF:TRBJ1-6	CASSDHNSPLYF	TRBV13-3	TRBJ1-6	6.02796e-05
TCRA	TRAV13N-1:CAMEPNNYAQGLTF:TRAJ26	CAMEPNNYAQGLTF	TRAV13N-1	TRAJ26	0.000191151		TCRB	TRBV13-3:CASSDPGAYAEQFF:TRBJ2-1	CASSDPGAYAEQFF	TRBV13-3	TRBJ2-1	0.000202848			TCRA	TRAV6D-5,TRAV6D-6:CALGDLASGSWQLIF:TRAJ22	CALGDLASGSWQLIF	TRAV6D-5,TRAV6D-6	TRAJ22	0.000186282		TCRB	TRBV13-3:CASSDHNTEVFF:TRBJ1-1	CASSDHNTEVFF	TRBV13-3	TRBJ1-1	6.02796e-05
TCRA	TRAV6-7/DV9:CALSGASSGSWQLIF:TRAJ22	CALSGASSGSWQLIF	TRAV6-7/DV9	TRAJ22	0.000191151		TCRB	TRBV13-1:CASSEARRYAEQFF:TRBJ2-1	CASSEARRYAEQFF	TRBV13-1	TRBJ2-1	0.000202848			TCRA	TRAV9D-3:CAVSAAGNTGKLIF:TRAJ37	CAVSAAGNTGKLIF	TRAV9D-3	TRAJ37	0.000186282		TCRB	TRBV13-1:CASSDFYEQYF:TRBJ2-7	CASSDFYEQYF	TRBV13-1	TRBJ2-7	6.02796e-05
TCRA	TRAV7-2:CAADNNAGAKLTF:TRAJ39	CAADNNAGAKLTF	TRAV7-2	TRAJ39	0.000191151		TCRB	TRBV13-1:CASSEGDEQYF:TRBJ2-7	CASSEGDEQYF	TRBV13-1	TRBJ2-7	0.000202848			TCRA	TRAV9N-2:CVLSAATGGNNKLTF:TRAJ56	CVLSAATGGNNKLTF	TRAV9N-2	TRAJ56	0.000186282		TCRB	TRBV13-1:CASSDMDTQYF:TRBJ2-5	CASSDMDTQYF	TRBV13-1	TRBJ2-5	6.02796e-05
TCRA	TRAV7-1:CAVNGFGSWQLIF:TRAJ22	CAVNGFGSWQLIF	TRAV7-1	TRAJ22	0.000190526		TCRB	TRBV13-1:CASSEGYEQYF:TRBJ2-7	CASSEGYEQYF	TRBV13-1	TRBJ2-7	0.000202783			TCRA	TRAV7-5:CAVSRPGANTGKLTF:TRAJ52	CAVSRPGANTGKLTF	TRAV7-5	TRAJ52	0.000186282		TCRB	TRBV29:CASSLDTLYF:TRBJ2-4	CASSLDTLYF	TRBV29	TRBJ2-4	6.02796e-05
TCRA	TRAV13-2:CAIETSNMGYKLTF:TRAJ9	CAIETSNMGYKLTF	TRAV13-2	TRAJ9	0.000189275		TCRB	TRBV13-2:CASGDDRGAETLYF:TRBJ2-3	CASGDDRGAETLYF	TRBV13-2	TRBJ2-3	0.000200222			TCRA	TRAV9N-2:CVLRSYQGGRALIF:TRAJ15	CVLRSYQGGRALIF	TRAV9N-2	TRAJ15	0.000186282		TCRB	TRBV13-3:CASSGTEQYF:TRBJ2-7	CASSGTEQYF	TRBV13-3	TRBJ2-7	6.02796e-05
TCRA	TRAV12D-2:CALSDNSGTYQRF:TRAJ13	CALSDNSGTYQRF	TRAV12D-2	TRAJ13	0.000188705		TCRB	TRBV12-2:CASSRDTTEGRLFF:TRBJ1-4	CASSRDTTEGRLFF	TRBV12-2	TRBJ1-4	0.000200222			TCRA	TRAV3D-3:CAVNPDYNQGKLIF:TRAJ23	CAVNPDYNQGKLIF	TRAV3D-3	TRAJ23	0.000186282		TCRB	TRBV29:CASSLSGTANTEVFF:TRBJ1-1	CASSLSGTANTEVFF	TRBV29	TRBJ1-1	6.02796e-05
TCRA	TRAV15D-1/DV6D-1:CALMERGGGSNAKLTF:TRAJ42	CALMERGGGSNAKLTF	TRAV15D-1/DV6D-1	TRAJ42	0.000187373		TCRB	TRBV17:CASSRQGAETEVFF:TRBJ1-1	CASSRQGAETEVFF	TRBV17	TRBJ1-1	0.000200222			TCRA	TRAV14-1:CAARTNTNTGKLTF:TRAJ27	CAARTNTNTGKLTF	TRAV14-1	TRAJ27	0.000186282		TCRB	TRBV13-1:CASSDKGASAETLYF:TRBJ2-3	CASSDKGASAETLYF	TRBV13-1	TRBJ2-3	6.02796e-05
TCRA	TRAV7-5:CAVASSGSWQLIF:TRAJ22	CAVASSGSWQLIF	TRAV7-5	TRAJ22	0.000186775		TCRB	TRBV29:CASSWGPNTEVFF:TRBJ1-1	CASSWGPNTEVFF	TRBV29	TRBJ1-1	0.000200222			TCRA	TRAV7-5:CAVSMPSSSFSKLVF:TRAJ50	CAVSMPSSSFSKLVF	TRAV7-5	TRAJ50	0.000186282		TCRB	TRBV14:CASSFAGYEQYF:TRBJ2-7	CASSFAGYEQYF	TRBV14	TRBJ2-7	6.02796e-05
TCRA	TRAV14-3:CAASGGSNAKLTF:TRAJ42	CAASGGSNAKLTF	TRAV14-3	TRAJ42	0.00018547		TCRB	TRBV13-1:CASSWTGNDYTF:TRBJ1-2	CASSWTGNDYTF	TRBV13-1	TRBJ1-2	0.000200222			TCRA	TRAV9D-3:CALRLNNYAQGLTF:TRAJ26	CALRLNNYAQGLTF	TRAV9D-3	TRAJ26	0.000186282		TCRB	TRBV29:CASRDSQNTLYF:TRBJ2-4	CASRDSQNTLYF	TRBV29	TRBJ2-4	6.02796e-05
TCRA	TRAV6N-6:CALSEANAYKVIF:TRAJ30	CALSEANAYKVIF	TRAV6N-6	TRAJ30	0.00018547		TCRB	TRBV1:CTCSAAQEGVFF:TRBJ1-1	CTCSAAQEGVFF	TRBV1	TRBJ1-1	0.000200222			TCRA	TRAV13D-4,TRAV13N-4:CAMERDNTNKVVF:TRAJ34	CAMERDNTNKVVF	TRAV13D-4,TRAV13N-4	TRAJ34	0.000186282		TCRB	TRBV29:CASSSTGQLYF:TRBJ2-2	CASSSTGQLYF	TRBV29	TRBJ2-2	6.02796e-05
TCRA	TRAV16N:CAMREERGSALGRLHF:TRAJ18	CAMREERGSALGRLHF	TRAV16N	TRAJ18	0.00018547		TCRB	TRBV17:CASSSQGANTGQLYF:TRBJ2-2	CASSSQGANTGQLYF	TRBV17	TRBJ2-2	0.000200205			TCRA	TRAV6D-6:CALGENNYAQGLTF:TRAJ26	CALGENNYAQGLTF	TRAV6D-6	TRAJ26	0.000185547		TCRB	TRBV13-1:CASSDENTLYF:TRBJ2-4	CASSDENTLYF	TRBV13-1	TRBJ2-4	6.02796e-05
TCRA	TRAV16:CAMREGDNYQLIW:TRAJ33	CAMREGDNYQLIW	TRAV16	TRAJ33	0.00018547		TCRB	TRBV16:CASSLRDWGEDTQYF:TRBJ2-5	CASSLRDWGEDTQYF	TRBV16	TRBJ2-5	0.000200205			TCRA	TRAV6D-6:CALGDNRIFF:TRAJ31	CALGDNRIFF	TRAV6D-6	TRAJ31	0.000185547		TCRB	TRBV29:CASSPGLGQDTQYF:TRBJ2-5	CASSPGLGQDTQYF	TRBV29	TRBJ2-5	6.02796e-05
TCRA	TRAV13D-1:CALETGNYKYVF:TRAJ40	CALETGNYKYVF	TRAV13D-1	TRAJ40	0.00018547		TCRB	TRBV13-3:CASSVGTAYEQYF:TRBJ2-7	CASSVGTAYEQYF	TRBV13-3	TRBJ2-7	0.000200205			TCRA	TRAV16N:CAMREGEAGNTGKLIF:TRAJ37	CAMREGEAGNTGKLIF	TRAV16N	TRAJ37	0.000185547		TCRB	TRBV29:CASSSGHYAEQFF:TRBJ2-1	CASSSGHYAEQFF	TRBV29	TRBJ2-1	6.02796e-05
TCRA	TRAV7-3:CAVSMDSGTYQRF:TRAJ13	CAVSMDSGTYQRF	TRAV7-3	TRAJ13	0.00018547		TCRB	TRBV13-3:CAIQGANTEVFF:TRBJ1-1	CAIQGANTEVFF	TRBV13-3	TRBJ1-1	0.000200205			TCRA	TRAV16N:CAMRGNTEGADRLTF:TRAJ45	CAMRGNTEGADRLTF	TRAV16N	TRAJ45	0.000185547		TCRB	TRBV13-3:CASSDAGQYEQYF:TRBJ2-7	CASSDAGQYEQYF	TRBV13-3	TRBJ2-7	6.02796e-05
TCRA	TRAV16:CAMREGSGGSNYKLTF:TRAJ53	CAMREGSGGSNYKLTF	TRAV16	TRAJ53	0.00018547		TCRB	TRBV16:CASSSDWGESAETLYF:TRBJ2-3	CASSSDWGESAETLYF	TRBV16	TRBJ2-3	0.000197579			TCRA	TRAV12D-2:CAPNYGSSGNKLIF:TRAJ32	CAPNYGSSGNKLIF	TRAV12D-2	TRAJ32	0.000185547		TCRB	TRBV5:CASSQDWGGAETLYF:TRBJ2-3	CASSQDWGGAETLYF	TRBV5	TRBJ2-3	6.02796e-05
TCRA	TRAV3D-3:CAVSSLDTNAYKVIF:TRAJ30	CAVSSLDTNAYKVIF	TRAV3D-3	TRAJ30	0.00018547		TCRB	TRBV29:CASSFGQGNYAEQFF:TRBJ2-1	CASSFGQGNYAEQFF	TRBV29	TRBJ2-1	0.000197579			TCRA	TRAV6D-6:CALGQSSNTNKVVF:TRAJ34	CALGQSSNTNKVVF	TRAV6D-6	TRAJ34	0.000185547		TCRB	TRBV13-1:CASSDAGDQDTQYF:TRBJ2-5	CASSDAGDQDTQYF	TRBV13-1	TRBJ2-5	6.02796e-05
TCRA	TRAV1:CAVSDRGSALGRLHF:TRAJ18	CAVSDRGSALGRLHF	TRAV1	TRAJ18	0.000184845		TCRB	TRBV29:CASSPRRSSYEQYF:TRBJ2-7	CASSPRRSSYEQYF	TRBV29	TRBJ2-7	0.000197579			TCRA	TRAV6D-6:CALGEGGSNAKLTF:TRAJ42	CALGEGGSNAKLTF	TRAV6D-6	TRAJ42	0.000185547		TCRB	TRBV29:CASSLYAEQFF:TRBJ2-1	CASSLYAEQFF	TRBV29	TRBJ2-1	6.02796e-05
TCRA	TRAV12N-3:CALSDRGAGNKLTF:TRAJ17	CALSDRGAGNKLTF	TRAV12N-3	TRAJ17	0.000184845		TCRB	TRBV29:CASSLLRGNTLYF:TRBJ2-4	CASSLLRGNTLYF	TRBV29	TRBJ2-4	0.000197579			TCRA	TRAV9N-3:CAVSEDTNAYKVIF:TRAJ30	CAVSEDTNAYKVIF	TRAV9N-3	TRAJ30	0.000185547		TCRB	TRBV13-1:CASSEQDTQYF:TRBJ2-5	CASSEQDTQYF	TRBV13-1	TRBJ2-5	6.02796e-05
TCRA	TRAV12N-3:CALSDTNTNKVVF:TRAJ34	CALSDTNTNKVVF	TRAV12N-3	TRAJ34	0.000184845		TCRB	TRBV4:CASSSTGQNTEVFF:TRBJ1-1	CASSSTGQNTEVFF	TRBV4	TRBJ1-1	0.000197579			TCRA	TRAV12D-2:CALTLYGSSGNKLIF:TRAJ32	CALTLYGSSGNKLIF	TRAV12D-2	TRAJ32	0.000185547		TCRB	TRBV13-3:CASGLGGRQDTQYF:TRBJ2-5	CASGLGGRQDTQYF	TRBV13-3	TRBJ2-5	6.02776e-05
TCRA	TRAV7D-3:CAVSIGYAQGLTF:TRAJ26	CAVSIGYAQGLTF	TRAV7D-3	TRAJ26	0.000184845		TCRB	TRBV15:CASRGAPNYAEQFF:TRBJ2-1	CASRGAPNYAEQFF	TRBV15	TRBJ2-1	0.000197563			TCRA	TRAV12D-2:CALSENNYAQGLTF:TRAJ26	CALSENNYAQGLTF	TRAV12D-2	TRAJ26	0.000185547		TCRB	TRBV29:CASMLNTGQLYF:TRBJ2-2	CASMLNTGQLYF	TRBV29	TRBJ2-2	6.02776e-05
TCRA	TRAV7-3:CAVLSGSFNKLTF:TRAJ4	CAVLSGSFNKLTF	TRAV7-3	TRAJ4	0.000184845		TCRB	TRBV12-1:CASSLGTANSDYTF:TRBJ1-2	CASSLGTANSDYTF	TRBV12-1	TRBJ1-2	0.00019753			TCRA	TRAV9N-2:CVLSAAGSFNKLTF:TRAJ4	CVLSAAGSFNKLTF	TRAV9N-2	TRAJ4	0.000185547		TCRB	TRBV29:CASRDIYAEQFF:TRBJ2-1	CASRDIYAEQFF	TRBV29	TRBJ2-1	6.02776e-05
TCRA	TRAV7-2:CAVYQGGRALIF:TRAJ15	CAVYQGGRALIF	TRAV7-2	TRAJ15	0.000184845		TCRB	TRBV29:CARPGRNTEVFF:TRBJ1-1	CARPGRNTEVFF	TRBV29	TRBJ1-1	0.000194953			TCRA	TRAV13N-1:CAMVDNYAQGLTF:TRAJ26	CAMVDNYAQGLTF	TRAV13N-1	TRAJ26	0.000185547		TCRB	TRBV29:CASRQSQNTLYF:TRBJ2-4	CASRQSQNTLYF	TRBV29	TRBJ2-4	6.02776e-05
TCRA	TRAV16N:CAMRPNTGYQNFYF:TRAJ49	CAMRPNTGYQNFYF	TRAV16N	TRAJ49	0.00018422		TCRB	TRBV13-2:CASGDATGGETLYF:TRBJ2-3	CASGDATGGETLYF	TRBV13-2	TRBJ2-3	0.000194953			TCRA	TRAV6D-6,TRAV6D-7:CALGDNTGYQNFYF:TRAJ49	CALGDNTGYQNFYF	TRAV6D-6,TRAV6D-7	TRAJ49	0.000185547		TCRB	TRBV29:CASSAGQGAETLYF:TRBJ2-3	CASSAGQGAETLYF	TRBV29	TRBJ2-3	6.02776e-05
TCRA	TRAV12D-2:CASTSSGQKLVF:TRAJ16	CASTSSGQKLVF	TRAV12D-2	TRAJ16	0.000182399		TCRB	TRBV12-1:CASSPGNYAEQFF:TRBJ2-1	CASSPGNYAEQFF	TRBV12-1	TRBJ2-1	0.000194953			TCRA	TRAV6D-5,TRAV6D-6:CALGDNAGAKLTF:TRAJ39	CALGDNAGAKLTF	TRAV6D-5,TRAV6D-6	TRAJ39	0.000185547		TCRB	TRBV13-3:CASSAPRHTEVFF:TRBJ1-1	CASSAPRHTEVFF	TRBV13-3	TRBJ1-1	6.02776e-05
TCRA	TRAV12D-2:CALGTGGYKVVF:TRAJ12	CALGTGGYKVVF	TRAV12D-2	TRAJ12	0.000182399		TCRB	TRBV29:CASSPQITEVFF:TRBJ1-1	CASSPQITEVFF	TRBV29	TRBJ1-1	0.000194953			TCRA	TRAV9D-3:CAVSAPSGSWQLIF:TRAJ22	CAVSAPSGSWQLIF	TRAV9D-3	TRAJ22	0.000185547		TCRB	TRBV13-1:CASSEGNSYNSPLYF:TRBJ1-6	CASSEGNSYNSPLYF	TRBV13-1	TRBJ1-6	6.02776e-05
TCRA	TRAV16N:CAMRDYSNYQLIW:TRAJ33	CAMRDYSNYQLIW	TRAV16N	TRAJ33	0.00017979		TCRB	TRBV13-3:CASSDWGNTGQLYF:TRBJ2-2	CASSDWGNTGQLYF	TRBV13-3	TRBJ2-2	0.000194936			TCRA	TRAV7D-6:CAVTTASLGKLQF:TRAJ24	CAVTTASLGKLQF	TRAV7D-6	TRAJ24	0.000185547		TCRB	TRBV29:CASSFGGYEQYF:TRBJ2-7	CASSFGGYEQYF	TRBV29	TRBJ2-7	6.02776e-05
TCRA	TRAV5-1:CSATSNYNVLYF:TRAJ21	CSATSNYNVLYF	TRAV5-1	TRAJ21	0.00017979		TCRB	TRBV4:CASSSTGDNQAPLF:TRBJ1-5	CASSSTGDNQAPLF	TRBV4	TRBJ1-5	0.000194936			TCRA	TRAV12D-2:CALSPMSNYNVLYF:TRAJ21	CALSPMSNYNVLYF	TRAV12D-2	TRAJ21	0.000184813		TCRB	TRBV29:CASSGNSGNTLYF:TRBJ1-3	CASSGNSGNTLYF	TRBV29	TRBJ1-3	6.02776e-05
TCRA	TRAV6N-6:CALSEGMGYKLTF:TRAJ9	CALSEGMGYKLTF	TRAV6N-6	TRAJ9	0.00017979		TCRB	TRBV19:CASSPYGEENTGQLYF:TRBJ2-2	CASSPYGEENTGQLYF	TRBV19	TRBJ2-2	0.00019231			TCRA	TRAV16N:CAMREGANTNKVVF:TRAJ34	CAMREGANTNKVVF	TRAV16N	TRAJ34	0.000184813		TCRB	TRBV19:CASSIGDWGSAEQFF:TRBJ2-1	CASSIGDWGSAEQFF	TRBV19	TRBJ2-1	6.02776e-05
TCRA	TRAV5-1:CSARLGPSGSWQLIF:TRAJ22	CSARLGPSGSWQLIF	TRAV5-1	TRAJ22	0.00017979		TCRB	TRBV31:CAWSPGTGGAETLYF:TRBJ2-3	CAWSPGTGGAETLYF	TRBV31	TRBJ2-3	0.00019231			TCRA	TRAV13N-1:CAMEPGSFNKLTF:TRAJ4	CAMEPGSFNKLTF	TRAV13N-1	TRAJ4	0.000184813		TCRB	TRBV19:CASSIGGTGQLYF:TRBJ2-2	CASSIGGTGQLYF	TRBV19	TRBJ2-2	6.02776e-05
TCRA	TRAV5-1:CSASATASLGKLQF:TRAJ24	CSASATASLGKLQF	TRAV5-1	TRAJ24	0.00017979		TCRB	TRBV29:CASSQSGSQDTQYF:TRBJ2-5	CASSQSGSQDTQYF	TRBV29	TRBJ2-5	0.00019231			TCRA	TRAV6D-6:CALGDQDTASLGKLQF:TRAJ24	CALGDQDTASLGKLQF	TRAV6D-6	TRAJ24	0.000184813		TCRB	TRBV19:CASSIGQGSQNTLYF:TRBJ2-4	CASSIGQGSQNTLYF	TRBV19	TRBJ2-4	6.02776e-05
TCRA	TRAV14-2:CAASGDQGGRALIF:TRAJ15	CAASGDQGGRALIF	TRAV14-2	TRAJ15	0.00017979		TCRB	TRBV15:CASRWGTGGKEQYF:TRBJ2-7	CASRWGTGGKEQYF	TRBV15	TRBJ2-7	0.00019231			TCRA	TRAV6D-6:CALGEDYGSSGNKLIF:TRAJ32	CALGEDYGSSGNKLIF	TRAV6D-6	TRAJ32	0.000184813		TCRB	TRBV19:CASSIGTGGANERLFF:TRBJ1-4	CASSIGTGGANERLFF	TRBV19	TRBJ1-4	6.02776e-05
TCRA	TRAV7D-3:CAAPLLSGSFNKLTF:TRAJ4	CAAPLLSGSFNKLTF	TRAV7D-3	TRAJ4	0.00017979		TCRB	TRBV4:CASSYTGGGAEQFF:TRBJ2-1	CASSYTGGGAEQFF	TRBV4	TRBJ2-1	0.00019231			TCRA	TRAV12D-2:CALSDLNNYAQGLTF:TRAJ26	CALSDLNNYAQGLTF	TRAV12D-2	TRAJ26	0.000184813		TCRB	TRBV26:CASSLDEQYF:TRBJ2-7	CASSLDEQYF	TRBV26	TRBJ2-7	6.02776e-05
TCRA	TRAV8D-2:CATGGGTNAYKVIF:TRAJ30	CATGGGTNAYKVIF	TRAV8D-2	TRAJ30	0.00017979		TCRB	TRBV31:CAWSKGGLYF:TRBJ2-7	CAWSKGGLYF	TRBV31	TRBJ2-7	0.00019231			TCRA	TRAV13D-1:CALEGDTGYQNFYF:TRAJ49	CALEGDTGYQNFYF	TRAV13D-1	TRAJ49	0.000184813		TCRB	TRBV12-2:CASSLDQASAETLYF:TRBJ2-3	CASSLDQASAETLYF	TRBV12-2	TRBJ2-3	6.02776e-05
TCRA	TRAV13N-1:CAMERYSNYNVLYF:TRAJ21	CAMERYSNYNVLYF	TRAV13N-1	TRAJ21	0.00017979		TCRB	TRBV13-3:CASSEGNNNSPLYF:TRBJ1-6	CASSEGNNNSPLYF	TRBV13-3	TRBJ1-6	0.0001897			TCRA	TRAV13D-1:CALEPATNAYKVIF:TRAJ30	CALEPATNAYKVIF	TRAV13D-1	TRAJ30	0.000184813		TCRB	TRBV29:CASSLDWGSQNTLYF:TRBJ2-4	CASSLDWGSQNTLYF	TRBV29	TRBJ2-4	6.02776e-05
TCRA	TRAV6-7/DV9:CALSTGYQNFYF:TRAJ49	CALSTGYQNFYF	TRAV6-7/DV9	TRAJ49	0.00017979		TCRB	TRBV13-2:CASGAPTLYF:TRBJ2-4	CASGAPTLYF	TRBV13-2	TRBJ2-4	0.000189684			TCRA	TRAV13D-1:CALERNYNQGKLIF:TRAJ23	CALERNYNQGKLIF	TRAV13D-1	TRAJ23	0.000184813		TCRB	TRBV29:CASSLFRAEQFF:TRBJ2-1	CASSLFRAEQFF	TRBV29	TRBJ2-1	6.02776e-05
TCRA	TRAV6-5:CALSDSNMGYKLTF:TRAJ9	CALSDSNMGYKLTF	TRAV6-5	TRAJ9	0.00017979		TCRB	TRBV13-2:CASGDAAGAETLYF:TRBJ2-3	CASGDAAGAETLYF	TRBV13-2	TRBJ2-3	0.000189684			TCRA	TRAV9N-3:CAVSRSSGSWQLIF:TRAJ22	CAVSRSSGSWQLIF	TRAV9N-3	TRAJ22	0.000184813		TCRB	TRBV29:CASSLGANTGQLYF:TRBJ2-2	CASSLGANTGQLYF	TRBV29	TRBJ2-2	6.02776e-05
TCRA	TRAV6D-6:CALEREGSAKLIF:TRAJ57	CALEREGSAKLIF	TRAV6D-6	TRAJ57	0.00017979		TCRB	TRBV19:CASQPGHSQNTLYF:TRBJ2-4	CASQPGHSQNTLYF	TRBV19	TRBJ2-4	0.000189684			TCRA	TRAV13D-4,TRAV13N-4:CAMDYGSSGNKLIF:TRAJ32	CAMDYGSSGNKLIF	TRAV13D-4,TRAV13N-4	TRAJ32	0.000184813		TCRB	TRBV29:CASSLGGDTEVFF:TRBJ1-1	CASSLGGDTEVFF	TRBV29	TRBJ1-1	6.02776e-05
TCRA	TRAV6D-6:CALGERLELSF:TRAJ58	CALGERLELSF	TRAV6D-6	TRAJ58	0.00017979		TCRB	TRBV13-3:CASRTGVSAETLYF:TRBJ2-3	CASRTGVSAETLYF	TRBV13-3	TRBJ2-3	0.000189684			TCRA	TRAV7-5:CAVSITGYQNFYF:TRAJ49	CAVSITGYQNFYF	TRAV7-5	TRAJ49	0.000184813		TCRB	TRBV29:CASSLGGRDTQYF:TRBJ2-5	CASSLGGRDTQYF	TRBV29	TRBJ2-5	6.02776e-05
TCRA	TRAV6D-6:CALGDHGYQNFYF:TRAJ49	CALGDHGYQNFYF	TRAV6D-6	TRAJ49	0.00017979		TCRB	TRBV13-1:CASSATGGASAETLYF:TRBJ2-3	CASSATGGASAETLYF	TRBV13-1	TRBJ2-3	0.000189684			TCRA	TRAV13D-1:CALEPNAYKVIF:TRAJ30	CALEPNAYKVIF	TRAV13D-1	TRAJ30	0.000184813		TCRB	TRBV29:CASSLGGYEQYF:TRBJ2-7	CASSLGGYEQYF	TRBV29	TRBJ2-7	6.02776e-05
TCRA	TRAV9N-3:CAVSPYNVGDNSKLIW:TRAJ38	CAVSPYNVGDNSKLIW	TRAV9N-3	TRAJ38	0.00017979		TCRB	TRBV13-1:CASSATTGKEVFF:TRBJ1-1	CASSATTGKEVFF	TRBV13-1	TRBJ1-1	0.000189684			TCRA	TRAV10:CAADMGYKLTF:TRAJ9	CAADMGYKLTF	TRAV10	TRAJ9	0.000184813		TCRB	TRBV15:CASSLGQAQDTQYF:TRBJ2-5	CASSLGQAQDTQYF	TRBV15	TRBJ2-5	6.02776e-05
TCRA	TRAV12D-2:CALRALSNTNKVVF:TRAJ34	CALRALSNTNKVVF	TRAV12D-2	TRAJ34	0.00017979		TCRB	TRBV29:CASSFDWGTNTGQLYF:TRBJ2-2	CASSFDWGTNTGQLYF	TRBV29	TRBJ2-2	0.000189684			TCRA	TRAV12D-2:CALSETASLGKLQF:TRAJ24	CALSETASLGKLQF	TRAV12D-2	TRAJ24	0.000184078		TCRB	TRBV26:CASSLRSQNTLYF:TRBJ2-4	CASSLRSQNTLYF	TRBV26	TRBJ2-4	6.02776e-05
TCRA	TRAV8D-2,TRAV8N-2:CATVMSNYNVLYF:TRAJ21	CATVMSNYNVLYF	TRAV8D-2,TRAV8N-2	TRAJ21	0.00017979		TCRB	TRBV12-1:CASSGERLFF:TRBJ1-4	CASSGERLFF	TRBV12-1	TRBJ1-4	0.000189684			TCRA	TRAV12D-2:CALRMNYNQGKLIF:TRAJ23	CALRMNYNQGKLIF	TRAV12D-2	TRAJ23	0.000184078		TCRB	TRBV29:CASSLSANTEVFF:TRBJ1-1	CASSLSANTEVFF	TRBV29	TRBJ1-1	6.02776e-05
TCRA	TRAV7-4:CAASEHYNQGKLIF:TRAJ23	CAASEHYNQGKLIF	TRAV7-4	TRAJ23	0.00017979		TCRB	TRBV29:CASSHRENSDYTF:TRBJ1-2	CASSHRENSDYTF	TRBV29	TRBJ1-2	0.000189684			TCRA	TRAV13D-4,TRAV13N-1,TRAV13N-4:CAMERTGNTGKLIF:TRAJ37	CAMERTGNTGKLIF	TRAV13D-4,TRAV13N-1,TRAV13N-4	TRAJ37	0.000184078		TCRB	TRBV29:CASSLSGGNSDYTF:TRBJ1-2	CASSLSGGNSDYTF	TRBV29	TRBJ1-2	6.02776e-05
TCRA	TRAV16N:CAMREMSNYNVLYF:TRAJ21	CAMREMSNYNVLYF	TRAV16N	TRAJ21	0.00017979		TCRB	TRBV16:CASSLDTGNTLYF:TRBJ1-3	CASSLDTGNTLYF	TRBV16	TRBJ1-3	0.000189684			TCRA	TRAV16N:CAMRGSALGRLHF:TRAJ18	CAMRGSALGRLHF	TRAV16N	TRAJ18	0.000184078		TCRB	TRBV26:CASSLSRYTGQLYF:TRBJ2-2	CASSLSRYTGQLYF	TRBV26	TRBJ2-2	6.02776e-05
TCRA	TRAV5D-4:CAASGYNQGKLIF:TRAJ23	CAASGYNQGKLIF	TRAV5D-4	TRAJ23	0.00017979		TCRB	TRBV16:CASSQDWGTSAETLYF:TRBJ2-3	CASSQDWGTSAETLYF	TRBV16	TRBJ2-3	0.000189684			TCRA	TRAV8D-2:CATDDTNAYKVIF:TRAJ30	CATDDTNAYKVIF	TRAV8D-2	TRAJ30	0.000184078		TCRB	TRBV29:CASSLSTGSAETLYF:TRBJ2-3	CASSLSTGSAETLYF	TRBV29	TRBJ2-3	6.02776e-05
TCRA	TRAV6-7/DV9:CAYSGGSNYKLTF:TRAJ53	CAYSGGSNYKLTF	TRAV6-7/DV9	TRAJ53	0.00017979		TCRB	TRBV19:CASSRNTLYF:TRBJ2-4	CASSRNTLYF	TRBV19	TRBJ2-4	0.000189684			TCRA	TRAV12D-2:CALSEGNNRIFF:TRAJ31	CALSEGNNRIFF	TRAV12D-2	TRAJ31	0.000184078		TCRB	TRBV12-2:CASSLVSNERLFF:TRBJ1-4	CASSLVSNERLFF	TRBV12-2	TRBJ1-4	6.02776e-05
TCRA	TRAV14-1:CAASGGSALGRLHF:TRAJ18	CAASGGSALGRLHF	TRAV14-1	TRAJ18	0.00017979		TCRB	TRBV29:CASSSGTGDTQYF:TRBJ2-5	CASSSGTGDTQYF	TRBV29	TRBJ2-5	0.000189684			TCRA	TRAV12D-2:CALRITGNTGKLIF:TRAJ37	CALRITGNTGKLIF	TRAV12D-2	TRAJ37	0.000183343		TCRB	TRBV29:CASSLWGAEQFF:TRBJ2-1	CASSLWGAEQFF	TRBV29	TRBJ2-1	6.02776e-05
TCRA	TRAV7D-6:CADNQGKLIF:TRAJ23	CADNQGKLIF	TRAV7D-6	TRAJ23	0.00017979		TCRB	TRBV12-1:CASSLRQGTHYTF:TRBJ1-2	CASSLRQGTHYTF	TRBV12-1	TRBJ1-2	0.000189667			TCRA	TRAV12D-2:CALSAPSSGSWQLIF:TRAJ22	CALSAPSSGSWQLIF	TRAV12D-2	TRAJ22	0.000182609		TCRB	TRBV29:CASSPDRYEQYF:TRBJ2-7	CASSPDRYEQYF	TRBV29	TRBJ2-7	6.02776e-05
TCRA	TRAV16:CAMREGYSGTYQRF:TRAJ13	CAMREGYSGTYQRF	TRAV16	TRAJ13	0.00017979		TCRB	TRBV19:CASTENTGQLYF:TRBJ2-2	CASTENTGQLYF	TRBV19	TRBJ2-2	0.000189667			TCRA	TRAV9N-3:CASNSGTYQRF:TRAJ13	CASNSGTYQRF	TRAV9N-3	TRAJ13	0.000182609		TCRB	TRBV29:CASSPGQGNSPLYF:TRBJ1-6	CASSPGQGNSPLYF	TRBV29	TRBJ1-6	6.02776e-05
TCRA	TRAV5D-4:CAASRESNYNVLYF:TRAJ21	CAASRESNYNVLYF	TRAV5D-4	TRAJ21	0.00017979		TCRB	TRBV5:CASSQDWTTNTGQLYF:TRBJ2-2	CASSQDWTTNTGQLYF	TRBV5	TRBJ2-2	0.000187057			TCRA	TRAV13N-1:CAMEPNYAQGLTF:TRAJ26	CAMEPNYAQGLTF	TRAV13N-1	TRAJ26	0.000178887		TCRB	TRBV19:CASSPGTGYNSPLYF:TRBJ1-6	CASSPGTGYNSPLYF	TRBV19	TRBJ1-6	6.02776e-05
TCRA	TRAV6-5,TRAV6D-5:CALLTSGGNYKPTF:TRAJ6	CALLTSGGNYKPTF	TRAV6-5,TRAV6D-5	TRAJ6	0.00017979		TCRB	TRBV19:CASSIAGGGQNTLYF:TRBJ2-4	CASSIAGGGQNTLYF	TRBV19	TRBJ2-4	0.000187041			TCRA	TRAV6-6,TRAV6D-6:CALGSSGSWQLIF:TRAJ22	CALGSSGSWQLIF	TRAV6-6,TRAV6D-6	TRAJ22	0.000178153		TCRB	TRBV29:CASSPRNTEVFF:TRBJ1-1	CASSPRNTEVFF	TRBV29	TRBJ1-1	6.02776e-05
TCRA	TRAV14-2:CAAKHSNYQLIW:TRAJ33	CAAKHSNYQLIW	TRAV14-2	TRAJ33	0.00017979		TCRB	TRBV13-3:CASRDRGYNSPLYF:TRBJ1-6	CASRDRGYNSPLYF	TRBV13-3	TRBJ1-6	0.000187041			TCRA	TRAV3-1:CAVKGSNNRIFF:TRAJ31	CAVKGSNNRIFF	TRAV3-1	TRAJ31	0.000178153		TCRB	TRBV29:CASSPRTSQNTLYF:TRBJ2-4	CASSPRTSQNTLYF	TRBV29	TRBJ2-4	6.02776e-05
TCRA	TRAV7-5:CAVKGTGGYKVVF:TRAJ12	CAVKGTGGYKVVF	TRAV7-5	TRAJ12	0.000179165		TCRB	TRBV29:CASSLSRNTEVFF:TRBJ1-1	CASSLSRNTEVFF	TRBV29	TRBJ1-1	0.000187041			TCRA	TRAV6N-6:CAPSANYNVLYF:TRAJ21	CAPSANYNVLYF	TRAV6N-6	TRAJ21	0.000178153		TCRB	TRBV12-1:CASSPTGGNYAEQFF:TRBJ2-1	CASSPTGGNYAEQFF	TRBV12-1	TRBJ2-1	6.02776e-05
TCRA	TRAV4D-4:CAAENYAQGLTF:TRAJ26	CAAENYAQGLTF	TRAV4D-4	TRAJ26	0.000179165		TCRB	TRBV15:CASRPDSSGNTLYF:TRBJ1-3	CASRPDSSGNTLYF	TRBV15	TRBJ1-3	0.000187041			TCRA	TRAV7-5:CALNYNQGKLIF:TRAJ23	CALNYNQGKLIF	TRAV7-5	TRAJ23	0.000178153		TCRB	TRBV5:CASSQDREVFF:TRBJ1-1	CASSQDREVFF	TRBV5	TRBJ1-1	6.02776e-05
TCRA	TRAV12D-2:CALIASSGSWQLIF:TRAJ22	CALIASSGSWQLIF	TRAV12D-2	TRAJ22	0.000179165		TCRB	TRBV13-3:CASSHSYNSPLYF:TRBJ1-6	CASSHSYNSPLYF	TRBV13-3	TRBJ1-6	0.000187041			TCRA	TRAV17:CALENSGGSNYKLTF:TRAJ53	CALENSGGSNYKLTF	TRAV17	TRAJ53	0.000178153		TCRB	TRBV5:CASSQDWGGSAETLYF:TRBJ2-3	CASSQDWGGSAETLYF	TRBV5	TRBJ2-3	6.02776e-05
TCRA	TRAV3D-3:CAVSAGSNYNVLYF:TRAJ21	CAVSAGSNYNVLYF	TRAV3D-3	TRAJ21	0.000179165		TCRB	TRBV16:CASSLDDWGSSYEQYF:TRBJ2-7	CASSLDDWGSSYEQYF	TRBV16	TRBJ2-7	0.000187041			TCRA	TRAV7N-5:CAVRMQQGTGSKLSF:TRAJ58	CAVRMQQGTGSKLSF	TRAV7N-5	TRAJ58	0.000178153		TCRB	TRBV29:CASSQGANTEVFF:TRBJ1-1	CASSQGANTEVFF	TRBV29	TRBJ1-1	6.02776e-05
TCRA	TRAV13D-1:CALAFYGSSGNKLIF:TRAJ32	CALAFYGSSGNKLIF	TRAV13D-1	TRAJ32	0.00017854		TCRB	TRBV29:CASSLRGANSDYTF:TRBJ1-2	CASSLRGANSDYTF	TRBV29	TRBJ1-2	0.000187041			TCRA	TRAV6D-6:CARNTGGLSGKLTF:TRAJ2	CARNTGGLSGKLTF	TRAV6D-6	TRAJ2	0.000178153		TCRB	TRBV29:CASSRDNQDTQYF:TRBJ2-5	CASSRDNQDTQYF	TRBV29	TRBJ2-5	6.02776e-05
TCRA	TRAV7-2:CAASYNYAQGLTF:TRAJ26	CAASYNYAQGLTF	TRAV7-2	TRAJ26	0.00017854		TCRB	TRBV29:CASSLRGRGEQYF:TRBJ2-7	CASSLRGRGEQYF	TRBV29	TRBJ2-7	0.000187041			TCRA	TRAV9D-3:CALSIASGSWQLIF:TRAJ22	CALSIASGSWQLIF	TRAV9D-3	TRAJ22	0.000178153		TCRB	TRBV29:CASSSGISNERLFF:TRBJ1-4	CASSSGISNERLFF	TRBV29	TRBJ1-4	6.02776e-05
TCRA	TRAV12N-3:CALRRSNNRIFF:TRAJ31	CALRRSNNRIFF	TRAV12N-3	TRAJ31	0.00017854		TCRB	TRBV13-1:CASSDAGAGNTLYF:TRBJ1-3	CASSDAGAGNTLYF	TRBV13-1	TRBJ1-3	0.000187025			TCRA	TRAV6-7/DV9:CALSDEQGTGSKLSF:TRAJ58	CALSDEQGTGSKLSF	TRAV6-7/DV9	TRAJ58	0.000178153		TCRB	TRBV29:CASSSGQTNTEVFF:TRBJ1-1	CASSSGQTNTEVFF	TRBV29	TRBJ1-1	6.02776e-05
TCRA	TRAV13N-4:CAINNYAQGLTF:TRAJ26	CAINNYAQGLTF	TRAV13N-4	TRAJ26	0.00017854		TCRB	TRBV4:CASSFTGENTEVFF:TRBJ1-1	CASSFTGENTEVFF	TRBV4	TRBJ1-1	0.000186976			TCRA	TRAV6D-6:CALANGSSGNKLIF:TRAJ32	CALANGSSGNKLIF	TRAV6D-6	TRAJ32	0.000178153		TCRB	TRBV19:CASSTWGTGGLSNTGQLYF:TRBJ2-2	CASSTWGTGGLSNTGQLYF	TRBV19	TRBJ2-2	6.02776e-05
TCRA	TRAV12N-3:CALTAYKVIF:TRAJ30	CALTAYKVIF	TRAV12N-3	TRAJ30	0.00017854		TCRB	TRBV13-2:CASGDRDRTNSDYTF:TRBJ1-2	CASGDRDRTNSDYTF	TRBV13-2	TRBJ1-2	0.000184415			TCRA	TRAV6D-6:CALGDPTGGNNKLTF:TRAJ56	CALGDPTGGNNKLTF	TRAV6D-6	TRAJ56	0.000178153		TCRB	TRBV29:CASSYRANTGQLYF:TRBJ2-2	CASSYRANTGQLYF	TRBV29	TRBJ2-2	6.02776e-05
TCRA	TRAV7-5:CAVGTNAYKVIF:TRAJ30	CAVGTNAYKVIF	TRAV7-5	TRAJ30	0.000173484		TCRB	TRBV13-2:CASGDSPQGNTEVFF:TRBJ1-1	CASGDSPQGNTEVFF	TRBV13-2	TRBJ1-1	0.000184415			TCRA	TRAV6D-6:CALGDSGNYKYVF:TRAJ40	CALGDSGNYKYVF	TRAV6D-6	TRAJ40	0.000178153		TCRB	TRBV13-1:CASTDSAEQFF:TRBJ2-1	CASTDSAEQFF	TRBV13-1	TRBJ2-1	6.02776e-05
TCRA	TRAV6D-6:CALGRYGNEKITF:TRAJ48	CALGRYGNEKITF	TRAV6D-6	TRAJ48	0.000173484		TCRB	TRBV13-3:CASSAQGYEQYF:TRBJ2-7	CASSAQGYEQYF	TRBV13-3	TRBJ2-7	0.000184415			TCRA	TRAV6D-6:CALGALTSGGNYKPTF:TRAJ6	CALGALTSGGNYKPTF	TRAV6D-6	TRAJ6	0.000178153		TCRB	TRBV29:CASTGDKYAEQFF:TRBJ2-1	CASTGDKYAEQFF	TRBV29	TRBJ2-1	6.02776e-05
TCRA	TRAV4N-3:CAADSNYNVLYF:TRAJ21	CAADSNYNVLYF	TRAV4N-3	TRAJ21	0.000173484		TCRB	TRBV13-1:CASSDAGGQNSDYTF:TRBJ1-2	CASSDAGGQNSDYTF	TRBV13-1	TRBJ1-2	0.000184415			TCRA	TRAV4N-3:CAALSSGSWQLIF:TRAJ22	CAALSSGSWQLIF	TRAV4N-3	TRAJ22	0.000178153		TCRB	TRBV29:CASTTGRFAEQFF:TRBJ2-1	CASTTGRFAEQFF	TRBV29	TRBJ2-1	6.02776e-05
TCRA	TRAV7D-6:CAVSMGGRALIF:TRAJ15	CAVSMGGRALIF	TRAV7D-6	TRAJ15	0.000173484		TCRB	TRBV4:CASSFQGANSDYTF:TRBJ1-2	CASSFQGANSDYTF	TRBV4	TRBJ1-2	0.000184415			TCRA	TRAV9N-3:CAVSLSGTGGYKVVF:TRAJ12	CAVSLSGTGGYKVVF	TRAV9N-3	TRAJ12	0.000178153		TCRB	TRBV31:CAWISGSSGNTLYF:TRBJ1-3	CAWISGSSGNTLYF	TRBV31	TRBJ1-3	6.02776e-05
TCRA	TRAV6D-7:CALGDLAGYQNFYF:TRAJ49	CALGDLAGYQNFYF	TRAV6D-7	TRAJ49	0.000173484		TCRB	TRBV26:CASSLDRVNSDYTF:TRBJ1-2	CASSLDRVNSDYTF	TRBV26	TRBJ1-2	0.000184415			TCRA	TRAV12D-2:CALSESNYAQGLTF:TRAJ26	CALSESNYAQGLTF	TRAV12D-2	TRAJ26	0.000178153		TCRB	TRBV31:CAWSLAGWGYAEQFF:TRBJ2-1	CAWSLAGWGYAEQFF	TRBV31	TRBJ2-1	6.02776e-05
TCRA	TRAV13D-1:CALERGSNNRIFF:TRAJ31	CALERGSNNRIFF	TRAV13D-1	TRAJ31	0.000172859		TCRB	TRBV17:CASSPRLGVYAEQFF:TRBJ2-1	CASSPRLGVYAEQFF	TRBV17	TRBJ2-1	0.000184415			TCRA	TRAV12D-2:CALSDLRSGGSNAKLTF:TRAJ42	CALSDLRSGGSNAKLTF	TRAV12D-2	TRAJ42	0.000178153		TCRB	TRBV23:CSSSQSTDWVQDTQYF:TRBJ2-5	CSSSQSTDWVQDTQYF	TRBV23	TRBJ2-5	6.02776e-05
TCRA	TRAV13D-1:CALMNYGSSGNKLIF:TRAJ32	CALMNYGSSGNKLIF	TRAV13D-1	TRAJ32	0.000172859		TCRB	TRBV4:CASSSGLGAETLYF:TRBJ2-3	CASSSGLGAETLYF	TRBV4	TRBJ2-3	0.000184415			TCRA	TRAV6-7/DV9,TRAV6D-6:CALGDDTGYQNFYF:TRAJ49	CALGDDTGYQNFYF	TRAV6-7/DV9,TRAV6D-6	TRAJ49	0.000178153		TCRB	TRBV1:CTCSAGTGGYEQYF:TRBJ2-7	CTCSAGTGGYEQYF	TRBV1	TRBJ2-7	6.02776e-05
TCRA	TRAV16N:CAMRFNTGNYKYVF:TRAJ40	CAMRFNTGNYKYVF	TRAV16N	TRAJ40	0.000172859		TCRB	TRBV20:CGARDRDNANTEVFF:TRBJ1-1	CGARDRDNANTEVFF	TRBV20	TRBJ1-1	0.000184415			TCRA	TRAV13D-1:CALEHSNNRIFF:TRAJ31	CALEHSNNRIFF	TRAV13D-1	TRAJ31	0.000178153		TCRB	TRBV1:CTCSATGDSDYTF:TRBJ1-2	CTCSATGDSDYTF	TRBV1	TRBJ1-2	6.02776e-05
TCRA	TRAV19:CAADNNAPRF:TRAJ43	CAADNNAPRF	TRAV19	TRAJ43	0.000172859		TCRB	TRBV29:CASSPTGFSAETLYF:TRBJ2-3	CASSPTGFSAETLYF	TRBV29	TRBJ2-3	0.000184398			TCRA	TRAV13D-1:CALEQGGRALIF:TRAJ15	CALEQGGRALIF	TRAV13D-1	TRAJ15	0.000178153		TCRB	TRBV13-1:CASSDAGGANTEVFF:TRBJ1-1	CASSDAGGANTEVFF	TRBV13-1	TRBJ1-1	6.02776e-05
TCRA	TRAV6D-7:CALGDYSNNRLTL:TRAJ7	CALGDYSNNRLTL	TRAV6D-7	TRAJ7	0.000172859		TCRB	TRBV5:CASSQSGGTNTGQLYF:TRBJ2-2	CASSQSGGTNTGQLYF	TRBV5	TRBJ2-2	0.000181772			TCRA	TRAV13-4/DV7:CAMESGANTGKLTF:TRAJ52	CAMESGANTGKLTF	TRAV13-4/DV7	TRAJ52	0.000178153		TCRB	TRBV13-1:CASSDAGTGYEQYF:TRBJ2-7	CASSDAGTGYEQYF	TRBV13-1	TRBJ2-7	6.02776e-05
TCRA	TRAV12-1:CALRNSAGNKLTF:TRAJ17	CALRNSAGNKLTF	TRAV12-1	TRAJ17	0.000172859		TCRB	TRBV13-2:CASGDAGARAEQFF:TRBJ2-1	CASGDAGARAEQFF	TRBV13-2	TRBJ2-1	0.000181772			TCRA	TRAV9D-3:CAVSADSNYQLIW:TRAJ33	CAVSADSNYQLIW	TRAV9D-3	TRAJ33	0.000178153		TCRB	TRBV13-1:CASSDAWGEQYF:TRBJ2-7	CASSDAWGEQYF	TRBV13-1	TRBJ2-7	6.02776e-05
TCRA	TRAV14-1:CAARGTGGYKVVF:TRAJ12	CAARGTGGYKVVF	TRAV14-1	TRAJ12	0.000172859		TCRB	TRBV1:CTCSDWGDNYAEQFF:TRBJ2-1	CTCSDWGDNYAEQFF	TRBV1	TRBJ2-1	0.000181772			TCRA	TRAV13N-1:CAMERATGGNNKLTF:TRAJ56	CAMERATGGNNKLTF	TRAV13N-1	TRAJ56	0.000178153		TCRB	TRBV13-1:CASSDRQTEVFF:TRBJ1-1	CASSDRQTEVFF	TRBV13-1	TRBJ1-1	6.02776e-05
TCRA	TRAV13D-4:CAMDYSNNRLTL:TRAJ7	CAMDYSNNRLTL	TRAV13D-4	TRAJ7	0.000172859		TCRB	TRBV31:CAWSPLEYEQYF:TRBJ2-7	CAWSPLEYEQYF	TRBV31	TRBJ2-7	0.000181772			TCRA	TRAV4N-3:CAAEDSNYQLIW:TRAJ33	CAAEDSNYQLIW	TRAV4N-3	TRAJ33	0.000178153		TCRB	TRBV13-1:CASSGGQNTEVFF:TRBJ1-1	CASSGGQNTEVFF	TRBV13-1	TRBJ1-1	6.02776e-05
TCRA	TRAV3D-3:CAVNMGYKLTF:TRAJ9	CAVNMGYKLTF	TRAV3D-3	TRAJ9	0.000172859		TCRB	TRBV13-3:CASSPGQGNTEVFF:TRBJ1-1	CASSPGQGNTEVFF	TRBV13-3	TRBJ1-1	0.000181756			TCRA	TRAV14-1:CAASRASGSWQLIF:TRAJ22	CAASRASGSWQLIF	TRAV14-1	TRAJ22	0.000178153		TCRB	TRBV13-1:CASSGTGGNTEVFF:TRBJ1-1	CASSGTGGNTEVFF	TRBV13-1	TRBJ1-1	6.02776e-05
TCRA	TRAV13N-4:CAIMSNYNVLYF:TRAJ21	CAIMSNYNVLYF	TRAV13N-4	TRAJ21	0.000172234		TCRB	TRBV13-3:CASSAGQYSDYTF:TRBJ1-2	CASSAGQYSDYTF	TRBV13-3	TRBJ1-2	0.000179146			TCRA	TRAV7-5:CAVSHRGSALGRLHF:TRAJ18	CAVSHRGSALGRLHF	TRAV7-5	TRAJ18	0.000178153		TCRB	TRBV13-1:CASKTGGYEQYF:TRBJ2-7	CASKTGGYEQYF	TRBV13-1	TRBJ2-7	6.02776e-05
TCRA	TRAV7-5:CAVNNNNAPRF:TRAJ43	CAVNNNNAPRF	TRAV7-5	TRAJ43	0.000172234		TCRB	TRBV15:CASSLAEWGNAETLYF:TRBJ2-3	CASSLAEWGNAETLYF	TRBV15	TRBJ2-3	0.000179146			TCRA	TRAV16:CAMREGRSSGSWQLIF:TRAJ22	CAMREGRSSGSWQLIF	TRAV16	TRAJ22	0.000178153		TCRB	TRBV13-1:CASKTGVEQYF:TRBJ2-7	CASKTGVEQYF	TRBV13-1	TRBJ2-7	6.02776e-05
TCRA	TRAV6D-6:CALDQGGSAKLIF:TRAJ57	CALDQGGSAKLIF	TRAV6D-6	TRAJ57	0.000170359		TCRB	TRBV16:CASSPDREGVNTLYF:TRBJ2-4	CASSPDREGVNTLYF	TRBV16	TRBJ2-4	0.000179146			TCRA	TRAV3D-3:CAVSADYAQGLTF:TRAJ26	CAVSADYAQGLTF	TRAV3D-3	TRAJ26	0.000178153		TCRB	TRBV13-1:CASSDAGSAETLYF:TRBJ2-3	CASSDAGSAETLYF	TRBV13-1	TRBJ2-3	6.02776e-05
TCRA	TRAV10D,TRAV10N:CADSNTNKVVF:TRAJ34	CADSNTNKVVF	TRAV10D,TRAV10N	TRAJ34	0.000170359		TCRB	TRBV4:CASSPDWGVYAEQFF:TRBJ2-1	CASSPDWGVYAEQFF	TRBV4	TRBJ2-1	0.000179146			TCRA	TRAV13D-4,TRAV13N-4:CAPMSNYNVLYF:TRAJ21	CAPMSNYNVLYF	TRAV13D-4,TRAV13N-4	TRAJ21	0.000178153		TCRB	TRBV13-1:CASSDAVYEQYF:TRBJ2-7	CASSDAVYEQYF	TRBV13-1	TRBJ2-7	6.02776e-05
TCRA	TRAV7-2:CAASNMGYKLTF:TRAJ9	CAASNMGYKLTF	TRAV7-2	TRAJ9	0.000169109		TCRB	TRBV12-1:CASSPGGFYEQYF:TRBJ2-7	CASSPGGFYEQYF	TRBV12-1	TRBJ2-7	0.000179146			TCRA	TRAV14-3:CAASDQGGRALIF:TRAJ15	CAASDQGGRALIF	TRAV14-3	TRAJ15	0.000178153		TCRB	TRBV13-1:CASSDGRANTEVFF:TRBJ1-1	CASSDGRANTEVFF	TRBV13-1	TRBJ1-1	6.02776e-05
TCRA	TRAV19:CAAGLNSNNRIFF:TRAJ31	CAAGLNSNNRIFF	TRAV19	TRAJ31	0.000167804		TCRB	TRBV4:CASSQPLGGRDTQYF:TRBJ2-5	CASSQPLGGRDTQYF	TRBV4	TRBJ2-5	0.000179146			TCRA	TRAV12D-2:CALSLTSGGNYKPTF:TRAJ6	CALSLTSGGNYKPTF	TRAV12D-2	TRAJ6	0.000178153		TCRB	TRBV13-1:CASRDWGGEQYF:TRBJ2-7	CASRDWGGEQYF	TRBV13-1	TRBJ2-7	6.02776e-05
TCRA	TRAV21/DV12:CILRVRGGNTEGADRLTF:TRAJ45	CILRVRGGNTEGADRLTF	TRAV21/DV12	TRAJ45	0.000167804		TCRB	TRBV17:CASSRGHLEQYF:TRBJ2-7	CASSRGHLEQYF	TRBV17	TRBJ2-7	0.000179146			TCRA	TRAV4D-4:CAAEATGYQNFYF:TRAJ49	CAAEATGYQNFYF	TRAV4D-4	TRAJ49	0.000178153		TCRB	TRBV13-1:CASSDLGGRGEQYF:TRBJ2-7	CASSDLGGRGEQYF	TRBV13-1	TRBJ2-7	6.02776e-05
TCRA	TRAV21/DV12:CILRVGWDTGNYKYVF:TRAJ40	CILRVGWDTGNYKYVF	TRAV21/DV12	TRAJ40	0.000167804		TCRB	TRBV31:CAWSLRDNYEQYF:TRBJ2-7	CAWSLRDNYEQYF	TRBV31	TRBJ2-7	0.000179146			TCRA	TRAV12D-2:CALNPGTGSNRLTF:TRAJ28	CALNPGTGSNRLTF	TRAV12D-2	TRAJ28	0.000178153		TCRB	TRBV13-3:CASSDQGYEQYF:TRBJ2-7	CASSDQGYEQYF	TRBV13-3	TRBJ2-7	6.02776e-05
TCRA	TRAV17:CALEGPSGGSNYKLTF:TRAJ53	CALEGPSGGSNYKLTF	TRAV17	TRAJ53	0.000167804		TCRB	TRBV31:CAWSRDKNQAPLF:TRBJ1-5	CAWSRDKNQAPLF	TRBV31	TRBJ1-5	0.000179146			TCRA	TRAV13D-1:CAFMDSNYQLIW:TRAJ33	CAFMDSNYQLIW	TRAV13D-1	TRAJ33	0.000178153		TCRB	TRBV29:CASSPDTEVFF:TRBJ1-1	CASSPDTEVFF	TRBV29	TRBJ1-1	6.02756e-05
TCRA	TRAV7D-3:CAVEAASLGKLQF:TRAJ24	CAVEAASLGKLQF	TRAV7D-3	TRAJ24	0.000167804		TCRB	TRBV31:CAWSPTGGSSAETLYF:TRBJ2-3	CAWSPTGGSSAETLYF	TRBV31	TRBJ2-3	0.000176503			TCRA	TRAV9N-2:CVLSAGSAGNKLTF:TRAJ17	CVLSAGSAGNKLTF	TRAV9N-2	TRAJ17	0.000178153		TCRB	TRBV13-1:CASSAGQYEQYF:TRBJ2-7	CASSAGQYEQYF	TRBV13-1	TRBJ2-7	6.02756e-05
TCRA	TRAV13D-1:CALSNAGAKLTF:TRAJ39	CALSNAGAKLTF	TRAV13D-1	TRAJ39	0.000167804		TCRB	TRBV13-3:CASRETGVSNERLFF:TRBJ1-4	CASRETGVSNERLFF	TRBV13-3	TRBJ1-4	0.000176503			TCRA	TRAV13D-1:CALERDSNYQLIW:TRAJ33	CALERDSNYQLIW	TRAV13D-1	TRAJ33	0.000178153		TCRB	TRBV13-3:CASSDGGNSDYTF:TRBJ1-2	CASSDGGNSDYTF	TRBV13-3	TRBJ1-2	6.02756e-05
TCRA	TRAV16N:CAMTGYSNNRLTL:TRAJ7	CAMTGYSNNRLTL	TRAV16N	TRAJ7	0.000167804		TCRB	TRBV29:CASTDNYEQYF:TRBJ2-7	CASTDNYEQYF	TRBV29	TRBJ2-7	0.000176503			TCRA	TRAV3-3:CAVSSNTNKVVF:TRAJ34	CAVSSNTNKVVF	TRAV3-3	TRAJ34	0.000178153		TCRB	TRBV13-3:CASRENTEVFF:TRBJ1-1	CASRENTEVFF	TRBV13-3	TRBJ1-1	6.02756e-05
TCRA	TRAV12N-3:CALSTGGNYKPTF:TRAJ6	CALSTGGNYKPTF	TRAV12N-3	TRAJ6	0.000167804		TCRB	TRBV29:CASSPGQNYAEQFF:TRBJ2-1	CASSPGQNYAEQFF	TRBV29	TRBJ2-1	0.000176471			TCRA	TRAV13D-1:CALEDYGSSGNKLIF:TRAJ32	CALEDYGSSGNKLIF	TRAV13D-1	TRAJ32	0.000177418		TCRB	TRBV13-1:CASSGSSYEQYF:TRBJ2-7	CASSGSSYEQYF	TRBV13-1	TRBJ2-7	6.02756e-05
TCRA	TRAV6D-6:CALGDPGGSNAKLTF:TRAJ42	CALGDPGGSNAKLTF	TRAV6D-6	TRAJ42	0.000167804		TCRB	TRBV3:CASSLGTGIYEQYF:TRBJ2-7	CASSLGTGIYEQYF	TRBV3	TRBJ2-7	0.000176471			TCRA	TRAV8D-2:CATDANSGTYQRF:TRAJ13	CATDANSGTYQRF	TRAV8D-2	TRAJ13	0.000177418		TCRB	TRBV13-3:CASSASYEQYF:TRBJ2-7	CASSASYEQYF	TRBV13-3	TRBJ2-7	6.02715e-05
TCRA	TRAV6D-6:CALGEPSGSWQLIF:TRAJ22	CALGEPSGSWQLIF	TRAV6D-6	TRAJ22	0.000167804		TCRB	TRBV13-2:CASGERTGNYAEQFF:TRBJ2-1	CASGERTGNYAEQFF	TRBV13-2	TRBJ2-1	0.000173877			TCRA	TRAV13N-1:CAMDLNYGSSGNKLIF:TRAJ32	CAMDLNYGSSGNKLIF	TRAV13N-1	TRAJ32	0.000177418		TCRB	TRBV19:CASSPGQYEQYF:TRBJ2-7	CASSPGQYEQYF	TRBV19	TRBJ2-7	5.69399e-05
TCRA	TRAV4D-4:CAAANVGDNSKLIW:TRAJ38	CAAANVGDNSKLIW	TRAV4D-4	TRAJ38	0.000167804		TCRB	TRBV13-2:CASGGQTGNTLYF:TRBJ1-3	CASGGQTGNTLYF	TRBV13-2	TRBJ1-3	0.000173877			TCRA	TRAV6D-6:CALGDGSSGSWQLIF:TRAJ22	CALGDGSSGSWQLIF	TRAV6D-6	TRAJ22	0.000177418		TCRB	TRBV13-1:CASSDAGGSNERLFF:TRBJ1-4	CASSDAGGSNERLFF	TRBV13-1	TRBJ1-4	5.69399e-05
TCRA	TRAV12D-2:CALSDGGNKLIF:TRAJ32	CALSDGGNKLIF	TRAV12D-2	TRAJ32	0.000167804		TCRB	TRBV13-3:CASSDVGTGGQAPLF:TRBJ1-5	CASSDVGTGGQAPLF	TRBV13-3	TRBJ1-5	0.000173877			TCRA	TRAV12D-2:CALSDDSGSWQLIF:TRAJ22	CALSDDSGSWQLIF	TRAV12D-2	TRAJ22	0.000177418		TCRB	TRBV19:CASRDWGSQNTLYF:TRBJ2-4	CASRDWGSQNTLYF	TRBV19	TRBJ2-4	5.69379e-05
TCRA	TRAV6D-6:CALGERRGNNRIFF:TRAJ31	CALGERRGNNRIFF	TRAV6D-6	TRAJ31	0.000167804		TCRB	TRBV13-1:CASSGGSGNTLYF:TRBJ1-3	CASSGGSGNTLYF	TRBV13-1	TRBJ1-3	0.000173877			TCRA	TRAV7N-5:CAVSMRGTGSKLSF:TRAJ58	CAVSMRGTGSKLSF	TRAV7N-5	TRAJ58	0.000177418		TCRB	TRBV13-3:CASSPGTTNTEVFF:TRBJ1-1	CASSPGTTNTEVFF	TRBV13-3	TRBJ1-1	5.69359e-05
TCRA	TRAV5D-4:CAASSNSNNRIFF:TRAJ31	CAASSNSNNRIFF	TRAV5D-4	TRAJ31	0.000167804		TCRB	TRBV19:CASSPGGAQNTLYF:TRBJ2-4	CASSPGGAQNTLYF	TRBV19	TRBJ2-4	0.000173877			TCRA	TRAV7N-5:CAVSDSNYQLIW:TRAJ33	CAVSDSNYQLIW	TRAV7N-5	TRAJ33	0.000177418		TCRB	TRBV19:CASSGTGQDTQYF:TRBJ2-5	CASSGTGQDTQYF	TRBV19	TRBJ2-5	5.69359e-05
TCRA	TRAV6D-6:CALGDWDAYKVIF:TRAJ30	CALGDWDAYKVIF	TRAV6D-6	TRAJ30	0.000167804		TCRB	TRBV29:CASSPNRGFNYAEQFF:TRBJ2-1	CASSPNRGFNYAEQFF	TRBV29	TRBJ2-1	0.000173877			TCRA	TRAV16N:CAMRDYAQGLTF:TRAJ26	CAMRDYAQGLTF	TRAV16N	TRAJ26	0.000177418		TCRB	TRBV15:CASSTNTGQLYF:TRBJ2-2	CASSTNTGQLYF	TRBV15	TRBJ2-2	5.69359e-05
TCRA	TRAV15-2/DV6-2:CALSGSGGSNAKLTF:TRAJ42	CALSGSGGSNAKLTF	TRAV15-2/DV6-2	TRAJ42	0.000167804		TCRB	TRBV14:CASSRDLSQNTLYF:TRBJ2-4	CASSRDLSQNTLYF	TRBV14	TRBJ2-4	0.000173877			TCRA	TRAV12D-2:CALSEPNTNKVVF:TRAJ34	CALSEPNTNKVVF	TRAV12D-2	TRAJ34	0.000177418		TCRB	TRBV15:CASRSSYEQYF:TRBJ2-7	CASRSSYEQYF	TRBV15	TRBJ2-7	5.69359e-05
TCRA	TRAV7-5:CAVRHYAQGLTF:TRAJ26	CAVRHYAQGLTF	TRAV7-5	TRAJ26	0.000167804		TCRB	TRBV14:CASSSDWVSYEQYF:TRBJ2-7	CASSSDWVSYEQYF	TRBV14	TRBJ2-7	0.000173877			TCRA	TRAV12D-2:CALRQGTGSKLSF:TRAJ58	CALRQGTGSKLSF	TRAV12D-2	TRAJ58	0.000177418		TCRB	TRBV13-3:CASSGTISNERLFF:TRBJ1-4	CASSGTISNERLFF	TRBV13-3	TRBJ1-4	5.69339e-05
TCRA	TRAV16N:CAMRGNTGYQNFYF:TRAJ49	CAMRGNTGYQNFYF	TRAV16N	TRAJ49	0.000167804		TCRB	TRBV13-3:CASSVRTKDTQYF:TRBJ2-5	CASSVRTKDTQYF	TRBV13-3	TRBJ2-5	0.000173877			TCRA	TRAV6D-7:CALGDQGGRALIF:TRAJ15	CALGDQGGRALIF	TRAV6D-7	TRAJ15	0.000177418		TCRB	TRBV13-3:CASSGQISNERLFF:TRBJ1-4	CASSGQISNERLFF	TRBV13-3	TRBJ1-4	5.69339e-05
TCRA	TRAV16:CAMREGTTNAYKVIF:TRAJ30	CAMREGTTNAYKVIF	TRAV16	TRAJ30	0.000167804		TCRB	TRBV1:CTCSALGVNYAEQFF:TRBJ2-1	CTCSALGVNYAEQFF	TRBV1	TRBJ2-1	0.000173877			TCRA	TRAV9N-3:CAVSIDSNNRIFF:TRAJ31	CAVSIDSNNRIFF	TRAV9N-3	TRAJ31	0.000177418		TCRB	TRBV4:CASSPGTGYAEQFF:TRBJ2-1	CASSPGTGYAEQFF	TRBV4	TRBJ2-1	5.69339e-05
TCRA	TRAV6D-7:CALGPMSNYNVLYF:TRAJ21	CALGPMSNYNVLYF	TRAV6D-7	TRAJ21	0.000167804		TCRB	TRBV16:CASSLDTGGSAETLYF:TRBJ2-3	CASSLDTGGSAETLYF	TRBV16	TRBJ2-3	0.00017386			TCRA	TRAV6D-6:CALGVSNNRIFF:TRAJ31	CALGVSNNRIFF	TRAV6D-6	TRAJ31	0.000177418		TCRB	TRBV13-3:CASSANTGQLYF:TRBJ2-2	CASSANTGQLYF	TRBV13-3	TRBJ2-2	5.69339e-05
TCRA	TRAV6D-7:CAEGYNVLYF:TRAJ21	CAEGYNVLYF	TRAV6D-7	TRAJ21	0.000167804		TCRB	TRBV13-3:CASSHWGPSAETLYF:TRBJ2-3	CASSHWGPSAETLYF	TRBV13-3	TRBJ2-3	0.00017386			TCRA	TRAV6D-7:CALGNNNNAPRF:TRAJ43	CALGNNNNAPRF	TRAV6D-7	TRAJ43	0.000177418		TCRB	TRBV29:CASSRDNYAEQFF:TRBJ2-1	CASSRDNYAEQFF	TRBV29	TRBJ2-1	5.69319e-05
TCRA	TRAV5D-4:CAASISNYNVLYF:TRAJ21	CAASISNYNVLYF	TRAV5D-4	TRAJ21	0.000167804		TCRB	TRBV13-3:CASSDSPNTEVFF:TRBJ1-1	CASSDSPNTEVFF	TRBV13-3	TRBJ1-1	0.000171234			TCRA	TRAV13D-4:CAMMDSNYQLIW:TRAJ33	CAMMDSNYQLIW	TRAV13D-4	TRAJ33	0.000177418		TCRB	TRBV13-1:CASSDGTTSAETLYF:TRBJ2-3	CASSDGTTSAETLYF	TRBV13-1	TRBJ2-3	5.69319e-05
TCRA	TRAV13D-1:CALERDSNNRIFF:TRAJ31	CALERDSNNRIFF	TRAV13D-1	TRAJ31	0.000167179		TCRB	TRBV4:CASSYAGANTEVFF:TRBJ1-1	CASSYAGANTEVFF	TRBV4	TRBJ1-1	0.000171234			TCRA	TRAV12N-3:CALSGSSGSWQLIF:TRAJ22	CALSGSSGSWQLIF	TRAV12N-3	TRAJ22	0.000176684		TCRB	TRBV29:CASSSGQGNERLFF:TRBJ1-4	CASSSGQGNERLFF	TRBV29	TRBJ1-4	5.69319e-05
TCRA	TRAV13N-3:CAMERNNYAQGLTF:TRAJ26	CAMERNNYAQGLTF	TRAV13N-3	TRAJ26	0.000167179		TCRB	TRBV3:CASSWTQNTEVFF:TRBJ1-1	CASSWTQNTEVFF	TRBV3	TRBJ1-1	0.000171234			TCRA	TRAV13N-1:CAMVNSAGNKLTF:TRAJ17	CAMVNSAGNKLTF	TRAV13N-1	TRAJ17	0.000176684		TCRB	TRBV19:CASSHRGSQNTLYF:TRBJ2-4	CASSHRGSQNTLYF	TRBV19	TRBJ2-4	5.69319e-05
TCRA	TRAV6-4:CALPGGKLIF:TRAJ23	CALPGGKLIF	TRAV6-4	TRAJ23	0.000167179		TCRB	TRBV29:CASSLLGLGTYEQYF:TRBJ2-7	CASSLLGLGTYEQYF	TRBV29	TRBJ2-7	0.000171218			TCRA	TRAV13-2:CAIMSNYNVLYF:TRAJ21	CAIMSNYNVLYF	TRAV13-2	TRAJ21	0.000176684		TCRB	TRBV13-1:CASSEGQGNTEVFF:TRBJ1-1	CASSEGQGNTEVFF	TRBV13-1	TRBJ1-1	5.69319e-05
TCRA	TRAV13D-1:CALERIQGGSAKLIF:TRAJ57	CALERIQGGSAKLIF	TRAV13D-1	TRAJ57	0.000167179		TCRB	TRBV3:CASSSGGNQDTQYF:TRBJ2-5	CASSSGGNQDTQYF	TRBV3	TRBJ2-5	0.000171218			TCRA	TRAV7D-6,TRAV7N-5:CAVNQGGRALIF:TRAJ15	CAVNQGGRALIF	TRAV7D-6,TRAV7N-5	TRAJ15	0.000176684		TCRB	TRBV16:CASSSGQNTEVFF:TRBJ1-1	CASSSGQNTEVFF	TRBV16	TRBJ1-1	5.69319e-05
TCRA	TRAV12-1:CALSDGSGSFNKLTF:TRAJ4	CALSDGSGSFNKLTF	TRAV12-1	TRAJ4	0.000167179		TCRB	TRBV3:CASSRQYEQYF:TRBJ2-7	CASSRQYEQYF	TRBV3	TRBJ2-7	0.000171202			TCRA	TRAV14D-1:CAASAGTGGYKVVF:TRAJ12	CAASAGTGGYKVVF	TRAV14D-1	TRAJ12	0.000176684		TCRB	TRBV16:CASSWDNYAEQFF:TRBJ2-1	CASSWDNYAEQFF	TRBV16	TRBJ2-1	5.69319e-05
TCRA	TRAV13D-1:CALVITGNTGKLIF:TRAJ37	CALVITGNTGKLIF	TRAV13D-1	TRAJ37	0.000167179		TCRB	TRBV13-1:CASSDNYEQYF:TRBJ2-7	CASSDNYEQYF	TRBV13-1	TRBJ2-7	0.000168705			TCRA	TRAV12N-3:CALTQGGRALIF:TRAJ15	CALTQGGRALIF	TRAV12N-3	TRAJ15	0.000175949		TCRB	TRBV13-1:CASSDAGEEVFF:TRBJ1-1	CASSDAGEEVFF	TRBV13-1	TRBJ1-1	5.69319e-05
TCRA	TRAV12D-2:CALSRTGNTGKLIF:TRAJ37	CALSRTGNTGKLIF	TRAV12D-2	TRAJ37	0.000166608		TCRB	TRBV13-2:CASGDAVGGEEQYF:TRBJ2-7	CASGDAVGGEEQYF	TRBV13-2	TRBJ2-7	0.000168608			TCRA	TRAV12N-3:CALTGGYKVVF:TRAJ12	CALTGGYKVVF	TRAV12N-3	TRAJ12	0.000175949		TCRB	TRBV31:CAWSLSTEVFF:TRBJ1-1	CAWSLSTEVFF	TRBV31	TRBJ1-1	5.69319e-05
TCRA	TRAV16N:CAMREGDMGYKLTF:TRAJ9	CAMREGDMGYKLTF	TRAV16N	TRAJ9	0.000166554		TCRB	TRBV13-2:CASGPQGTEVFF:TRBJ1-1	CASGPQGTEVFF	TRBV13-2	TRBJ1-1	0.000168608			TCRA	TRAV13N-4:CAMGNNRIFF:TRAJ31	CAMGNNRIFF	TRAV13N-4	TRAJ31	0.000175949		TCRB	TRBV13-1:CASSDFAEQFF:TRBJ2-1	CASSDFAEQFF	TRBV13-1	TRBJ2-1	5.69319e-05
TCRA	TRAV8D-2:CATDAEGADRLTF:TRAJ45	CATDAEGADRLTF	TRAV8D-2	TRAJ45	0.000166554		TCRB	TRBV15:CASRWDWGAETLYF:TRBJ2-3	CASRWDWGAETLYF	TRBV15	TRBJ2-3	0.000168608			TCRA	TRAV12D-2:CALSDSSNTNKVVF:TRAJ34	CALSDSSNTNKVVF	TRAV12D-2	TRAJ34	0.000175949		TCRB	TRBV13-3:CASRDNTEVFF:TRBJ1-1	CASRDNTEVFF	TRBV13-3	TRBJ1-1	5.69319e-05
TCRA	TRAV7-5:CADTNAYKVIF:TRAJ30	CADTNAYKVIF	TRAV7-5	TRAJ30	0.000166554		TCRB	TRBV13-1:CASSGQKQYF:TRBJ2-7	CASSGQKQYF	TRBV13-1	TRBJ2-7	0.000168608			TCRA	TRAV12N-3:CALSNYQLIW:TRAJ33	CALSNYQLIW	TRAV12N-3	TRAJ33	0.00017448		TCRB	TRBV13-3:CASSGLGGQDTQYF:TRBJ2-5	CASSGLGGQDTQYF	TRBV13-3	TRBJ2-5	5.69319e-05
TCRA	TRAV12D-2:CAASSGSWQLIF:TRAJ22	CAASSGSWQLIF	TRAV12D-2	TRAJ22	0.000165358		TCRB	TRBV13-3:CASSGTGPYEQYF:TRBJ2-7	CASSGTGPYEQYF	TRBV13-3	TRBJ2-7	0.000168608			TCRA	TRAV6D-6:CAFTGSGGKLTL:TRAJ44	CAFTGSGGKLTL	TRAV6D-6	TRAJ44	0.000173745		TCRB	TRBV13-3:CASSDLGGQNTLYF:TRBJ2-4	CASSDLGGQNTLYF	TRBV13-3	TRBJ2-4	5.69319e-05
TCRA	TRAV13N-3:CAMERRSNNRIFF:TRAJ31	CAMERRSNNRIFF	TRAV13N-3	TRAJ31	0.000162123		TCRB	TRBV19:CASSIGGAQDTQYF:TRBJ2-5	CASSIGGAQDTQYF	TRBV19	TRBJ2-5	0.000168608			TCRA	TRAV13D-1:CALEPSGSWQLIF:TRAJ22	CALEPSGSWQLIF	TRAV13D-1	TRAJ22	0.000170807		TCRB	TRBV13-3:CASSDTGNYAEQFF:TRBJ2-1	CASSDTGNYAEQFF	TRBV13-3	TRBJ2-1	5.69319e-05
TCRA	TRAV19:CAADSGGSNYKLTF:TRAJ53	CAADSGGSNYKLTF	TRAV19	TRAJ53	0.000161498		TCRB	TRBV29:CASSLGQGEEQYF:TRBJ2-7	CASSLGQGEEQYF	TRBV29	TRBJ2-7	0.000168608			TCRA	TRAV15-2/DV6-2,TRAV15D-2/DV6D-2:CALSELDSNNRIFF:TRAJ31	CALSELDSNNRIFF	TRAV15-2/DV6-2,TRAV15D-2/DV6D-2	TRAJ31	0.000170758		TCRB	TRBV29:CASSWGSAETLYF:TRBJ2-3	CASSWGSAETLYF	TRBV29	TRBJ2-3	5.69319e-05
TCRA	TRAV19:CAAANYGNEKITF:TRAJ48	CAAANYGNEKITF	TRAV19	TRAJ48	0.000161498		TCRB	TRBV5:CASSPGLGGEAYF:TRBJ2-2	CASSPGLGGEAYF	TRBV5	TRBJ2-2	0.000168608			TCRA	TRAV7N-4:CAVSEHPSSGSWQLIF:TRAJ22	CAVSEHPSSGSWQLIF	TRAV7N-4	TRAJ22	0.000170758		TCRB	TRBV13-3:CASSDWGGDEQYF:TRBJ2-7	CASSDWGGDEQYF	TRBV13-3	TRBJ2-7	5.69319e-05
TCRA	TRAV7-2:CAATFYQGGRALIF:TRAJ15	CAATFYQGGRALIF	TRAV7-2	TRAJ15	0.000161498		TCRB	TRBV19:CASTSGNNNQAPLF:TRBJ1-5	CASTSGNNNQAPLF	TRBV19	TRBJ1-5	0.000168608			TCRA	TRAV8-1:CATTASSGSWQLIF:TRAJ22	CATTASSGSWQLIF	TRAV8-1	TRAJ22	0.000170758		TCRB	TRBV13-3:CASSEGISNERLFF:TRBJ1-4	CASSEGISNERLFF	TRBV13-3	TRBJ1-4	5.69319e-05
TCRA	TRAV7D-3:CAVSSSSGQKLVF:TRAJ16	CAVSSSSGQKLVF	TRAV7D-3	TRAJ16	0.000161498		TCRB	TRBV13-2:CASGDAGGNQDTQYF:TRBJ2-5	CASGDAGGNQDTQYF	TRBV13-2	TRBJ2-5	0.000168591			TCRA	TRAV12D-2:CALSETGSGGKLTL:TRAJ44	CALSETGSGGKLTL	TRAV12D-2	TRAJ44	0.000170758		TCRB	TRBV13-1:CASSDGGAYEQYF:TRBJ2-7	CASSDGGAYEQYF	TRBV13-1	TRBJ2-7	5.69319e-05
TCRA	TRAV13D-1:CALRTNTGKLTF:TRAJ27	CALRTNTGKLTF	TRAV13D-1	TRAJ27	0.000161498		TCRB	TRBV29:CASSTGQGVDTQYF:TRBJ2-5	CASSTGQGVDTQYF	TRBV29	TRBJ2-5	0.000168591			TCRA	TRAV3-1:CAVGTGGYKVVF:TRAJ12	CAVGTGGYKVVF	TRAV3-1	TRAJ12	0.000170758		TCRB	TRBV29:CASSLSNYEQYF:TRBJ2-7	CASSLSNYEQYF	TRBV29	TRBJ2-7	5.69319e-05
TCRA	TRAV13N-1:CAMPRDSGYNKLTF:TRAJ11	CAMPRDSGYNKLTF	TRAV13N-1	TRAJ11	0.000161498		TCRB	TRBV29:CASSLSGIDTQYF:TRBJ2-5	CASSLSGIDTQYF	TRBV29	TRBJ2-5	0.000168591			TCRA	TRAV2:CIVTDLASSGSWQLIF:TRAJ22	CIVTDLASSGSWQLIF	TRAV2	TRAJ22	0.000170758		TCRB	TRBV13-1:CASSGTYEQYF:TRBJ2-7	CASSGTYEQYF	TRBV13-1	TRBJ2-7	5.69319e-05
TCRA	TRAV9D-3:CALSRGNNRIFF:TRAJ31	CALSRGNNRIFF	TRAV9D-3	TRAJ31	0.000161498		TCRB	TRBV13-1:CASSDNSQNTLYF:TRBJ2-4	CASSDNSQNTLYF	TRBV13-1	TRBJ2-4	0.000168591			TCRA	TRAV7-5:CANASSGSWQLIF:TRAJ22	CANASSGSWQLIF	TRAV7-5	TRAJ22	0.000170758		TCRB	TRBV13-1:CASSEGVEQYF:TRBJ2-7	CASSEGVEQYF	TRBV13-1	TRBJ2-7	5.69319e-05
TCRA	TRAV9N-3:CAVSMWGGNTGKLIF:TRAJ37	CAVSMWGGNTGKLIF	TRAV9N-3	TRAJ37	0.000161498		TCRB	TRBV13-3:CASSDWENSDYTF:TRBJ1-2	CASSDWENSDYTF	TRBV13-3	TRBJ1-2	0.000165965			TCRA	TRAV17:CALEGGNAGAKLTF:TRAJ39	CALEGGNAGAKLTF	TRAV17	TRAJ39	0.000170758		TCRB	TRBV13-3:CASSPGQGNSDYTF:TRBJ1-2	CASSPGQGNSDYTF	TRBV13-3	TRBJ1-2	5.69319e-05
TCRA	TRAV9D-3:CAVGLNSGTYQRF:TRAJ13	CAVGLNSGTYQRF	TRAV9D-3	TRAJ13	0.000161498		TCRB	TRBV29:CASSFVGGQDTQYF:TRBJ2-5	CASSFVGGQDTQYF	TRBV29	TRBJ2-5	0.000165965			TCRA	TRAV10:CAASMSNYAQGLTF:TRAJ26	CAASMSNYAQGLTF	TRAV10	TRAJ26	0.000170758		TCRB	TRBV13-1:CASSDWGENTLYF:TRBJ2-4	CASSDWGENTLYF	TRBV13-1	TRBJ2-4	5.69319e-05
TCRA	TRAV6-7/DV9:CALSLTGNTGKLIF:TRAJ37	CALSLTGNTGKLIF	TRAV6-7/DV9	TRAJ37	0.000161498		TCRB	TRBV16:CASSLDRGWEVFF:TRBJ1-1	CASSLDRGWEVFF	TRBV16	TRBJ1-1	0.000165965			TCRA	TRAV7N-5:CAVSMRNYGSSGNKLIF:TRAJ32	CAVSMRNYGSSGNKLIF	TRAV7N-5	TRAJ32	0.000170758		TCRB	TRBV16:CASSPGQYEQYF:TRBJ2-7	CASSPGQYEQYF	TRBV16	TRBJ2-7	5.69298e-05
TCRA	TRAV14-1:CAASEGNYNQGKLIF:TRAJ23	CAASEGNYNQGKLIF	TRAV14-1	TRAJ23	0.000161498		TCRB	TRBV13-1:CASSVPGRWAEQFF:TRBJ2-1	CASSVPGRWAEQFF	TRBV13-1	TRBJ2-1	0.000165949			TCRA	TRAV7N-5:CAVEGTGSWQLIF:TRAJ22	CAVEGTGSWQLIF	TRAV7N-5	TRAJ22	0.000170758		TCRB	TRBV13-3:CASSPGQYEQYF:TRBJ2-7	CASSPGQYEQYF	TRBV13-3	TRBJ2-7	5.69298e-05
TCRA	TRAV16:CAMRDNTGANTGKLTF:TRAJ52	CAMRDNTGANTGKLTF	TRAV16	TRAJ52	0.000160873		TCRB	TRBV13-2:CASGDRAESSGNTLYF:TRBJ1-3	CASGDRAESSGNTLYF	TRBV13-2	TRBJ1-3	0.000165933			TCRA	TRAV6D-6:CAVHDVGDNSKLIW:TRAJ38	CAVHDVGDNSKLIW	TRAV6D-6	TRAJ38	0.000170758		TCRB	TRBV13-2:CASGDVGGRAETLYF:TRBJ2-3	CASGDVGGRAETLYF	TRBV13-2	TRBJ2-3	5.69298e-05
TCRA	TRAV16:CAMREGASSGSWQLIF:TRAJ22	CAMREGASSGSWQLIF	TRAV16	TRAJ22	0.000160873		TCRB	TRBV13-2:CASGDGGWGTEVFF:TRBJ1-1	CASGDGGWGTEVFF	TRBV13-2	TRBJ1-1	0.000163339			TCRA	TRAV8D-2:CATDAESNYQLIW:TRAJ33	CATDAESNYQLIW	TRAV8D-2	TRAJ33	0.000170758		TCRB	TRBV29:CASRGTGVEQYF:TRBJ2-7	CASRGTGVEQYF	TRBV29	TRBJ2-7	5.69298e-05
TCRA	TRAV6-2:CVLGENYGNEKITF:TRAJ48	CVLGENYGNEKITF	TRAV6-2	TRAJ48	0.000160873		TCRB	TRBV17:CASRGQGAKEVFF:TRBJ1-1	CASRGQGAKEVFF	TRBV17	TRBJ1-1	0.000163339			TCRA	TRAV8N-2:CATDRGNNRIFF:TRAJ31	CATDRGNNRIFF	TRAV8N-2	TRAJ31	0.000170758		TCRB	TRBV13-1:CASSDFRESAETLYF:TRBJ2-3	CASSDFRESAETLYF	TRBV13-1	TRBJ2-3	5.69298e-05
TCRA	TRAV7D-3:CAVSNTGNYKYVF:TRAJ40	CAVSNTGNYKYVF	TRAV7D-3	TRAJ40	0.000160873		TCRB	TRBV13-3:CASSDFRNTEVFF:TRBJ1-1	CASSDFRNTEVFF	TRBV13-3	TRBJ1-1	0.000163339			TCRA	TRAV16N:CAMRETSNTNKVVF:TRAJ34	CAMRETSNTNKVVF	TRAV16N	TRAJ34	0.000170758		TCRB	TRBV13-1:CASSDGGSSAETLYF:TRBJ2-3	CASSDGGSSAETLYF	TRBV13-1	TRBJ2-3	5.69298e-05
TCRA	TRAV12D-2:CALRYNQGKLIF:TRAJ23	CALRYNQGKLIF	TRAV12D-2	TRAJ23	0.000160873		TCRB	TRBV13-3:CASSDMGRAEQFF:TRBJ2-1	CASSDMGRAEQFF	TRBV13-3	TRBJ2-1	0.000163339			TCRA	TRAV16N:CAMREFNMGYKLTF:TRAJ9	CAMREFNMGYKLTF	TRAV16N	TRAJ9	0.000170758		TCRB	TRBV13-1:CASSDPRDSYEQYF:TRBJ2-7	CASSDPRDSYEQYF	TRBV13-1	TRBJ2-7	5.69298e-05
TCRA	TRAV3D-3:CAVRTGGYKVVF:TRAJ12	CAVRTGGYKVVF	TRAV3D-3	TRAJ12	0.000160873		TCRB	TRBV13-3:CASSEGGSQNTLYF:TRBJ2-4	CASSEGGSQNTLYF	TRBV13-3	TRBJ2-4	0.000163339			TCRA	TRAV6-7/DV9:CALTLYGNEKITF:TRAJ48	CALTLYGNEKITF	TRAV6-7/DV9	TRAJ48	0.000170758		TCRB	TRBV29:CASSEDTQYF:TRBJ2-5	CASSEDTQYF	TRBV29	TRBJ2-5	5.69298e-05
TCRA	TRAV12D-2:CALIYGSSGNKLIF:TRAJ32	CALIYGSSGNKLIF	TRAV12D-2	TRAJ32	0.000160303		TCRB	TRBV19:CASSIARTANTEVFF:TRBJ1-1	CASSIARTANTEVFF	TRBV19	TRBJ1-1	0.000163339			TCRA	TRAV6D-6:CALARSSNTNKVVF:TRAJ34	CALARSSNTNKVVF	TRAV6D-6	TRAJ34	0.000170758		TCRB	TRBV29:CASSSGQGYTGQLYF:TRBJ2-2	CASSSGQGYTGQLYF	TRBV29	TRBJ2-2	5.69298e-05
TCRA	TRAV14-2:CAASDSGGSNYKLTF:TRAJ53	CAASDSGGSNYKLTF	TRAV14-2	TRAJ53	0.000160248		TCRB	TRBV12-2:CASSLRGPNTEVFF:TRBJ1-1	CASSLRGPNTEVFF	TRBV12-2	TRBJ1-1	0.000163339			TCRA	TRAV6D-6:CALGPTGNTGKLIF:TRAJ37	CALGPTGNTGKLIF	TRAV6D-6	TRAJ37	0.000170758		TCRB	TRBV4:CASSFGQYNSPLYF:TRBJ1-6	CASSFGQYNSPLYF	TRBV4	TRBJ1-6	5.69298e-05
TCRA	TRAV7-5:CAGNNYAQGLTF:TRAJ26	CAGNNYAQGLTF	TRAV7-5	TRAJ26	0.000159623		TCRB	TRBV15:CASSLSGSGNTLYF:TRBJ1-3	CASSLSGSGNTLYF	TRBV15	TRBJ1-3	0.000163339			TCRA	TRAV6D-6:CALGLGNTGKLIF:TRAJ37	CALGLGNTGKLIF	TRAV6D-6	TRAJ37	0.000170758		TCRB	TRBV19:CASSIARLGQNTLYF:TRBJ2-4	CASSIARLGQNTLYF	TRBV19	TRBJ2-4	5.69298e-05
TCRA	TRAV19:CAADYTGYQNFYF:TRAJ49	CAADYTGYQNFYF	TRAV19	TRAJ49	0.000155818		TCRB	TRBV4:CASSPTVNTLYF:TRBJ2-4	CASSPTVNTLYF	TRBV4	TRBJ2-4	0.000163339			TCRA	TRAV6D-6:CALGPASSGSWQLIF:TRAJ22	CALGPASSGSWQLIF	TRAV6D-6	TRAJ22	0.000170758		TCRB	TRBV29:CASSRTGDYAEQFF:TRBJ2-1	CASSRTGDYAEQFF	TRBV29	TRBJ2-1	5.69298e-05
TCRA	TRAV6N-6:CASNNNNAPRF:TRAJ43	CASNNNNAPRF	TRAV6N-6	TRAJ43	0.000155818		TCRB	TRBV5:CASSQDRGGAGETLYF:TRBJ2-3	CASSQDRGGAGETLYF	TRBV5	TRBJ2-3	0.000163339			TCRA	TRAV6D-6:CALGRLGSSGNKLIF:TRAJ32	CALGRLGSSGNKLIF	TRAV6D-6	TRAJ32	0.000170758		TCRB	TRBV17:CASSRTRSGNTLYF:TRBJ1-3	CASSRTRSGNTLYF	TRBV17	TRBJ1-3	5.69298e-05
TCRA	TRAV21/DV12:CILRAHLYQGGSAKLIF:TRAJ57	CILRAHLYQGGSAKLIF	TRAV21/DV12	TRAJ57	0.000155818		TCRB	TRBV5:CASSQGWGVNQDTQYF:TRBJ2-5	CASSQGWGVNQDTQYF	TRBV5	TRBJ2-5	0.000163339			TCRA	TRAV6D-6:CALGEDQGGSAKLIF:TRAJ57	CALGEDQGGSAKLIF	TRAV6D-6	TRAJ57	0.000170758		TCRB	TRBV19:CASSIWDNSPLYF:TRBJ1-6	CASSIWDNSPLYF	TRBV19	TRBJ1-6	5.69298e-05
TCRA	TRAV21/DV12:CILRVVHYGNEKITF:TRAJ48	CILRVVHYGNEKITF	TRAV21/DV12	TRAJ48	0.000155818		TCRB	TRBV4:CASSSGLGGEQFF:TRBJ2-1	CASSSGLGGEQFF	TRBV4	TRBJ2-1	0.000163339			TCRA	TRAV6D-6:CALGEKNNAGAKLTF:TRAJ39	CALGEKNNAGAKLTF	TRAV6D-6	TRAJ39	0.000170758		TCRB	TRBV13-1:CASSGRDNYAEQFF:TRBJ2-1	CASSGRDNYAEQFF	TRBV13-1	TRBJ2-1	5.69298e-05
TCRA	TRAV7-2:CAARPGNYAQGLTF:TRAJ26	CAARPGNYAQGLTF	TRAV7-2	TRAJ26	0.000155818		TCRB	TRBV16:CASSSVDRGQNTLYF:TRBJ2-4	CASSSVDRGQNTLYF	TRBV16	TRBJ2-4	0.000163339			TCRA	TRAV6D-6:CALGDRRTNKVVF:TRAJ34	CALGDRRTNKVVF	TRAV6D-6	TRAJ34	0.000170758		TCRB	TRBV12-1:CASSLDWGYEQYF:TRBJ2-7	CASSLDWGYEQYF	TRBV12-1	TRBJ2-7	5.69298e-05
TCRA	TRAV7-5:CAVTYDTNAYKVIF:TRAJ30	CAVTYDTNAYKVIF	TRAV7-5	TRAJ30	0.000155818		TCRB	TRBV14:CASSSRDGAETLYF:TRBJ2-3	CASSSRDGAETLYF	TRBV14	TRBJ2-3	0.000163339			TCRA	TRAV6D-6:CALGDRRSNYNVLYF:TRAJ21	CALGDRRSNYNVLYF	TRAV6D-6	TRAJ21	0.000170758		TCRB	TRBV1:CTCSADARNTEVFF:TRBJ1-1	CTCSADARNTEVFF	TRBV1	TRBJ1-1	5.69298e-05
TCRA	TRAV8-1:CATDGPSGSWQLIF:TRAJ22	CATDGPSGSWQLIF	TRAV8-1	TRAJ22	0.000155818		TCRB	TRBV17:CASSVFANTEVFF:TRBJ1-1	CASSVFANTEVFF	TRBV17	TRBJ1-1	0.000163339			TCRA	TRAV6D-6:CALGDSRTGNTGKLIF:TRAJ37	CALGDSRTGNTGKLIF	TRAV6D-6	TRAJ37	0.000170758		TCRB	TRBV29:CASSSSANTEVFF:TRBJ1-1	CASSSSANTEVFF	TRBV29	TRBJ1-1	5.69298e-05
TCRA	TRAV6D-6:CALGGVPVF:TRAJ34	CALGGVPVF	TRAV6D-6	TRAJ34	0.000155818		TCRB	TRBV30:CSSRQEYEQYF:TRBJ2-7	CSSRQEYEQYF	TRBV30	TRBJ2-7	0.000163339			TCRA	TRAV6D-6:CALGALNQGGSAKLIF:TRAJ57	CALGALNQGGSAKLIF	TRAV6D-6	TRAJ57	0.000170758		TCRB	TRBV26:CASSLGQYAEQFF:TRBJ2-1	CASSLGQYAEQFF	TRBV26	TRBJ2-1	5.69298e-05
TCRA	TRAV9N-3:CAVSMWGTGNYKYVF:TRAJ40	CAVSMWGTGNYKYVF	TRAV9N-3	TRAJ40	0.000155818		TCRB	TRBV23:CSSTWGHAEQFF:TRBJ2-1	CSSTWGHAEQFF	TRBV23	TRBJ2-1	0.000163339			TCRA	TRAV6D-6:CALGGSSGSWQLIF:TRAJ22	CALGGSSGSWQLIF	TRAV6D-6	TRAJ22	0.000170758		TCRB	TRBV29:CASSLGSAETLYF:TRBJ2-3	CASSLGSAETLYF	TRBV29	TRBJ2-3	5.69298e-05
TCRA	TRAV9D-3:CAVSANNNNAPRF:TRAJ43	CAVSANNNNAPRF	TRAV9D-3	TRAJ43	0.000155818		TCRB	TRBV1:CTCSAHAEQFF:TRBJ2-1	CTCSAHAEQFF	TRBV1	TRBJ2-1	0.000163339			TCRA	TRAV6D-6:CALGVNYGNEKITF:TRAJ48	CALGVNYGNEKITF	TRAV6D-6	TRAJ48	0.000170758		TCRB	TRBV12-1:CASSRTANSDYTF:TRBJ1-2	CASSRTANSDYTF	TRBV12-1	TRBJ1-2	5.69298e-05
TCRA	TRAV1:CAVRDDSNYQLIW:TRAJ33	CAVRDDSNYQLIW	TRAV1	TRAJ33	0.000155818		TCRB	TRBV29:CASSLGRVSAETLYF:TRBJ2-3	CASSLGRVSAETLYF	TRBV29	TRBJ2-3	0.000163306			TCRA	TRAV6D-6:CALGVSGSWQLIF:TRAJ22	CALGVSGSWQLIF	TRAV6D-6	TRAJ22	0.000170758		TCRB	TRBV29:CASSLHRGSAETLYF:TRBJ2-3	CASSLHRGSAETLYF	TRBV29	TRBJ2-3	5.69298e-05
TCRA	TRAV13D-1:CALPSDSNYQLIW:TRAJ33	CALPSDSNYQLIW	TRAV13D-1	TRAJ33	0.000155818		TCRB	TRBV19:CASRGRAETLYF:TRBJ2-3	CASRGRAETLYF	TRBV19	TRBJ2-3	0.000163258			TCRA	TRAV6D-6:CALGSNTEGADRLTF:TRAJ45	CALGSNTEGADRLTF	TRAV6D-6	TRAJ45	0.000170758		TCRB	TRBV29:CASSLRAEQFF:TRBJ2-1	CASSLRAEQFF	TRBV29	TRBJ2-1	5.69298e-05
TCRA	TRAV11:CVVGRNSNNRIFF:TRAJ31	CVVGRNSNNRIFF	TRAV11	TRAJ31	0.000155818		TCRB	TRBV16:CASSSDWGSSYEQYF:TRBJ2-7	CASSSDWGSSYEQYF	TRBV16	TRBJ2-7	0.000160777			TCRA	TRAV9N-3:CAGSDYSNNRLTL:TRAJ7	CAGSDYSNNRLTL	TRAV9N-3	TRAJ7	0.000170758		TCRB	TRBV19:CASSQGANSDYTF:TRBJ1-2	CASSQGANSDYTF	TRBV19	TRBJ1-2	5.69298e-05
TCRA	TRAV9N-2:CVLSAQQGTGSKLSF:TRAJ58	CVLSAQQGTGSKLSF	TRAV9N-2	TRAJ58	0.000155818		TCRB	TRBV5:CASSRGSYNSPLYF:TRBJ1-6	CASSRGSYNSPLYF	TRBV5	TRBJ1-6	0.000160696			TCRA	TRAV4-2:CAVPTGGYKVVF:TRAJ12	CAVPTGGYKVVF	TRAV4-2	TRAJ12	0.000170758		TCRB	TRBV29:CASSLSGDEQYF:TRBJ2-7	CASSLSGDEQYF	TRBV29	TRBJ2-7	5.69298e-05
TCRA	TRAV6-1:CVLVLTSGGNYKPTF:TRAJ6	CVLVLTSGGNYKPTF	TRAV6-1	TRAJ6	0.000155818		TCRB	TRBV13-2:CASGENTLYF:TRBJ2-4	CASGENTLYF	TRBV13-2	TRBJ2-4	0.000160696			TCRA	TRAV9N-3:CAVLGNMGYKLTF:TRAJ9	CAVLGNMGYKLTF	TRAV9N-3	TRAJ9	0.000170758		TCRB	TRBV29:CASSLSTGGQDTQYF:TRBJ2-5	CASSLSTGGQDTQYF	TRBV29	TRBJ2-5	5.69298e-05
TCRA	TRAV16:CAMREGNSNNRIFF:TRAJ31	CAMREGNSNNRIFF	TRAV16	TRAJ31	0.000155818		TCRB	TRBV13-3:CASTTTNTGQLYF:TRBJ2-2	CASTTTNTGQLYF	TRBV13-3	TRBJ2-2	0.000160664			TCRA	TRAV9N-3:CAVEAGGNYKPTF:TRAJ6	CAVEAGGNYKPTF	TRAV9N-3	TRAJ6	0.000170758		TCRB	TRBV29:CASSLTGAEQFF:TRBJ2-1	CASSLTGAEQFF	TRBV29	TRBJ2-1	5.69298e-05
TCRA	TRAV3D-3:CAVSAPSGSWQLIF:TRAJ22	CAVSAPSGSWQLIF	TRAV3D-3	TRAJ22	0.000155818		TCRB	TRBV12-2:CASSLGEYAEQFF:TRBJ2-1	CASSLGEYAEQFF	TRBV12-2	TRBJ2-1	0.000160664			TCRA	TRAV9N-2:CVLNLSGSFNKLTF:TRAJ4	CVLNLSGSFNKLTF	TRAV9N-2	TRAJ4	0.000170758		TCRB	TRBV31:CAWKGANTEVFF:TRBJ1-1	CAWKGANTEVFF	TRBV31	TRBJ1-1	5.69298e-05
TCRA	TRAV16:CAMREGRNNYAQGLTF:TRAJ26	CAMREGRNNYAQGLTF	TRAV16	TRAJ26	0.000155818		TCRB	TRBV13-2:CASGDVVGGPGEQYF:TRBJ2-7	CASGDVVGGPGEQYF	TRBV13-2	TRBJ2-7	0.00015807			TCRA	TRAV9N-2:CVLRLTSSGQKLVF:TRAJ16	CVLRLTSSGQKLVF	TRAV9N-2	TRAJ16	0.000170758		TCRB	TRBV15:CASSPNYAEQFF:TRBJ2-1	CASSPNYAEQFF	TRBV15	TRBJ2-1	5.69298e-05
TCRA	TRAV6D-7:CALANYGNEKITF:TRAJ48	CALANYGNEKITF	TRAV6D-7	TRAJ48	0.000155818		TCRB	TRBV13-3:CASSAGGANSDYTF:TRBJ1-2	CASSAGGANSDYTF	TRBV13-3	TRBJ1-2	0.00015807			TCRA	TRAV3-3:CAVSDLNTGYQNFYF:TRAJ49	CAVSDLNTGYQNFYF	TRAV3-3	TRAJ49	0.000170758		TCRB	TRBV13-1:CASSDYTEVFF:TRBJ1-1	CASSDYTEVFF	TRBV13-1	TRBJ1-1	5.69298e-05
TCRA	TRAV6D-5:CALGERYNQGKLIF:TRAJ23	CALGERYNQGKLIF	TRAV6D-5	TRAJ23	0.000155818		TCRB	TRBV13-3:CASSDAAWGENTGQLYF:TRBJ2-2	CASSDAAWGENTGQLYF	TRBV13-3	TRBJ2-2	0.00015807			TCRA	TRAV6D-6,TRAV6N-6:CALSDDAYKVIF:TRAJ30	CALSDDAYKVIF	TRAV6D-6,TRAV6N-6	TRAJ30	0.000170758		TCRB	TRBV29:CASSQGYEQYF:TRBJ2-7	CASSQGYEQYF	TRBV29	TRBJ2-7	5.69298e-05
TCRA	TRAV6D-6:CALGDSSGSWQLIF:TRAJ22	CALGDSSGSWQLIF	TRAV6D-6	TRAJ22	0.000155818		TCRB	TRBV29:CASSFGQGANSDYTF:TRBJ1-2	CASSFGQGANSDYTF	TRBV29	TRBJ1-2	0.00015807			TCRA	TRAV13D-1:CALEVGGNEKITF:TRAJ48	CALEVGGNEKITF	TRAV13D-1	TRAJ48	0.000170758		TCRB	TRBV31:CAWSLVEQYF:TRBJ2-7	CAWSLVEQYF	TRBV31	TRBJ2-7	5.69298e-05
TCRA	TRAV7-5:CADNNNNAPRF:TRAJ43	CADNNNNAPRF	TRAV7-5	TRAJ43	0.000155193		TCRB	TRBV29:CASSLFGQDTQYF:TRBJ2-5	CASSLFGQDTQYF	TRBV29	TRBJ2-5	0.00015807			TCRA	TRAV4D-4:CAAEAESNNRIFF:TRAJ31	CAAEAESNNRIFF	TRAV4D-4	TRAJ31	0.000170758		TCRB	TRBV13-3:CASSDRANSDYTF:TRBJ1-2	CASSDRANSDYTF	TRBV13-3	TRBJ1-2	5.69298e-05
TCRA	TRAV7-2:CAASKDYAQGLTF:TRAJ26	CAASKDYAQGLTF	TRAV7-2	TRAJ26	0.000155193		TCRB	TRBV26:CASSLSANTGQLYF:TRBJ2-2	CASSLSANTGQLYF	TRBV26	TRBJ2-2	0.00015807			TCRA	TRAV9N-2:CVLSDDYAQGLTF:TRAJ26	CVLSDDYAQGLTF	TRAV9N-2	TRAJ26	0.000170758		TCRB	TRBV13-1:CASSDRGGNTLYF:TRBJ1-3	CASSDRGGNTLYF	TRBV13-1	TRBJ1-3	5.69298e-05
TCRA	TRAV14-2:CAASGGYNQGKLIF:TRAJ23	CAASGGYNQGKLIF	TRAV14-2	TRAJ23	0.000155193		TCRB	TRBV3:CASSLSNYAEQFF:TRBJ2-1	CASSLSNYAEQFF	TRBV3	TRBJ2-1	0.00015807			TCRA	TRAV3D-3:CAAAATSSGQKLVF:TRAJ16	CAAAATSSGQKLVF	TRAV3D-3	TRAJ16	0.000170758		TCRB	TRBV13-3:CASSAGSGNTLYF:TRBJ1-3	CASSAGSGNTLYF	TRBV13-3	TRBJ1-3	5.69298e-05
TCRA	TRAV7-5:CAVTGGNNKLTF:TRAJ56	CAVTGGNNKLTF	TRAV7-5	TRAJ56	0.000155193		TCRB	TRBV12-1:CASSPGGDSDYTF:TRBJ1-2	CASSPGGDSDYTF	TRBV12-1	TRBJ1-2	0.00015807			TCRA	TRAV7-2:CAAPSSGSWQLIF:TRAJ22	CAAPSSGSWQLIF	TRAV7-2	TRAJ22	0.000170758		TCRB	TRBV13-1:CASSGLGGQNTLYF:TRBJ2-4	CASSGLGGQNTLYF	TRBV13-1	TRBJ2-4	5.69298e-05
TCRA	TRAV10D:CAASQGGRALIF:TRAJ15	CAASQGGRALIF	TRAV10D	TRAJ15	0.000155193		TCRB	TRBV17:CASSSRQGNYAEQFF:TRBJ2-1	CASSSRQGNYAEQFF	TRBV17	TRBJ2-1	0.00015807			TCRA	TRAV7-5:CAVSPNNAGAKLTF:TRAJ39	CAVSPNNAGAKLTF	TRAV7-5	TRAJ39	0.000170758		TCRB	TRBV13-1:CASSDSGGAYEQYF:TRBJ2-7	CASSDSGGAYEQYF	TRBV13-1	TRBJ2-7	5.69298e-05
TCRA	TRAV16:CAMREGGASSSFSKLVF:TRAJ50	CAMREGGASSSFSKLVF	TRAV16	TRAJ50	0.000155193		TCRB	TRBV13-3:CASSTWGNYAEQFF:TRBJ2-1	CASSTWGNYAEQFF	TRBV13-3	TRBJ2-1	0.00015807			TCRA	TRAV8D-2:CATVLASSSFSKLVF:TRAJ50	CATVLASSSFSKLVF	TRAV8D-2	TRAJ50	0.000170758		TCRB	TRBV13-3:CASSEGQNAEQFF:TRBJ2-1	CASSEGQNAEQFF	TRBV13-3	TRBJ2-1	5.69298e-05
TCRA	TRAV14-1:CAASDTEGADRLTF:TRAJ45	CAASDTEGADRLTF	TRAV14-1	TRAJ45	0.000154568		TCRB	TRBV1:CTCSADTGVRAETLYF:TRBJ2-3	CTCSADTGVRAETLYF	TRBV1	TRBJ2-3	0.00015807			TCRA	TRAV13D-4,TRAV13N-4:CAMGAEAQGLTF:TRAJ26	CAMGAEAQGLTF	TRAV13D-4,TRAV13N-4	TRAJ26	0.000170758		TCRB	TRBV13-1:CASSEDSAETLYF:TRBJ2-3	CASSEDSAETLYF	TRBV13-1	TRBJ2-3	5.69298e-05
TCRA	TRAV7-5:CAGTGGYKVVF:TRAJ12	CAGTGGYKVVF	TRAV7-5	TRAJ12	0.000154568		TCRB	TRBV31:CAWRRQGAQNSDYTF:TRBJ1-2	CAWRRQGAQNSDYTF	TRBV31	TRBJ1-2	0.00015807			TCRA	TRAV9D-3:CALSDYTEGADRLTF:TRAJ45	CALSDYTEGADRLTF	TRAV9D-3	TRAJ45	0.000170758		TCRB	TRBV13-1:CASSDGTEVFF:TRBJ1-1	CASSDGTEVFF	TRBV13-1	TRBJ1-1	5.69298e-05
TCRA	TRAV7D-3:CAPDTNAYKVIF:TRAJ30	CAPDTNAYKVIF	TRAV7D-3	TRAJ30	0.000153317		TCRB	TRBV20:CGARDGGTGNERLFF:TRBJ1-4	CGARDGGTGNERLFF	TRBV20	TRBJ1-4	0.00015807			TCRA	TRAV16:CAMREDSNNRLTL:TRAJ7	CAMREDSNNRLTL	TRAV16	TRAJ7	0.000170758		TCRB	TRBV13-3:CASSPDSANTEVFF:TRBJ1-1	CASSPDSANTEVFF	TRBV13-3	TRBJ1-1	5.69298e-05
TCRA	TRAV5-1:CSAPNYNQGKLIF:TRAJ23	CSAPNYNQGKLIF	TRAV5-1	TRAJ23	0.000149512		TCRB	TRBV20:CGARERGAETLYF:TRBJ2-3	CGARERGAETLYF	TRBV20	TRBJ2-3	0.00015807			TCRA	TRAV16:CAMREDGGSNAKLTF:TRAJ42	CAMREDGGSNAKLTF	TRAV16	TRAJ42	0.000170758		TCRB	TRBV13-1:CASSDLGSQNTLYF:TRBJ2-4	CASSDLGSQNTLYF	TRBV13-1	TRBJ2-4	5.69298e-05
TCRA	TRAV7-5:CAVGAGNTGKLIF:TRAJ37	CAVGAGNTGKLIF	TRAV7-5	TRAJ37	0.000149512		TCRB	TRBV13-2:CASGDLGGYEQYF:TRBJ2-7	CASGDLGGYEQYF	TRBV13-2	TRBJ2-7	0.000158053			TCRA	TRAV6D-6:CALGEAGGSNAKLTF:TRAJ42	CALGEAGGSNAKLTF	TRAV6D-6	TRAJ42	0.000170758		TCRB	TRBV13-3:CASSEGDNYAEQFF:TRBJ2-1	CASSEGDNYAEQFF	TRBV13-3	TRBJ2-1	5.69298e-05
TCRA	TRAV7N-4:CAVSESTGGNYKPTF:TRAJ6	CAVSESTGGNYKPTF	TRAV7N-4	TRAJ6	0.000149512		TCRB	TRBV4:CASSPGLGAEQYF:TRBJ2-7	CASSPGLGAEQYF	TRBV4	TRBJ2-7	0.000158037			TCRA	TRAV7-5:CAVSSYNTNTGKLTF:TRAJ27	CAVSSYNTNTGKLTF	TRAV7-5	TRAJ27	0.000170758		TCRB	TRBV13-1:CASSDWGGADTQYF:TRBJ2-5	CASSDWGGADTQYF	TRBV13-1	TRBJ2-5	5.69298e-05
TCRA	TRAV12N-3:CALSHNTNTGKLTF:TRAJ27	CALSHNTNTGKLTF	TRAV12N-3	TRAJ27	0.000149512		TCRB	TRBV4:CASSYTRADTQYF:TRBJ2-5	CASSYTRADTQYF	TRBV4	TRBJ2-5	0.000155443			TCRA	TRAV12N-3:CALSGSNNRIFF:TRAJ31	CALSGSNNRIFF	TRAV12N-3	TRAJ31	0.000170758		TCRB	TRBV13-2:CASGDAAEQFF:TRBJ2-1	CASGDAAEQFF	TRBV13-2	TRBJ2-1	5.69278e-05
TCRA	TRAV6-5:CALSGWQLIF:TRAJ22	CALSGWQLIF	TRAV6-5	TRAJ22	0.000149512		TCRB	TRBV13-1:CASSDVGGGAETLYF:TRBJ2-3	CASSDVGGGAETLYF	TRBV13-1	TRBJ2-3	0.000155443			TCRA	TRAV6D-6:CALGLASSSFSKLVF:TRAJ50	CALGLASSSFSKLVF	TRAV6D-6	TRAJ50	0.000170758		TCRB	TRBV13-1:CASSDQGNTEVFF:TRBJ1-1	CASSDQGNTEVFF	TRBV13-1	TRBJ1-1	5.69278e-05
TCRA	TRAV6D-6:CALGGYQNFYF:TRAJ49	CALGGYQNFYF	TRAV6D-6	TRAJ49	0.000149512		TCRB	TRBV4:CASSGDKINYAEQFF:TRBJ2-1	CASSGDKINYAEQFF	TRBV4	TRBJ2-1	0.000155427			TCRA	TRAV13N-1:CAMERNSGTYQRF:TRAJ13	CAMERNSGTYQRF	TRAV13N-1	TRAJ13	0.000170024		TCRB	TRBV13-1:CASSEDSYEQYF:TRBJ2-7	CASSEDSYEQYF	TRBV13-1	TRBJ2-7	5.69278e-05
TCRA	TRAV9N-2:CVLSASNNNNAPRF:TRAJ43	CVLSASNNNNAPRF	TRAV9N-2	TRAJ43	0.000149512		TCRB	TRBV13-3:CASSVGHQAPLF:TRBJ1-5	CASSVGHQAPLF	TRBV13-3	TRBJ1-5	0.000155427			TCRA	TRAV10:CAASRNYAQGLTF:TRAJ26	CAASRNYAQGLTF	TRAV10	TRAJ26	0.000170024		TCRB	TRBV29:CASSFGDEQYF:TRBJ2-7	CASSFGDEQYF	TRBV29	TRBJ2-7	5.69278e-05
TCRA	TRAV7-5:CAVSMRTNKVVF:TRAJ34	CAVSMRTNKVVF	TRAV7-5	TRAJ34	0.000149512		TCRB	TRBV19:CASSTRPEVFF:TRBJ1-1	CASSTRPEVFF	TRBV19	TRBJ1-1	0.000155427			TCRA	TRAV16N:CAMRETTSSGQKLVF:TRAJ16	CAMRETTSSGQKLVF	TRAV16N	TRAJ16	0.000170024		TCRB	TRBV14:CASSFSYEQYF:TRBJ2-7	CASSFSYEQYF	TRBV14	TRBJ2-7	5.69278e-05
TCRA	TRAV14-1:CAARDMGYKLTF:TRAJ9	CAARDMGYKLTF	TRAV14-1	TRAJ9	0.000149512		TCRB	TRBV17:CASSRGRANTEVFF:TRBJ1-1	CASSRGRANTEVFF	TRBV17	TRBJ1-1	0.000155411			TCRA	TRAV16:CAMRDTGYQNFYF:TRAJ49	CAMRDTGYQNFYF	TRAV16	TRAJ49	0.000170024		TCRB	TRBV12-1,TRBV12-2:CASSLDSYEQYF:TRBJ2-7	CASSLDSYEQYF	TRBV12-1,TRBV12-2	TRBJ2-7	5.69278e-05
TCRA	TRAV12D-2:CALSPNQGGSAKLIF:TRAJ57	CALSPNQGGSAKLIF	TRAV12D-2	TRAJ57	0.000149512		TCRB	TRBV19:CASSTTSAETLYF:TRBJ2-3	CASSTTSAETLYF	TRBV19	TRBJ2-3	0.000155346			TCRA	TRAV13N-4:CAMEQEDSNYQLIW:TRAJ33	CAMEQEDSNYQLIW	TRAV13N-4	TRAJ33	0.000170024		TCRB	TRBV29:CASSLGGGEQYF:TRBJ2-7	CASSLGGGEQYF	TRBV29	TRBJ2-7	5.69278e-05
TCRA	TRAV16N:CAMREGDTNAYKVIF:TRAJ30	CAMREGDTNAYKVIF	TRAV16N	TRAJ30	0.000148887		TCRB	TRBV13-1:CASSDAGQGNERLFF:TRBJ1-4	CASSDAGQGNERLFF	TRBV13-1	TRBJ1-4	0.000155054			TCRA	TRAV13N-1:CAMAPGTGSNRLTF:TRAJ28	CAMAPGTGSNRLTF	TRAV13N-1	TRAJ28	0.000170024		TCRB	TRBV29:CASSLRGNEQYF:TRBJ2-7	CASSLRGNEQYF	TRBV29	TRBJ2-7	5.69278e-05
TCRA	TRAV7-4:CAASENNYAQGLTF:TRAJ26	CAASENNYAQGLTF	TRAV7-4	TRAJ26	0.000148887		TCRB	TRBV12-2:CASSLREVFF:TRBJ1-1	CASSLREVFF	TRBV12-2	TRBJ1-1	0.000152817			TCRA	TRAV12D-2:CAPTTASLGKLQF:TRAJ24	CAPTTASLGKLQF	TRAV12D-2	TRAJ24	0.000170024		TCRB	TRBV29:CASSPGQNTEVFF:TRBJ1-1	CASSPGQNTEVFF	TRBV29	TRBJ1-1	5.69278e-05
TCRA	TRAV12D-1:CALGFMNTEGADRLTF:TRAJ45	CALGFMNTEGADRLTF	TRAV12D-1	TRAJ45	0.000148317		TCRB	TRBV13-3:CASCTDNYAEQFF:TRBJ2-1	CASCTDNYAEQFF	TRBV13-3	TRBJ2-1	0.000152801			TCRA	TRAV6D-6:CALGTGNYKYVF:TRAJ40	CALGTGNYKYVF	TRAV6D-6	TRAJ40	0.000170024		TCRB	TRBV29:CASSSGSQNTLYF:TRBJ2-4	CASSSGSQNTLYF	TRBV29	TRBJ2-4	5.69278e-05
TCRA	TRAV7-1:CAVSDYGSSGNKLIF:TRAJ32	CAVSDYGSSGNKLIF	TRAV7-1	TRAJ32	0.000148262		TCRB	TRBV13-2:CASGDVVETLYF:TRBJ2-3	CASGDVVETLYF	TRBV13-2	TRBJ2-3	0.000152801			TCRA	TRAV6D-6:CALGAMSNYNVLYF:TRAJ21	CALGAMSNYNVLYF	TRAV6D-6	TRAJ21	0.000170024		TCRB	TRBV29:CASSSGTGYEQYF:TRBJ2-7	CASSSGTGYEQYF	TRBV29	TRBJ2-7	5.69278e-05
TCRA	TRAV16:CAMREGEGGRALIF:TRAJ15	CAMREGEGGRALIF	TRAV16	TRAJ15	0.000148262		TCRB	TRBV13-2:CASGDWGGDAEQFF:TRBJ2-1	CASGDWGGDAEQFF	TRBV13-2	TRBJ2-1	0.000152801			TCRA	TRAV4N-3:CAAERTGGYKVVF:TRAJ12	CAAERTGGYKVVF	TRAV4N-3	TRAJ12	0.000170024		TCRB	TRBV13-1:CASSEKNTEVFF:TRBJ1-1	CASSEKNTEVFF	TRBV13-1	TRBJ1-1	5.69278e-05
TCRA	TRAV19:CAAATGGNNKLTF:TRAJ56	CAAATGGNNKLTF	TRAV19	TRAJ56	0.000148262		TCRB	TRBV21:CASIRTGENTEVFF:TRBJ1-1	CASIRTGENTEVFF	TRBV21	TRBJ1-1	0.000152801			TCRA	TRAV9D-3:CAVSANGNEKITF:TRAJ48	CAVSANGNEKITF	TRAV9D-3	TRAJ48	0.000170024		TCRB	TRBV13-3:CASSGGDEQYF:TRBJ2-7	CASSGGDEQYF	TRBV13-3	TRBJ2-7	5.69278e-05
TCRA	TRAV6-4:CALGTGGYKVVF:TRAJ12	CALGTGGYKVVF	TRAV6-4	TRAJ12	0.000148262		TCRB	TRBV13-3:CASKGLGYEQYF:TRBJ2-7	CASKGLGYEQYF	TRBV13-3	TRBJ2-7	0.000152801			TCRA	TRAV9D-3:CAVSADTGNYKYVF:TRAJ40	CAVSADTGNYKYVF	TRAV9D-3	TRAJ40	0.000170024		TCRB	TRBV13-3:CASSDAGVQDTQYF:TRBJ2-5	CASSDAGVQDTQYF	TRBV13-3	TRBJ2-5	5.69278e-05
TCRA	TRAV12-3:CALSDRGNKLIF:TRAJ32	CALSDRGNKLIF	TRAV12-3	TRAJ32	0.000143886		TCRB	TRBV13-1:CASSDAKGEVFF:TRBJ1-1	CASSDAKGEVFF	TRBV13-1	TRBJ1-1	0.000152801			TCRA	TRAV1:CAVRHNTNTGKLTF:TRAJ27	CAVRHNTNTGKLTF	TRAV1	TRAJ27	0.000170024		TCRB	TRBV13-1:CASSDGTYEQYF:TRBJ2-7	CASSDGTYEQYF	TRBV13-1	TRBJ2-7	5.69278e-05
TCRA	TRAV19:CAAGASGGSNYKLTF:TRAJ53	CAAGASGGSNYKLTF	TRAV19	TRAJ53	0.000143832		TCRB	TRBV13-3:CASSDLGNTGQLYF:TRBJ2-2	CASSDLGNTGQLYF	TRBV13-3	TRBJ2-2	0.000152801			TCRA	TRAV13N-3:CAMERGTGGLSGKLTF:TRAJ2	CAMERGTGGLSGKLTF	TRAV13N-3	TRAJ2	0.000170024		TCRB	TRBV13-3:CASSDGYAEQFF:TRBJ2-1	CASSDGYAEQFF	TRBV13-3	TRBJ2-1	5.69278e-05
TCRA	TRAV19:CAAGEENYAQGLTF:TRAJ26	CAAGEENYAQGLTF	TRAV19	TRAJ26	0.000143832		TCRB	TRBV12-2:CASSLAGAEQFF:TRBJ2-1	CASSLAGAEQFF	TRBV12-2	TRBJ2-1	0.000152801			TCRA	TRAV7N-5:CAVNQGGSAKLIF:TRAJ57	CAVNQGGSAKLIF	TRAV7N-5	TRAJ57	0.000170024		TCRB	TRBV13-3:CASSDLGSSAETLYF:TRBJ2-3	CASSDLGSSAETLYF	TRBV13-3	TRBJ2-3	5.69278e-05
TCRA	TRAV5-1:CSASITASLGKLQF:TRAJ24	CSASITASLGKLQF	TRAV5-1	TRAJ24	0.000143832		TCRB	TRBV29:CASSLGGGAYEQYF:TRBJ2-7	CASSLGGGAYEQYF	TRBV29	TRBJ2-7	0.000152801			TCRA	TRAV9N-2:CVLSADSNNRIFF:TRAJ31	CVLSADSNNRIFF	TRAV9N-2	TRAJ31	0.000170024		TCRB	TRBV13-1:CASSDMGYEQYF:TRBJ2-7	CASSDMGYEQYF	TRBV13-1	TRBJ2-7	5.69278e-05
TCRA	TRAV5-1:CSASDNYAQGLTF:TRAJ26	CSASDNYAQGLTF	TRAV5-1	TRAJ26	0.000143832		TCRB	TRBV16:CASSLPGTGGDEQYF:TRBJ2-7	CASSLPGTGGDEQYF	TRBV16	TRBJ2-7	0.000152801			TCRA	TRAV16N:CAMREAGGYKVVF:TRAJ12	CAMREAGGYKVVF	TRAV16N	TRAJ12	0.000170024		TCRB	TRBV13-1:CASSDRGSSYEQYF:TRBJ2-7	CASSDRGSSYEQYF	TRBV13-1	TRBJ2-7	5.69278e-05
TCRA	TRAV21/DV12:CILRVDTGNYKYVF:TRAJ40	CILRVDTGNYKYVF	TRAV21/DV12	TRAJ40	0.000143832		TCRB	TRBV29:CASSSGTGRNERLFF:TRBJ1-4	CASSSGTGRNERLFF	TRBV29	TRBJ1-4	0.000152801			TCRA	TRAV16N:CAMRGTGGYKVVF:TRAJ12	CAMRGTGGYKVVF	TRAV16N	TRAJ12	0.000170024		TCRB	TRBV29:CASSFRNTEVFF:TRBJ1-1	CASSFRNTEVFF	TRBV29	TRBJ1-1	5.69258e-05
TCRA	TRAV17:CALGGPGANTGKLTF:TRAJ52	CALGGPGANTGKLTF	TRAV17	TRAJ52	0.000143832		TCRB	TRBV5:CASSPDWGFYEQYF:TRBJ2-7	CASSPDWGFYEQYF	TRBV5	TRBJ2-7	0.000152801			TCRA	TRAV7-5:CAVNYGSSGNKLIF:TRAJ32	CAVNYGSSGNKLIF	TRAV7-5	TRAJ32	0.000170024		TCRB	TRBV12-1:CASSPGQYEQYF:TRBJ2-7	CASSPGQYEQYF	TRBV12-1	TRBJ2-7	5.69238e-05
TCRA	TRAV7-3:CAGEHTGKLTF:TRAJ27	CAGEHTGKLTF	TRAV7-3	TRAJ27	0.000143832		TCRB	TRBV29:CASSSDWGGYAEQFF:TRBJ2-1	CASSSDWGGYAEQFF	TRBV29	TRBJ2-1	0.000152801			TCRA	TRAV3D-3:CAVSEDMGYKLTF:TRAJ9	CAVSEDMGYKLTF	TRAV3D-3	TRAJ9	0.000170024		TCRB	TRBV13-1,TRBV13-3:CASSDTNTEVFF:TRBJ1-1	CASSDTNTEVFF	TRBV13-1,TRBV13-3	TRBJ1-1	5.69197e-05
TCRA	TRAV7N-5:CAVSIDSNNRLTL:TRAJ7	CAVSIDSNNRLTL	TRAV7N-5	TRAJ7	0.000143832		TCRB	TRBV19:CASSPPRGQDTQYF:TRBJ2-5	CASSPPRGQDTQYF	TRBV19	TRBJ2-5	0.000152801			TCRA	TRAV12N-3:CALSDRDNYAQGLTF:TRAJ26	CALSDRDNYAQGLTF	TRAV12N-3	TRAJ26	0.000169289		TCRB	TRBV19:CASSPGTENTLYF:TRBJ2-4	CASSPGTENTLYF	TRBV19	TRBJ2-4	5.35902e-05
TCRA	TRAV8D-1:CAGTQVVGQLTF:TRAJ5	CAGTQVVGQLTF	TRAV8D-1	TRAJ5	0.000143832		TCRB	TRBV12-1:CASSPRQNTLYF:TRBJ2-4	CASSPRQNTLYF	TRBV12-1	TRBJ2-4	0.000152801			TCRA	TRAV13N-1:CAMERAGNTGKLIF:TRAJ37	CAMERAGNTGKLIF	TRAV13N-1	TRAJ37	0.000169289		TCRB	TRBV15:CASSSYEQYF:TRBJ2-7	CASSSYEQYF	TRBV15	TRBJ2-7	5.35882e-05
TCRA	TRAV13D-1:CALRANAYKVIF:TRAJ30	CALRANAYKVIF	TRAV13D-1	TRAJ30	0.000143832		TCRB	TRBV4:CASSSTGSYNSPLYF:TRBJ1-6	CASSSTGSYNSPLYF	TRBV4	TRBJ1-6	0.000152801			TCRA	TRAV6N-6:CALSAGGSNAKLTF:TRAJ42	CALSAGGSNAKLTF	TRAV6N-6	TRAJ42	0.000169289		TCRB	TRBV17:CASSSAETLYF:TRBJ2-3	CASSSAETLYF	TRBV17	TRBJ2-3	5.35882e-05
TCRA	TRAV8D-2:CATDPSGNYKYVF:TRAJ40	CATDPSGNYKYVF	TRAV8D-2	TRAJ40	0.000143832		TCRB	TRBV29:CASSSGAEEQYF:TRBJ2-7	CASSSGAEEQYF	TRBV29	TRBJ2-7	0.000152801			TCRA	TRAV6D-6:CALVSSGSWQLIF:TRAJ22	CALVSSGSWQLIF	TRAV6D-6	TRAJ22	0.000169289		TCRB	TRBV13-3:CASSRDSYEQYF:TRBJ2-7	CASSRDSYEQYF	TRBV13-3	TRBJ2-7	5.35882e-05
TCRA	TRAV4D-3:CARTNTGKLTF:TRAJ27	CARTNTGKLTF	TRAV4D-3	TRAJ27	0.000143832		TCRB	TRBV29:CASTQNYAEQFF:TRBJ2-1	CASTQNYAEQFF	TRBV29	TRBJ2-1	0.000152801			TCRA	TRAV13D-4,TRAV13N-4:CASNYNQGKLIF:TRAJ23	CASNYNQGKLIF	TRAV13D-4,TRAV13N-4	TRAJ23	0.000169289		TCRB	TRBV19:CASSPDSAETLYF:TRBJ2-3	CASSPDSAETLYF	TRBV19	TRBJ2-3	5.35882e-05
TCRA	TRAV16N:CAMREGFGNAPRF:TRAJ43	CAMREGFGNAPRF	TRAV16N	TRAJ43	0.000143832		TCRB	TRBV13-3:CASWLGGAETLYF:TRBJ2-3	CASWLGGAETLYF	TRBV13-3	TRBJ2-3	0.000152801			TCRA	TRAV8D-2:CATNNNNAPRF:TRAJ43	CATNNNNAPRF	TRAV8D-2	TRAJ43	0.000169289		TCRB	TRBV4:CASSGAEQFF:TRBJ2-1	CASSGAEQFF	TRBV4	TRBJ2-1	5.35861e-05
TCRA	TRAV13D-3:CAMERRNYAQGLTF:TRAJ26	CAMERRNYAQGLTF	TRAV13D-3	TRAJ26	0.000143832		TCRB	TRBV31:CAWSWQNEQYF:TRBJ2-7	CAWSWQNEQYF	TRBV31	TRBJ2-7	0.000152801			TCRA	TRAV7-5:CAVSNYNVLYF:TRAJ21	CAVSNYNVLYF	TRAV7-5	TRAJ21	0.000169289		TCRB	TRBV4:CASSRDSANTEVFF:TRBJ1-1	CASSRDSANTEVFF	TRBV4	TRBJ1-1	5.35841e-05
TCRA	TRAV12N-3:CALRWSGTYQRF:TRAJ13	CALRWSGTYQRF	TRAV12N-3	TRAJ13	0.000143832		TCRB	TRBV13-1:CASSDFANTEVFF:TRBJ1-1	CASSDFANTEVFF	TRBV13-1	TRBJ1-1	0.000152785			TCRA	TRAV7-5:CAVSNTNKVVF:TRAJ34	CAVSNTNKVVF	TRAV7-5	TRAJ34	0.000169289		TCRB	TRBV13-3:CASSDGGSYEQYF:TRBJ2-7	CASSDGGSYEQYF	TRBV13-3	TRBJ2-7	5.35841e-05
TCRA	TRAV6-7/DV9:CALSVTGANTGKLTF:TRAJ52	CALSVTGANTGKLTF	TRAV6-7/DV9	TRAJ52	0.000143832		TCRB	TRBV13-1:CASSETNTEVFF:TRBJ1-1	CASSETNTEVFF	TRBV13-1	TRBJ1-1	0.000150191			TCRA	TRAV6-6,TRAV6D-6:CALGDRDYNQGKLIF:TRAJ23	CALGDRDYNQGKLIF	TRAV6-6,TRAV6D-6	TRAJ23	0.000168554		TCRB	TRBV13-3:CASSDSSAETLYF:TRBJ2-3	CASSDSSAETLYF	TRBV13-3	TRBJ2-3	5.35841e-05
TCRA	TRAV6D-6:CALGESTNAYKVIF:TRAJ30	CALGESTNAYKVIF	TRAV6D-6	TRAJ30	0.000143832		TCRB	TRBV13-3:CASSDSTEVFF:TRBJ1-1	CASSDSTEVFF	TRBV13-3	TRBJ1-1	0.000150191			TCRA	TRAV6D-6:CASNSGGSNYKLTF:TRAJ53	CASNSGGSNYKLTF	TRAV6D-6	TRAJ53	0.000168554		TCRB	TRBV13-1:CASSLDNYEQYF:TRBJ2-7	CASSLDNYEQYF	TRBV13-1	TRBJ2-7	5.35841e-05
TCRA	TRAV6D-6:CALGDEANTGANTGKLTF:TRAJ52	CALGDEANTGANTGKLTF	TRAV6D-6	TRAJ52	0.000143832		TCRB	TRBV29:CASSPYGGSNTGQLYF:TRBJ2-2	CASSPYGGSNTGQLYF	TRBV29	TRBJ2-2	0.000150158			TCRA	TRAV5D-4:CAAIASSSFSKLVF:TRAJ50	CAAIASSSFSKLVF	TRAV5D-4	TRAJ50	0.000168554		TCRB	TRBV13-1:CASSDDRVEQYF:TRBJ2-7	CASSDDRVEQYF	TRBV13-1	TRBJ2-7	5.35841e-05
TCRA	TRAV9N-3:CAVTGGNNKLTF:TRAJ56	CAVTGGNNKLTF	TRAV9N-3	TRAJ56	0.000143832		TCRB	TRBV13-3:CASSDPGGANERLFF:TRBJ1-4	CASSDPGGANERLFF	TRBV13-3	TRBJ1-4	0.000150158			TCRA	TRAV13D-1:CALDTEGADRLTF:TRAJ45	CALDTEGADRLTF	TRAV13D-1	TRAJ45	0.000168554		TCRB	TRBV13-3:CASSSGYEQYF:TRBJ2-7	CASSSGYEQYF	TRBV13-3	TRBJ2-7	5.35841e-05
TCRA	TRAV12D-2:CALSHNNRIFF:TRAJ31	CALSHNNRIFF	TRAV12D-2	TRAJ31	0.000143832		TCRB	TRBV13-3:CASSAHNSGNTLYF:TRBJ1-3	CASSAHNSGNTLYF	TRBV13-3	TRBJ1-3	0.000150158			TCRA	TRAV8D-2:CATASSGSWQLIF:TRAJ22	CATASSGSWQLIF	TRAV8D-2	TRAJ22	0.000168554		TCRB	TRBV14:CASSWDRGAEQFF:TRBJ2-1	CASSWDRGAEQFF	TRBV14	TRBJ2-1	5.35841e-05
TCRA	TRAV12D-2:CALSDYGGNNKLTF:TRAJ56	CALSDYGGNNKLTF	TRAV12D-2	TRAJ56	0.000143832		TCRB	TRBV5:CASSQNRGVFF:TRBJ1-1	CASSQNRGVFF	TRBV5	TRBJ1-1	0.000150158			TCRA	TRAV10D:CAASRDSGTYQRF:TRAJ13	CAASRDSGTYQRF	TRAV10D	TRAJ13	0.000168554		TCRB	TRBV13-3:CASSPGGQNTLYF:TRBJ2-4	CASSPGGQNTLYF	TRBV13-3	TRBJ2-4	5.35841e-05
TCRA	TRAV8N-2:CATENYAQGLTF:TRAJ26	CATENYAQGLTF	TRAV8N-2	TRAJ26	0.000143832		TCRB	TRBV17:CASSRGQYEQYF:TRBJ2-7	CASSRGQYEQYF	TRBV17	TRBJ2-7	0.000150158			TCRA	TRAV12N-3:CAHDSGYNKLTF:TRAJ11	CAHDSGYNKLTF	TRAV12N-3	TRAJ11	0.000168554		TCRB	TRBV14:CASSLGNTEVFF:TRBJ1-1	CASSLGNTEVFF	TRBV14	TRBJ1-1	5.35841e-05
TCRA	TRAV12N-3:CALYSAGNKLTF:TRAJ17	CALYSAGNKLTF	TRAV12N-3	TRAJ17	0.000143832		TCRB	TRBV29:CASSFNERLFF:TRBJ1-4	CASSFNERLFF	TRBV29	TRBJ1-4	0.000150142			TCRA	TRAV13N-3:CAMERGNNRIFF:TRAJ31	CAMERGNNRIFF	TRAV13N-3	TRAJ31	0.000168554		TCRB	TRBV14:CASSLGYEQYF:TRBJ2-7	CASSLGYEQYF	TRBV14	TRBJ2-7	5.35821e-05
TCRA	TRAV7-5:CAVSTPNSAGNKLTF:TRAJ17	CAVSTPNSAGNKLTF	TRAV7-5	TRAJ17	0.000143832		TCRB	TRBV15:CASRLGYEQYF:TRBJ2-7	CASRLGYEQYF	TRBV15	TRBJ2-7	0.000150142			TCRA	TRAV13N-1:CAMEPGQGGRALIF:TRAJ15	CAMEPGQGGRALIF	TRAV13N-1	TRAJ15	0.000168554		TCRB	TRBV15:CASSRDWGYEQYF:TRBJ2-7	CASSRDWGYEQYF	TRBV15	TRBJ2-7	5.35821e-05
TCRA	TRAV14D-1:CAASDTGNYKYVF:TRAJ40	CAASDTGNYKYVF	TRAV14D-1	TRAJ40	0.000143832		TCRB	TRBV16:CASSPDWGASAETLYF:TRBJ2-3	CASSPDWGASAETLYF	TRBV16	TRBJ2-3	0.00014758			TCRA	TRAV13N-1:CAFYQGGRALIF:TRAJ15	CAFYQGGRALIF	TRAV13N-1	TRAJ15	0.00016782		TCRB	TRBV15:CASSLKNTEVFF:TRBJ1-1	CASSLKNTEVFF	TRBV15	TRBJ1-1	5.35821e-05
TCRA	TRAV3D-3:CAVRPATSSGQKLVF:TRAJ16	CAVRPATSSGQKLVF	TRAV3D-3	TRAJ16	0.000143832		TCRB	TRBV13-3:CASDWGGGQNTLYF:TRBJ2-4	CASDWGGGQNTLYF	TRBV13-3	TRBJ2-4	0.000147532			TCRA	TRAV13D-1:CALDTNTGKLTF:TRAJ27	CALDTNTGKLTF	TRAV13D-1	TRAJ27	0.00016782		TCRB	TRBV29:CASSLSTGGYAEQFF:TRBJ2-1	CASSLSTGGYAEQFF	TRBV29	TRBJ2-1	5.35821e-05
TCRA	TRAV7-2:CAAGKDSNYQLIW:TRAJ33	CAAGKDSNYQLIW	TRAV7-2	TRAJ33	0.000143832		TCRB	TRBV13-2:CASGDGGVDTQYF:TRBJ2-5	CASGDGGVDTQYF	TRBV13-2	TRBJ2-5	0.000147532			TCRA	TRAV12D-2:CALRMSNYNVLYF:TRAJ21	CALRMSNYNVLYF	TRAV12D-2	TRAJ21	0.00016782		TCRB	TRBV29:CASSPGTNYAEQFF:TRBJ2-1	CASSPGTNYAEQFF	TRBV29	TRBJ2-1	5.35821e-05
TCRA	TRAV16:CAMREGLSNYNVLYF:TRAJ21	CAMREGLSNYNVLYF	TRAV16	TRAJ21	0.000143832		TCRB	TRBV13-2:CASGDKGAPPLYF:TRBJ1-6	CASGDKGAPPLYF	TRBV13-2	TRBJ1-6	0.000147532			TCRA	TRAV16N:CAMREDTEGADRLTF:TRAJ45	CAMREDTEGADRLTF	TRAV16N	TRAJ45	0.000167085		TCRB	TRBV12-1:CASSLRDNYAEQFF:TRBJ2-1	CASSLRDNYAEQFF	TRBV12-1	TRBJ2-1	5.35821e-05
TCRA	TRAV16:CAMRATGSGGKLTL:TRAJ44	CAMRATGSGGKLTL	TRAV16	TRAJ44	0.000143832		TCRB	TRBV13-2:CASGDRDRGNSDYTF:TRBJ1-2	CASGDRDRGNSDYTF	TRBV13-2	TRBJ1-2	0.000147532			TCRA	TRAV12D-2:CALSDDTNAYKVIF:TRAJ30	CALSDDTNAYKVIF	TRAV12D-2	TRAJ30	0.000167085		TCRB	TRBV14:CASSFWGNYAEQFF:TRBJ2-1	CASSFWGNYAEQFF	TRBV14	TRBJ2-1	5.35821e-05
TCRA	TRAV6D-7:CALGYGGNEKITF:TRAJ48	CALGYGGNEKITF	TRAV6D-7	TRAJ48	0.000143832		TCRB	TRBV13-2:CASGGRDWSNQDTQYF:TRBJ2-5	CASGGRDWSNQDTQYF	TRBV13-2	TRBJ2-5	0.000147532			TCRA	TRAV12D-2:CASSGGNYKPTF:TRAJ6	CASSGGNYKPTF	TRAV12D-2	TRAJ6	0.000163412		TCRB	TRBV13-3:CASSDSGAYAEQFF:TRBJ2-1	CASSDSGAYAEQFF	TRBV13-3	TRBJ2-1	5.35821e-05
TCRA	TRAV6D-7:CALGERSNNRIFF:TRAJ31	CALGERSNNRIFF	TRAV6D-7	TRAJ31	0.000143832		TCRB	TRBV13-1:CASRQGADAEQFF:TRBJ2-1	CASRQGADAEQFF	TRBV13-1	TRBJ2-1	0.000147532			TCRA	TRAV21/DV12:CILRNMATGGNNKLTF:TRAJ56	CILRNMATGGNNKLTF	TRAV21/DV12	TRAJ56	0.000163364		TCRB	TRBV29:CASSLDTQDTQYF:TRBJ2-5	CASSLDTQDTQYF	TRBV29	TRBJ2-5	5.35821e-05
TCRA	TRAV15-2/DV6-2,TRAV15D-2/DV6D-2:CALSELGNAGAKLTF:TRAJ39	CALSELGNAGAKLTF	TRAV15-2/DV6-2,TRAV15D-2/DV6D-2	TRAJ39	0.000143832		TCRB	TRBV12-1:CASSLEALGGRLQDTQYF:TRBJ2-5	CASSLEALGGRLQDTQYF	TRBV12-1	TRBJ2-5	0.000147532			TCRA	TRAV13-2:CAIDRNMGYKLTF:TRAJ9	CAIDRNMGYKLTF	TRAV13-2	TRAJ9	0.000162629		TCRB	TRBV12-1:CASSPGDSYEQYF:TRBJ2-7	CASSPGDSYEQYF	TRBV12-1	TRBJ2-7	5.35821e-05
TCRA	TRAV14-2:CAASESNYAQGLTF:TRAJ26	CAASESNYAQGLTF	TRAV14-2	TRAJ26	0.000143832		TCRB	TRBV15:CASSLGGDNYAEQFF:TRBJ2-1	CASSLGGDNYAEQFF	TRBV15	TRBJ2-1	0.000147532			TCRA	TRAV13N-1:CAMDPNYAQGLTF:TRAJ26	CAMDPNYAQGLTF	TRAV13N-1	TRAJ26	0.000162629		TCRB	TRBV15:CASSFDWGDEQYF:TRBJ2-7	CASSFDWGDEQYF	TRBV15	TRBJ2-7	5.35821e-05
TCRA	TRAV7-2:CAAISGGSNAKLTF:TRAJ42	CAAISGGSNAKLTF	TRAV7-2	TRAJ42	0.000143832		TCRB	TRBV15:CASSLRGGSETLYF:TRBJ2-3	CASSLRGGSETLYF	TRBV15	TRBJ2-3	0.000147532			TCRA	TRAV16N:CAMREGTSGGNYKPTF:TRAJ6	CAMREGTSGGNYKPTF	TRAV16N	TRAJ6	0.000162629		TCRB	TRBV13-3:CASSGQAGNTLYF:TRBJ1-3	CASSGQAGNTLYF	TRBV13-3	TRBJ1-3	5.35821e-05
TCRA	TRAV13-2:CAIEGNMGYKLTF:TRAJ9	CAIEGNMGYKLTF	TRAV13-2	TRAJ9	0.000143261		TCRB	TRBV29:CASSLSSTGWDTQYF:TRBJ2-5	CASSLSSTGWDTQYF	TRBV29	TRBJ2-5	0.000147532			TCRA	TRAV6D-6:CALGYQGGRALIF:TRAJ15	CALGYQGGRALIF	TRAV6D-6	TRAJ15	0.000162629		TCRB	TRBV13-3:CASSDSGVYEQYF:TRBJ2-7	CASSDSGVYEQYF	TRBV13-3	TRBJ2-7	5.35821e-05
TCRA	TRAV3-1:CAVSAAGGNNKLTF:TRAJ56	CAVSAAGGNNKLTF	TRAV3-1	TRAJ56	0.000143207		TCRB	TRBV19:CASSPGANTEVFF:TRBJ1-1	CASSPGANTEVFF	TRBV19	TRBJ1-1	0.000147532			TCRA	TRAV13D-1:CALGDTNAYKVIF:TRAJ30	CALGDTNAYKVIF	TRAV13D-1	TRAJ30	0.000162629		TCRB	TRBV13-3:CASSDVQDTQYF:TRBJ2-5	CASSDVQDTQYF	TRBV13-3	TRBJ2-5	5.35821e-05
TCRA	TRAV7-3:CAVNSAGNKLTF:TRAJ17	CAVNSAGNKLTF	TRAV7-3	TRAJ17	0.000143207		TCRB	TRBV13-1:CASSPGGEQYF:TRBJ2-7	CASSPGGEQYF	TRBV13-1	TRBJ2-7	0.000147532			TCRA	TRAV4D-4:CAAEAASSSFSKLVF:TRAJ50	CAAEAASSSFSKLVF	TRAV4D-4	TRAJ50	0.000162629		TCRB	TRBV13-1:CASSHRVAEQFF:TRBJ2-1	CASSHRVAEQFF	TRBV13-1	TRBJ2-1	5.35821e-05
TCRA	TRAV13-2:CAISSNTNKVVF:TRAJ34	CAISSNTNKVVF	TRAV13-2	TRAJ34	0.000143207		TCRB	TRBV29:CASSPGTGAETLYF:TRBJ2-3	CASSPGTGAETLYF	TRBV29	TRBJ2-3	0.000147532			TCRA	TRAV16:CAMREGLSNYNVLYF:TRAJ21	CAMREGLSNYNVLYF	TRAV16	TRAJ21	0.000162629		TCRB	TRBV13-1:CASRDRGDEQYF:TRBJ2-7	CASRDRGDEQYF	TRBV13-1	TRBJ2-7	5.35821e-05
TCRA	TRAV9N-2:CVLSSNNNNAPRF:TRAJ43	CVLSSNNNNAPRF	TRAV9N-2	TRAJ43	0.000143207		TCRB	TRBV16:CASSPNSPLYF:TRBJ1-6	CASSPNSPLYF	TRBV16	TRBJ1-6	0.000147532			TCRA	TRAV13D-1:CAFIASSSFSKLVF:TRAJ50	CAFIASSSFSKLVF	TRAV13D-1	TRAJ50	0.000162629		TCRB	TRBV29:CASSWGYEQYF:TRBJ2-7	CASSWGYEQYF	TRBV29	TRBJ2-7	5.35821e-05
TCRA	TRAV13D-1:CALDPSSGSWQLIF:TRAJ22	CALDPSSGSWQLIF	TRAV13D-1	TRAJ22	0.000142636		TCRB	TRBV12-2:CASSVDWEGRAETLYF:TRBJ2-3	CASSVDWEGRAETLYF	TRBV12-2	TRBJ2-3	0.000147532			TCRA	TRAV12D-2:CALSEDTNAYKVIF:TRAJ30	CALSEDTNAYKVIF	TRAV12D-2	TRAJ30	0.000162629		TCRB	TRBV29:CASSWDTEVFF:TRBJ1-1	CASSWDTEVFF	TRBV29	TRBJ1-1	5.35821e-05
TCRA	TRAV12D-2:CALRHVGDNSKLIW:TRAJ38	CALRHVGDNSKLIW	TRAV12D-2	TRAJ38	0.000142636		TCRB	TRBV17:CASSRTGNQDTQYF:TRBJ2-5	CASSRTGNQDTQYF	TRBV17	TRBJ2-5	0.000147532			TCRA	TRAV9N-2:CVLSGNYAQGLTF:TRAJ26	CVLSGNYAQGLTF	TRAV9N-2	TRAJ26	0.000162629		TCRB	TRBV29:CASSHYAEQFF:TRBJ2-1	CASSHYAEQFF	TRBV29	TRBJ2-1	5.35821e-05
TCRA	TRAV12D-2:CALSANSGTYQRF:TRAJ13	CALSANSGTYQRF	TRAV12D-2	TRAJ13	0.000142636		TCRB	TRBV4:CASSSRENYAEQFF:TRBJ2-1	CASSSRENYAEQFF	TRBV4	TRBJ2-1	0.000147532			TCRA	TRAV12D-2:CASYQGGRALIF:TRAJ15	CASYQGGRALIF	TRAV12D-2	TRAJ15	0.000162629		TCRB	TRBV13-3:CASRDTYEQYF:TRBJ2-7	CASRDTYEQYF	TRBV13-3	TRBJ2-7	5.35821e-05
TCRA	TRAV6D-6:CALGDQGTGSKLSF:TRAJ58	CALGDQGTGSKLSF	TRAV6D-6	TRAJ58	0.000142582		TCRB	TRBV19:CASTGTTNSDYTF:TRBJ1-2	CASTGTTNSDYTF	TRBV19	TRBJ1-2	0.000147532			TCRA	TRAV10:CAASIEGADRLTF:TRAJ45	CAASIEGADRLTF	TRAV10	TRAJ45	0.000162629		TCRB	TRBV29:CASSFIEQYF:TRBJ2-7	CASSFIEQYF	TRBV29	TRBJ2-7	5.35821e-05
TCRA	TRAV9-1:CAVSANSNNRIFF:TRAJ31	CAVSANSNNRIFF	TRAV9-1	TRAJ31	0.000142582		TCRB	TRBV20:CGAREPGGQNTLYF:TRBJ2-4	CGAREPGGQNTLYF	TRBV20	TRBJ2-4	0.000147532			TCRA	TRAV14D-1:CAASAANTGKLTF:TRAJ27	CAASAANTGKLTF	TRAV14D-1	TRAJ27	0.000162629		TCRB	TRBV13-1:CASSGTGNYAEQFF:TRBJ2-1	CASSGTGNYAEQFF	TRBV13-1	TRBJ2-1	5.35821e-05
TCRA	TRAV13N-1:CAMEDYNQGKLIF:TRAJ23	CAMEDYNQGKLIF	TRAV13N-1	TRAJ23	0.000142582		TCRB	TRBV5:CASSQAPTGNERLFF:TRBJ1-4	CASSQAPTGNERLFF	TRBV5	TRBJ1-4	0.000147516			TCRA	TRAV14D-1:CAASAGTGYQNFYF:TRAJ49	CAASAGTGYQNFYF	TRAV14D-1	TRAJ49	0.000162629		TCRB	TRBV13-1:CASSDGQYNSPLYF:TRBJ1-6	CASSDGQYNSPLYF	TRBV13-1	TRBJ1-6	5.35821e-05
TCRA	TRAV8D-2:CATDSGSWQLIF:TRAJ22	CATDSGSWQLIF	TRAV8D-2	TRAJ22	0.000142582		TCRB	TRBV13-2:CASGDATGNERLFF:TRBJ1-4	CASGDATGNERLFF	TRBV13-2	TRBJ1-4	0.000147516			TCRA	TRAV7-5:CAVRGNAGAKLTF:TRAJ39	CAVRGNAGAKLTF	TRAV7-5	TRAJ39	0.000162629		TCRB	TRBV13-3:CASSDRQTNTEVFF:TRBJ1-1	CASSDRQTNTEVFF	TRBV13-3	TRBJ1-1	5.35821e-05
TCRA	TRAV7-3:CAVNSGSWQLIF:TRAJ22	CAVNSGSWQLIF	TRAV7-3	TRAJ22	0.000142582		TCRB	TRBV19:CASSILGRTGQLYF:TRBJ2-2	CASSILGRTGQLYF	TRBV19	TRBJ2-2	0.000147516			TCRA	TRAV16N:CAMREDSSGSWQLIF:TRAJ22	CAMREDSSGSWQLIF	TRAV16N	TRAJ22	0.000162629		TCRB	TRBV29:CASSLSNAEQFF:TRBJ2-1	CASSLSNAEQFF	TRBV29	TRBJ2-1	5.35821e-05
TCRA	TRAV14-1:CAGMSNYNVLYF:TRAJ21	CAGMSNYNVLYF	TRAV14-1	TRAJ21	0.000141957		TCRB	TRBV15:CASSSDKYEQYF:TRBJ2-7	CASSSDKYEQYF	TRBV15	TRBJ2-7	0.000147516			TCRA	TRAV16:CAMREGSGGSNYKLTF:TRAJ53	CAMREGSGGSNYKLTF	TRAV16	TRAJ53	0.000162629		TCRB	TRBV5:CASSQDWGASAETLYF:TRBJ2-3	CASSQDWGASAETLYF	TRBV5	TRBJ2-3	5.35821e-05
TCRA	TRAV13D-1:CALEDNYAQGLTF:TRAJ26	CALEDNYAQGLTF	TRAV13D-1	TRAJ26	0.000141331		TCRB	TRBV29:CASSPGQQNTLYF:TRBJ2-4	CASSPGQQNTLYF	TRBV29	TRBJ2-4	0.000147483			TCRA	TRAV6D-6:CALDYGSSGNKLIF:TRAJ32	CALDYGSSGNKLIF	TRAV6D-6	TRAJ32	0.000162629		TCRB	TRBV29:CASSLGTTSAETLYF:TRBJ2-3	CASSLGTTSAETLYF	TRBV29	TRBJ2-3	5.35821e-05
TCRA	TRAV16N:CAIDYNQGKLIF:TRAJ23	CAIDYNQGKLIF	TRAV16N	TRAJ23	0.000141331		TCRB	TRBV19:CASLGIYAEQFF:TRBJ2-1	CASLGIYAEQFF	TRBV19	TRBJ2-1	0.000147483			TCRA	TRAV6D-6:CALGDPSSNTNKVVF:TRAJ34	CALGDPSSNTNKVVF	TRAV6D-6	TRAJ34	0.000162629		TCRB	TRBV29:CASSSGLGDQDTQYF:TRBJ2-5	CASSSGLGDQDTQYF	TRBV29	TRBJ2-5	5.35821e-05
TCRA	TRAV12D-2:CASYGSSGNKLIF:TRAJ32	CASYGSSGNKLIF	TRAV12D-2	TRAJ32	0.000139456		TCRB	TRBV3:CASRDRNYAEQFF:TRBJ2-1	CASRDRNYAEQFF	TRBV3	TRBJ2-1	0.000144889			TCRA	TRAV6D-6:CALGDLTNTGKLTF:TRAJ27	CALGDLTNTGKLTF	TRAV6D-6	TRAJ27	0.000162629		TCRB	TRBV29:CASSTGTGGSDYTF:TRBJ1-2	CASSTGTGGSDYTF	TRBV29	TRBJ1-2	5.35821e-05
TCRA	TRAV12D-2:CALSDHNSNNRIFF:TRAJ31	CALSDHNSNNRIFF	TRAV12D-2	TRAJ31	0.000138206		TCRB	TRBV14:CASRGARGDTQYF:TRBJ2-5	CASRGARGDTQYF	TRBV14	TRBJ2-5	0.000144889			TCRA	TRAV6D-6:CALGDAPGSWQLIF:TRAJ22	CALGDAPGSWQLIF	TRAV6D-6	TRAJ22	0.000162629		TCRB	TRBV13-1:CASSDAGIYAEQFF:TRBJ2-1	CASSDAGIYAEQFF	TRBV13-1	TRBJ2-1	5.35821e-05
TCRA	TRAV6D-6:CALGARGSALGRLHF:TRAJ18	CALGARGSALGRLHF	TRAV6D-6	TRAJ18	0.000137526		TCRB	TRBV13-3:CASSDAGGGTEVFF:TRBJ1-1	CASSDAGGGTEVFF	TRBV13-3	TRBJ1-1	0.000144889			TCRA	TRAV6D-6:CALGDSGSWQLIF:TRAJ22	CALGDSGSWQLIF	TRAV6D-6	TRAJ22	0.000162629		TCRB	TRBV13-1:CASSDTYNSPLYF:TRBJ1-6	CASSDTYNSPLYF	TRBV13-1	TRBJ1-6	5.35821e-05
TCRA	TRAV9D-3:CAVSATGNTGKLIF:TRAJ37	CAVSATGNTGKLIF	TRAV9D-3	TRAJ37	0.000137526		TCRB	TRBV13-1:CASSERGRYAEQFF:TRBJ2-1	CASSERGRYAEQFF	TRBV13-1	TRBJ2-1	0.000144889			TCRA	TRAV9N-3:CAVSMIGGNYKPTF:TRAJ6	CAVSMIGGNYKPTF	TRAV9N-3	TRAJ6	0.000162629		TCRB	TRBV13-2:CASGDNYEQYF:TRBJ2-7	CASGDNYEQYF	TRBV13-2	TRBJ2-7	5.35821e-05
TCRA	TRAV6D-6:CALGEGDTNAYKVIF:TRAJ30	CALGEGDTNAYKVIF	TRAV6D-6	TRAJ30	0.000137526		TCRB	TRBV29:CASSLTNYAEQFF:TRBJ2-1	CASSLTNYAEQFF	TRBV29	TRBJ2-1	0.000144889			TCRA	TRAV9N-3:CAVSMGNNRIFF:TRAJ31	CAVSMGNNRIFF	TRAV9N-3	TRAJ31	0.000162629		TCRB	TRBV13-1:CASSEGTASAETLYF:TRBJ2-3	CASSEGTASAETLYF	TRBV13-1	TRBJ2-3	5.35821e-05
TCRA	TRAV19:CAALNTGNYKYVF:TRAJ40	CAALNTGNYKYVF	TRAV19	TRAJ40	0.000137526		TCRB	TRBV15:CASSLGGGDTQYF:TRBJ2-5	CASSLGGGDTQYF	TRBV15	TRBJ2-5	0.000144889			TCRA	TRAV12D-2:CALSLATGGNNKLTF:TRAJ56	CALSLATGGNNKLTF	TRAV12D-2	TRAJ56	0.000162629		TCRB	TRBV13-1:CASSDWGGNTEVFF:TRBJ1-1	CASSDWGGNTEVFF	TRBV13-1	TRBJ1-1	5.35821e-05
TCRA	TRAV14-2:CAATDNYAQGLTF:TRAJ26	CAATDNYAQGLTF	TRAV14-2	TRAJ26	0.000137526		TCRB	TRBV16:CASSTGDDTQYF:TRBJ2-5	CASSTGDDTQYF	TRBV16	TRBJ2-5	0.000144889			TCRA	TRAV7-5:CAVSRTGNTGKLIF:TRAJ37	CAVSRTGNTGKLIF	TRAV7-5	TRAJ37	0.000162629		TCRB	TRBV29:CASSLDNERLFF:TRBJ1-4	CASSLDNERLFF	TRBV29	TRBJ1-4	5.35821e-05
TCRA	TRAV9N-3:CAKSNYNVLYF:TRAJ21	CAKSNYNVLYF	TRAV9N-3	TRAJ21	0.000137526		TCRB	TRBV12-1:CASSRDWGGAEQFF:TRBJ2-1	CASSRDWGGAEQFF	TRBV12-1	TRBJ2-1	0.000144873			TCRA	TRAV6D-6:CALGNTNTGKLTF:TRAJ27	CALGNTNTGKLTF	TRAV6D-6	TRAJ27	0.000162629		TCRB	TRBV15:CASSLGTGGYAEQFF:TRBJ2-1	CASSLGTGGYAEQFF	TRBV15	TRBJ2-1	5.35821e-05
TCRA	TRAV13N-1:CARNQGGSAKLIF:TRAJ57	CARNQGGSAKLIF	TRAV13N-1	TRAJ57	0.000137526		TCRB	TRBV13-2:CASGDHRGRAEQFF:TRBJ2-1	CASGDHRGRAEQFF	TRBV13-2	TRBJ2-1	0.000142263			TCRA	TRAV6D-6,TRAV6D-7:CALGATGNTGKLIF:TRAJ37	CALGATGNTGKLIF	TRAV6D-6,TRAV6D-7	TRAJ37	0.000162629		TCRB	TRBV13-3:CASSDDRGDTQYF:TRBJ2-5	CASSDDRGDTQYF	TRBV13-3	TRBJ2-5	5.35821e-05
TCRA	TRAV16N:CAMMNYGSSGNKLIF:TRAJ32	CAMMNYGSSGNKLIF	TRAV16N	TRAJ32	0.000137526		TCRB	TRBV17:CASRTGGDQDTQYF:TRBJ2-5	CASRTGGDQDTQYF	TRBV17	TRBJ2-5	0.000142263			TCRA	TRAV6D-6:CALGDSAGNKLTF:TRAJ17	CALGDSAGNKLTF	TRAV6D-6	TRAJ17	0.000162629		TCRB	TRBV12-1:CASSLGTGGYEQYF:TRBJ2-7	CASSLGTGGYEQYF	TRBV12-1	TRBJ2-7	5.35821e-05
TCRA	TRAV6-7/DV9:CALSVDTGYQNFYF:TRAJ49	CALSVDTGYQNFYF	TRAV6-7/DV9	TRAJ49	0.000137526		TCRB	TRBV13-1:CASSDAGEDTQYF:TRBJ2-5	CASSDAGEDTQYF	TRBV13-1	TRBJ2-5	0.000142263			TCRA	TRAV6D-6,TRAV6-6:CALGYNAGAKLTF:TRAJ39	CALGYNAGAKLTF	TRAV6D-6,TRAV6-6	TRAJ39	0.000162629		TCRB	TRBV12-1,TRBV12-2:CASSLTGNYAEQFF:TRBJ2-1	CASSLTGNYAEQFF	TRBV12-1,TRBV12-2	TRBJ2-1	5.35801e-05
TCRA	TRAV6D-6:CALGGNNTNTGKLTF:TRAJ27	CALGGNNTNTGKLTF	TRAV6D-6	TRAJ27	0.000137526		TCRB	TRBV13-1:CASSDPAGRHTEVFF:TRBJ1-1	CASSDPAGRHTEVFF	TRBV13-1	TRBJ1-1	0.000142263			TCRA	TRAV8D-2,TRAV8N-2:CATDRNNYAQGLTF:TRAJ26	CATDRNNYAQGLTF	TRAV8D-2,TRAV8N-2	TRAJ26	0.000162629		TCRB	TRBV19:CASAVLTGAETLYF:TRBJ2-3	CASAVLTGAETLYF	TRBV19	TRBJ2-3	5.35801e-05
TCRA	TRAV9N-3:CAVSMASGGNYKPTF:TRAJ6	CAVSMASGGNYKPTF	TRAV9N-3	TRAJ6	0.000137526		TCRB	TRBV13-1:CASSDQGANTEVFF:TRBJ1-1	CASSDQGANTEVFF	TRBV13-1	TRBJ1-1	0.000142263			TCRA	TRAV6-3:CAMRPNTNKVVF:TRAJ34	CAMRPNTNKVVF	TRAV6-3	TRAJ34	0.000162629		TCRB	TRBV13-2:CASGDAGQSNSDYTF:TRBJ1-2	CASGDAGQSNSDYTF	TRBV13-2	TRBJ1-2	5.35801e-05
TCRA	TRAV9-1:CAVSARGSGSWQLIF:TRAJ22	CAVSARGSGSWQLIF	TRAV9-1	TRAJ22	0.000137526		TCRB	TRBV13-3:CASSEQNNSPLYF:TRBJ1-6	CASSEQNNSPLYF	TRBV13-3	TRBJ1-6	0.000142263			TCRA	TRAV16,TRAV16N:CAMREGGNNNAPRF:TRAJ43	CAMREGGNNNAPRF	TRAV16,TRAV16N	TRAJ43	0.000162629		TCRB	TRBV13-2:CASGDDWGGAEQFF:TRBJ2-1	CASGDDWGGAEQFF	TRBV13-2	TRBJ2-1	5.35801e-05
TCRA	TRAV13N-1:CAIMQQGTGSKLSF:TRAJ58	CAIMQQGTGSKLSF	TRAV13N-1	TRAJ58	0.000137526		TCRB	TRBV15:CASSFHWDYEQYF:TRBJ2-7	CASSFHWDYEQYF	TRBV15	TRBJ2-7	0.000142263			TCRA	TRAV16:CAMRNSGGSNAKLTF:TRAJ42	CAMRNSGGSNAKLTF	TRAV16	TRAJ42	0.000162629		TCRB	TRBV13-2:CASGNQAPLF:TRBJ1-5	CASGNQAPLF	TRBV13-2	TRBJ1-5	5.35801e-05
TCRA	TRAV3D-3:CAVSENSAGNKLTF:TRAJ17	CAVSENSAGNKLTF	TRAV3D-3	TRAJ17	0.000137526		TCRB	TRBV29:CASSGLGDYAEQFF:TRBJ2-1	CASSGLGDYAEQFF	TRBV29	TRBJ2-1	0.000142263			TCRA	TRAV12D-2:CALSANQGGSAKLIF:TRAJ57	CALSANQGGSAKLIF	TRAV12D-2	TRAJ57	0.000161895		TCRB	TRBV29:CASGQNTLYF:TRBJ2-4	CASGQNTLYF	TRBV29	TRBJ2-4	5.35801e-05
TCRA	TRAV3D-3:CAVSEDYSNNRLTL:TRAJ7	CAVSEDYSNNRLTL	TRAV3D-3	TRAJ7	0.000137526		TCRB	TRBV19:CASSINTEVFF:TRBJ1-1	CASSINTEVFF	TRBV19	TRBJ1-1	0.000142263			TCRA	TRAV6D-6:CALGEGGSALGRLHF:TRAJ18	CALGEGGSALGRLHF	TRAV6D-6	TRAJ18	0.000161895		TCRB	TRBV15:CASRGQSAETLYF:TRBJ2-3	CASRGQSAETLYF	TRBV15	TRBJ2-3	5.35801e-05
TCRA	TRAV9D-3:CALMTNSAGNKLTF:TRAJ17	CALMTNSAGNKLTF	TRAV9D-3	TRAJ17	0.000137526		TCRB	TRBV12-1:CASSLGQGYEQYF:TRBJ2-7	CASSLGQGYEQYF	TRBV12-1	TRBJ2-7	0.000142263			TCRA	TRAV6-5:CALSVASSGSWQLIF:TRAJ22	CALSVASSGSWQLIF	TRAV6-5	TRAJ22	0.000161895		TCRB	TRBV29:CASRPGQSAETLYF:TRBJ2-3	CASRPGQSAETLYF	TRBV29	TRBJ2-3	5.35801e-05
TCRA	TRAV14D-1:CAASYGNEKITF:TRAJ48	CAASYGNEKITF	TRAV14D-1	TRAJ48	0.000137526		TCRB	TRBV29:CASSLLDISYEQYF:TRBJ2-7	CASSLLDISYEQYF	TRBV29	TRBJ2-7	0.000142263			TCRA	TRAV16:CAMREAGTGGYKVVF:TRAJ12	CAMREAGTGGYKVVF	TRAV16	TRAJ12	0.000161895		TCRB	TRBV4:CASSANWGVNQDTQYF:TRBJ2-5	CASSANWGVNQDTQYF	TRBV4	TRBJ2-5	5.35801e-05
TCRA	TRAV16N:CAMRENYGSSGNKLIF:TRAJ32	CAMRENYGSSGNKLIF	TRAV16N	TRAJ32	0.000136901		TCRB	TRBV14:CASSLRAEQFF:TRBJ2-1	CASSLRAEQFF	TRBV14	TRBJ2-1	0.000142263			TCRA	TRAV13D-1:CALERNTGYQNFYF:TRAJ49	CALERNTGYQNFYF	TRAV13D-1	TRAJ49	0.000161895		TCRB	TRBV13-1:CASSDAGGRAETLYF:TRBJ2-3	CASSDAGGRAETLYF	TRBV13-1	TRBJ2-3	5.35801e-05
TCRA	TRAV14-1:CAASDSNMGYKLTF:TRAJ9	CAASDSNMGYKLTF	TRAV14-1	TRAJ9	0.000136901		TCRB	TRBV3:CASSPGTGGTETLYF:TRBJ2-3	CASSPGTGGTETLYF	TRBV3	TRBJ2-3	0.000142263			TCRA	TRAV6D-6:CALGEGSNYNVLYF:TRAJ21	CALGEGSNYNVLYF	TRAV6D-6	TRAJ21	0.000161895		TCRB	TRBV13-3:CASSDAGGSSYEQYF:TRBJ2-7	CASSDAGGSSYEQYF	TRBV13-3	TRBJ2-7	5.35801e-05
TCRA	TRAV8N-2:CATETEGADRLTF:TRAJ45	CATETEGADRLTF	TRAV8N-2	TRAJ45	0.000136901		TCRB	TRBV29:CASSRGAGAETLYF:TRBJ2-3	CASSRGAGAETLYF	TRBV29	TRBJ2-3	0.000142263			TCRA	TRAV13N-4:CAMELDYNQGKLIF:TRAJ23	CAMELDYNQGKLIF	TRAV13N-4	TRAJ23	0.000161895		TCRB	TRBV13-1:CASSDAGGTDYTF:TRBJ1-2	CASSDAGGTDYTF	TRBV13-1	TRBJ1-2	5.35801e-05
TCRA	TRAV7-5:CAVSITGNTGKLIF:TRAJ37	CAVSITGNTGKLIF	TRAV7-5	TRAJ37	0.000136901		TCRB	TRBV31:CAWSPYWGGGQNTLYF:TRBJ2-4	CAWSPYWGGGQNTLYF	TRBV31	TRBJ2-4	0.000142263			TCRA	TRAV6-3:CAMSDPSSGQKLVF:TRAJ16	CAMSDPSSGQKLVF	TRAV6-3	TRAJ16	0.000161895		TCRB	TRBV13-3:CASSDASGDNYAEQFF:TRBJ2-1	CASSDASGDNYAEQFF	TRBV13-3	TRBJ2-1	5.35801e-05
TCRA	TRAV13D-1:CALMNYNQGKLIF:TRAJ23	CALMNYNQGKLIF	TRAV13D-1	TRAJ23	0.000136276		TCRB	TRBV4:CASSSGLGSDYTF:TRBJ1-2	CASSSGLGSDYTF	TRBV4	TRBJ1-2	0.000142263			TCRA	TRAV10:CAASSSSGSWQLIF:TRAJ22	CAASSSSGSWQLIF	TRAV10	TRAJ22	0.000161895		TCRB	TRBV13-1:CASSDLEQYF:TRBJ2-7	CASSDLEQYF	TRBV13-1	TRBJ2-7	5.35801e-05
TCRA	TRAV13N-1:CAMEPNTGYQNFYF:TRAJ49	CAMEPNTGYQNFYF	TRAV13N-1	TRAJ49	0.000135651		TCRB	TRBV29:CASSSGQGVDTLYF:TRBJ2-4	CASSSGQGVDTLYF	TRBV29	TRBJ2-4	0.000142263			TCRA	TRAV13D-1:CALGNYNQGKLIF:TRAJ23	CALGNYNQGKLIF	TRAV13D-1	TRAJ23	0.000161895		TCRB	TRBV13-3:CASSDTGGEVFF:TRBJ1-1	CASSDTGGEVFF	TRBV13-3	TRBJ1-1	5.35801e-05
TCRA	TRAV10N:CAASLASSGSWQLIF:TRAJ22	CAASLASSGSWQLIF	TRAV10N	TRAJ22	0.000135026		TCRB	TRBV29:CASSTGKSAETLYF:TRBJ2-3	CASSTGKSAETLYF	TRBV29	TRBJ2-3	0.000142263			TCRA	TRAV13D-1:CALELNSGTYQRF:TRAJ13	CALELNSGTYQRF	TRAV13D-1	TRAJ13	0.000161895		TCRB	TRBV13-1:CASSDVNWDSAETLYF:TRBJ2-3	CASSDVNWDSAETLYF	TRBV13-1	TRBJ2-3	5.35801e-05
TCRA	TRAV13-2:CAMGGGNYKPTF:TRAJ6	CAMGGGNYKPTF	TRAV13-2	TRAJ6	0.000135026		TCRB	TRBV13-3:CASSVGQTNTEVFF:TRBJ1-1	CASSVGQTNTEVFF	TRBV13-3	TRBJ1-1	0.000142263			TCRA	TRAV6D-6:CALGERSGTYQRF:TRAJ13	CALGERSGTYQRF	TRAV6D-6	TRAJ13	0.000161895		TCRB	TRBV13-1:CASSEDREGERLFF:TRBJ1-4	CASSEDREGERLFF	TRBV13-1	TRBJ1-4	5.35801e-05
TCRA	TRAV3-3:CAVSEGGSNYKLTF:TRAJ53	CAVSEGGSNYKLTF	TRAV3-3	TRAJ53	0.000134401		TCRB	TRBV4:CASSYGTVYEQYF:TRBJ2-7	CASSYGTVYEQYF	TRBV4	TRBJ2-7	0.000142263			TCRA	TRAV12D-2:CALNNYAQGLTF:TRAJ26	CALNNYAQGLTF	TRAV12D-2	TRAJ26	0.000161895		TCRB	TRBV14:CASSFASAETLYF:TRBJ2-3	CASSFASAETLYF	TRBV14	TRBJ2-3	5.35801e-05
TCRA	TRAV14-2:CAAIASSSFSKLVF:TRAJ50	CAAIASSSFSKLVF	TRAV14-2	TRAJ50	0.000131846		TCRB	TRBV5:CASSQSTGGSQNTLYF:TRBJ2-4	CASSQSTGGSQNTLYF	TRBV5	TRBJ2-4	0.000142247			TCRA	TRAV12N-3:CAPNSAGNKLTF:TRAJ17	CAPNSAGNKLTF	TRAV12N-3	TRAJ17	0.000161895		TCRB	TRBV29:CASSFGGDSYEQYF:TRBJ2-7	CASSFGGDSYEQYF	TRBV29	TRBJ2-7	5.35801e-05
TCRA	TRAV5-1:CSASASSGSWQLIF:TRAJ22	CSASASSGSWQLIF	TRAV5-1	TRAJ22	0.000131846		TCRB	TRBV4:CASSSGLGNYAEQFF:TRBJ2-1	CASSSGLGNYAEQFF	TRBV4	TRBJ2-1	0.000142247			TCRA	TRAV8D-2:CATENSNNRIFF:TRAJ31	CATENSNNRIFF	TRAV8D-2	TRAJ31	0.000161895		TCRB	TRBV29:CASSFGGGQDTQYF:TRBJ2-5	CASSFGGGQDTQYF	TRBV29	TRBJ2-5	5.35801e-05
TCRA	TRAV13D-1:CALEQGTGSKLSF:TRAJ58	CALEQGTGSKLSF	TRAV13D-1	TRAJ58	0.000131846		TCRB	TRBV13-3:CASSDAGPYEQYF:TRBJ2-7	CASSDAGPYEQYF	TRBV13-3	TRBJ2-7	0.000142247			TCRA	TRAV7N-5:CAVNNYAQGLTF:TRAJ26	CAVNNYAQGLTF	TRAV7N-5	TRAJ26	0.000161895		TCRB	TRBV29:CASSFGQNNSPLYF:TRBJ1-6	CASSFGQNNSPLYF	TRBV29	TRBJ1-6	5.35801e-05
TCRA	TRAV3-3:CAVSAWNNNAPRF:TRAJ43	CAVSAWNNNAPRF	TRAV3-3	TRAJ43	0.000131846		TCRB	TRBV13-3:CASRDRASQNTLYF:TRBJ2-4	CASRDRASQNTLYF	TRBV13-3	TRBJ2-4	0.00014223			TCRA	TRAV12-1:CALTNYNVLYF:TRAJ21	CALTNYNVLYF	TRAV12-1	TRAJ21	0.000161895		TCRB	TRBV19:CASSFGQSNSDYTF:TRBJ1-2	CASSFGQSNSDYTF	TRBV19	TRBJ1-2	5.35801e-05
TCRA	TRAV21/DV12:CILRPHQGGSAKLIF:TRAJ57	CILRPHQGGSAKLIF	TRAV21/DV12	TRAJ57	0.000131846		TCRB	TRBV19:CASSHWGENEQYF:TRBJ2-7	CASSHWGENEQYF	TRBV19	TRBJ2-7	0.000142165			TCRA	TRAV4D-4:CAADSNNRIFF:TRAJ31	CAADSNNRIFF	TRAV4D-4	TRAJ31	0.000161895		TCRB	TRBV29:CASSFYTEVFF:TRBJ1-1	CASSFYTEVFF	TRBV29	TRBJ1-1	5.35801e-05
TCRA	TRAV7-5:CAPHYNQGKLIF:TRAJ23	CAPHYNQGKLIF	TRAV7-5	TRAJ23	0.000131846		TCRB	TRBV13-2:CASGDWGASSQNTLYF:TRBJ2-4	CASGDWGASSQNTLYF	TRBV13-2	TRBJ2-4	0.00013962			TCRA	TRAV12D-2:CALSDNNAGAKLTF:TRAJ39	CALSDNNAGAKLTF	TRAV12D-2	TRAJ39	0.00016116		TCRB	TRBV13-3:CASSGNNYAEQFF:TRBJ2-1	CASSGNNYAEQFF	TRBV13-3	TRBJ2-1	5.35801e-05
TCRA	TRAV14-3:CAASDNNNAGAKLTF:TRAJ39	CAASDNNNAGAKLTF	TRAV14-3	TRAJ39	0.000131846		TCRB	TRBV29:CASSLSRDNSYEQYF:TRBJ2-7	CASSLSRDNSYEQYF	TRBV29	TRBJ2-7	0.00013962			TCRA	TRAV4D-4:CAAEANSAGNKLTF:TRAJ17	CAAEANSAGNKLTF	TRAV4D-4	TRAJ17	0.00016116		TCRB	TRBV13-1:CASSGNTLYF:TRBJ2-4	CASSGNTLYF	TRBV13-1	TRBJ2-4	5.35801e-05
TCRA	TRAV7-5:CAALYSNNRIFF:TRAJ31	CAALYSNNRIFF	TRAV7-5	TRAJ31	0.000131846		TCRB	TRBV17:CASTTGGHQDTQYF:TRBJ2-5	CASTTGGHQDTQYF	TRBV17	TRBJ2-5	0.00013962			TCRA	TRAV3D-3:CAVSADTNAYKVIF:TRAJ30	CAVSADTNAYKVIF	TRAV3D-3	TRAJ30	0.00016116		TCRB	TRBV12-1:CASSGTGGSAETLYF:TRBJ2-3	CASSGTGGSAETLYF	TRBV12-1	TRBJ2-3	5.35801e-05
TCRA	TRAV7-3:CAVTASLGKLQF:TRAJ24	CAVTASLGKLQF	TRAV7-3	TRAJ24	0.000131846		TCRB	TRBV29:CASSLVQGAGEQYF:TRBJ2-7	CASSLVQGAGEQYF	TRBV29	TRBJ2-7	0.00013962			TCRA	TRAV13D-1:CALETGNTGKLIF:TRAJ37	CALETGNTGKLIF	TRAV13D-1	TRAJ37	0.00016116		TCRB	TRBV19:CASSIARGRAEQFF:TRBJ2-1	CASSIARGRAEQFF	TRBV19	TRBJ2-1	5.35801e-05
TCRA	TRAV12N-3:CARNNAGAKLTF:TRAJ39	CARNNAGAKLTF	TRAV12N-3	TRAJ39	0.000131846		TCRB	TRBV29:CASSLGGAGAEQFF:TRBJ2-1	CASSLGGAGAEQFF	TRBV29	TRBJ2-1	0.00013962			TCRA	TRAV13N-4:CAMGDSNYQLIW:TRAJ33	CAMGDSNYQLIW	TRAV13N-4	TRAJ33	0.00016116		TCRB	TRBV19:CASSIGNYAEQFF:TRBJ2-1	CASSIGNYAEQFF	TRBV19	TRBJ2-1	5.35801e-05
TCRA	TRAV6-7/DV9:CAVGYGNEKITF:TRAJ48	CAVGYGNEKITF	TRAV6-7/DV9	TRAJ48	0.000131846		TCRB	TRBV13-1:CASSDGLGKYF:TRBJ2-7	CASSDGLGKYF	TRBV13-1	TRBJ2-7	0.00013962			TCRA	TRAV4D-4:CAAENTGYQNFYF:TRAJ49	CAAENTGYQNFYF	TRAV4D-4	TRAJ49	0.000160425		TCRB	TRBV19:CASSIGRGDSPLYF:TRBJ1-6	CASSIGRGDSPLYF	TRBV19	TRBJ1-6	5.35801e-05
TCRA	TRAV8D-2:CATDAANAYKVIF:TRAJ30	CATDAANAYKVIF	TRAV8D-2	TRAJ30	0.000131846		TCRB	TRBV13-3:CASSDSGLGTSQNTLYF:TRBJ2-4	CASSDSGLGTSQNTLYF	TRBV13-3	TRBJ2-4	0.000139588			TCRA	TRAV13D-4,TRAV13N-4:CAMRSNYNVLYF:TRAJ21	CAMRSNYNVLYF	TRAV13D-4,TRAV13N-4	TRAJ21	0.000160425		TCRB	TRBV19:CASSIHPEVFF:TRBJ1-1	CASSIHPEVFF	TRBV19	TRBJ1-1	5.35801e-05
TCRA	TRAV8N-2:CATDSSGQKLVF:TRAJ16	CATDSSGQKLVF	TRAV8N-2	TRAJ16	0.000131846		TCRB	TRBV13-3:CASSDAGYEQYF:TRBJ2-7	CASSDAGYEQYF	TRBV13-3	TRBJ2-7	0.000139588			TCRA	TRAV6D-6:CALTGNYKYVF:TRAJ40	CALTGNYKYVF	TRAV6D-6	TRAJ40	0.000160425		TCRB	TRBV19:CASSKGQGANERLFF:TRBJ1-4	CASSKGQGANERLFF	TRBV19	TRBJ1-4	5.35801e-05
TCRA	TRAV16N:CAMREGNNRIFF:TRAJ31	CAMREGNNRIFF	TRAV16N	TRAJ31	0.000131846		TCRB	TRBV19:CASSIWWGATGQLYF:TRBJ2-2	CASSIWWGATGQLYF	TRBV19	TRBJ2-2	0.000136994			TCRA	TRAV12D-2:CASYGSSGNKLIF:TRAJ32	CASYGSSGNKLIF	TRAV12D-2	TRAJ32	0.000160425		TCRB	TRBV15:CASSLAGYAEQFF:TRBJ2-1	CASSLAGYAEQFF	TRBV15	TRBJ2-1	5.35801e-05
TCRA	TRAV16N:CAMREGGGNNNAPRF:TRAJ43	CAMREGGGNNNAPRF	TRAV16N	TRAJ43	0.000131846		TCRB	TRBV12-1:CASSLEGQSTEVFF:TRBJ1-1	CASSLEGQSTEVFF	TRBV12-1	TRBJ1-1	0.000136994			TCRA	TRAV12D-2:CALSESNNRIFF:TRAJ31	CALSESNNRIFF	TRAV12D-2	TRAJ31	0.000160425		TCRB	TRBV15:CASSLGGEQYF:TRBJ2-7	CASSLGGEQYF	TRBV15	TRBJ2-7	5.35801e-05
TCRA	TRAV6-7/DV9:CALSGLEGADRLTF:TRAJ45	CALSGLEGADRLTF	TRAV6-7/DV9	TRAJ45	0.000131846		TCRB	TRBV16:CASSLPGHSNERLFF:TRBJ1-4	CASSLPGHSNERLFF	TRBV16	TRBJ1-4	0.000136994			TCRA	TRAV6-3:CAMRASSGSWQLIF:TRAJ22	CAMRASSGSWQLIF	TRAV6-3	TRAJ22	0.000159691		TCRB	TRBV29:CASSLGGGNTEVFF:TRBJ1-1	CASSLGGGNTEVFF	TRBV29	TRBJ1-1	5.35801e-05
TCRA	TRAV4-2:CAVGNMGYKLTF:TRAJ9	CAVGNMGYKLTF	TRAV4-2	TRAJ9	0.000131846		TCRB	TRBV12-1:CASSPGTGPNERLFF:TRBJ1-4	CASSPGTGPNERLFF	TRBV12-1	TRBJ1-4	0.000136994			TCRA	TRAV12D-2:CALSGNSNNRIFF:TRAJ31	CALSGNSNNRIFF	TRAV12D-2	TRAJ31	0.000159691		TCRB	TRBV12-1:CASSLGGTSAETLYF:TRBJ2-3	CASSLGGTSAETLYF	TRBV12-1	TRBJ2-3	5.35801e-05
TCRA	TRAV1:CASNYAQGLTF:TRAJ26	CASNYAQGLTF	TRAV1	TRAJ26	0.000131846		TCRB	TRBV13-3:CASSPGTYEQYF:TRBJ2-7	CASSPGTYEQYF	TRBV13-3	TRBJ2-7	0.000136994			TCRA	TRAV13D-1:CALGSNYNVLYF:TRAJ21	CALGSNYNVLYF	TRAV13D-1	TRAJ21	0.000159691		TCRB	TRBV12-1:CASSLGQNTEVFF:TRBJ1-1	CASSLGQNTEVFF	TRBV12-1	TRBJ1-1	5.35801e-05
TCRA	TRAV13D-1:CALATSSSFSKLVF:TRAJ50	CALATSSSFSKLVF	TRAV13D-1	TRAJ50	0.000131846		TCRB	TRBV29:CASSWGGAETLYF:TRBJ2-3	CASSWGGAETLYF	TRBV29	TRBJ2-3	0.000136994			TCRA	TRAV12D-2:CASGGSNAKLTF:TRAJ42	CASGGSNAKLTF	TRAV12D-2	TRAJ42	0.000159691		TCRB	TRBV29:CASSLGQSQNTLYF:TRBJ2-4	CASSLGQSQNTLYF	TRBV29	TRBJ2-4	5.35801e-05
TCRA	TRAV13D-1:CALSAGSGGKLTL:TRAJ44	CALSAGSGGKLTL	TRAV13D-1	TRAJ44	0.000131846		TCRB	TRBV31:CAWSLGGNNQAPLF:TRBJ1-5	CAWSLGGNNQAPLF	TRBV31	TRBJ1-5	0.000136994			TCRA	TRAV6D-6:CALGDRYNNNAPRF:TRAJ43	CALGDRYNNNAPRF	TRAV6D-6	TRAJ43	0.000155235		TCRB	TRBV29:CASSLGVNYAEQFF:TRBJ2-1	CASSLGVNYAEQFF	TRBV29	TRBJ2-1	5.35801e-05
TCRA	TRAV13-5:CVLSIDTNKVVF:TRAJ34	CVLSIDTNKVVF	TRAV13-5	TRAJ34	0.000131846		TCRB	TRBV30:CSSRDRGDERLFF:TRBJ1-4	CSSRDRGDERLFF	TRBV30	TRBJ1-4	0.000136994			TCRA	TRAV6N-6:CALSDTNAYKVIF:TRAJ30	CALSDTNAYKVIF	TRAV6N-6	TRAJ30	0.000155235		TCRB	TRBV29:CASSLRGAGNTLYF:TRBJ1-3	CASSLRGAGNTLYF	TRBV29	TRBJ1-3	5.35801e-05
TCRA	TRAV6D-6:CALGGPSSSSFSKLVF:TRAJ50	CALGGPSSSSFSKLVF	TRAV6D-6	TRAJ50	0.000131846		TCRB	TRBV19:CASSVLGDDYAEQFF:TRBJ2-1	CASSVLGDDYAEQFF	TRBV19	TRBJ2-1	0.000136978			TCRA	TRAV7-5:CAVDNYAQGLTF:TRAJ26	CAVDNYAQGLTF	TRAV7-5	TRAJ26	0.000155235		TCRB	TRBV29:CASSLRQANSDYTF:TRBJ1-2	CASSLRQANSDYTF	TRBV29	TRBJ1-2	5.35801e-05
TCRA	TRAV8D-2:CATESGSFNKLTF:TRAJ4	CATESGSFNKLTF	TRAV8D-2	TRAJ4	0.000131846		TCRB	TRBV13-1:CASSGGHQDTQYF:TRBJ2-5	CASSGGHQDTQYF	TRBV13-1	TRBJ2-5	0.000136978			TCRA	TRAV12D-2:CALSEGSNTNKVVF:TRAJ34	CALSEGSNTNKVVF	TRAV12D-2	TRAJ34	0.000155235		TCRB	TRBV29:CASSLRTEVFF:TRBJ1-1	CASSLRTEVFF	TRBV29	TRBJ1-1	5.35801e-05
TCRA	TRAV13-2:CARGAGNKLTF:TRAJ17	CARGAGNKLTF	TRAV13-2	TRAJ17	0.000131846		TCRB	TRBV5:CASSPGQYAEQFF:TRBJ2-1	CASSPGQYAEQFF	TRBV5	TRBJ2-1	0.000136929			TCRA	TRAV10:CAASPNYNVLYF:TRAJ21	CAASPNYNVLYF	TRAV10	TRAJ21	0.000155235		TCRB	TRBV29:CASSLRVEQYF:TRBJ2-7	CASSLRVEQYF	TRBV29	TRBJ2-7	5.35801e-05
TCRA	TRAV3D-3:CAVNPLSGSFNKLTF:TRAJ4	CAVNPLSGSFNKLTF	TRAV3D-3	TRAJ4	0.000131846		TCRB	TRBV29:CASSPGTVQDTQYF:TRBJ2-5	CASSPGTVQDTQYF	TRBV29	TRBJ2-5	0.000134367			TCRA	TRAV6D-6:CALGETGNYKYVF:TRAJ40	CALGETGNYKYVF	TRAV6D-6	TRAJ40	0.000155235		TCRB	TRBV29:CASSLSDTQYF:TRBJ2-5	CASSLSDTQYF	TRBV29	TRBJ2-5	5.35801e-05
TCRA	TRAV3D-3:CAVSATASLGKLQF:TRAJ24	CAVSATASLGKLQF	TRAV3D-3	TRAJ24	0.000131846		TCRB	TRBV13-2:CASGDRDWGEDTQYF:TRBJ2-5	CASGDRDWGEDTQYF	TRBV13-2	TRBJ2-5	0.000134351			TCRA	TRAV9N-3:CAVSMGSAGNKLTF:TRAJ17	CAVSMGSAGNKLTF	TRAV9N-3	TRAJ17	0.000155235		TCRB	TRBV29:CASSLSGVEQYF:TRBJ2-7	CASSLSGVEQYF	TRBV29	TRBJ2-7	5.35801e-05
TCRA	TRAV14-1:CAASNTGKLTF:TRAJ27	CAASNTGKLTF	TRAV14-1	TRAJ27	0.000131846		TCRB	TRBV14:CASSQGQGSAETLYF:TRBJ2-3	CASSQGQGSAETLYF	TRBV14	TRBJ2-3	0.000134351			TCRA	TRAV2:CIVTDRGSALGRLHF:TRAJ18	CIVTDRGSALGRLHF	TRAV2	TRAJ18	0.000155235		TCRB	TRBV29:CASSLSRGNTEVFF:TRBJ1-1	CASSLSRGNTEVFF	TRBV29	TRBJ1-1	5.35801e-05
TCRA	TRAV14-3:CAASHYNQGKLIF:TRAJ23	CAASHYNQGKLIF	TRAV14-3	TRAJ23	0.000131846		TCRB	TRBV15:CASSYRGPTEVFF:TRBJ1-1	CASSYRGPTEVFF	TRBV15	TRBJ1-1	0.000134351			TCRA	TRAV3-1:CAVSERTNYNVLYF:TRAJ21	CAVSERTNYNVLYF	TRAV3-1	TRAJ21	0.000155235		TCRB	TRBV29:CASSLSTSAETLYF:TRBJ2-3	CASSLSTSAETLYF	TRBV29	TRBJ2-3	5.35801e-05
TCRA	TRAV7D-6:CAALSGSFNKLTF:TRAJ4	CAALSGSFNKLTF	TRAV7D-6	TRAJ4	0.000131846		TCRB	TRBV13-2:CASGDYRANERLFF:TRBJ1-4	CASGDYRANERLFF	TRBV13-2	TRBJ1-4	0.000134319			TCRA	TRAV3-1:CAVGSFNKLTF:TRAJ4	CAVGSFNKLTF	TRAV3-1	TRAJ4	0.000155235		TCRB	TRBV19:CASSMPWGYNYAEQFF:TRBJ2-1	CASSMPWGYNYAEQFF	TRBV19	TRBJ2-1	5.35801e-05
TCRA	TRAV7-4:CAASDPSSGGNYKPTF:TRAJ6	CAASDPSSGGNYKPTF	TRAV7-4	TRAJ6	0.000131846		TCRB	TRBV13-3:CASSGTISNERLFF:TRBJ1-4	CASSGTISNERLFF	TRBV13-3	TRBJ1-4	0.000134319			TCRA	TRAV6N-6:CAQLYSNNRLTL:TRAJ7	CAQLYSNNRLTL	TRAV6N-6	TRAJ7	0.000155235		TCRB	TRBV29:CASSPDWGGYEQYF:TRBJ2-7	CASSPDWGGYEQYF	TRBV29	TRBJ2-7	5.35801e-05
TCRA	TRAV7-5:CAVSMWGNNRIFF:TRAJ31	CAVSMWGNNRIFF	TRAV7-5	TRAJ31	0.000131846		TCRB	TRBV13-1:CASSERYEQYF:TRBJ2-7	CASSERYEQYF	TRBV13-1	TRBJ2-7	0.000134319			TCRA	TRAV6N-6:CALKMTNSAGNKLTF:TRAJ17	CALKMTNSAGNKLTF	TRAV6N-6	TRAJ17	0.000155235		TCRB	TRBV29:CASSPGDSDYTF:TRBJ1-2	CASSPGDSDYTF	TRBV29	TRBJ1-2	5.35801e-05
TCRA	TRAV6-3:CAMRDLDTNAYKVIF:TRAJ30	CAMRDLDTNAYKVIF	TRAV6-3	TRAJ30	0.000131846		TCRB	TRBV12-1:CASSLRDSNYAEQFF:TRBJ2-1	CASSLRDSNYAEQFF	TRBV12-1	TRBJ2-1	0.000134303			TCRA	TRAV6N-6:CALSDYGSSGNKLIF:TRAJ32	CALSDYGSSGNKLIF	TRAV6N-6	TRAJ32	0.000155235		TCRB	TRBV29:CASSPGHNTEVFF:TRBJ1-1	CASSPGHNTEVFF	TRBV29	TRBJ1-1	5.35801e-05
TCRA	TRAV6-3:CAMIHVNTGNYKYVF:TRAJ40	CAMIHVNTGNYKYVF	TRAV6-3	TRAJ40	0.000131846		TCRB	TRBV12-2:CASSLGDRDTQYF:TRBJ2-5	CASSLGDRDTQYF	TRBV12-2	TRBJ2-5	0.000131741			TCRA	TRAV6N-6:CALCNYNVLYF:TRAJ21	CALCNYNVLYF	TRAV6N-6	TRAJ21	0.000155235		TCRB	TRBV29:CASSPGLSNERLFF:TRBJ1-4	CASSPGLSNERLFF	TRBV29	TRBJ1-4	5.35801e-05
TCRA	TRAV6D-7:CALGQSSNMGYKLTF:TRAJ9	CALGQSSNMGYKLTF	TRAV6D-7	TRAJ9	0.000131846		TCRB	TRBV13-2:CASGARDSAETLYF:TRBJ2-3	CASGARDSAETLYF	TRBV13-2	TRBJ2-3	0.000131725			TCRA	TRAV10:CAARWGNYNQGKLIF:TRAJ23	CAARWGNYNQGKLIF	TRAV10	TRAJ23	0.000155235		TCRB	TRBV12-1:CASSPGNSDYTF:TRBJ1-2	CASSPGNSDYTF	TRBV12-1	TRBJ1-2	5.35801e-05
TCRA	TRAV16N:CAMREGGSNNRIFF:TRAJ31	CAMREGGSNNRIFF	TRAV16N	TRAJ31	0.000131846		TCRB	TRBV13-2:CASGERLGGFDAEQFF:TRBJ2-1	CASGERLGGFDAEQFF	TRBV13-2	TRBJ2-1	0.000131725			TCRA	TRAV10:CAASINSGGSNYKLTF:TRAJ53	CAASINSGGSNYKLTF	TRAV10	TRAJ53	0.000155235		TCRB	TRBV29:CASSPGQANTEVFF:TRBJ1-1	CASSPGQANTEVFF	TRBV29	TRBJ1-1	5.35801e-05
TCRA	TRAV13D-1:CALKDYGSSGNKLIF:TRAJ32	CALKDYGSSGNKLIF	TRAV13D-1	TRAJ32	0.000131846		TCRB	TRBV13-1:CASGGGPQDTQYF:TRBJ2-5	CASGGGPQDTQYF	TRBV13-1	TRBJ2-5	0.000131725			TCRA	TRAV10:CAASMVSSSFSKLVF:TRAJ50	CAASMVSSSFSKLVF	TRAV10	TRAJ50	0.000155235		TCRB	TRBV29:CASSPGTNQDTQYF:TRBJ2-5	CASSPGTNQDTQYF	TRBV29	TRBJ2-5	5.35801e-05
TCRA	TRAV6-2:CVLGSSNTNKVVF:TRAJ34	CVLGSSNTNKVVF	TRAV6-2	TRAJ34	0.000131846		TCRB	TRBV13-2:CASGPLGRQNTLYF:TRBJ2-4	CASGPLGRQNTLYF	TRBV13-2	TRBJ2-4	0.000131725			TCRA	TRAV10:CAASLDSNYQLIW:TRAJ33	CAASLDSNYQLIW	TRAV10	TRAJ33	0.000155235		TCRB	TRBV29:CASSPKQFF:TRBJ2-1	CASSPKQFF	TRBV29	TRBJ2-1	5.35801e-05
TCRA	TRAV7-5:CAEHSNYQLIW:TRAJ33	CAEHSNYQLIW	TRAV7-5	TRAJ33	0.000131221		TCRB	TRBV29:CASNGNQDTQYF:TRBJ2-5	CASNGNQDTQYF	TRBV29	TRBJ2-5	0.000131725			TCRA	TRAV7-2:CAASEGSNYNVLYF:TRAJ21	CAASEGSNYNVLYF	TRAV7-2	TRAJ21	0.000155235		TCRB	TRBV29:CASSPWGYNSPLYF:TRBJ1-6	CASSPWGYNSPLYF	TRBV29	TRBJ1-6	5.35801e-05
TCRA	TRAV10:CAASMTNTNKVVF:TRAJ34	CAASMTNTNKVVF	TRAV10	TRAJ34	0.000131221		TCRB	TRBV15:CASRRDSSGNTLYF:TRBJ1-3	CASRRDSSGNTLYF	TRBV15	TRBJ1-3	0.000131725			TCRA	TRAV14-3:CAASADTGGNNKLTF:TRAJ56	CAASADTGGNNKLTF	TRAV14-3	TRAJ56	0.000155235		TCRB	TRBV19:CASSQAEQFF:TRBJ2-1	CASSQAEQFF	TRBV19	TRBJ2-1	5.35801e-05
TCRA	TRAV7N-5:CAVSRTGGYKVVF:TRAJ12	CAVSRTGGYKVVF	TRAV7N-5	TRAJ12	0.000131221		TCRB	TRBV14:CASSAGNYNSPLYF:TRBJ1-6	CASSAGNYNSPLYF	TRBV14	TRBJ1-6	0.000131725			TCRA	TRAV7-5:CAVNGGSSGNKLIF:TRAJ32	CAVNGGSSGNKLIF	TRAV7-5	TRAJ32	0.000155235		TCRB	TRBV5:CASSQEGNERLFF:TRBJ1-4	CASSQEGNERLFF	TRBV5	TRBJ1-4	5.35801e-05
TCRA	TRAV7-5:CAVRLNTGNYKYVF:TRAJ40	CAVRLNTGNYKYVF	TRAV7-5	TRAJ40	0.000131221		TCRB	TRBV13-3:CASSAGRANTEVFF:TRBJ1-1	CASSAGRANTEVFF	TRBV13-3	TRBJ1-1	0.000131725			TCRA	TRAV7N-5:CAVSMTDTGSKLSF:TRAJ58	CAVSMTDTGSKLSF	TRAV7N-5	TRAJ58	0.000155235		TCRB	TRBV29:CASSRDRVDTQYF:TRBJ2-5	CASSRDRVDTQYF	TRBV29	TRBJ2-5	5.35801e-05
TCRA	TRAV16N:CAMREVSSGSWQLIF:TRAJ22	CAMREVSSGSWQLIF	TRAV16N	TRAJ22	0.000131221		TCRB	TRBV13-3:CASSDDAETLYF:TRBJ2-3	CASSDDAETLYF	TRBV13-3	TRBJ2-3	0.000131725			TCRA	TRAV16N:CAGSNNRIFF:TRAJ31	CAGSNNRIFF	TRAV16N	TRAJ31	0.000155235		TCRB	TRBV29:CASSRGQYEQYF:TRBJ2-7	CASSRGQYEQYF	TRBV29	TRBJ2-7	5.35801e-05
TCRA	TRAV6D-6:CALGRNNYAQGLTF:TRAJ26	CALGRNNYAQGLTF	TRAV6D-6	TRAJ26	0.000131221		TCRB	TRBV13-3:CASSDGGNNQAPLF:TRBJ1-5	CASSDGGNNQAPLF	TRBV13-3	TRBJ1-5	0.000131725			TCRA	TRAV8D-2:CATDHGTGGYKVVF:TRAJ12	CATDHGTGGYKVVF	TRAV8D-2	TRAJ12	0.000155235		TCRB	TRBV29:CASSSDRGQDTQYF:TRBJ2-5	CASSSDRGQDTQYF	TRBV29	TRBJ2-5	5.35801e-05
TCRA	TRAV16N:CAMRVNTNTGKLTF:TRAJ27	CAMRVNTNTGKLTF	TRAV16N	TRAJ27	0.000131221		TCRB	TRBV13-1:CASSETGSSYEQYF:TRBJ2-7	CASSETGSSYEQYF	TRBV13-1	TRBJ2-7	0.000131725			TCRA	TRAV8D-2:CATDAFGANYGNEKITF:TRAJ48	CATDAFGANYGNEKITF	TRAV8D-2	TRAJ48	0.000155235		TCRB	TRBV29:CASSSGGGQDTQYF:TRBJ2-5	CASSSGGGQDTQYF	TRBV29	TRBJ2-5	5.35801e-05
TCRA	TRAV12N-3:CALSAGTGGYKVVF:TRAJ12	CALSAGTGGYKVVF	TRAV12N-3	TRAJ12	0.000131221		TCRB	TRBV13-3:CASSGTGGNQDTQYF:TRBJ2-5	CASSGTGGNQDTQYF	TRBV13-3	TRBJ2-5	0.000131725			TCRA	TRAV8D-2:CATDSPQGGRALIF:TRAJ15	CATDSPQGGRALIF	TRAV8D-2	TRAJ15	0.000155235		TCRB	TRBV29:CASSSGGNTEVFF:TRBJ1-1	CASSSGGNTEVFF	TRBV29	TRBJ1-1	5.35801e-05
TCRA	TRAV6-7/DV9:CALSGQGTGSKLSF:TRAJ58	CALSGQGTGSKLSF	TRAV6-7/DV9	TRAJ58	0.000131221		TCRB	TRBV19:CASSIATGGRGSNERLFF:TRBJ1-4	CASSIATGGRGSNERLFF	TRBV19	TRBJ1-4	0.000131725			TCRA	TRAV8N-2:CATDTGGYKVVF:TRAJ12	CATDTGGYKVVF	TRAV8N-2	TRAJ12	0.000155235		TCRB	TRBV29:CASSSGQQNTLYF:TRBJ2-4	CASSSGQQNTLYF	TRBV29	TRBJ2-4	5.35801e-05
TCRA	TRAV9N-3:CAVSINYNQGKLIF:TRAJ23	CAVSINYNQGKLIF	TRAV9N-3	TRAJ23	0.000131221		TCRB	TRBV3:CASSLGHNYAEQFF:TRBJ2-1	CASSLGHNYAEQFF	TRBV3	TRBJ2-1	0.000131725			TCRA	TRAV16:CAMRESQGGSAKLIF:TRAJ57	CAMRESQGGSAKLIF	TRAV16	TRAJ57	0.000155235		TCRB	TRBV29:CASSSRQGRAEQFF:TRBJ2-1	CASSSRQGRAEQFF	TRBV29	TRBJ2-1	5.35801e-05
TCRA	TRAV6-7/DV9:CALSDHNRIFF:TRAJ31	CALSDHNRIFF	TRAV6-7/DV9	TRAJ31	0.000131221		TCRB	TRBV29:CASSLQGNSDYTF:TRBJ1-2	CASSLQGNSDYTF	TRBV29	TRBJ1-2	0.000131725			TCRA	TRAV16:CAMRESVTGANTGKLTF:TRAJ52	CAMRESVTGANTGKLTF	TRAV16	TRAJ52	0.000155235		TCRB	TRBV19:CASSTAGVRAEQFF:TRBJ2-1	CASSTAGVRAEQFF	TRBV19	TRBJ2-1	5.35801e-05
TCRA	TRAV9N-3:CAVSMDSNNRLTL:TRAJ7	CAVSMDSNNRLTL	TRAV9N-3	TRAJ7	0.000131221		TCRB	TRBV16:CASSPNTGVSAETLYF:TRBJ2-3	CASSPNTGVSAETLYF	TRBV16	TRBJ2-3	0.000131725			TCRA	TRAV16N:CAMREGTSGSWQLIF:TRAJ22	CAMREGTSGSWQLIF	TRAV16N	TRAJ22	0.000155235		TCRB	TRBV16:CASSVLRGIQDTQYF:TRBJ2-5	CASSVLRGIQDTQYF	TRBV16	TRBJ2-5	5.35801e-05
TCRA	TRAV13D-1:CALERYNQGKLIF:TRAJ23	CALERYNQGKLIF	TRAV13D-1	TRAJ23	0.000131221		TCRB	TRBV14:CASSPGGAYEQYF:TRBJ2-7	CASSPGGAYEQYF	TRBV14	TRBJ2-7	0.000131725			TCRA	TRAV16N:CAMRGSGYNKLTF:TRAJ11	CAMRGSGYNKLTF	TRAV16N	TRAJ11	0.000155235		TCRB	TRBV29:CASSYGDTQYF:TRBJ2-5	CASSYGDTQYF	TRBV29	TRBJ2-5	5.35801e-05
TCRA	TRAV12-1:CALSMSNYNVLYF:TRAJ21	CALSMSNYNVLYF	TRAV12-1	TRAJ21	0.000131221		TCRB	TRBV31:CAWSLGTRAPGQLYF:TRBJ2-2	CAWSLGTRAPGQLYF	TRBV31	TRBJ2-2	0.000131725			TCRA	TRAV13N-3:CAMPHGSAGNKLTF:TRAJ17	CAMPHGSAGNKLTF	TRAV13N-3	TRAJ17	0.000155235		TCRB	TRBV15:CASTGTGGDTGQLYF:TRBJ2-2	CASTGTGGDTGQLYF	TRBV15	TRBJ2-2	5.35801e-05
TCRA	TRAV13-2:CAIDRDSGTYQRF:TRAJ13	CAIDRDSGTYQRF	TRAV13-2	TRAJ13	0.000131221		TCRB	TRBV4:CASSPGYYAEQFF:TRBJ2-1	CASSPGYYAEQFF	TRBV4	TRBJ2-1	0.000131725			TCRA	TRAV6-7/DV9:CALRKTGGNNKLTF:TRAJ56	CALRKTGGNNKLTF	TRAV6-7/DV9	TRAJ56	0.000155235		TCRB	TRBV31:CAWKARDWGGYEQYF:TRBJ2-7	CAWKARDWGGYEQYF	TRBV31	TRBJ2-7	5.35801e-05
TCRA	TRAV3D-3:CAVPGTGGYKVVF:TRAJ12	CAVPGTGGYKVVF	TRAV3D-3	TRAJ12	0.000131221		TCRB	TRBV5:CASSQERQATEVFF:TRBJ1-1	CASSQERQATEVFF	TRBV5	TRBJ1-1	0.000131725			TCRA	TRAV6D-6:CALDPDTNAYKVIF:TRAJ30	CALDPDTNAYKVIF	TRAV6D-6	TRAJ30	0.000155235		TCRB	TRBV31:CAWRVGYEQYF:TRBJ2-7	CAWRVGYEQYF	TRBV31	TRBJ2-7	5.35801e-05
TCRA	TRAV14-1:CAPMSNYNVLYF:TRAJ21	CAPMSNYNVLYF	TRAV14-1	TRAJ21	0.000131221		TCRB	TRBV29:CASSSDRENTEVFF:TRBJ1-1	CASSSDRENTEVFF	TRBV29	TRBJ1-1	0.000131725			TCRA	TRAV6D-6:CALEPEGADRLTF:TRAJ45	CALEPEGADRLTF	TRAV6D-6	TRAJ45	0.000155235		TCRB	TRBV31:CAWSLGAGQLYF:TRBJ2-2	CAWSLGAGQLYF	TRBV31	TRBJ2-2	5.35801e-05
TCRA	TRAV10:CAASPLPGTGSNRLTF:TRAJ28	CAASPLPGTGSNRLTF	TRAV10	TRAJ28	0.000130596		TCRB	TRBV13-3:CASSSGGYQDTQYF:TRBJ2-5	CASSSGGYQDTQYF	TRBV13-3	TRBJ2-5	0.000131725			TCRA	TRAV6D-6:CALAPRGGSAKLIF:TRAJ57	CALAPRGGSAKLIF	TRAV6D-6	TRAJ57	0.000155235		TCRB	TRBV31:CAWSLLGGQDTQYF:TRBJ2-5	CAWSLLGGQDTQYF	TRBV31	TRBJ2-5	5.35801e-05
TCRA	TRAV7-5:CAVSSPSGSWQLIF:TRAJ22	CAVSSPSGSWQLIF	TRAV7-5	TRAJ22	0.000130596		TCRB	TRBV31:CAWSLGVNQDTQYF:TRBJ2-5	CAWSLGVNQDTQYF	TRBV31	TRBJ2-5	0.000131725			TCRA	TRAV6D-6:CALGPSGGSNAKLTF:TRAJ42	CALGPSGGSNAKLTF	TRAV6D-6	TRAJ42	0.000155235		TCRB	TRBV31:CAWSLRGGYAEQFF:TRBJ2-1	CAWSLRGGYAEQFF	TRBV31	TRBJ2-1	5.35801e-05
TCRA	TRAV16N:CAMREDSNYQLIW:TRAJ33	CAMREDSNYQLIW	TRAV16N	TRAJ33	0.000130596		TCRB	TRBV4:CASSSTGGNTEVFF:TRBJ1-1	CASSSTGGNTEVFF	TRBV4	TRBJ1-1	0.000131725			TCRA	TRAV6D-6:CALGEETNKVVF:TRAJ34	CALGEETNKVVF	TRAV6D-6	TRAJ34	0.000155235		TCRB	TRBV31:CAWSLRGRQDTQYF:TRBJ2-5	CAWSLRGRQDTQYF	TRBV31	TRBJ2-5	5.35801e-05
TCRA	TRAV7-4:CAARNNYAQGLTF:TRAJ26	CAARNNYAQGLTF	TRAV7-4	TRAJ26	0.000130596		TCRB	TRBV13-3:CATWDRQNTLYF:TRBJ2-4	CATWDRQNTLYF	TRBV13-3	TRBJ2-4	0.000131725			TCRA	TRAV6D-6:CALGEPGNTGKLIF:TRAJ37	CALGEPGNTGKLIF	TRAV6D-6	TRAJ37	0.000155235		TCRB	TRBV31:CAWSPNTLYF:TRBJ1-3	CAWSPNTLYF	TRBV31	TRBJ1-3	5.35801e-05
TCRA	TRAV14-1:CAASANSGTYQRF:TRAJ13	CAASANSGTYQRF	TRAV14-1	TRAJ13	0.000130596		TCRB	TRBV31:CAWIDWGEEEQYF:TRBJ2-7	CAWIDWGEEEQYF	TRBV31	TRBJ2-7	0.000131725			TCRA	TRAV6D-6:CALGEDNKVVF:TRAJ34	CALGEDNKVVF	TRAV6D-6	TRAJ34	0.000155235		TCRB	TRBV31:CAWSPRGGDSPLYF:TRBJ1-6	CAWSPRGGDSPLYF	TRBV31	TRBJ1-6	5.35801e-05
TCRA	TRAV8-1:CATDNYAQGLTF:TRAJ26	CATDNYAQGLTF	TRAV8-1	TRAJ26	0.000130596		TCRB	TRBV20:CGARDRTNANSDYTF:TRBJ1-2	CGARDRTNANSDYTF	TRBV20	TRBJ1-2	0.000131725			TCRA	TRAV6D-6:CALGEGNQGKLIF:TRAJ23	CALGEGNQGKLIF	TRAV6D-6	TRAJ23	0.000155235		TCRB	TRBV30:CSSGRAETLYF:TRBJ2-3	CSSGRAETLYF	TRBV30	TRBJ2-3	5.35801e-05
TCRA	TRAV7-6:CAVSTGYQNFYF:TRAJ49	CAVSTGYQNFYF	TRAV7-6	TRAJ49	0.000130596		TCRB	TRBV20:CGVLTGGDTEVFF:TRBJ1-1	CGVLTGGDTEVFF	TRBV20	TRBJ1-1	0.000131725			TCRA	TRAV6D-6:CALGDPESGGSNAKLTF:TRAJ42	CALGDPESGGSNAKLTF	TRAV6D-6	TRAJ42	0.000155235		TCRB	TRBV23:CSSRDSSAETLYF:TRBJ2-3	CSSRDSSAETLYF	TRBV23	TRBJ2-3	5.35801e-05
TCRA	TRAV16:CAMREDTNAYKVIF:TRAJ30	CAMREDTNAYKVIF	TRAV16	TRAJ30	0.000129971		TCRB	TRBV13-3:CASSDRGYEQYF:TRBJ2-7	CASSDRGYEQYF	TRBV13-3	TRBJ2-7	0.000131725			TCRA	TRAV6D-6:CALGDPDSNNRIFF:TRAJ31	CALGDPDSNNRIFF	TRAV6D-6	TRAJ31	0.000155235		TCRB	TRBV23:CSSSQTGGADTLYF:TRBJ2-4	CSSSQTGGADTLYF	TRBV23	TRBJ2-4	5.35801e-05
TCRA	TRAV10N:CAASEESNYNVLYF:TRAJ21	CAASEESNYNVLYF	TRAV10N	TRAJ21	0.000129971		TCRB	TRBV15:CASSSDNERLFF:TRBJ1-4	CASSSDNERLFF	TRBV15	TRBJ1-4	0.000131709			TCRA	TRAV6D-6:CALGDRWSPGGSNAKLTF:TRAJ42	CALGDRWSPGGSNAKLTF	TRAV6D-6	TRAJ42	0.000155235		TCRB	TRBV23:CSSSQYEQYF:TRBJ2-7	CSSSQYEQYF	TRBV23	TRBJ2-7	5.35801e-05
TCRA	TRAV7-2:CAASRNSNNRIFF:TRAJ31	CAASRNSNNRIFF	TRAV7-2	TRAJ31	0.000129971		TCRB	TRBV15:CASSPRQYEQYF:TRBJ2-7	CASSPRQYEQYF	TRBV15	TRBJ2-7	0.000131709			TCRA	TRAV6D-6:CALGDRANYNVLYF:TRAJ21	CALGDRANYNVLYF	TRAV6D-6	TRAJ21	0.000155235		TCRB	TRBV13-1:CASSDAGAEVFF:TRBJ1-1	CASSDAGAEVFF	TRBV13-1	TRBJ1-1	5.35801e-05
TCRA	TRAV10:CAASIANYNVLYF:TRAJ21	CAASIANYNVLYF	TRAV10	TRAJ21	0.000129971		TCRB	TRBV13-2:CASGDWLSNERLFF:TRBJ1-4	CASGDWLSNERLFF	TRBV13-2	TRBJ1-4	0.000131676			TCRA	TRAV6D-6:CALGDDSNNRIFF:TRAJ31	CALGDDSNNRIFF	TRAV6D-6	TRAJ31	0.000155235		TCRB	TRBV13-1:CASSDAGLGYEQYF:TRBJ2-7	CASSDAGLGYEQYF	TRBV13-1	TRBJ2-7	5.35801e-05
TCRA	TRAV10N:CAASKGSGSFNKLTF:TRAJ4	CAASKGSGSFNKLTF	TRAV10N	TRAJ4	0.00012872		TCRB	TRBV16:CASSFAGTFNERLFF:TRBJ1-4	CASSFAGTFNERLFF	TRBV16	TRBJ1-4	0.000129082			TCRA	TRAV6D-6:CALGDWDTNTGKLTF:TRAJ27	CALGDWDTNTGKLTF	TRAV6D-6	TRAJ27	0.000155235		TCRB	TRBV13-1:CASSDAGWEQYF:TRBJ2-7	CASSDAGWEQYF	TRBV13-1	TRBJ2-7	5.35801e-05
TCRA	TRAV19:CAAASSGSWQLIF:TRAJ22	CAAASSGSWQLIF	TRAV19	TRAJ22	0.00012747		TCRB	TRBV17:CASTTGGDQDTQYF:TRBJ2-5	CASTTGGDQDTQYF	TRBV17	TRBJ2-5	0.000129082			TCRA	TRAV6D-6:CALVPNSGGSNAKLTF:TRAJ42	CALVPNSGGSNAKLTF	TRAV6D-6	TRAJ42	0.000155235		TCRB	TRBV13-1:CASSDDTYEQYF:TRBJ2-7	CASSDDTYEQYF	TRBV13-1	TRBJ2-7	5.35801e-05
TCRA	TRAV6-3:CAMRDTTNAYKVIF:TRAJ30	CAMRDTTNAYKVIF	TRAV6-3	TRAJ30	0.000126165		TCRB	TRBV29:CASSRDRGRGAPLF:TRBJ1-5	CASSRDRGRGAPLF	TRBV29	TRBJ1-5	0.000129082			TCRA	TRAV9N-3:CAVSMGTTASLGKLQF:TRAJ24	CAVSMGTTASLGKLQF	TRAV9N-3	TRAJ24	0.000155235		TCRB	TRBV13-1:CASSDLGEQYF:TRBJ2-7	CASSDLGEQYF	TRBV13-1	TRBJ2-7	5.35801e-05
TCRA	TRAV12D-2:CALSDISGSFNKLTF:TRAJ4	CALSDISGSFNKLTF	TRAV12D-2	TRAJ4	0.000125595		TCRB	TRBV5:CASSLRDWGGEQYF:TRBJ2-7	CASSLRDWGGEQYF	TRBV5	TRBJ2-7	0.000129082			TCRA	TRAV9N-3:CAVSPYQLIW:TRAJ33	CAVSPYQLIW	TRAV9N-3	TRAJ33	0.000155235		TCRB	TRBV13-1:CASSDLGGAETLYF:TRBJ2-3	CASSDLGGAETLYF	TRBV13-1	TRBJ2-3	5.35801e-05
TCRA	TRAV12D-2:CALVYSGTYQRF:TRAJ13	CALVYSGTYQRF	TRAV12D-2	TRAJ13	0.000125595		TCRB	TRBV13-2:CASGDGGNSDYTF:TRBJ1-2	CASGDGGNSDYTF	TRBV13-2	TRBJ1-2	0.000129082			TCRA	TRAV9-1:CAVSARTQGGRALIF:TRAJ15	CAVSARTQGGRALIF	TRAV9-1	TRAJ15	0.000155235		TCRB	TRBV13-1:CASSDRGGAETLYF:TRBJ2-3	CASSDRGGAETLYF	TRBV13-1	TRBJ2-3	5.35801e-05
TCRA	TRAV6N-6:CALSPANYGNEKITF:TRAJ48	CALSPANYGNEKITF	TRAV6N-6	TRAJ48	0.00012554		TCRB	TRBV14:CASSFFPNSDYTF:TRBJ1-2	CASSFFPNSDYTF	TRBV14	TRBJ1-2	0.000129082			TCRA	TRAV9N-3:CAVINYGSSGNKLIF:TRAJ32	CAVINYGSSGNKLIF	TRAV9N-3	TRAJ32	0.000155235		TCRB	TRBV13-3:CASSDRGNSDYTF:TRBJ1-2	CASSDRGNSDYTF	TRBV13-3	TRBJ1-2	5.35801e-05
TCRA	TRAV7-3:CAVRISGSFNKLTF:TRAJ4	CAVRISGSFNKLTF	TRAV7-3	TRAJ4	0.00012554		TCRB	TRBV12-1:CASSLDERLFF:TRBJ1-4	CASSLDERLFF	TRBV12-1	TRBJ1-4	0.00012905			TCRA	TRAV12D-2:CALSSLHQGGSAKLIF:TRAJ57	CALSSLHQGGSAKLIF	TRAV12D-2	TRAJ57	0.000155235		TCRB	TRBV13-3:CASSDRGQSQNTLYF:TRBJ2-4	CASSDRGQSQNTLYF	TRBV13-3	TRBJ2-4	5.35801e-05
TCRA	TRAV7-3:CAVRGLNRIFF:TRAJ31	CAVRGLNRIFF	TRAV7-3	TRAJ31	0.00012554		TCRB	TRBV13-2:CASGDAAGGERLFF:TRBJ1-4	CASGDAAGGERLFF	TRBV13-2	TRBJ1-4	0.000126456			TCRA	TRAV12D-2:CALSLGDYAQGLTF:TRAJ26	CALSLGDYAQGLTF	TRAV12D-2	TRAJ26	0.000155235		TCRB	TRBV13-1:CASSDTGYNYAEQFF:TRBJ2-1	CASSDTGYNYAEQFF	TRBV13-1	TRBJ2-1	5.35801e-05
TCRA	TRAV8-1:CATAYNYAQGLTF:TRAJ26	CATAYNYAQGLTF	TRAV8-1	TRAJ26	0.00012554		TCRB	TRBV4:CASNWDNTGQLYF:TRBJ2-2	CASNWDNTGQLYF	TRBV4	TRBJ2-2	0.000126456			TCRA	TRAV13D-1:CALPRNNYAQGLTF:TRAJ26	CALPRNNYAQGLTF	TRAV13D-1	TRAJ26	0.000155235		TCRB	TRBV13-3:CASSGGTAYEQYF:TRBJ2-7	CASSGGTAYEQYF	TRBV13-3	TRBJ2-7	5.35801e-05
TCRA	TRAV6-7/DV9:CALSDNQGGSAKLIF:TRAJ57	CALSDNQGGSAKLIF	TRAV6-7/DV9	TRAJ57	0.00012554		TCRB	TRBV13-3:CASSDSWGEAETLYF:TRBJ2-3	CASSDSWGEAETLYF	TRBV13-3	TRBJ2-3	0.000126456			TCRA	TRAV9N-2:CVLSARYNQGKLIF:TRAJ23	CVLSARYNQGKLIF	TRAV9N-2	TRAJ23	0.000155235		TCRB	TRBV13-3:CASSGNTGQLYF:TRBJ2-2	CASSGNTGQLYF	TRBV13-3	TRBJ2-2	5.35801e-05
TCRA	TRAV6D-6:CALGERTGGYKVVF:TRAJ12	CALGERTGGYKVVF	TRAV6D-6	TRAJ12	0.00012554		TCRB	TRBV13-1:CASSGTGGEYF:TRBJ2-7	CASSGTGGEYF	TRBV13-1	TRBJ2-7	0.000126456			TCRA	TRAV9N-2:CVLREGSSGNKLIF:TRAJ32	CVLREGSSGNKLIF	TRAV9N-2	TRAJ32	0.000155235		TCRB	TRBV12-1:CASSLGNQDTQYF:TRBJ2-5	CASSLGNQDTQYF	TRBV12-1	TRBJ2-5	5.35801e-05
TCRA	TRAV6D-6:CALGDNSGGSNAKLTF:TRAJ42	CALGDNSGGSNAKLTF	TRAV6D-6	TRAJ42	0.00012554		TCRB	TRBV16:CASSLAGGSYEQYF:TRBJ2-7	CASSLAGGSYEQYF	TRBV16	TRBJ2-7	0.000126456			TCRA	TRAV9N-2:CVLRGNSNNRIFF:TRAJ31	CVLRGNSNNRIFF	TRAV9N-2	TRAJ31	0.000155235		TCRB	TRBV13-1:CASGTGYAEQFF:TRBJ2-1	CASGTGYAEQFF	TRBV13-1	TRBJ2-1	5.35801e-05
TCRA	TRAV4D-3:CAAETTNAYKVIF:TRAJ30	CAAETTNAYKVIF	TRAV4D-3	TRAJ30	0.00012554		TCRB	TRBV29:CASSLWLGGDEQYF:TRBJ2-7	CASSLWLGGDEQYF	TRBV29	TRBJ2-7	0.000126456			TCRA	TRAV9N-2:CVLRSNSAGNKLTF:TRAJ17	CVLRSNSAGNKLTF	TRAV9N-2	TRAJ17	0.000155235		TCRB	TRBV13-1:CASSDAGNYAEQFF:TRBJ2-1	CASSDAGNYAEQFF	TRBV13-1	TRBJ2-1	5.35801e-05
TCRA	TRAV4D-3:CAADNAGAKLTF:TRAJ39	CAADNAGAKLTF	TRAV4D-3	TRAJ39	0.00012554		TCRB	TRBV5:CASSPGTGPEQYF:TRBJ2-7	CASSPGTGPEQYF	TRBV5	TRBJ2-7	0.000126456			TCRA	TRAV6D-6,TRAV6N-6:CALSDKGTGSGGKLTL:TRAJ44	CALSDKGTGSGGKLTL	TRAV6D-6,TRAV6N-6	TRAJ44	0.000155235		TCRB	TRBV13-3:CASSDAREVFF:TRBJ1-1	CASSDAREVFF	TRBV13-3	TRBJ1-1	5.35801e-05
TCRA	TRAV13D-1:CALNTEGADRLTF:TRAJ45	CALNTEGADRLTF	TRAV13D-1	TRAJ45	0.00012554		TCRB	TRBV29:CASSPGTGVDTLYF:TRBJ1-3	CASSPGTGVDTLYF	TRBV29	TRBJ1-3	0.000126456			TCRA	TRAV6D-6,TRAV6N-6:CALSDQSSGSWQLIF:TRAJ22	CALSDQSSGSWQLIF	TRAV6D-6,TRAV6N-6	TRAJ22	0.000155235		TCRB	TRBV13-1:CASSDGDTEVFF:TRBJ1-1	CASSDGDTEVFF	TRBV13-1	TRBJ1-1	5.35801e-05
TCRA	TRAV6-1:CVLAAQGKLIF:TRAJ23	CVLAAQGKLIF	TRAV6-1	TRAJ23	0.00012554		TCRB	TRBV13-3:CASSPTGEEVFF:TRBJ1-1	CASSPTGEEVFF	TRBV13-3	TRBJ1-1	0.000126456			TCRA	TRAV7-2:CAARGDAGAKLTF:TRAJ39	CAARGDAGAKLTF	TRAV7-2	TRAJ39	0.000155235		TCRB	TRBV13-1:CASSDGGDTQYF:TRBJ2-5	CASSDGGDTQYF	TRBV13-1	TRBJ2-5	5.35801e-05
TCRA	TRAV3D-3:CAVSEERGSALGRLHF:TRAJ18	CAVSEERGSALGRLHF	TRAV3D-3	TRAJ18	0.00012554		TCRB	TRBV12-1:CASSQNYAEQFF:TRBJ2-1	CASSQNYAEQFF	TRBV12-1	TRBJ2-1	0.000126456			TCRA	TRAV7N-5:CAVKGSSGSWQLIF:TRAJ22	CAVKGSSGSWQLIF	TRAV7N-5	TRAJ22	0.000155235		TCRB	TRBV13-1:CASSDGKNTEVFF:TRBJ1-1	CASSDGKNTEVFF	TRBV13-1	TRBJ1-1	5.35801e-05
TCRA	TRAV14-1:CAAMDNYAQGLTF:TRAJ26	CAAMDNYAQGLTF	TRAV14-1	TRAJ26	0.00012554		TCRB	TRBV3:CASSRTGNSDYTF:TRBJ1-2	CASSRTGNSDYTF	TRBV3	TRBJ1-2	0.000126456			TCRA	TRAV16:CAMREYNNNAPRF:TRAJ43	CAMREYNNNAPRF	TRAV16	TRAJ43	0.000155235		TCRB	TRBV13-3:CASSDPGNYAEQFF:TRBJ2-1	CASSDPGNYAEQFF	TRBV13-3	TRBJ2-1	5.35801e-05
TCRA	TRAV6-3:CAMREPGSFNKLTF:TRAJ4	CAMREPGSFNKLTF	TRAV6-3	TRAJ4	0.00012554		TCRB	TRBV14:CASSSISAETLYF:TRBJ2-3	CASSSISAETLYF	TRBV14	TRBJ2-3	0.000126456			TCRA	TRAV13N-1:CAMETLMSNYNVLYF:TRAJ21	CAMETLMSNYNVLYF	TRAV13N-1	TRAJ21	0.000155235		TCRB	TRBV13-3:CASSDRNSPLYF:TRBJ1-6	CASSDRNSPLYF	TRBV13-3	TRBJ1-6	5.35801e-05
TCRA	TRAV5D-4:CAASPYQGGRALIF:TRAJ15	CAASPYQGGRALIF	TRAV5D-4	TRAJ15	0.00012554		TCRB	TRBV31:CAWSGGGNSDYTF:TRBJ1-2	CAWSGGGNSDYTF	TRBV31	TRBJ1-2	0.000126456			TCRA	TRAV13D-4:CAMERNNAGAKLTF:TRAJ39	CAMERNNAGAKLTF	TRAV13D-4	TRAJ39	0.000155235		TCRB	TRBV13-1:CASSEPGYEQYF:TRBJ2-7	CASSEPGYEQYF	TRBV13-1	TRBJ2-7	5.35801e-05
TCRA	TRAV6-1:CVLGDDTNAYKVIF:TRAJ30	CVLGDDTNAYKVIF	TRAV6-1	TRAJ30	0.000124915		TCRB	TRBV1:CTCSAETGWSAEQFF:TRBJ2-1	CTCSAETGWSAEQFF	TRBV1	TRBJ2-1	0.000126456			TCRA	TRAV6D-5,TRAV6D-6:CALGDGTEGADRLTF:TRAJ45	CALGDGTEGADRLTF	TRAV6D-5,TRAV6D-6	TRAJ45	0.000155235		TCRB	TRBV13-3:CASSGTGGAEQFF:TRBJ2-1	CASSGTGGAEQFF	TRBV13-3	TRBJ2-1	5.35801e-05
TCRA	TRAV6D-5,TRAV6D-6:CALGDQGGSAKLIF:TRAJ57	CALGDQGGSAKLIF	TRAV6D-5,TRAV6D-6	TRAJ57	0.000124915		TCRB	TRBV1:CTCSAGALYEQYF:TRBJ2-7	CTCSAGALYEQYF	TRBV1	TRBJ2-7	0.000126456			TCRA	TRAV6D-7:CALGDRDRGSALGRLHF:TRAJ18	CALGDRDRGSALGRLHF	TRAV6D-7	TRAJ18	0.000155235		TCRB	TRBV12-1,TRBV12-2:CASSLGQGNTEVFF:TRBJ1-1	CASSLGQGNTEVFF	TRBV12-1,TRBV12-2	TRBJ1-1	5.35801e-05
TCRA	TRAV6D-7:CALGDTGYQNFYF:TRAJ49	CALGDTGYQNFYF	TRAV6D-7	TRAJ49	0.000124915		TCRB	TRBV12-2:CASSLGSSYEQYF:TRBJ2-7	CASSLGSSYEQYF	TRBV12-2	TRBJ2-7	0.000126456			TCRA	TRAV13D-4,TRAV13N-4:CAMERATNTGKLTF:TRAJ27	CAMERATNTGKLTF	TRAV13D-4,TRAV13N-4	TRAJ27	0.000155235		TCRB	TRBV13-1:CASSDARGYEQYF:TRBJ2-7	CASSDARGYEQYF	TRBV13-1	TRBJ2-7	5.35801e-05
TCRA	TRAV9-1:CAPPDTNAYKVIF:TRAJ30	CAPPDTNAYKVIF	TRAV9-1	TRAJ30	0.000124915		TCRB	TRBV13-2:CASGEDRGRAEQFF:TRBJ2-1	CASGEDRGRAEQFF	TRBV13-2	TRBJ2-1	0.00012644			TCRA	TRAV7-5:CAVSPNNYAQGLTF:TRAJ26	CAVSPNNYAQGLTF	TRAV7-5	TRAJ26	0.000155235		TCRB	TRBV13-1:CASSDDWNYAEQFF:TRBJ2-1	CASSDDWNYAEQFF	TRBV13-1	TRBJ2-1	5.35801e-05
TCRA	TRAV8N-2:CATESNYNVLYF:TRAJ21	CATESNYNVLYF	TRAV8N-2	TRAJ21	0.000124915		TCRB	TRBV15:CASSFTGNYAEQFF:TRBJ2-1	CASSFTGNYAEQFF	TRBV15	TRBJ2-1	0.00012644			TCRA	TRAV14-1:CAASAYGSSGNKLIF:TRAJ32	CAASAYGSSGNKLIF	TRAV14-1	TRAJ32	0.000155235		TCRB	TRBV13-1:CASSDGNSDYTF:TRBJ1-2	CASSDGNSDYTF	TRBV13-1	TRBJ1-2	5.35801e-05
TCRA	TRAV6-3:CAMRDDTNAYKVIF:TRAJ30	CAMRDDTNAYKVIF	TRAV6-3	TRAJ30	0.00012429		TCRB	TRBV17:CASSSQGAETLYF:TRBJ2-3	CASSSQGAETLYF	TRBV17	TRBJ2-3	0.000126407			TCRA	TRAV7-4:CAASELMSNYNVLYF:TRAJ21	CAASELMSNYNVLYF	TRAV7-4	TRAJ21	0.000155235		TCRB	TRBV13-1:CASSDLGGGAETLYF:TRBJ2-3	CASSDLGGGAETLYF	TRBV13-1	TRBJ2-3	5.35801e-05
TCRA	TRAV6-5:CALSDRSNNRIFF:TRAJ31	CALSDRSNNRIFF	TRAV6-5	TRAJ31	0.00012429		TCRB	TRBV1:CTCSAERQFSNERLFF:TRBJ1-4	CTCSAERQFSNERLFF	TRBV1	TRBJ1-4	0.000123813			TCRA	TRAV13-2:CAINTNAYKVIF:TRAJ30	CAINTNAYKVIF	TRAV13-2	TRAJ30	0.000155235		TCRB	TRBV13-3:CASSDPGGEQYF:TRBJ2-7	CASSDPGGEQYF	TRBV13-3	TRBJ2-7	5.35801e-05
TCRA	TRAV7-2:CAALNNYAQGLTF:TRAJ26	CAALNNYAQGLTF	TRAV7-2	TRAJ26	0.00012429		TCRB	TRBV29:CASSLSRQGNQAPLF:TRBJ1-5	CASSLSRQGNQAPLF	TRBV29	TRBJ1-5	0.000123813			TCRA	TRAV6-3:CAMRDRSSGSWQLIF:TRAJ22	CAMRDRSSGSWQLIF	TRAV6-3	TRAJ22	0.000155235		TCRB	TRBV13-1:CASSDRGANSDYTF:TRBJ1-2	CASSDRGANSDYTF	TRBV13-1	TRBJ1-2	5.35801e-05
TCRA	TRAV10:CAARNYAQGLTF:TRAJ26	CAARNYAQGLTF	TRAV10	TRAJ26	0.00012429		TCRB	TRBV23:CSSSQSGDRGSEQYF:TRBJ2-7	CSSSQSGDRGSEQYF	TRBV23	TRBJ2-7	0.000123813			TCRA	TRAV6D-7:CALVTTASLGKLQF:TRAJ24	CALVTTASLGKLQF	TRAV6D-7	TRAJ24	0.000155235		TCRB	TRBV13-3:CASSDSGGYAEQFF:TRBJ2-1	CASSDSGGYAEQFF	TRBV13-3	TRBJ2-1	5.35801e-05
TCRA	TRAV14D-1:CAARNNYAQGLTF:TRAJ26	CAARNNYAQGLTF	TRAV14D-1	TRAJ26	0.000123665		TCRB	TRBV1:CTCSPGTGGYERLFF:TRBJ1-4	CTCSPGTGGYERLFF	TRBV1	TRBJ1-4	0.000123813			TCRA	TRAV9D-3:CALSFNSNNRIFF:TRAJ31	CALSFNSNNRIFF	TRAV9D-3	TRAJ31	0.000155235		TCRB	TRBV13-3:CASSDTGGQDTQYF:TRBJ2-5	CASSDTGGQDTQYF	TRBV13-3	TRBJ2-5	5.35801e-05
TCRA	TRAV7-5:CAVNSNNRIFF:TRAJ31	CAVNSNNRIFF	TRAV7-5	TRAJ31	0.000123665		TCRB	TRBV13-2:CASGDRAEQFF:TRBJ2-1	CASGDRAEQFF	TRBV13-2	TRBJ2-1	0.000123813			TCRA	TRAV5D-4:CAASAGGNYKPTF:TRAJ6	CAASAGGNYKPTF	TRAV5D-4	TRAJ6	0.000155235		TCRB	TRBV13-3:CASSEDTYEQYF:TRBJ2-7	CASSEDTYEQYF	TRBV13-3	TRBJ2-7	5.35801e-05
TCRA	TRAV19:CAAGPGYKYVF:TRAJ40	CAAGPGYKYVF	TRAV19	TRAJ40	0.00011986		TCRB	TRBV13-3:CASSDGMNTLYF:TRBJ2-4	CASSDGMNTLYF	TRBV13-3	TRBJ2-4	0.000123797			TCRA	TRAV12-1:CALSDTPSGSWQLIF:TRAJ22	CALSDTPSGSWQLIF	TRAV12-1	TRAJ22	0.000155235		TCRB	TRBV13-1:CASSELGGYEQYF:TRBJ2-7	CASSELGGYEQYF	TRBV13-1	TRBJ2-7	5.35801e-05
TCRA	TRAV6N-6:CALSEPGTQVVGQLTF:TRAJ5	CALSEPGTQVVGQLTF	TRAV6N-6	TRAJ5	0.00011986		TCRB	TRBV29:CASSLGQGYEQYF:TRBJ2-7	CASSLGQGYEQYF	TRBV29	TRBJ2-7	0.000121187			TCRA	TRAV3D-3:CAVSDRGSALGRLHF:TRAJ18	CAVSDRGSALGRLHF	TRAV3D-3	TRAJ18	0.000155235		TCRB	TRBV13-1:CASSGGGPYAEQFF:TRBJ2-1	CASSGGGPYAEQFF	TRBV13-1	TRBJ2-1	5.35801e-05
TCRA	TRAV5-1:CSATPNYNVLYF:TRAJ21	CSATPNYNVLYF	TRAV5-1	TRAJ21	0.00011986		TCRB	TRBV13-2:CASGDMQNTEVFF:TRBJ1-1	CASGDMQNTEVFF	TRBV13-2	TRBJ1-1	0.000121187			TCRA	TRAV14-2:CAALANYNVLYF:TRAJ21	CAALANYNVLYF	TRAV14-2	TRAJ21	0.000155235		TCRB	TRBV13-1:CASSASQNTLYF:TRBJ2-4	CASSASQNTLYF	TRBV13-1	TRBJ2-4	5.35801e-05
TCRA	TRAV17:CALEPDTEGADRLTF:TRAJ45	CALEPDTEGADRLTF	TRAV17	TRAJ45	0.00011986		TCRB	TRBV4:CASRARGNERLFF:TRBJ1-4	CASRARGNERLFF	TRBV4	TRBJ1-4	0.000121187			TCRA	TRAV12D-2:CALSDRDSGTYQRF:TRAJ13	CALSDRDSGTYQRF	TRAV12D-2	TRAJ13	0.0001545		TCRB	TRBV13-1:CASSDANTLYF:TRBJ2-4	CASSDANTLYF	TRBV13-1	TRBJ2-4	5.35801e-05
TCRA	TRAV17:CALEGYSNNRIFF:TRAJ31	CALEGYSNNRIFF	TRAV17	TRAJ31	0.00011986		TCRB	TRBV13-3:CASRPGNNQDTQYF:TRBJ2-5	CASRPGNNQDTQYF	TRBV13-3	TRBJ2-5	0.000121187			TCRA	TRAV12-2,TRAV12D-1:CALSDRDQGGRALIF:TRAJ15	CALSDRDQGGRALIF	TRAV12-2,TRAV12D-1	TRAJ15	0.0001545		TCRB	TRBV13-1:CASSDQGGQNTLYF:TRBJ2-4	CASSDQGGQNTLYF	TRBV13-1	TRBJ2-4	5.35801e-05
TCRA	TRAV7-2:CAASKGYAQGLTF:TRAJ26	CAASKGYAQGLTF	TRAV7-2	TRAJ26	0.00011986		TCRB	TRBV13-3:CASSDGRGNTEVFF:TRBJ1-1	CASSDGRGNTEVFF	TRBV13-3	TRBJ1-1	0.000121187			TCRA	TRAV13D-1:CALEDGSSGNKLIF:TRAJ32	CALEDGSSGNKLIF	TRAV13D-1	TRAJ32	0.0001545		TCRB	TRBV13-3:CASSDRGDTEVFF:TRBJ1-1	CASSDRGDTEVFF	TRBV13-3	TRBJ1-1	5.35801e-05
TCRA	TRAV14-2:CAASARNAGAKLTF:TRAJ39	CAASARNAGAKLTF	TRAV14-2	TRAJ39	0.00011986		TCRB	TRBV13-3:CASSDPGGREQYF:TRBJ2-7	CASSDPGGREQYF	TRBV13-3	TRBJ2-7	0.000121187			TCRA	TRAV12D-2:CALSENYNQGKLIF:TRAJ23	CALSENYNQGKLIF	TRAV12D-2	TRAJ23	0.0001545		TCRB	TRBV13-1:CASSDRGPEQYF:TRBJ2-7	CASSDRGPEQYF	TRBV13-1	TRBJ2-7	5.35801e-05
TCRA	TRAV14-3:CAASVGGFASALTF:TRAJ35	CAASVGGFASALTF	TRAV14-3	TRAJ35	0.00011986		TCRB	TRBV14:CASSFAGGYEQYF:TRBJ2-7	CASSFAGGYEQYF	TRBV14	TRBJ2-7	0.000121187			TCRA	TRAV6D-6:CALGASSSFSKLVF:TRAJ50	CALGASSSFSKLVF	TRAV6D-6	TRAJ50	0.0001545		TCRB	TRBV13-1:CASSDSGGNYAEQFF:TRBJ2-1	CASSDSGGNYAEQFF	TRBV13-1	TRBJ2-1	5.35801e-05
TCRA	TRAV7-3:CAVRFASALTF:TRAJ35	CAVRFASALTF	TRAV7-3	TRAJ35	0.00011986		TCRB	TRBV14:CASSFLSSQNTLYF:TRBJ2-4	CASSFLSSQNTLYF	TRBV14	TRBJ2-4	0.000121187			TCRA	TRAV13N-1:CAMERGQGGRALIF:TRAJ15	CAMERGQGGRALIF	TRAV13N-1	TRAJ15	0.0001545		TCRB	TRBV13-1:CASRTGANTEVFF:TRBJ1-1	CASRTGANTEVFF	TRBV13-1	TRBJ1-1	5.3578e-05
TCRA	TRAV7-3:CAVSMGSNYNVLYF:TRAJ21	CAVSMGSNYNVLYF	TRAV7-3	TRAJ21	0.00011986		TCRB	TRBV29:CASSFTRDTGQLYF:TRBJ2-2	CASSFTRDTGQLYF	TRBV29	TRBJ2-2	0.000121187			TCRA	TRAV3-1:CAVRPNYNQGKLIF:TRAJ23	CAVRPNYNQGKLIF	TRAV3-1	TRAJ23	0.0001545		TCRB	TRBV29:CASSLDSYEQYF:TRBJ2-7	CASSLDSYEQYF	TRBV29	TRBJ2-7	5.3578e-05
TCRA	TRAV7N-5:CAVSPDNSNNRIFF:TRAJ31	CAVSPDNSNNRIFF	TRAV7N-5	TRAJ31	0.00011986		TCRB	TRBV13-1:CASSGTGGTSDYTF:TRBJ1-2	CASSGTGGTSDYTF	TRBV13-1	TRBJ1-2	0.000121187			TCRA	TRAV6N-6:CALKDYSNNRLTL:TRAJ7	CALKDYSNNRLTL	TRAV6N-6	TRAJ7	0.0001545		TCRB	TRBV29:CASSPGQNSDYTF:TRBJ1-2	CASSPGQNSDYTF	TRBV29	TRBJ1-2	5.3578e-05
TCRA	TRAV8D-2:CATTDTNAYKVIF:TRAJ30	CATTDTNAYKVIF	TRAV8D-2	TRAJ30	0.00011986		TCRB	TRBV29:CASSLFLGNTLYF:TRBJ1-3	CASSLFLGNTLYF	TRBV29	TRBJ1-3	0.000121187			TCRA	TRAV21/DV12:CILRVAPGYQNFYF:TRAJ49	CILRVAPGYQNFYF	TRAV21/DV12	TRAJ49	0.0001545		TCRB	TRBV29:CASSPGTGGEQYF:TRBJ2-7	CASSPGTGGEQYF	TRBV29	TRBJ2-7	5.3578e-05
TCRA	TRAV8N-2:CATDQGGQKLVF:TRAJ16	CATDQGGQKLVF	TRAV8N-2	TRAJ16	0.00011986		TCRB	TRBV29:CASSPGQGDQDTQYF:TRBJ2-5	CASSPGQGDQDTQYF	TRBV29	TRBJ2-5	0.000121187			TCRA	TRAV7-5:CAVSPPSGSWQLIF:TRAJ22	CAVSPPSGSWQLIF	TRAV7-5	TRAJ22	0.0001545		TCRB	TRBV13-1:CASSADNYEQYF:TRBJ2-7	CASSADNYEQYF	TRBV13-1	TRBJ2-7	5.3578e-05
TCRA	TRAV8N-2:CATWTGGLSGKLTF:TRAJ2	CATWTGGLSGKLTF	TRAV8N-2	TRAJ2	0.00011986		TCRB	TRBV29:CASSPGQGGPDTQYF:TRBJ2-5	CASSPGQGGPDTQYF	TRBV29	TRBJ2-5	0.000121187			TCRA	TRAV6D-6:CALGDRDYGSSGNKLIF:TRAJ32	CALGDRDYGSSGNKLIF	TRAV6D-6	TRAJ32	0.0001545		TCRB	TRBV13-2:CASGGYEQYF:TRBJ2-7	CASGGYEQYF	TRBV13-2	TRBJ2-7	5.3576e-05
TCRA	TRAV16N:CAMREGESNYQLIW:TRAJ33	CAMREGESNYQLIW	TRAV16N	TRAJ33	0.00011986		TCRB	TRBV17:CASSPTGSYEQYF:TRBJ2-7	CASSPTGSYEQYF	TRBV17	TRBJ2-7	0.000121187			TCRA	TRAV16N:CAMREGDSNNRIFF:TRAJ31	CAMREGDSNNRIFF	TRAV16N	TRAJ31	0.0001545		TCRB	TRBV3:CASSPDSSYEQYF:TRBJ2-7	CASSPDSSYEQYF	TRBV3	TRBJ2-7	5.02424e-05
TCRA	TRAV16N:CAMRGSSGSWQLIF:TRAJ22	CAMRGSSGSWQLIF	TRAV16N	TRAJ22	0.00011986		TCRB	TRBV29:CASSRGQGAWDTQYF:TRBJ2-5	CASSRGQGAWDTQYF	TRBV29	TRBJ2-5	0.000121187			TCRA	TRAV12D-2:CALSDFGGSNAKLTF:TRAJ42	CALSDFGGSNAKLTF	TRAV12D-2	TRAJ42	0.0001545		TCRB	TRBV4:CASSPDSSYEQYF:TRBJ2-7	CASSPDSSYEQYF	TRBV4	TRBJ2-7	5.02424e-05
TCRA	TRAV13N-1:CAMERQGGRALIF:TRAJ15	CAMERQGGRALIF	TRAV13N-1	TRAJ15	0.00011986		TCRB	TRBV29:CASSSGQGRDTQYF:TRBJ2-5	CASSSGQGRDTQYF	TRBV29	TRBJ2-5	0.000121187			TCRA	TRAV12D-2:CALSDWGSSGNKLIF:TRAJ32	CALSDWGSSGNKLIF	TRAV12D-2	TRAJ32	0.0001545		TCRB	TRBV4:CASSRDNQDTQYF:TRBJ2-5	CASSRDNQDTQYF	TRBV4	TRBJ2-5	5.02404e-05
TCRA	TRAV15-1/DV6-1:CALWELDNYAQGLTF:TRAJ26	CALWELDNYAQGLTF	TRAV15-1/DV6-1	TRAJ26	0.00011986		TCRB	TRBV29:CASSSGSSPLYF:TRBJ1-6	CASSSGSSPLYF	TRBV29	TRBJ1-6	0.000121187			TCRA	TRAV6D-6:CALGNSGGSNYKLTF:TRAJ53	CALGNSGGSNYKLTF	TRAV6D-6	TRAJ53	0.0001545		TCRB	TRBV19:CASSPGTISNERLFF:TRBJ1-4	CASSPGTISNERLFF	TRBV19	TRBJ1-4	5.02384e-05
TCRA	TRAV5D-4:CAASDSGSWQLIF:TRAJ22	CAASDSGSWQLIF	TRAV5D-4	TRAJ22	0.00011986		TCRB	TRBV19:CASSSGTYNSPLYF:TRBJ1-6	CASSSGTYNSPLYF	TRBV19	TRBJ1-6	0.000121187			TCRA	TRAV7-5:CAVSFASSGSWQLIF:TRAJ22	CAVSFASSGSWQLIF	TRAV7-5	TRAJ22	0.0001545		TCRB	TRBV4:CASSRDRVYAEQFF:TRBJ2-1	CASSRDRVYAEQFF	TRBV4	TRBJ2-1	5.02384e-05
TCRA	TRAV9N-3:CAVSISNYNVLYF:TRAJ21	CAVSISNYNVLYF	TRAV9N-3	TRAJ21	0.00011986		TCRB	TRBV17:CASSSRGQNTLYF:TRBJ2-4	CASSSRGQNTLYF	TRBV17	TRBJ2-4	0.000121187			TCRA	TRAV9N-2:CVLSADTNTGKLTF:TRAJ27	CVLSADTNTGKLTF	TRAV9N-2	TRAJ27	0.0001545		TCRB	TRBV29:CASSYSAETLYF:TRBJ2-3	CASSYSAETLYF	TRBV29	TRBJ2-3	5.02384e-05
TCRA	TRAV9-1:CAVSAGGGNYKPTF:TRAJ6	CAVSAGGGNYKPTF	TRAV9-1	TRAJ6	0.00011986		TCRB	TRBV4:CASSSTKANTEVFF:TRBJ1-1	CASSSTKANTEVFF	TRBV4	TRBJ1-1	0.000121187			TCRA	TRAV6D-6:CALGEDSNYQLIW:TRAJ33	CALGEDSNYQLIW	TRAV6D-6	TRAJ33	0.0001545		TCRB	TRBV14:CASRTGYEQYF:TRBJ2-7	CASRTGYEQYF	TRBV14	TRBJ2-7	5.02384e-05
TCRA	TRAV9D-3:CAVSASGGSNAKLTF:TRAJ42	CAVSASGGSNAKLTF	TRAV9D-3	TRAJ42	0.00011986		TCRB	TRBV20:CGARDLARTNTEVFF:TRBJ1-1	CGARDLARTNTEVFF	TRBV20	TRBJ1-1	0.000121187			TCRA	TRAV6D-6:CALGDPTGYQNFYF:TRAJ49	CALGDPTGYQNFYF	TRAV6D-6	TRAJ49	0.0001545		TCRB	TRBV4:CASSWGGYAEQFF:TRBJ2-1	CASSWGGYAEQFF	TRBV4	TRBJ2-1	5.02364e-05
TCRA	TRAV9D-3:CAVSSHTGANTGKLTF:TRAJ52	CAVSSHTGANTGKLTF	TRAV9D-3	TRAJ52	0.00011986		TCRB	TRBV13-1:CASSTGSGTEVFF:TRBJ1-1	CASSTGSGTEVFF	TRBV13-1	TRBJ1-1	0.000121187			TCRA	TRAV9N-3:CAVSLYQGGRALIF:TRAJ15	CAVSLYQGGRALIF	TRAV9N-3	TRAJ15	0.0001545		TCRB	TRBV19:CASSTNTEVFF:TRBJ1-1	CASSTNTEVFF	TRBV19	TRBJ1-1	5.02364e-05
TCRA	TRAV9N-3:CAVSTGNNYAQGLTF:TRAJ26	CAVSTGNNYAQGLTF	TRAV9N-3	TRAJ26	0.00011986		TCRB	TRBV13-1:CASSAGTGNTEVFF:TRBJ1-1	CASSAGTGNTEVFF	TRBV13-1	TRBJ1-1	0.000121187			TCRA	TRAV9N-3:CAVSLGTGGYKVVF:TRAJ12	CAVSLGTGGYKVVF	TRAV9N-3	TRAJ12	0.0001545		TCRB	TRBV19:CASRENTEVFF:TRBJ1-1	CASRENTEVFF	TRBV19	TRBJ1-1	5.02364e-05
TCRA	TRAV9N-3:CAVIANSGTYQRF:TRAJ13	CAVIANSGTYQRF	TRAV9N-3	TRAJ13	0.00011986		TCRB	TRBV15:CASSRLGANTGQLYF:TRBJ2-2	CASSRLGANTGQLYF	TRBV15	TRBJ2-2	0.000121171			TCRA	TRAV13D-4:CAMDTGGLSGKLTF:TRAJ2	CAMDTGGLSGKLTF	TRAV13D-4	TRAJ2	0.0001545		TCRB	TRBV13-3:CASRTANSDYTF:TRBJ1-2	CASRTANSDYTF	TRBV13-3	TRBJ1-2	5.02364e-05
TCRA	TRAV12D-2:CALTWYNQGKLIF:TRAJ23	CALTWYNQGKLIF	TRAV12D-2	TRAJ23	0.00011986		TCRB	TRBV13-3:CASSEVWGGDEQYF:TRBJ2-7	CASSEVWGGDEQYF	TRBV13-3	TRBJ2-7	0.000121171			TCRA	TRAV4D-3:CAAHTGYQNFYF:TRAJ49	CAAHTGYQNFYF	TRAV4D-3	TRAJ49	0.0001545		TCRB	TRBV13-3:CASSDGERLFF:TRBJ1-4	CASSDGERLFF	TRBV13-3	TRBJ1-4	5.02364e-05
TCRA	TRAV12D-2:CALSDNQGKLIF:TRAJ23	CALSDNQGKLIF	TRAV12D-2	TRAJ23	0.00011986		TCRB	TRBV13-1:CASSEVGPGNTLYF:TRBJ1-3	CASSEVGPGNTLYF	TRBV13-1	TRBJ1-3	0.000121171			TCRA	TRAV9N-3:CAVSMDYAQGLTF:TRAJ26	CAVSMDYAQGLTF	TRAV9N-3	TRAJ26	0.0001545		TCRB	TRBV13-1:CASSDEDWGDEQYF:TRBJ2-7	CASSDEDWGDEQYF	TRBV13-1	TRBJ2-7	5.02364e-05
TCRA	TRAV13D-1:CALEQSNAYKVIF:TRAJ30	CALEQSNAYKVIF	TRAV13D-1	TRAJ30	0.00011986		TCRB	TRBV31:CAWSLPNHRGQGSDYTF:TRBJ1-2	CAWSLPNHRGQGSDYTF	TRBV31	TRBJ1-2	0.000118544			TCRA	TRAV9N-3:CAVSPNSNNRIFF:TRAJ31	CAVSPNSNNRIFF	TRAV9N-3	TRAJ31	0.0001545		TCRB	TRBV13-1:CASSPGLGYEQYF:TRBJ2-7	CASSPGLGYEQYF	TRBV13-1	TRBJ2-7	5.02364e-05
TCRA	TRAV11:CVVGNNNAGAKLTF:TRAJ39	CVVGNNNAGAKLTF	TRAV11	TRAJ39	0.00011986		TCRB	TRBV19:CASSITGGAQNTLYF:TRBJ2-4	CASSITGGAQNTLYF	TRBV19	TRBJ2-4	0.000118544			TCRA	TRAV14-1:CAASEGNYAQGLTF:TRAJ26	CAASEGNYAQGLTF	TRAV14-1	TRAJ26	0.0001545		TCRB	TRBV14:CASSRDNYEQYF:TRBJ2-7	CASSRDNYEQYF	TRBV14	TRBJ2-7	5.02364e-05
TCRA	TRAV9N-2:CVLSANSAGNKLTF:TRAJ17	CVLSANSAGNKLTF	TRAV9N-2	TRAJ17	0.00011986		TCRB	TRBV19:CASSIWTNTGQLYF:TRBJ2-2	CASSIWTNTGQLYF	TRBV19	TRBJ2-2	0.000118544			TCRA	TRAV12D-2:CASTEGADRLTF:TRAJ45	CASTEGADRLTF	TRAV12D-2	TRAJ45	0.0001545		TCRB	TRBV19:CASSPGQGYNSPLYF:TRBJ1-6	CASSPGQGYNSPLYF	TRBV19	TRBJ1-6	5.02343e-05
TCRA	TRAV7N-5:CAVNYGSSGNKLIF:TRAJ32	CAVNYGSSGNKLIF	TRAV7N-5	TRAJ32	0.00011986		TCRB	TRBV19:CASSIGTLNTEVFF:TRBJ1-1	CASSIGTLNTEVFF	TRBV19	TRBJ1-1	0.000118544			TCRA	TRAV9N-2:CVLSADSNYQLIW:TRAJ33	CVLSADSNYQLIW	TRAV9N-2	TRAJ33	0.0001545		TCRB	TRBV19:CASSLRDWGDEQYF:TRBJ2-7	CASSLRDWGDEQYF	TRBV19	TRBJ2-7	5.02343e-05
TCRA	TRAV5D-4:CAASVANYNVLYF:TRAJ21	CAASVANYNVLYF	TRAV5D-4	TRAJ21	0.00011986		TCRB	TRBV13-2:CASGDWGIAEQFF:TRBJ2-1	CASGDWGIAEQFF	TRBV13-2	TRBJ2-1	0.000118544			TCRA	TRAV12D-2:CAWNTNTGKLTF:TRAJ27	CAWNTNTGKLTF	TRAV12D-2	TRAJ27	0.0001545		TCRB	TRBV13-1:CASSAGQGNERLFF:TRBJ1-4	CASSAGQGNERLFF	TRBV13-1	TRBJ1-4	5.02343e-05
TCRA	TRAV13D-1:CALAGGSNAKLTF:TRAJ42	CALAGGSNAKLTF	TRAV13D-1	TRAJ42	0.00011986		TCRB	TRBV13-3:CASRGLQDTQYF:TRBJ2-5	CASRGLQDTQYF	TRBV13-3	TRBJ2-5	0.000118544			TCRA	TRAV13D-1:CALEHNYAQGLTF:TRAJ26	CALEHNYAQGLTF	TRAV13D-1	TRAJ26	0.0001545		TCRB	TRBV13-1:CASSGDNYAEQFF:TRBJ2-1	CASSGDNYAEQFF	TRBV13-1	TRBJ2-1	5.02343e-05
TCRA	TRAV9N-2:CVLSSASSGSWQLIF:TRAJ22	CVLSSASSGSWQLIF	TRAV9N-2	TRAJ22	0.00011986		TCRB	TRBV13-1:CASSEDNYEQYF:TRBJ2-7	CASSEDNYEQYF	TRBV13-1	TRBJ2-7	0.000118544			TCRA	TRAV12D-2:CALSDHNNNAPRF:TRAJ43	CALSDHNNNAPRF	TRAV12D-2	TRAJ43	0.0001545		TCRB	TRBV13-3:CASSDRVDTEVFF:TRBJ1-1	CASSDRVDTEVFF	TRBV13-3	TRBJ1-1	5.02343e-05
TCRA	TRAV9N-2:CVLRVMATGGNNKLTF:TRAJ56	CVLRVMATGGNNKLTF	TRAV9N-2	TRAJ56	0.00011986		TCRB	TRBV13-1:CASSDEGTEVFF:TRBJ1-1	CASSDEGTEVFF	TRBV13-1	TRBJ1-1	0.000118528			TCRA	TRAV13D-1:CALEQGGSAKLIF:TRAJ57	CALEQGGSAKLIF	TRAV13D-1	TRAJ57	0.0001545		TCRB	TRBV19:CASSRDKNAEQFF:TRBJ2-1	CASSRDKNAEQFF	TRBV19	TRBJ2-1	5.02343e-05
TCRA	TRAV13-2:CAIDPSNVLYF:TRAJ21	CAIDPSNVLYF	TRAV13-2	TRAJ21	0.00011986		TCRB	TRBV12-1:CASSLGGYAEQFF:TRBJ2-1	CASSLGGYAEQFF	TRBV12-1	TRBJ2-1	0.00011595			TCRA	TRAV13D-1:CALEPNYNVLYF:TRAJ21	CALEPNYNVLYF	TRAV13D-1	TRAJ21	0.0001545		TCRB	TRBV13-3:CASSDGRYEQYF:TRBJ2-7	CASSDGRYEQYF	TRBV13-3	TRBJ2-7	5.02343e-05
TCRA	TRAV6-7/DV9:CALSGPFNSGGSNAKLTF:TRAJ42	CALSGPFNSGGSNAKLTF	TRAV6-7/DV9	TRAJ42	0.00011986		TCRB	TRBV13-2:CASGDGSYNSPLYF:TRBJ1-6	CASGDGSYNSPLYF	TRBV13-2	TRBJ1-6	0.000115918			TCRA	TRAV13D-1:CALDNNNAPRF:TRAJ43	CALDNNNAPRF	TRAV13D-1	TRAJ43	0.0001545		TCRB	TRBV13-1:CASRQGSDYTF:TRBJ1-2	CASRQGSDYTF	TRBV13-1	TRBJ1-2	5.02343e-05
TCRA	TRAV15D-2/DV6D-2:CALSERPNTNKVVF:TRAJ34	CALSERPNTNKVVF	TRAV15D-2/DV6D-2	TRAJ34	0.00011986		TCRB	TRBV13-2:CASGESYEQYF:TRBJ2-7	CASGESYEQYF	TRBV13-2	TRBJ2-7	0.000115918			TCRA	TRAV12D-2:CAFDSGYNKLTF:TRAJ11	CAFDSGYNKLTF	TRAV12D-2	TRAJ11	0.0001545		TCRB	TRBV13-1:CASRYEQYF:TRBJ2-7	CASRYEQYF	TRBV13-1	TRBJ2-7	5.02343e-05
TCRA	TRAV3D-3:CAGSYVGDNSKLIW:TRAJ38	CAGSYVGDNSKLIW	TRAV3D-3	TRAJ38	0.00011986		TCRB	TRBV17:CASRAGTGGSSYEQYF:TRBJ2-7	CASRAGTGGSSYEQYF	TRBV17	TRBJ2-7	0.000115918			TCRA	TRAV4D-4:CAAEGNYAQGLTF:TRAJ26	CAAEGNYAQGLTF	TRAV4D-4	TRAJ26	0.0001545		TCRB	TRBV29:CASSPGTANTGQLYF:TRBJ2-2	CASSPGTANTGQLYF	TRBV29	TRBJ2-2	5.02343e-05
TCRA	TRAV3D-3:CAVSVNYNQGKLIF:TRAJ23	CAVSVNYNQGKLIF	TRAV3D-3	TRAJ23	0.00011986		TCRB	TRBV13-3:CASSEDWANTGQLYF:TRBJ2-2	CASSEDWANTGQLYF	TRBV13-3	TRBJ2-2	0.000115918			TCRA	TRAV13N-1:CAMDPSNTNKVVF:TRAJ34	CAMDPSNTNKVVF	TRAV13N-1	TRAJ34	0.0001545		TCRB	TRBV13-3:CASSDTGGDTEVFF:TRBJ1-1	CASSDTGGDTEVFF	TRBV13-3	TRBJ1-1	5.02343e-05
TCRA	TRAV7-2:CAAHSGGSNAKLTF:TRAJ42	CAAHSGGSNAKLTF	TRAV7-2	TRAJ42	0.00011986		TCRB	TRBV13-3:CASSEGQGNSPLYF:TRBJ1-6	CASSEGQGNSPLYF	TRBV13-3	TRBJ1-6	0.000115918			TCRA	TRAV14-3:CAARDNYAQGLTF:TRAJ26	CAARDNYAQGLTF	TRAV14-3	TRAJ26	0.0001545		TCRB	TRBV13-1:CASSDGTGGNYAEQFF:TRBJ2-1	CASSDGTGGNYAEQFF	TRBV13-1	TRBJ2-1	5.02343e-05
TCRA	TRAV7-4:CAASDMGYKLTF:TRAJ9	CAASDMGYKLTF	TRAV7-4	TRAJ9	0.00011986		TCRB	TRBV14:CASSFGNSNSDYTF:TRBJ1-2	CASSFGNSNSDYTF	TRBV14	TRBJ1-2	0.000115918			TCRA	TRAV13D-4,TRAV13N-4:CAMEGNSNNRIFF:TRAJ31	CAMEGNSNNRIFF	TRAV13D-4,TRAV13N-4	TRAJ31	0.0001545		TCRB	TRBV14:CASSFGGNYAEQFF:TRBJ2-1	CASSFGGNYAEQFF	TRBV14	TRBJ2-1	5.02343e-05
TCRA	TRAV6D-7:CALGDLGSFNKLTF:TRAJ4	CALGDLGSFNKLTF	TRAV6D-7	TRAJ4	0.00011986		TCRB	TRBV4:CASSFTGTNTEVFF:TRBJ1-1	CASSFTGTNTEVFF	TRBV4	TRBJ1-1	0.000115918			TCRA	TRAV7-5:CAVSMANTNKVVF:TRAJ34	CAVSMANTNKVVF	TRAV7-5	TRAJ34	0.0001545		TCRB	TRBV13-3:CASSGTGTNTEVFF:TRBJ1-1	CASSGTGTNTEVFF	TRBV13-3	TRBJ1-1	5.02343e-05
TCRA	TRAV4D-4:CAADRYAQGLTF:TRAJ26	CAADRYAQGLTF	TRAV4D-4	TRAJ26	0.00011986		TCRB	TRBV29:CASSLASYEQYF:TRBJ2-7	CASSLASYEQYF	TRBV29	TRBJ2-7	0.000115918			TCRA	TRAV13D-1:CAISSNTNKVVF:TRAJ34	CAISSNTNKVVF	TRAV13D-1	TRAJ34	0.0001545		TCRB	TRBV13-1:CASSDGTGDYEQYF:TRBJ2-7	CASSDGTGDYEQYF	TRBV13-1	TRBJ2-7	5.02343e-05
TCRA	TRAV14-1:CAAPNYNQGKLIF:TRAJ23	CAAPNYNQGKLIF	TRAV14-1	TRAJ23	0.00011986		TCRB	TRBV12-2:CASSLGTGDTQYF:TRBJ2-5	CASSLGTGDTQYF	TRBV12-2	TRBJ2-5	0.000115918			TCRA	TRAV13N-1:CAPNYNQGKLIF:TRAJ23	CAPNYNQGKLIF	TRAV13N-1	TRAJ23	0.0001545		TCRB	TRBV5:CASSQDWGSYEQYF:TRBJ2-7	CASSQDWGSYEQYF	TRBV5	TRBJ2-7	5.02343e-05
TCRA	TRAV10:CAASGDTNAYKVIF:TRAJ30	CAASGDTNAYKVIF	TRAV10	TRAJ30	0.000119235		TCRB	TRBV12-1:CASSLLGSYEQYF:TRBJ2-7	CASSLLGSYEQYF	TRBV12-1	TRBJ2-7	0.000115918			TCRA	TRAV9N-3:CAVSMNTGGLSGKLTF:TRAJ2	CAVSMNTGGLSGKLTF	TRAV9N-3	TRAJ2	0.000153766		TCRB	TRBV13-1:CASRDWGSQNTLYF:TRBJ2-4	CASRDWGSQNTLYF	TRBV13-1	TRBJ2-4	5.02343e-05
TCRA	TRAV16:CAMREGLATGGNNKLTF:TRAJ56	CAMREGLATGGNNKLTF	TRAV16	TRAJ56	0.000119235		TCRB	TRBV31:CAWSPSPGGTNTGQLYF:TRBJ2-2	CAWSPSPGGTNTGQLYF	TRBV31	TRBJ2-2	0.000115918			TCRA	TRAV19:CAAGAATGGNNKLTF:TRAJ56	CAAGAATGGNNKLTF	TRAV19	TRAJ56	0.000153766		TCRB	TRBV13-1:CASSRDRDEQYF:TRBJ2-7	CASSRDRDEQYF	TRBV13-1	TRBJ2-7	5.02343e-05
TCRA	TRAV9N-3:CAVSMTNSAGNKLTF:TRAJ17	CAVSMTNSAGNKLTF	TRAV9N-3	TRAJ17	0.000119235		TCRB	TRBV29:CASSLSRANSDYTF:TRBJ1-2	CASSLSRANSDYTF	TRBV29	TRBJ1-2	0.000115918			TCRA	TRAV4D-4:CAAHDSGYNKLTF:TRAJ11	CAAHDSGYNKLTF	TRAV4D-4	TRAJ11	0.000153766		TCRB	TRBV13-1:CASSDGNTLYF:TRBJ1-3	CASSDGNTLYF	TRBV13-1	TRBJ1-3	5.02343e-05
TCRA	TRAV7-2:CAASMEGNYKYVF:TRAJ40	CAASMEGNYKYVF	TRAV7-2	TRAJ40	0.000119235		TCRB	TRBV12-1:CASSLVPATEVFF:TRBJ1-1	CASSLVPATEVFF	TRBV12-1	TRBJ1-1	0.000115918			TCRA	TRAV16N:CAMRGNSNNRIFF:TRAJ31	CAMRGNSNNRIFF	TRAV16N	TRAJ31	0.000153766		TCRB	TRBV13-3:CASSPGLSSYEQYF:TRBJ2-7	CASSPGLSSYEQYF	TRBV13-3	TRBJ2-7	5.02343e-05
TCRA	TRAV7-2:CAASRNNRIFF:TRAJ31	CAASRNNRIFF	TRAV7-2	TRAJ31	0.000119235		TCRB	TRBV20:CGARQGGWDNYAEQFF:TRBJ2-1	CGARQGGWDNYAEQFF	TRBV20	TRBJ2-1	0.000115918			TCRA	TRAV13D-3:CALNYNQGKLIF:TRAJ23	CALNYNQGKLIF	TRAV13D-3	TRAJ23	0.000153766		TCRB	TRBV29:CASSRDNYEQYF:TRBJ2-7	CASSRDNYEQYF	TRBV29	TRBJ2-7	5.02343e-05
TCRA	TRAV7N-5:CAVSMPGTGSKLSF:TRAJ58	CAVSMPGTGSKLSF	TRAV7N-5	TRAJ58	0.000119235		TCRB	TRBV29:CASSLWGNTEVFF:TRBJ1-1	CASSLWGNTEVFF	TRBV29	TRBJ1-1	0.000115918			TCRA	TRAV9N-3:CAVRNSNNRIFF:TRAJ31	CAVRNSNNRIFF	TRAV9N-3	TRAJ31	0.000153766		TCRB	TRBV29:CASRDSSYEQYF:TRBJ2-7	CASRDSSYEQYF	TRBV29	TRBJ2-7	5.02323e-05
TCRA	TRAV7-5:CAVTNTGYQNFYF:TRAJ49	CAVTNTGYQNFYF	TRAV7-5	TRAJ49	0.000119235		TCRB	TRBV1:CTCSADAGTSSYEQYF:TRBJ2-7	CTCSADAGTSSYEQYF	TRBV1	TRBJ2-7	0.000115918			TCRA	TRAV4D-4:CAAPDSNYQLIW:TRAJ33	CAAPDSNYQLIW	TRAV4D-4	TRAJ33	0.000153766		TCRB	TRBV29:CASSLSPANTEVFF:TRBJ1-1	CASSLSPANTEVFF	TRBV29	TRBJ1-1	5.02323e-05
TCRA	TRAV6D-6:CALGEGTGGYKVVF:TRAJ12	CALGEGTGGYKVVF	TRAV6D-6	TRAJ12	0.000119235		TCRB	TRBV19:CASSMGVGQNTLYF:TRBJ2-4	CASSMGVGQNTLYF	TRBV19	TRBJ2-4	0.000115918			TCRA	TRAV13D-4:CAMGTNAYKVIF:TRAJ30	CAMGTNAYKVIF	TRAV13D-4	TRAJ30	0.000153766		TCRB	TRBV29:CASSPGENYAEQFF:TRBJ2-1	CASSPGENYAEQFF	TRBV29	TRBJ2-1	5.02323e-05
TCRA	TRAV7D-3:CASDYSNNRLTL:TRAJ7	CASDYSNNRLTL	TRAV7D-3	TRAJ7	0.000119235		TCRB	TRBV19:CASSPASFSQNTLYF:TRBJ2-4	CASSPASFSQNTLYF	TRBV19	TRBJ2-4	0.000115918			TCRA	TRAV13N-1:CAMEDSGTYQRF:TRAJ13	CAMEDSGTYQRF	TRAV13N-1	TRAJ13	0.000153766		TCRB	TRBV13-1:CASSLTRNYAEQFF:TRBJ2-1	CASSLTRNYAEQFF	TRBV13-1	TRBJ2-1	5.02323e-05
TCRA	TRAV3D-3:CAAATSSGQKLVF:TRAJ16	CAAATSSGQKLVF	TRAV3D-3	TRAJ16	0.000119235		TCRB	TRBV4:CASSSARGNTEVFF:TRBJ1-1	CASSSARGNTEVFF	TRBV4	TRBJ1-1	0.000115918			TCRA	TRAV7-5:CAVMDSNYQLIW:TRAJ33	CAVMDSNYQLIW	TRAV7-5	TRAJ33	0.000153766		TCRB	TRBV12-1:CASSLDNYAEQFF:TRBJ2-1	CASSLDNYAEQFF	TRBV12-1	TRBJ2-1	5.02323e-05
TCRA	TRAV10:CAASTSTTASLGKLQF:TRAJ24	CAASTSTTASLGKLQF	TRAV10	TRAJ24	0.00011861		TCRB	TRBV4:CASSSTGENTEVFF:TRBJ1-1	CASSSTGENTEVFF	TRBV4	TRBJ1-1	0.000115918			TCRA	TRAV14D-1:CAARNNNAPRF:TRAJ43	CAARNNNAPRF	TRAV14D-1	TRAJ43	0.000153766		TCRB	TRBV13-1:CASSANSYNSPLYF:TRBJ1-6	CASSANSYNSPLYF	TRBV13-1	TRBJ1-6	5.02323e-05
TCRA	TRAV12N-3:CALSDRYNQGKLIF:TRAJ23	CALSDRYNQGKLIF	TRAV12N-3	TRAJ23	0.00011861		TCRB	TRBV14:CASSSVEVFF:TRBJ1-1	CASSSVEVFF	TRBV14	TRBJ1-1	0.000115918			TCRA	TRAV13N-1:CAITSGGNYKPTF:TRAJ6	CAITSGGNYKPTF	TRAV13N-1	TRAJ6	0.000153766		TCRB	TRBV13-1:CASSDAGQQDTQYF:TRBJ2-5	CASSDAGQQDTQYF	TRBV13-1	TRBJ2-5	5.02323e-05
TCRA	TRAV16N:CAMRETGNTGKLIF:TRAJ37	CAMRETGNTGKLIF	TRAV16N	TRAJ37	0.00011861		TCRB	TRBV13-1:CASSWDRDNQAPLF:TRBJ1-5	CASSWDRDNQAPLF	TRBV13-1	TRBJ1-5	0.000115918			TCRA	TRAV6-7/DV9,TRAV6D-6:CALGITGNTGKLIF:TRAJ37	CALGITGNTGKLIF	TRAV6-7/DV9,TRAV6D-6	TRAJ37	0.000153031		TCRB	TRBV13-1:CASSDDRGHAEQFF:TRBJ2-1	CASSDDRGHAEQFF	TRBV13-1	TRBJ2-1	5.02323e-05
TCRA	TRAV6D-6:CALGDTNAYKVIF:TRAJ30	CALGDTNAYKVIF	TRAV6D-6	TRAJ30	0.00011861		TCRB	TRBV31:CAWKQSSYEQYF:TRBJ2-7	CAWKQSSYEQYF	TRBV31	TRBJ2-7	0.000115918			TCRA	TRAV8-1:CATNSAGNKLTF:TRAJ17	CATNSAGNKLTF	TRAV8-1	TRAJ17	0.000153031		TCRB	TRBV13-2:CASGDAGGAETLYF:TRBJ2-3	CASGDAGGAETLYF	TRBV13-2	TRBJ2-3	5.02323e-05
TCRA	TRAV7-5:CAVSMPNTNKVVF:TRAJ34	CAVSMPNTNKVVF	TRAV7-5	TRAJ34	0.00011861		TCRB	TRBV31:CAWSPGQQDTQYF:TRBJ2-5	CAWSPGQQDTQYF	TRBV31	TRBJ2-5	0.000115918			TCRA	TRAV13-2:CATTASLGKLQF:TRAJ24	CATTASLGKLQF	TRAV13-2	TRAJ24	0.000153031		TCRB	TRBV19:CASRFRDRVAEQFF:TRBJ2-1	CASRFRDRVAEQFF	TRBV19	TRBJ2-1	5.02323e-05
TCRA	TRAV6D-6:CALGDNTGNYKYVF:TRAJ40	CALGDNTGNYKYVF	TRAV6D-6	TRAJ40	0.000117985		TCRB	TRBV30:CSSRPGRAETLYF:TRBJ2-3	CSSRPGRAETLYF	TRBV30	TRBJ2-3	0.000115918			TCRA	TRAV12D-2:CAPNYNQGKLIF:TRAJ23	CAPNYNQGKLIF	TRAV12D-2	TRAJ23	0.000153031		TCRB	TRBV16:CASSPQGNQDTQYF:TRBJ2-5	CASSPQGNQDTQYF	TRBV16	TRBJ2-5	5.02323e-05
TCRA	TRAV15D-1/DV6D-1:CALMERDPGYQNFYF:TRAJ49	CALMERDPGYQNFYF	TRAV15D-1/DV6D-1	TRAJ49	0.000117359		TCRB	TRBV1:CTCSADSRAETLYF:TRBJ2-3	CTCSADSRAETLYF	TRBV1	TRBJ2-3	0.000115918			TCRA	TRAV7D-3:CAVYQGGRALIF:TRAJ15	CAVYQGGRALIF	TRAV7D-3	TRAJ15	0.000153031		TCRB	TRBV29:CASGTNTGQLYF:TRBJ2-2	CASGTNTGQLYF	TRBV29	TRBJ2-2	5.02323e-05
TCRA	TRAV12D-2:CAFRSSGSWQLIF:TRAJ22	CAFRSSGSWQLIF	TRAV12D-2	TRAJ22	0.000114234		TCRB	TRBV1:CTCSADLSYQAPLF:TRBJ1-5	CTCSADLSYQAPLF	TRBV1	TRBJ1-5	0.000115902			TCRA	TRAV10:CAASNYAQGLTF:TRAJ26	CAASNYAQGLTF	TRAV10	TRAJ26	0.000151562		TCRB	TRBV1:CTCSAAASGNTLYF:TRBJ1-3	CTCSAAASGNTLYF	TRBV1	TRBJ1-3	5.02323e-05
TCRA	TRAV12D-2:CALSDTGNYKYVF:TRAJ40	CALSDTGNYKYVF	TRAV12D-2	TRAJ40	0.000113554		TCRB	TRBV12-2:CASSLHNYAEQFF:TRBJ2-1	CASSLHNYAEQFF	TRBV12-2	TRBJ2-1	0.000115902			TCRA	TRAV12D-2:CALNYAQGLTF:TRAJ26	CALNYAQGLTF	TRAV12D-2	TRAJ26	0.000148623		TCRB	TRBV1:CTCSADRGGNTLYF:TRBJ1-3	CTCSADRGGNTLYF	TRBV1	TRBJ1-3	5.02323e-05
TCRA	TRAV7-2:CAAPSGGNYKPTF:TRAJ6	CAAPSGGNYKPTF	TRAV7-2	TRAJ6	0.000113554		TCRB	TRBV1:CTCSADRPGGYEQYF:TRBJ2-7	CTCSADRPGGYEQYF	TRBV1	TRBJ2-7	0.000113275			TCRA	TRAV6D-6:CALGALGNYKYVF:TRAJ40	CALGALGNYKYVF	TRAV6D-6	TRAJ40	0.00014784		TCRB	TRBV14:CASILGVYAEQFF:TRBJ2-1	CASILGVYAEQFF	TRBV14	TRBJ2-1	5.02323e-05
TCRA	TRAV6N-6:CALSEYSNNRLTL:TRAJ7	CALSEYSNNRLTL	TRAV6N-6	TRAJ7	0.000113554		TCRB	TRBV29:CASSRGYNSPLYF:TRBJ1-6	CASSRGYNSPLYF	TRBV29	TRBJ1-6	0.000113275			TCRA	TRAV13D-1:CALERSNTNKVVF:TRAJ34	CALERSNTNKVVF	TRAV13D-1	TRAJ34	0.000147106		TCRB	TRBV1:CTCSGGHTNTEVFF:TRBJ1-1	CTCSGGHTNTEVFF	TRBV1	TRBJ1-1	5.02323e-05
TCRA	TRAV7N-5:CAVSIGGSSGNKLIF:TRAJ32	CAVSIGGSSGNKLIF	TRAV7N-5	TRAJ32	0.000113554		TCRB	TRBV17:CASSRDNTEVFF:TRBJ1-1	CASSRDNTEVFF	TRBV17	TRBJ1-1	0.000113275			TCRA	TRAV13-2:CAIEDYSNNRLTL:TRAJ7	CAIEDYSNNRLTL	TRAV13-2	TRAJ7	0.000147106		TCRB	TRBV29:CASKSYEQYF:TRBJ2-7	CASKSYEQYF	TRBV29	TRBJ2-7	5.02323e-05
TCRA	TRAV7N-5:CAVSMTGSFNKLTF:TRAJ4	CAVSMTGSFNKLTF	TRAV7N-5	TRAJ4	0.000113554		TCRB	TRBV13-3:CASSDSNTEVFF:TRBJ1-1	CASSDSNTEVFF	TRBV13-3	TRBJ1-1	0.000113275			TCRA	TRAV9N-3:CAVRDYSNNRLTL:TRAJ7	CAVRDYSNNRLTL	TRAV9N-3	TRAJ7	0.000147106		TCRB	TRBV29:CASSLQNYAEQFF:TRBJ2-1	CASSLQNYAEQFF	TRBV29	TRBJ2-1	5.02323e-05
TCRA	TRAV7-3:CAVSYVGDNSKLIW:TRAJ38	CAVSYVGDNSKLIW	TRAV7-3	TRAJ38	0.000113554		TCRB	TRBV29:CASSSGQYAEQFF:TRBJ2-1	CASSSGQYAEQFF	TRBV29	TRBJ2-1	0.000113259			TCRA	TRAV6D-6:CALGDYGNEKITF:TRAJ48	CALGDYGNEKITF	TRAV6D-6	TRAJ48	0.000147106		TCRB	TRBV19:CASNRGYNSPLYF:TRBJ1-6	CASNRGYNSPLYF	TRBV19	TRBJ1-6	5.02323e-05
TCRA	TRAV13-4/DV7:CAMCTGANTGKLTF:TRAJ52	CAMCTGANTGKLTF	TRAV13-4/DV7	TRAJ52	0.000113554		TCRB	TRBV13-3:CASSDRREVFF:TRBJ1-1	CASSDRREVFF	TRBV13-3	TRBJ1-1	0.000113259			TCRA	TRAV12D-2:CALSDLTGNTGKLIF:TRAJ37	CALSDLTGNTGKLIF	TRAV12D-2	TRAJ37	0.000147106		TCRB	TRBV29:CASSSGQGDTQYF:TRBJ2-5	CASSSGQGDTQYF	TRBV29	TRBJ2-5	5.02323e-05
TCRA	TRAV6-7/DV9:CALNAGAKLTF:TRAJ39	CALNAGAKLTF	TRAV6-7/DV9	TRAJ39	0.000113554		TCRB	TRBV29:CASSSGTGDTEVFF:TRBJ1-1	CASSSGTGDTEVFF	TRBV29	TRBJ1-1	0.000113243			TCRA	TRAV4D-4:CAAEAGASSSFSKLVF:TRAJ50	CAAEAGASSSFSKLVF	TRAV4D-4	TRAJ50	0.000147106		TCRB	TRBV29:CASSRDRGAEQFF:TRBJ2-1	CASSRDRGAEQFF	TRBV29	TRBJ2-1	5.02323e-05
TCRA	TRAV6D-6:CALGERGFASALTF:TRAJ35	CALGERGFASALTF	TRAV6D-6	TRAJ35	0.000113554		TCRB	TRBV13-1:CASSDPRETGPSNERLFF:TRBJ1-4	CASSDPRETGPSNERLFF	TRBV13-1	TRBJ1-4	0.000113032			TCRA	TRAV13D-1:CALEGYNQGKLIF:TRAJ23	CALEGYNQGKLIF	TRAV13D-1	TRAJ23	0.000147106		TCRB	TRBV13-3:CASRDTGQLYF:TRBJ2-2	CASRDTGQLYF	TRBV13-3	TRBJ2-2	5.02323e-05
TCRA	TRAV6D-6:CALGDDNYAQGLTF:TRAJ26	CALGDDNYAQGLTF	TRAV6D-6	TRAJ26	0.000113554		TCRB	TRBV13-2:CASGDAVGAETLYF:TRBJ2-3	CASGDAVGAETLYF	TRBV13-2	TRBJ2-3	0.000110778			TCRA	TRAV6N-6:CALDTNAYKVIF:TRAJ30	CALDTNAYKVIF	TRAV6N-6	TRAJ30	0.000147106		TCRB	TRBV29:CASRGTGSAETLYF:TRBJ2-3	CASRGTGSAETLYF	TRBV29	TRBJ2-3	5.02323e-05
TCRA	TRAV1:CAVRMTNSAGNKLTF:TRAJ17	CAVRMTNSAGNKLTF	TRAV1	TRAJ17	0.000113554		TCRB	TRBV13-2:CASGDASGRDTQYF:TRBJ2-5	CASGDASGRDTQYF	TRBV13-2	TRBJ2-5	0.000110649			TCRA	TRAV6N-6:CALRGTGGYKVVF:TRAJ12	CALRGTGGYKVVF	TRAV6N-6	TRAJ12	0.000147106		TCRB	TRBV13-1:CASSGTGWAEQFF:TRBJ2-1	CASSGTGWAEQFF	TRBV13-1	TRBJ2-1	5.02323e-05
TCRA	TRAV9N-3:CAVDNYAQGLTF:TRAJ26	CAVDNYAQGLTF	TRAV9N-3	TRAJ26	0.000113554		TCRB	TRBV13-2:CASGDRLNSDYTF:TRBJ1-2	CASGDRLNSDYTF	TRBV13-2	TRBJ1-2	0.000110649			TCRA	TRAV6N-6:CALRSLSSGSWQLIF:TRAJ22	CALRSLSSGSWQLIF	TRAV6N-6	TRAJ22	0.000147106		TCRB	TRBV13-1:CASSDRGGSPLYF:TRBJ1-6	CASSDRGGSPLYF	TRBV13-1	TRBJ1-6	5.02323e-05
TCRA	TRAV13D-1:CALDPSNTNKVVF:TRAJ34	CALDPSNTNKVVF	TRAV13D-1	TRAJ34	0.000113554		TCRB	TRBV13-2:CASGGQGAAEVFF:TRBJ1-1	CASGGQGAAEVFF	TRBV13-2	TRBJ1-1	0.000110649			TCRA	TRAV6N-6:CALSEDTGANTGKLTF:TRAJ52	CALSEDTGANTGKLTF	TRAV6N-6	TRAJ52	0.000147106		TCRB	TRBV13-1:CASSDAGDTEVFF:TRBJ1-1	CASSDAGDTEVFF	TRBV13-1	TRBJ1-1	5.02323e-05
TCRA	TRAV12N-3:CALSDLPGTGSNRLTF:TRAJ28	CALSDLPGTGSNRLTF	TRAV12N-3	TRAJ28	0.000113554		TCRB	TRBV15:CASRDRGERLFF:TRBJ1-4	CASRDRGERLFF	TRBV15	TRBJ1-4	0.000110649			TCRA	TRAV6N-6:CALGYQGGRALIF:TRAJ15	CALGYQGGRALIF	TRAV6N-6	TRAJ15	0.000147106		TCRB	TRBV13-1:CASSDAGGNTLYF:TRBJ2-4	CASSDAGGNTLYF	TRBV13-1	TRBJ2-4	5.02323e-05
TCRA	TRAV7-6:CAVSMTSNNRIFF:TRAJ31	CAVSMTSNNRIFF	TRAV7-6	TRAJ31	0.000113554		TCRB	TRBV13-3:CASRDRGLGNTLYF:TRBJ1-3	CASRDRGLGNTLYF	TRBV13-3	TRBJ1-3	0.000110649			TCRA	TRAV21/DV12:CIGNQGGSAKLIF:TRAJ57	CIGNQGGSAKLIF	TRAV21/DV12	TRAJ57	0.000147106		TCRB	TRBV26:CASSKGQYAEQFF:TRBJ2-1	CASSKGQYAEQFF	TRBV26	TRBJ2-1	5.02323e-05
TCRA	TRAV4D-4:CAANTGYQNFYF:TRAJ49	CAANTGYQNFYF	TRAV4D-4	TRAJ49	0.000113554		TCRB	TRBV13-3:CASRGVEQYF:TRBJ2-7	CASRGVEQYF	TRBV13-3	TRBJ2-7	0.000110649			TCRA	TRAV10:CAASRDNAGAKLTF:TRAJ39	CAASRDNAGAKLTF	TRAV10	TRAJ39	0.000147106		TCRB	TRBV13-1:CASSDALGQDTQYF:TRBJ2-5	CASSDALGQDTQYF	TRBV13-1	TRBJ2-5	5.02323e-05
TCRA	TRAV7-5:CAVNNNRIFF:TRAJ31	CAVNNNRIFF	TRAV7-5	TRAJ31	0.000113554		TCRB	TRBV14:CASRRLGGQDTQYF:TRBJ2-5	CASRRLGGQDTQYF	TRBV14	TRBJ2-5	0.000110649			TCRA	TRAV7-4:CAASEHGNSNNRIFF:TRAJ31	CAASEHGNSNNRIFF	TRAV7-4	TRAJ31	0.000147106		TCRB	TRBV29:CASSFPQYEQYF:TRBJ2-7	CASSFPQYEQYF	TRBV29	TRBJ2-7	5.02323e-05
TCRA	TRAV7-5:CAVSNNRIFF:TRAJ31	CAVSNNRIFF	TRAV7-5	TRAJ31	0.000113554		TCRB	TRBV13-1:CASSAGRTEVFF:TRBJ1-1	CASSAGRTEVFF	TRBV13-1	TRBJ1-1	0.000110649			TCRA	TRAV7-5:CAVLNTGNYKYVF:TRAJ40	CAVLNTGNYKYVF	TRAV7-5	TRAJ40	0.000147106		TCRB	TRBV13-3:CASSDENSPLYF:TRBJ1-6	CASSDENSPLYF	TRBV13-3	TRBJ1-6	5.02323e-05
TCRA	TRAV3D-3:CAVGTGGYKVVF:TRAJ12	CAVGTGGYKVVF	TRAV3D-3	TRAJ12	0.000113554		TCRB	TRBV13-1:CASSEGTEIAETLYF:TRBJ2-3	CASSEGTEIAETLYF	TRBV13-1	TRBJ2-3	0.000110649			TCRA	TRAV7-5:CAVSTYGNEKITF:TRAJ48	CAVSTYGNEKITF	TRAV7-5	TRAJ48	0.000147106		TCRB	TRBV13-1:CASSDGTTNSDYTF:TRBJ1-2	CASSDGTTNSDYTF	TRBV13-1	TRBJ1-2	5.02323e-05
TCRA	TRAV6D-7:CALGDSGGNYKPTF:TRAJ6	CALGDSGGNYKPTF	TRAV6D-7	TRAJ6	0.000113554		TCRB	TRBV14:CASSFGDWGYEQYF:TRBJ2-7	CASSFGDWGYEQYF	TRBV14	TRBJ2-7	0.000110649			TCRA	TRAV7-5:CAVFTEGADRLTF:TRAJ45	CAVFTEGADRLTF	TRAV7-5	TRAJ45	0.000147106		TCRB	TRBV16:CASSSGQTEVFF:TRBJ1-1	CASSSGQTEVFF	TRBV16	TRBJ1-1	5.02323e-05
TCRA	TRAV6D-7:CALGAGDYAQGLTF:TRAJ26	CALGAGDYAQGLTF	TRAV6D-7	TRAJ26	0.000113554		TCRB	TRBV29:CASSHSFEQYF:TRBJ2-7	CASSHSFEQYF	TRBV29	TRBJ2-7	0.000110649			TCRA	TRAV8-1:CATDNYNQGKLIF:TRAJ23	CATDNYNQGKLIF	TRAV8-1	TRAJ23	0.000147106		TCRB	TRBV20:CGARDSQNTLYF:TRBJ2-4	CGARDSQNTLYF	TRBV20	TRBJ2-4	5.02323e-05
TCRA	TRAV14-2:CASDQGGRALIF:TRAJ15	CASDQGGRALIF	TRAV14-2	TRAJ15	0.000113554		TCRB	TRBV16:CASSLAGNYAEQFF:TRBJ2-1	CASSLAGNYAEQFF	TRBV16	TRBJ2-1	0.000110649			TCRA	TRAV16N:CAMREGLSGSFNKLTF:TRAJ4	CAMREGLSGSFNKLTF	TRAV16N	TRAJ4	0.000147106		TCRB	TRBV30:CSSRGDWYEQYF:TRBJ2-7	CSSRGDWYEQYF	TRBV30	TRBJ2-7	5.02323e-05
TCRA	TRAV16:CAMREGNQGGSAKLIF:TRAJ57	CAMREGNQGGSAKLIF	TRAV16	TRAJ57	0.000112929		TCRB	TRBV29:CASSPSGQINERLFF:TRBJ1-4	CASSPSGQINERLFF	TRBV29	TRBJ1-4	0.000110649			TCRA	TRAV15D-1/DV6D-1:CALMEPDTGYQNFYF:TRAJ49	CALMEPDTGYQNFYF	TRAV15D-1/DV6D-1	TRAJ49	0.000147106		TCRB	TRBV13-1:CASSDTANTEVFF:TRBJ1-1	CASSDTANTEVFF	TRBV13-1	TRBJ1-1	5.02323e-05
TCRA	TRAV12D-2:CALTDASSGSWQLIF:TRAJ22	CALTDASSGSWQLIF	TRAV12D-2	TRAJ22	0.000112929		TCRB	TRBV29:CASSLSQNTEVFF:TRBJ1-1	CASSLSQNTEVFF	TRBV29	TRBJ1-1	0.000110649			TCRA	TRAV6D-6:CALGNTNAYKVIF:TRAJ30	CALGNTNAYKVIF	TRAV6D-6	TRAJ30	0.000147106		TCRB	TRBV13-1:CASSDVQTEVFF:TRBJ1-1	CASSDVQTEVFF	TRBV13-1	TRBJ1-1	5.02323e-05
TCRA	TRAV13D-1:CALGSYQGGRALIF:TRAJ15	CALGSYQGGRALIF	TRAV13D-1	TRAJ15	0.000112929		TCRB	TRBV29:CASSPRTTSAETLYF:TRBJ2-3	CASSPRTTSAETLYF	TRBV29	TRBJ2-3	0.000110649			TCRA	TRAV6D-6:CALGSYGSSGNKLIF:TRAJ32	CALGSYGSSGNKLIF	TRAV6D-6	TRAJ32	0.000147106		TCRB	TRBV13-3:CASSDITEVFF:TRBJ1-1	CASSDITEVFF	TRBV13-3	TRBJ1-1	5.02323e-05
TCRA	TRAV6D-6:CALGEAGGYKVVF:TRAJ12	CALGEAGGYKVVF	TRAV6D-6	TRAJ12	0.000112929		TCRB	TRBV12-1:CASSPTGGAETLYF:TRBJ2-3	CASSPTGGAETLYF	TRBV12-1	TRBJ2-3	0.000110649			TCRA	TRAV6D-6:CALGEPGYQNFYF:TRAJ49	CALGEPGYQNFYF	TRAV6D-6	TRAJ49	0.000147106		TCRB	TRBV29:CASSFQGANTEVFF:TRBJ1-1	CASSFQGANTEVFF	TRBV29	TRBJ1-1	5.02323e-05
TCRA	TRAV12N-3:CALSEGYAQGLTF:TRAJ26	CALSEGYAQGLTF	TRAV12N-3	TRAJ26	0.000112929		TCRB	TRBV5:CASSQDWGGWAEQFF:TRBJ2-1	CASSQDWGGWAEQFF	TRBV5	TRBJ2-1	0.000110649			TCRA	TRAV6D-6:CALGEGSNNRIFF:TRAJ31	CALGEGSNNRIFF	TRAV6D-6	TRAJ31	0.000147106		TCRB	TRBV13-1:CASSGDIANTEVFF:TRBJ1-1	CASSGDIANTEVFF	TRBV13-1	TRBJ1-1	5.02323e-05
TCRA	TRAV7-2:CAASMNSNNRIFF:TRAJ31	CAASMNSNNRIFF	TRAV7-2	TRAJ31	0.000112929		TCRB	TRBV5:CASSQDLGITEVFF:TRBJ1-1	CASSQDLGITEVFF	TRBV5	TRBJ1-1	0.000110649			TCRA	TRAV6D-6:CALGDQSNYNVLYF:TRAJ21	CALGDQSNYNVLYF	TRAV6D-6	TRAJ21	0.000147106		TCRB	TRBV1:CTCSAEGGQDTQYF:TRBJ2-5	CTCSAEGGQDTQYF	TRBV1	TRBJ2-5	5.02323e-05
TCRA	TRAV7-3:CAVNQGGRALIF:TRAJ15	CAVNQGGRALIF	TRAV7-3	TRAJ15	0.000112929		TCRB	TRBV20:CGARDRDNSNERLFF:TRBJ1-4	CGARDRDNSNERLFF	TRBV20	TRBJ1-4	0.000110649			TCRA	TRAV6D-6:CALGDPGGRALIF:TRAJ15	CALGDPGGRALIF	TRAV6D-6	TRAJ15	0.000147106		TCRB	TRBV29:CASSLGHYAEQFF:TRBJ2-1	CASSLGHYAEQFF	TRBV29	TRBJ2-1	5.02323e-05
TCRA	TRAV14-1:CAASGNYNVLYF:TRAJ21	CAASGNYNVLYF	TRAV14-1	TRAJ21	0.000112929		TCRB	TRBV17:CASSSRGSQNTLYF:TRBJ2-4	CASSSRGSQNTLYF	TRBV17	TRBJ2-4	0.000110649			TCRA	TRAV6D-6:CALGDRDQGGRALIF:TRAJ15	CALGDRDQGGRALIF	TRAV6D-6	TRAJ15	0.000147106		TCRB	TRBV19:CASSIGANSDYTF:TRBJ1-2	CASSIGANSDYTF	TRBV19	TRBJ1-2	5.02323e-05
TCRA	TRAV10:CAASSNYNVLYF:TRAJ21	CAASSNYNVLYF	TRAV10	TRAJ21	0.000112929		TCRB	TRBV31:CAWSGRGSQNTLYF:TRBJ2-4	CAWSGRGSQNTLYF	TRBV31	TRBJ2-4	0.000110649			TCRA	TRAV6D-6:CALGDLGPSGGSNAKLTF:TRAJ42	CALGDLGPSGGSNAKLTF	TRAV6D-6	TRAJ42	0.000147106		TCRB	TRBV19:CASSIGNTGQLYF:TRBJ2-2	CASSIGNTGQLYF	TRBV19	TRBJ2-2	5.02323e-05
TCRA	TRAV6D-5:CALNYAQGLTF:TRAJ26	CALNYAQGLTF	TRAV6D-5	TRAJ26	0.000112929		TCRB	TRBV13-3:CASSSGTSYEQYF:TRBJ2-7	CASSSGTSYEQYF	TRBV13-3	TRBJ2-7	0.000110649			TCRA	TRAV6D-6:CALVQTNSAGNKLTF:TRAJ17	CALVQTNSAGNKLTF	TRAV6D-6	TRAJ17	0.000147106		TCRB	TRBV29:CASSTGDEQYF:TRBJ2-7	CASSTGDEQYF	TRBV29	TRBJ2-7	5.02323e-05
TCRA	TRAV13D-1:CASMNYGSSGNKLIF:TRAJ32	CASMNYGSSGNKLIF	TRAV13D-1	TRAJ32	0.000112304		TCRB	TRBV31:CAWRGRDWTDTLYF:TRBJ2-4	CAWRGRDWTDTLYF	TRBV31	TRBJ2-4	0.000110649			TCRA	TRAV13N-4:CADNYQLIW:TRAJ33	CADNYQLIW	TRAV13N-4	TRAJ33	0.000147106		TCRB	TRBV15:CASSLTGGSQNTLYF:TRBJ2-4	CASSLTGGSQNTLYF	TRBV15	TRBJ2-4	5.02323e-05
TCRA	TRAV13D-1:CALERNSNNRIFF:TRAJ31	CALERNSNNRIFF	TRAV13D-1	TRAJ31	0.000112304		TCRB	TRBV13-3:CATPTGGSQNTLYF:TRBJ2-4	CATPTGGSQNTLYF	TRBV13-3	TRBJ2-4	0.000110649			TCRA	TRAV9N-3:CAVSNYQLIW:TRAJ33	CAVSNYQLIW	TRAV9N-3	TRAJ33	0.000147106		TCRB	TRBV13-3:CASSDRDNNYAEQFF:TRBJ2-1	CASSDRDNNYAEQFF	TRBV13-3	TRBJ2-1	5.02323e-05
TCRA	TRAV6D-7:CALDDTNAYKVIF:TRAJ30	CALDDTNAYKVIF	TRAV6D-7	TRAJ30	0.000112304		TCRB	TRBV13-3:CASSVAGNYAEQFF:TRBJ2-1	CASSVAGNYAEQFF	TRBV13-3	TRBJ2-1	0.000110649			TCRA	TRAV13D-1:CASDNTGYQNFYF:TRAJ49	CASDNTGYQNFYF	TRAV13D-1	TRAJ49	0.000147106		TCRB	TRBV29:CASSPGTGPDTQYF:TRBJ2-5	CASSPGTGPDTQYF	TRBV29	TRBJ2-5	5.02323e-05
TCRA	TRAV14D-1:CAANYAQGLTF:TRAJ26	CAANYAQGLTF	TRAV14D-1	TRAJ26	0.000111054		TCRB	TRBV13-3:CASSVGQGNSDYTF:TRBJ1-2	CASSVGQGNSDYTF	TRBV13-3	TRBJ1-2	0.000110649			TCRA	TRAV6D-6,TRAV6N-6:CALMSSGSWQLIF:TRAJ22	CALMSSGSWQLIF	TRAV6D-6,TRAV6N-6	TRAJ22	0.000147106		TCRB	TRBV29:CASSPDNSQNTLYF:TRBJ2-4	CASSPDNSQNTLYF	TRBV29	TRBJ2-4	5.02323e-05
TCRA	TRAV20:CAPGMTTGGNNKLTF:TRAJ56	CAPGMTTGGNNKLTF	TRAV20	TRAJ56	0.000110429		TCRB	TRBV13-3:CASSVTTEVFF:TRBJ1-1	CASSVTTEVFF	TRBV13-3	TRBJ1-1	0.000110649			TCRA	TRAV7N-5:CAVSLNYAQGLTF:TRAJ26	CAVSLNYAQGLTF	TRAV7N-5	TRAJ26	0.000147106		TCRB	TRBV14:CASSLGGYAEQFF:TRBJ2-1	CASSLGGYAEQFF	TRBV14	TRBJ2-1	5.02323e-05
TCRA	TRAV16N:CAMRNNYNQGKLIF:TRAJ23	CAMRNNYNQGKLIF	TRAV16N	TRAJ23	0.000107874		TCRB	TRBV20:CGARDKNTGQLYF:TRBJ2-2	CGARDKNTGQLYF	TRBV20	TRBJ2-2	0.000110649			TCRA	TRAV8D-2:CATDEGNNRIFF:TRAJ31	CATDEGNNRIFF	TRAV8D-2	TRAJ31	0.000147106		TCRB	TRBV26:CASSLGRNYAEQFF:TRBJ2-1	CASSLGRNYAEQFF	TRBV26	TRBJ2-1	5.02323e-05
TCRA	TRAV9N-3:CAVSRNNYAQGLTF:TRAJ26	CAVSRNNYAQGLTF	TRAV9N-3	TRAJ26	0.000107874		TCRB	TRBV20:CGARGRGANSDYTF:TRBJ1-2	CGARGRGANSDYTF	TRBV20	TRBJ1-2	0.000110649			TCRA	TRAV16N:CAMREGSSNTNKVVF:TRAJ34	CAMREGSSNTNKVVF	TRAV16N	TRAJ34	0.000147106		TCRB	TRBV13-1:CASSEWGAYAEQFF:TRBJ2-1	CASSEWGAYAEQFF	TRBV13-1	TRBJ2-1	5.02323e-05
TCRA	TRAV3-1:CAVSARNTNTGKLTF:TRAJ27	CAVSARNTNTGKLTF	TRAV3-1	TRAJ27	0.000107874		TCRB	TRBV13-1:CASSDAGVSQNTLYF:TRBJ2-4	CASSDAGVSQNTLYF	TRBV13-1	TRBJ2-4	0.000110633			TCRA	TRAV13-2:CAPHNYAQGLTF:TRAJ26	CAPHNYAQGLTF	TRAV13-2	TRAJ26	0.000147106		TCRB	TRBV13-1:CASSGDNQDTQYF:TRBJ2-5	CASSGDNQDTQYF	TRBV13-1	TRBJ2-5	5.02323e-05
TCRA	TRAV6N-6:CALSDPGSGGSNYKLTF:TRAJ53	CALSDPGSGGSNYKLTF	TRAV6N-6	TRAJ53	0.000107874		TCRB	TRBV17:CASSSRDRGSAETLYF:TRBJ2-3	CASSSRDRGSAETLYF	TRBV17	TRBJ2-3	0.000108006			TCRA	TRAV6D-6,TRAV6D-7:CALGTGNYKYVF:TRAJ40	CALGTGNYKYVF	TRAV6D-6,TRAV6D-7	TRAJ40	0.000147106		TCRB	TRBV13-1:CASSDAGETLYF:TRBJ2-3	CASSDAGETLYF	TRBV13-1	TRBJ2-3	5.02323e-05
TCRA	TRAV6N-6:CALSVDTGYQNFYF:TRAJ49	CALSVDTGYQNFYF	TRAV6N-6	TRAJ49	0.000107874		TCRB	TRBV29:CASSSGTFSNERLFF:TRBJ1-4	CASSSGTFSNERLFF	TRBV29	TRBJ1-4	0.000108006			TCRA	TRAV12D-2:CALSDRGGSGGKLTL:TRAJ44	CALSDRGGSGGKLTL	TRAV12D-2	TRAJ44	0.000147106		TCRB	TRBV29:CASSLSRAGNTLYF:TRBJ1-3	CASSLSRAGNTLYF	TRBV29	TRBJ1-3	5.02323e-05
TCRA	TRAV5-1:CSASIGTGGYKVVF:TRAJ12	CSASIGTGGYKVVF	TRAV5-1	TRAJ12	0.000107874		TCRB	TRBV12-1:CASSPGTGSAETLYF:TRBJ2-3	CASSPGTGSAETLYF	TRBV12-1	TRBJ2-3	0.000108006			TCRA	TRAV13D-1:CALERGGSNYKLTF:TRAJ53	CALERGGSNYKLTF	TRAV13D-1	TRAJ53	0.000147106		TCRB	TRBV13-1:CASSDAGPSAETLYF:TRBJ2-3	CASSDAGPSAETLYF	TRBV13-1	TRBJ2-3	5.02323e-05
TCRA	TRAV5-1:CSASIMGSGYNKLTF:TRAJ11	CSASIMGSGYNKLTF	TRAV5-1	TRAJ11	0.000107874		TCRB	TRBV29:CASSFGTGAERLFF:TRBJ1-4	CASSFGTGAERLFF	TRBV29	TRBJ1-4	0.000108006			TCRA	TRAV13D-1:CAYTNTGKLTF:TRAJ27	CAYTNTGKLTF	TRAV13D-1	TRAJ27	0.000147106		TCRB	TRBV5:CASSPRDWGYAEQFF:TRBJ2-1	CASSPRDWGYAEQFF	TRBV5	TRBJ2-1	5.02323e-05
TCRA	TRAV21/DV12:CILRDMNQGGSAKLIF:TRAJ57	CILRDMNQGGSAKLIF	TRAV21/DV12	TRAJ57	0.000107874		TCRB	TRBV15:CASSLEGARDTQYF:TRBJ2-5	CASSLEGARDTQYF	TRBV15	TRBJ2-5	0.000108006			TCRA	TRAV7-5:CAVSSNNRIFF:TRAJ31	CAVSSNNRIFF	TRAV7-5	TRAJ31	0.000147106		TCRB	TRBV29:CASSLYSSAETLYF:TRBJ2-3	CASSLYSSAETLYF	TRBV29	TRBJ2-3	5.02323e-05
TCRA	TRAV17:CALEGPPGTGSNRLTF:TRAJ28	CALEGPPGTGSNRLTF	TRAV17	TRAJ28	0.000107874		TCRB	TRBV31:CAWSRGDYAEQFF:TRBJ2-1	CAWSRGDYAEQFF	TRBV31	TRBJ2-1	0.000108006			TCRA	TRAV3-1:CAVDTNAYKVIF:TRAJ30	CAVDTNAYKVIF	TRAV3-1	TRAJ30	0.000147106		TCRB	TRBV29:CASSPGANSDYTF:TRBJ1-2	CASSPGANSDYTF	TRBV29	TRBJ1-2	5.02323e-05
TCRA	TRAV17:CALEGDTNAYKVIF:TRAJ30	CALEGDTNAYKVIF	TRAV17	TRAJ30	0.000107874		TCRB	TRBV4:CASSWFNQDTQYF:TRBJ2-5	CASSWFNQDTQYF	TRBV4	TRBJ2-5	0.000108006			TCRA	TRAV3D-3:CAVKETGFASALTF:TRAJ35	CAVKETGFASALTF	TRAV3D-3	TRAJ35	0.000147106		TCRB	TRBV13-1:CASSDRGAQDTQYF:TRBJ2-5	CASSDRGAQDTQYF	TRBV13-1	TRBJ2-5	5.02323e-05
TCRA	TRAV14D-1:CAASEAGTGSKLSF:TRAJ58	CAASEAGTGSKLSF	TRAV14D-1	TRAJ58	0.000107874		TCRB	TRBV4:CAWAGENTLYF:TRBJ2-4	CAWAGENTLYF	TRBV4	TRBJ2-4	0.000108006			TCRA	TRAV3D-3:CAVSAYSNNRIFF:TRAJ31	CAVSAYSNNRIFF	TRAV3D-3	TRAJ31	0.000147106		TCRB	TRBV13-1:CASSDGGSNTEVFF:TRBJ1-1	CASSDGGSNTEVFF	TRBV13-1	TRBJ1-1	5.02323e-05
TCRA	TRAV7-4:CAASRGLGYKLTF:TRAJ9	CAASRGLGYKLTF	TRAV7-4	TRAJ9	0.000107874		TCRB	TRBV16:CASSRDWGSSYEQYF:TRBJ2-7	CASSRDWGSSYEQYF	TRBV16	TRBJ2-7	0.000108006			TCRA	TRAV14-1:CAARANYNVLYF:TRAJ21	CAARANYNVLYF	TRAV14-1	TRAJ21	0.000147106		TCRB	TRBV13-3:CASSPSYEQYF:TRBJ2-7	CASSPSYEQYF	TRBV13-3	TRBJ2-7	5.02323e-05
TCRA	TRAV7-3:CAVSTTGNYKYVF:TRAJ40	CAVSTTGNYKYVF	TRAV7-3	TRAJ40	0.000107874		TCRB	TRBV29:CASSFRTEVFF:TRBJ1-1	CASSFRTEVFF	TRBV29	TRBJ1-1	0.00010538			TCRA	TRAV13D-4,TRAV13N-4:CAMPNTNTGKLTF:TRAJ27	CAMPNTNTGKLTF	TRAV13D-4,TRAV13N-4	TRAJ27	0.000147106		TCRB	TRBV15:CASSLRNTEVFF:TRBJ1-1	CASSLRNTEVFF	TRBV15	TRBJ1-1	5.02303e-05
TCRA	TRAV7N-4:CAVSGDTGYQNFYF:TRAJ49	CAVSGDTGYQNFYF	TRAV7N-4	TRAJ49	0.000107874		TCRB	TRBV13-2:CASGDLGTGNTLYF:TRBJ2-4	CASGDLGTGNTLYF	TRBV13-2	TRBJ2-4	0.00010538			TCRA	TRAV3-4,TRAV3D-3:CAVMSNYNVLYF:TRAJ21	CAVMSNYNVLYF	TRAV3-4,TRAV3D-3	TRAJ21	0.000147106		TCRB	TRBV13-2:CASGDGTGGYEQYF:TRBJ2-7	CASGDGTGGYEQYF	TRBV13-2	TRBJ2-7	5.02303e-05
TCRA	TRAV8-1:CARNNYAQGLTF:TRAJ26	CARNNYAQGLTF	TRAV8-1	TRAJ26	0.000107874		TCRB	TRBV16:CASNQGSYEQYF:TRBJ2-7	CASNQGSYEQYF	TRBV16	TRBJ2-7	0.00010538			TCRA	TRAV14-1:CAASFSGSWQLIF:TRAJ22	CAASFSGSWQLIF	TRAV14-1	TRAJ22	0.000147106		TCRB	TRBV13-1:CASSDWGGSAETLYF:TRBJ2-3	CASSDWGGSAETLYF	TRBV13-1	TRBJ2-3	5.02303e-05
TCRA	TRAV9D-3:CAAGAKLTF:TRAJ39	CAAGAKLTF	TRAV9D-3	TRAJ39	0.000107874		TCRB	TRBV13-1:CASRAGEQYF:TRBJ2-7	CASRAGEQYF	TRBV13-1	TRBJ2-7	0.00010538			TCRA	TRAV16:CAMREGNYNVLYF:TRAJ21	CAMREGNYNVLYF	TRAV16	TRAJ21	0.000147106		TCRB	TRBV13-3:CASSETGNYAEQFF:TRBJ2-1	CASSETGNYAEQFF	TRBV13-3	TRBJ2-1	5.02303e-05
TCRA	TRAV7-5:CASQTGFASALTF:TRAJ35	CASQTGFASALTF	TRAV7-5	TRAJ35	0.000107874		TCRB	TRBV13-3:CASRRDNYEQYF:TRBJ2-7	CASRRDNYEQYF	TRBV13-3	TRBJ2-7	0.00010538			TCRA	TRAV4D-4:CAAPNMGYKLTF:TRAJ9	CAAPNMGYKLTF	TRAV4D-4	TRAJ9	0.000147106		TCRB	TRBV29:CASSFGRGRAEQFF:TRBJ2-1	CASSFGRGRAEQFF	TRBV29	TRBJ2-1	5.02303e-05
TCRA	TRAV8D-2:CATENNNNAPRF:TRAJ43	CATENNNNAPRF	TRAV8D-2	TRAJ43	0.000107874		TCRB	TRBV17:CASRRDRGSSYEQYF:TRBJ2-7	CASRRDRGSSYEQYF	TRBV17	TRBJ2-7	0.00010538			TCRA	TRAV16N:CAMREYSGGSNAKLTF:TRAJ42	CAMREYSGGSNAKLTF	TRAV16N	TRAJ42	0.000146371		TCRB	TRBV13-1:CASSGGQGYEQYF:TRBJ2-7	CASSGGQGYEQYF	TRBV13-1	TRBJ2-7	5.02303e-05
TCRA	TRAV8D-2:CATDRNSGTYQRF:TRAJ13	CATDRNSGTYQRF	TRAV8D-2	TRAJ13	0.000107874		TCRB	TRBV13-3:CASSDAGARDTQYF:TRBJ2-5	CASSDAGARDTQYF	TRBV13-3	TRBJ2-5	0.00010538			TCRA	TRAV13D-1:CALVNYGSSGNKLIF:TRAJ32	CALVNYGSSGNKLIF	TRAV13D-1	TRAJ32	0.000146371		TCRB	TRBV14:CASSLGQNTEVFF:TRBJ1-1	CASSLGQNTEVFF	TRBV14	TRBJ1-1	5.02303e-05
TCRA	TRAV8D-2:CATDASGSWQLIF:TRAJ22	CATDASGSWQLIF	TRAV8D-2	TRAJ22	0.000107874		TCRB	TRBV13-1:CASSDEAFANTEVFF:TRBJ1-1	CASSDEAFANTEVFF	TRBV13-1	TRBJ1-1	0.00010538			TCRA	TRAV12N-3:CALSGNQGGSAKLIF:TRAJ57	CALSGNQGGSAKLIF	TRAV12N-3	TRAJ57	0.000146371		TCRB	TRBV29:CASSLSSQNTLYF:TRBJ2-4	CASSLSSQNTLYF	TRBV29	TRBJ2-4	5.02303e-05
TCRA	TRAV8D-2:CATDGPGNTGKLIF:TRAJ37	CATDGPGNTGKLIF	TRAV8D-2	TRAJ37	0.000107874		TCRB	TRBV13-1:CASSDSGANTEVFF:TRBJ1-1	CASSDSGANTEVFF	TRBV13-1	TRBJ1-1	0.00010538			TCRA	TRAV13D-4,TRAV13N-1,TRAV13N-4:CAMESYGSSGNKLIF:TRAJ32	CAMESYGSSGNKLIF	TRAV13D-4,TRAV13N-1,TRAV13N-4	TRAJ32	0.000146371		TCRB	TRBV29:CASSPGQNTGQLYF:TRBJ2-2	CASSPGQNTGQLYF	TRBV29	TRBJ2-2	5.02303e-05
TCRA	TRAV13-4/DV7:CAIMATGGNNKLTF:TRAJ56	CAIMATGGNNKLTF	TRAV13-4/DV7	TRAJ56	0.000107874		TCRB	TRBV13-3:CASSEGTYSDYTF:TRBJ1-2	CASSEGTYSDYTF	TRBV13-3	TRBJ1-2	0.00010538			TCRA	TRAV6D-6:CALGENTGYQNFYF:TRAJ49	CALGENTGYQNFYF	TRAV6D-6	TRAJ49	0.000146371		TCRB	TRBV29:CASSRDRGYEQYF:TRBJ2-7	CASSRDRGYEQYF	TRBV29	TRBJ2-7	5.02303e-05
TCRA	TRAV16N:CAMREESYAQGLTF:TRAJ26	CAMREESYAQGLTF	TRAV16N	TRAJ26	0.000107874		TCRB	TRBV4:CASSFDATNTGQLYF:TRBJ2-2	CASSFDATNTGQLYF	TRBV4	TRBJ2-2	0.00010538			TCRA	TRAV13N-4:CAMELDTNAYKVIF:TRAJ30	CAMELDTNAYKVIF	TRAV13N-4	TRAJ30	0.000146371		TCRB	TRBV29:CASSSGNYAEQFF:TRBJ2-1	CASSSGNYAEQFF	TRBV29	TRBJ2-1	5.02303e-05
TCRA	TRAV16:CAMREDQGGSAKLIF:TRAJ57	CAMREDQGGSAKLIF	TRAV16	TRAJ57	0.000107874		TCRB	TRBV29:CASSFRGNSDYTF:TRBJ1-2	CASSFRGNSDYTF	TRBV29	TRBJ1-2	0.00010538			TCRA	TRAV14-1:CAASADTGNYKYVF:TRAJ40	CAASADTGNYKYVF	TRAV14-1	TRAJ40	0.000146371		TCRB	TRBV29:CASSSGQNEQYF:TRBJ2-7	CASSSGQNEQYF	TRBV29	TRBJ2-7	5.02303e-05
TCRA	TRAV16N:CAMREGRDTNTGKLTF:TRAJ27	CAMREGRDTNTGKLTF	TRAV16N	TRAJ27	0.000107874		TCRB	TRBV13-3:CASSGDRGAGNTLYF:TRBJ1-3	CASSGDRGAGNTLYF	TRBV13-3	TRBJ1-3	0.00010538			TCRA	TRAV6D-6:CALAPDSNYQLIW:TRAJ33	CALAPDSNYQLIW	TRAV6D-6	TRAJ33	0.000146371		TCRB	TRBV29:CASTPGHQDTQYF:TRBJ2-5	CASTPGHQDTQYF	TRBV29	TRBJ2-5	5.02303e-05
TCRA	TRAV13D-4:CAMEQGTNKVVF:TRAJ34	CAMEQGTNKVVF	TRAV13D-4	TRAJ34	0.000107874		TCRB	TRBV13-1:CASSGGGVFF:TRBJ1-1	CASSGGGVFF	TRBV13-1	TRBJ1-1	0.00010538			TCRA	TRAV6D-6:CALDMDSNYQLIW:TRAJ33	CALDMDSNYQLIW	TRAV6D-6	TRAJ33	0.000146371		TCRB	TRBV13-3:CASSDRGDTQYF:TRBJ2-5	CASSDRGDTQYF	TRBV13-3	TRBJ2-5	5.02303e-05
TCRA	TRAV16N:CAILLSGKLTF:TRAJ2	CAILLSGKLTF	TRAV16N	TRAJ2	0.000107874		TCRB	TRBV13-1:CASSGRDIQDTQYF:TRBJ2-5	CASSGRDIQDTQYF	TRBV13-1	TRBJ2-5	0.00010538			TCRA	TRAV13N-1,TRAV13N-3:CAMVNTGNYKYVF:TRAJ40	CAMVNTGNYKYVF	TRAV13N-1,TRAV13N-3	TRAJ40	0.000146371		TCRB	TRBV13-1:CASSGDSAETLYF:TRBJ2-3	CASSGDSAETLYF	TRBV13-1	TRBJ2-3	5.02303e-05
TCRA	TRAV6-7/DV9:CALSLNTNKVVF:TRAJ34	CALSLNTNKVVF	TRAV6-7/DV9	TRAJ34	0.000107874		TCRB	TRBV4:CASSGTGSSAETLYF:TRBJ2-3	CASSGTGSSAETLYF	TRBV4	TRBJ2-3	0.00010538			TCRA	TRAV13D-4,TRAV13N-4:CAMASNMGYKLTF:TRAJ9	CAMASNMGYKLTF	TRAV13D-4,TRAV13N-4	TRAJ9	0.000146371		TCRB	TRBV13-2:CASGDWGGQDTQYF:TRBJ2-5	CASGDWGGQDTQYF	TRBV13-2	TRBJ2-5	5.02303e-05
TCRA	TRAV6D-6:CALGGGNYKYVF:TRAJ40	CALGGGNYKYVF	TRAV6D-6	TRAJ40	0.000107874		TCRB	TRBV12-1:CASSHRGAETLYF:TRBJ2-3	CASSHRGAETLYF	TRBV12-1	TRBJ2-3	0.00010538			TCRA	TRAV13N-4:CAMATSSGQKLVF:TRAJ16	CAMATSSGQKLVF	TRAV13N-4	TRAJ16	0.000146371		TCRB	TRBV13-3:CASSDVDTQYF:TRBJ2-5	CASSDVDTQYF	TRBV13-3	TRBJ2-5	5.02303e-05
TCRA	TRAV6D-6:CALGDPHSGSSGNKLIF:TRAJ32	CALGDPHSGSSGNKLIF	TRAV6D-6	TRAJ32	0.000107874		TCRB	TRBV19:CASSISRGDTQYF:TRBJ2-5	CASSISRGDTQYF	TRBV19	TRBJ2-5	0.00010538			TCRA	TRAV13D-4,TRAV13N-1,TRAV13N-4:CAMERANTNKVVF:TRAJ34	CAMERANTNKVVF	TRAV13D-4,TRAV13N-1,TRAV13N-4	TRAJ34	0.000146371		TCRB	TRBV13-1:CASSEQGREQYF:TRBJ2-7	CASSEQGREQYF	TRBV13-1	TRBJ2-7	5.02303e-05
TCRA	TRAV6D-6:CALGGLNSGGSNAKLTF:TRAJ42	CALGGLNSGGSNAKLTF	TRAV6D-6	TRAJ42	0.000107874		TCRB	TRBV16:CASSLDDWGGQDTQYF:TRBJ2-5	CASSLDDWGGQDTQYF	TRBV16	TRBJ2-5	0.00010538			TCRA	TRAV7N-5:CAVASSGSWQLIF:TRAJ22	CAVASSGSWQLIF	TRAV7N-5	TRAJ22	0.000146371		TCRB	TRBV13-1:CASSGTYAEQFF:TRBJ2-1	CASSGTYAEQFF	TRBV13-1	TRBJ2-1	5.02303e-05
TCRA	TRAV6D-4:CALVDDSGYNKLTF:TRAJ11	CALVDDSGYNKLTF	TRAV6D-4	TRAJ11	0.000107874		TCRB	TRBV17:CASSREDWGTSAETLYF:TRBJ2-3	CASSREDWGTSAETLYF	TRBV17	TRBJ2-3	0.00010538			TCRA	TRAV6D-7:CALGTGGYKVVF:TRAJ12	CALGTGGYKVVF	TRAV6D-7	TRAJ12	0.000146371		TCRB	TRBV13-3:CASSDRDWGYEQYF:TRBJ2-7	CASSDRDWGYEQYF	TRBV13-3	TRBJ2-7	5.02303e-05
[truncated: 81,523 more rows]
