# Supplementary material for: Evaluation of the capacities of mouse TCR profiling from short read RNA-seq data
Source: PLoS One. 2018 Nov 15;13(11):e0207020. doi: 10.1371/journal.pone.0207020 (PMC6237323; doi:10.1371/journal.pone.0207020)
Supplement: S4 Supplementary Data — (XLSX) [file pone.0207020.s005.xlsx]

## Sheet: sheet1
RNA-Seq based TCR results of T cells from LCMV-challenged mice															RNA-Seq based TCR results of T cells from naïve (non-challenged) mice
locus	consensus.tcr	consensus.cdr3	consensus.v	consensus.j	frequency		locus	consensus.tcr	consensus.cdr3.aa	consensus.v	consensus.j	frequency			locus	consensus.tcr	consensus.cdr3	consensus.v	consensus.j	frequency		locus	consensus.tcr	consensus.cdr3.aa	consensus.v	consensus.j	frequency
TCRA	TRAV14-1,TRAV14-2:CAADGNYAQGLTF:TRAJ26	CAADGNYAQGLTF	TRAV14-1,TRAV14-2	TRAJ26	0.0287599		TCRB	TRBV13-2:CASGDRDRGGEQYF:TRBJ2-7	CASGDRDRGGEQYF	TRBV13-2	TRBJ2-7	0.0210063			TCRA	TRAV14-3,TRAV14D-1:CAASASSGSWQLIF:TRAJ22	CAASASSGSWQLIF	TRAV14-3,TRAV14D-1	TRAJ22	0.0103002		TCRB	TRBV20:CGARDRNTLYF:TRBJ2-4	CGARDRNTLYF	TRBV20	TRBJ2-4	0.00462003
TCRA	TRAV16:CAMREGNTGYQNFYF:TRAJ49	CAMREGNTGYQNFYF	TRAV16	TRAJ49	0.0228095		TCRB	TRBV13-3:CASSEGNYNSPLYF:TRBJ1-6	CASSEGNYNSPLYF	TRBV13-3	TRBJ1-6	0.0208			TCRA	TRAV11:CVVGDRGSALGRLHF:TRAJ18	CVVGDRGSALGRLHF	TRAV11	TRAJ18	0.00997411		TCRB	TRBV16:CASSLGGREVFF:TRBJ1-1	CASSLGGREVFF	TRBV16	TRBJ1-1	0.000977917
TCRA	TRAV14-1,TRAV14-2:CAASDNYAQGLTF:TRAJ26	CAASDNYAQGLTF	TRAV14-1,TRAV14-2	TRAJ26	0.022484		TCRB	TRBV16:CASSSRLGPSAETLYF:TRBJ2-3	CASSSRLGPSAETLYF	TRBV16	TRBJ2-3	0.0192531			TCRA	TRAV10D,TRAV10,TRAV10N:CAASNMGYKLTF:TRAJ9	CAASNMGYKLTF	TRAV10D,TRAV10,TRAV10N	TRAJ9	0.00512114		TCRB	TRBV13-2:CASGDALGSSYEQYF:TRBJ2-7	CASGDALGSSYEQYF	TRBV13-2	TRBJ2-7	0.000853796
TCRA	TRAV14-1,TRAV14-2:CAANYGNEKITF:TRAJ48	CAANYGNEKITF	TRAV14-1,TRAV14-2	TRAJ48	0.0215834		TCRB	TRBV15:CASRTDSGNTLYF:TRBJ1-3	CASRTDSGNTLYF	TRBV15	TRBJ1-3	0.00794994			TCRA	TRAV3D-3:CAVSASSGSWQLIF:TRAJ22	CAVSASSGSWQLIF	TRAV3D-3	TRAJ22	0.00287728		TCRB	TRBV13-2:CASGEGDTEVFF:TRBJ1-1	CASGEGDTEVFF	TRBV13-2	TRBJ1-1	0.000853796
TCRA	TRAV21/DV12:CILRVQQGTGSKLSF:TRAJ58	CILRVQQGTGSKLSF	TRAV21/DV12	TRAJ58	0.0149449		TCRB	TRBV1:CTCSAGSSAETLYF:TRBJ2-3	CTCSAGSSAETLYF	TRBV1	TRBJ2-3	0.00703637			TCRA	TRAV12N-3:CALMGYKLTF:TRAJ9	CALMGYKLTF	TRAV12N-3	TRAJ9	0.00255114		TCRB	TRBV13-1:CASSDGGDTEVFF:TRBJ1-1	CASSDGGDTEVFF	TRBV13-1	TRBJ1-1	0.000853796
TCRA	TRAV12-3,TRAV12D-1,TRAV12D-2:CALRNNRIFF:TRAJ31	CALRNNRIFF	TRAV12-3,TRAV12D-1,TRAV12D-2	TRAJ31	0.0103679		TCRB	TRBV14:CASSFYSTEVFF:TRBJ1-1	CASSFYSTEVFF	TRBV14	TRBJ1-1	0.00630606			TCRA	TRAV7-4:CAASEPSGSWQLIF:TRAJ22	CAASEPSGSWQLIF	TRAV7-4	TRAJ22	0.00247432		TCRB	TRBV19:CASSNRDWGNYAEQFF:TRBJ2-1	CASSNRDWGNYAEQFF	TRBV19	TRBJ2-1	0.000853796
TCRA	TRAV12-1,TRAV12D-2:CALSGITGNTGKLIF:TRAJ37	CALSGITGNTGKLIF	TRAV12-1,TRAV12D-2	TRAJ37	0.00915414		TCRB	TRBV29:CASSGTAYSGNTLYF:TRBJ1-3	CASSGTAYSGNTLYF	TRBV29	TRBJ1-3	0.0060331			TCRA	TRAV16:CAMREGDSNNRIFF:TRAJ31	CAMREGDSNNRIFF	TRAV16	TRAJ31	0.00189887		TCRB	TRBV13-1:CASSDGTGASYEQYF:TRBJ2-7	CASSDGTGASYEQYF	TRBV13-1	TRBJ2-7	0.000853796
TCRA	TRAV6-7/DV9,TRAV6D-7:CALGPYQGGRALIF:TRAJ15	CALGPYQGGRALIF	TRAV6-7/DV9,TRAV6D-7	TRAJ15	0.00897596		TCRB	TRBV13-3:CASSDGGYNSPLYF:TRBJ1-6	CASSDGGYNSPLYF	TRBV13-3	TRBJ1-6	0.00594339			TCRA	TRAV7D-3:CAVSNMGYKLTF:TRAJ9	CAVSNMGYKLTF	TRAV7D-3	TRAJ9	0.00172637		TCRB	TRBV2:CASSQSDWGAVYEQYF:TRBJ2-7	CASSQSDWGAVYEQYF	TRBV2	TRBJ2-7	0.000853796
TCRA	TRAV9-1:CAVSAWVTGNYKYVF:TRAJ40	CAVSAWVTGNYKYVF	TRAV9-1	TRAJ40	0.00817151		TCRB	TRBV29:CASSLSTYNSPLYF:TRBJ1-6	CASSLSTYNSPLYF	TRBV29	TRBJ1-6	0.00582328			TCRA	TRAV12D-1:CASNTGNYKYVF:TRAJ40	CASNTGNYKYVF	TRAV12D-1	TRAJ40	0.00172637		TCRB	TRBV13-3:CASSEGHHAEQFF:TRBJ2-1	CASSEGHHAEQFF	TRBV13-3	TRBJ2-1	0.000853796
TCRA	TRAV16N:CAMRDYSNNRLTL:TRAJ7	CAMRDYSNNRLTL	TRAV16N	TRAJ7	0.00687575		TCRB	TRBV13-2:CASGDRQRANTEVFF:TRBJ1-1	CASGDRQRANTEVFF	TRBV13-2	TRBJ1-1	0.00544715			TCRA	TRAV7-2:CAANMGYKLTF:TRAJ9	CAANMGYKLTF	TRAV7-2	TRAJ9	0.00172637		TCRB	TRBV3:CASSFKGSYEQYF:TRBJ2-7	CASSFKGSYEQYF	TRBV3	TRBJ2-7	0.000853796
TCRA	TRAV7-2:CAASAGNKLTF:TRAJ17	CAASAGNKLTF	TRAV7-2	TRAJ17	0.00633327		TCRB	TRBV13-3:CASRLGGSQNTLYF:TRBJ2-4	CASRLGGSQNTLYF	TRBV13-3	TRBJ2-4	0.00543868			TCRA	TRAV13D-2:CAIEGNAPRF:TRAJ43	CAIEGNAPRF	TRAV13D-2	TRAJ43	0.00172637		TCRB	TRBV12-1:CASSLDAEQFF:TRBJ2-1	CASSLDAEQFF	TRBV12-1	TRBJ2-1	0.000853796
TCRA	TRAV7N-5:CATLMSNYNVLYF:TRAJ21	CATLMSNYNVLYF	TRAV7N-5	TRAJ21	0.00623713		TCRB	TRBV1:CTCSADRTFANTGQLYF:TRBJ2-2	CTCSADRTFANTGQLYF	TRBV1	TRBJ2-2	0.00541442			TCRA	TRAV16:CAMREMQQGTGSKLSF:TRAJ58	CAMREMQQGTGSKLSF	TRAV16	TRAJ58	0.00172637		TCRB	TRBV16:CASSLDNYAEQFF:TRBJ2-1	CASSLDNYAEQFF	TRBV16	TRBJ2-1	0.000853796
TCRA	TRAV13D-1:CALETQQGTGSKLSF:TRAJ58	CALETQQGTGSKLSF	TRAV13D-1	TRAJ58	0.00506221		TCRB	TRBV15:CASSLTANSDYTF:TRBJ1-2	CASSLTANSDYTF	TRBV15	TRBJ1-2	0.00478229			TCRA	TRAV4-2:CAVEASSGSWQLIF:TRAJ22	CAVEASSGSWQLIF	TRAV4-2	TRAJ22	0.00172637		TCRB	TRBV3:CASSSGLGVYAEQFF:TRBJ2-1	CASSSGLGVYAEQFF	TRBV3	TRBJ2-1	0.000853796
TCRA	TRAV6-7/DV9,TRAV6D-7:CALGVMSNYNVLYF:TRAJ21	CALGVMSNYNVLYF	TRAV6-7/DV9,TRAV6D-7	TRAJ21	0.00501105		TCRB	TRBV5:CASSQDGNSPLYF:TRBJ1-6	CASSQDGNSPLYF	TRBV5	TRBJ1-6	0.00451548			TCRA	TRAV12D-2:CALSDPSSGSWQLIF:TRAJ22	CALSDPSSGSWQLIF	TRAV12D-2	TRAJ22	0.00172637		TCRB	TRBV3:CASSLGIANTEVFF:TRBJ1-1	CASSLGIANTEVFF	TRBV3	TRBJ1-1	0.000853796
TCRA	TRAV2:CIVTGNYNQGKLIF:TRAJ23	CIVTGNYNQGKLIF	TRAV2	TRAJ23	0.00494137		TCRB	TRBV5:CASSQEDWGGEQYF:TRBJ2-7	CASSQEDWGGEQYF	TRBV5	TRBJ2-7	0.00387487			TCRA	TRAV8N-2:CATDTNAYKVIF:TRAJ30	CATDTNAYKVIF	TRAV8N-2	TRAJ30	0.00172637		TCRB	TRBV12-1:CASSLGSQNTLYF:TRBJ2-4	CASSLGSQNTLYF	TRBV12-1	TRBJ2-4	0.000853796
TCRA	TRAV12-3,TRAV12D-1,TRAV12D-2:CALSASSGSWQLIF:TRAJ22	CALSASSGSWQLIF	TRAV12-3,TRAV12D-1,TRAV12D-2	TRAJ22	0.00480023		TCRB	TRBV14:CASSFNRGESAETLYF:TRBJ2-3	CASSFNRGESAETLYF	TRBV14	TRBJ2-3	0.00384331			TCRA	TRAV16N:CAMREGNNNNAPRF:TRAJ43	CAMREGNNNNAPRF	TRAV16N	TRAJ43	0.00172637		TCRB	TRBV14:CASSRQGGSDYTF:TRBJ1-2	CASSRQGGSDYTF	TRBV14	TRBJ1-2	0.000853796
TCRA	TRAV6-7/DV9,TRAV6D-5,TRAV6D-7:CALGDMSNYNVLYF:TRAJ21	CALGDMSNYNVLYF	TRAV6-7/DV9,TRAV6D-5,TRAV6D-7	TRAJ21	0.00468556		TCRB	TRBV12-2:CASSPDRAGNTLYF:TRBJ1-3	CASSPDRAGNTLYF	TRBV12-2	TRBJ1-3	0.00384215			TCRA	TRAV6-3:CAMRASSGSWQLIF:TRAJ22	CAMRASSGSWQLIF	TRAV6-3	TRAJ22	0.00172637		TCRB	TRBV31:CAWSTANSDYTF:TRBJ1-2	CAWSTANSDYTF	TRBV31	TRBJ1-2	0.000853796
TCRA	TRAV5D-4:CAASDSNNRIFF:TRAJ31	CAASDSNNRIFF	TRAV5D-4	TRAJ31	0.00467939		TCRB	TRBV19:CASSPGGGQNTLYF:TRBJ2-4	CASSPGGGQNTLYF	TRBV19	TRBJ2-4	0.00380095			TCRA	TRAV9D-3:CAVSAPSGSWQLIF:TRAJ22	CAVSAPSGSWQLIF	TRAV9D-3	TRAJ22	0.00164955		TCRB	TRBV20:CGARDSYNSPLYF:TRBJ1-6	CGARDSYNSPLYF	TRBV20	TRBJ1-6	0.000853796
TCRA	TRAV6-1:CVLMNTEGADRLTF:TRAJ45	CVLMNTEGADRLTF	TRAV6-1	TRAJ45	0.00456472		TCRB	TRBV29:CASSLGGAYAEQFF:TRBJ2-1	CASSLGGAYAEQFF	TRBV29	TRBJ2-1	0.00374629			TCRA	TRAV9D-3:CALSMSNYNVLYF:TRAJ21	CALSMSNYNVLYF	TRAV9D-3	TRAJ21	0.00157273		TCRB	TRBV1:CTCSGTGTEVFF:TRBJ1-1	CTCSGTGTEVFF	TRBV1	TRBJ1-1	0.000853796
TCRA	TRAV9N-2:CVLSAGNNNNAPRF:TRAJ43	CVLSAGNNNNAPRF	TRAV9N-2	TRAJ43	0.00435391		TCRB	TRBV15:CASSLELGDQDTQYF:TRBJ2-5	CASSLELGDQDTQYF	TRBV15	TRBJ2-5	0.00373898			TCRA	TRAV10:CAASSGSWQLIF:TRAJ22	CAASSGSWQLIF	TRAV10	TRAJ22	0.00157273		TCRB	TRBV4:CASSPGLGVNQDTQYF:TRBJ2-5	CASSPGLGVNQDTQYF	TRBV4	TRBJ2-5	0.000817438
TCRA	TRAV3-1,TRAV3-4,TRAV3D-3:CAVSGSNYNVLYF:TRAJ21	CAVSGSNYNVLYF	TRAV3-1,TRAV3-4,TRAV3D-3	TRAJ21	0.00419425		TCRB	TRBV14:CASSFGNYNSPLYF:TRBJ1-6	CASSFGNYNSPLYF	TRBV14	TRBJ1-6	0.00364927			TCRA	TRAV7-2:CAASSGSWQLIF:TRAJ22	CAASSGSWQLIF	TRAV7-2	TRAJ22	0.00157273		TCRB	TRBV19:CASRNTEVFF:TRBJ1-1	CASRNTEVFF	TRBV19	TRBJ1-1	0.00078108
TCRA	TRAV10,TRAV10D:CAASINYNVLYF:TRAJ21	CAASINYNVLYF	TRAV10,TRAV10D	TRAJ21	0.00391993		TCRB	TRBV3:CASSLGGNQDTQYF:TRBJ2-5	CASSLGGNQDTQYF	TRBV3	TRBJ2-5	0.00356188			TCRA	TRAV14-1:CAASSGSWQLIF:TRAJ22	CAASSGSWQLIF	TRAV14-1	TRAJ22	0.00157273		TCRB	TRBV13-2:CASGDAGGSAETLYF:TRBJ2-3	CASGDAGGSAETLYF	TRBV13-2	TRBJ2-3	0.000729676
TCRA	TRAV3-4,TRAV3D-3:CAVSPAGAKLTF:TRAJ39	CAVSPAGAKLTF	TRAV3-4,TRAV3D-3	TRAJ39	0.0038176		TCRB	TRBV19:CASRQGNSGNTLYF:TRBJ1-3	CASRQGNSGNTLYF	TRBV19	TRBJ1-3	0.00352184			TCRA	TRAV12D-1:CALSDNTNTGKLTF:TRAJ27	CALSDNTNTGKLTF	TRAV12D-1	TRAJ27	0.00140023		TCRB	TRBV12-2:CASSPDRGAETLYF:TRBJ2-3	CASSPDRGAETLYF	TRBV12-2	TRBJ2-3	0.000729676
TCRA	TRAV17:CALEGRDNAGAKLTF:TRAJ39	CALEGRDNAGAKLTF	TRAV17	TRAJ39	0.00376645		TCRB	TRBV3:CASSLDRTNSDYTF:TRBJ1-2	CASSLDRTNSDYTF	TRBV3	TRBJ1-2	0.00348181			TCRA	TRAV3-1:CAVSLNTGYQNFYF:TRAJ49	CAVSLNTGYQNFYF	TRAV3-1	TRAJ49	0.00140023		TCRB	TRBV1:CTCSADRANTEVFF:TRBJ1-1	CTCSADRANTEVFF	TRBV1	TRBJ1-1	0.000729676
TCRA	TRAV5-1:CSASILYNQGKLIF:TRAJ23	CSASILYNQGKLIF	TRAV5-1	TRAJ23	0.00376027		TCRB	TRBV15:CASRGRAETLYF:TRBJ2-3	CASRGRAETLYF	TRBV15	TRBJ2-3	0.00341635			TCRA	TRAV16N:CAMRENTNTGKLTF:TRAJ27	CAMRENTNTGKLTF	TRAV16N	TRAJ27	0.00140023		TCRB	TRBV1:CTCSAGNYAEQFF:TRBJ2-1	CTCSAGNYAEQFF	TRBV1	TRBJ2-1	0.000729676
TCRA	TRAV7-1:CAVRLMNYNQGKLIF:TRAJ23	CAVRLMNYNQGKLIF	TRAV7-1	TRAJ23	0.00372146		TCRB	TRBV14:CASSFGGHSNERLFF:TRBJ1-4	CASSFGGHSNERLFF	TRBV14	TRBJ1-4	0.00325736			TCRA	TRAV6-6:CALGDTNAYKVIF:TRAJ30	CALGDTNAYKVIF	TRAV6-6	TRAJ30	0.00140023		TCRB	TRBV17:CASSRSQGSGNTLYF:TRBJ1-3	CASSRSQGSGNTLYF	TRBV17	TRBJ1-3	0.000693318
TCRA	TRAV13-3,TRAV13N-3:CAMERSNNRLTL:TRAJ7	CAMERSNNRLTL	TRAV13-3,TRAV13N-3	TRAJ7	0.00365178		TCRB	TRBV13-2:CASGDGNSNERLFF:TRBJ1-4	CASGDGNSNERLFF	TRBV13-2	TRBJ1-4	0.0032562			TCRA	TRAV3-3,TRAV3D-3:CAVRAYGNEKITF:TRAJ48	CAVRAYGNEKITF	TRAV3-3,TRAV3D-3	TRAJ48	0.00140023		TCRB	TRBV13-2:CASGDSGGAETLYF:TRBJ2-3	CASGDSGGAETLYF	TRBV13-2	TRBJ2-3	0.000693318
TCRA	TRAV4-3,TRAV4D-3,TRAV4D-4:CAADSSGSWQLIF:TRAJ22	CAADSSGSWQLIF	TRAV4-3,TRAV4D-3,TRAV4D-4	TRAJ22	0.00354328		TCRB	TRBV3:CASSWTQNTEVFF:TRBJ1-1	CASSWTQNTEVFF	TRBV3	TRBJ1-1	0.00324889			TCRA	TRAV4D-3:CAADTNAYKVIF:TRAJ30	CAADTNAYKVIF	TRAV4D-3	TRAJ30	0.00140023		TCRB	TRBV16:CASSRDSSAETLYF:TRBJ2-3	CASSRDSSAETLYF	TRBV16	TRBJ2-3	0.000693318
TCRA	TRAV3-4,TRAV3D-3:CAVKSSGSWQLIF:TRAJ22	CAVKSSGSWQLIF	TRAV3-4,TRAV3D-3	TRAJ22	0.00322397		TCRB	TRBV13-3:CASRTENTEVFF:TRBJ1-1	CASRTENTEVFF	TRBV13-3	TRBJ1-1	0.00317612			TCRA	TRAV4D-4:CAAPDSNYQLIW:TRAJ33	CAAPDSNYQLIW	TRAV4D-4	TRAJ33	0.00140023		TCRB	TRBV15:CASSSTGGYEQYF:TRBJ2-7	CASSSTGGYEQYF	TRBV15	TRBJ2-7	0.000693318
TCRA	TRAV13D-1:CALATSNTNKVVF:TRAJ34	CALATSNTNKVVF	TRAV13D-1	TRAJ34	0.00312783		TCRB	TRBV3:CASSLAGTSNTEVFF:TRBJ1-1	CASSLAGTSNTEVFF	TRBV3	TRBJ1-1	0.00316881			TCRA	TRAV4D-4:CAARYGNEKITF:TRAJ48	CAARYGNEKITF	TRAV4D-4	TRAJ48	0.00140023		TCRB	TRBV16:CASSLDENSDYTF:TRBJ1-2	CASSLDENSDYTF	TRBV16	TRBJ1-2	0.000693318
TCRA	TRAV6-7/DV9,TRAV6D-7:CALAPYKYVF:TRAJ40	CALAPYKYVF	TRAV6-7/DV9,TRAV6D-7	TRAJ40	0.00311548		TCRB	TRBV29:CASSFWANTEVFF:TRBJ1-1	CASSFWANTEVFF	TRBV29	TRBJ1-1	0.00313608			TCRA	TRAV7D-3:CAVDNYAQGLTF:TRAJ26	CAVDNYAQGLTF	TRAV7D-3	TRAJ26	0.00140023		TCRB	TRBV13-2:CASGDAGEQYF:TRBJ2-7	CASGDAGEQYF	TRBV13-2	TRBJ2-7	0.000693318
TCRA	TRAV15-2/DV6-2,TRAV15D-2/DV6D-2:CALSDQGGSAKLIF:TRAJ57	CALSDQGGSAKLIF	TRAV15-2/DV6-2,TRAV15D-2/DV6D-2	TRAJ57	0.00306432		TCRB	TRBV15:CASSFAGYTEVFF:TRBJ1-1	CASSFAGYTEVFF	TRBV15	TRBJ1-1	0.00308026			TCRA	TRAV7-6:CAVRTNYNVLYF:TRAJ21	CAVRTNYNVLYF	TRAV7-6	TRAJ21	0.00140023		TCRB	TRBV13-3:CASSGGSYEQYF:TRBJ2-7	CASSGGSYEQYF	TRBV13-3	TRBJ2-7	0.000693318
TCRA	TRAV12-1,TRAV12D-2:CALSVASSGSWQLIF:TRAJ22	CALSVASSGSWQLIF	TRAV12-1,TRAV12D-2	TRAJ22	0.00290466		TCRB	TRBV13-2:CASGQTNANTEVFF:TRBJ1-1	CASGQTNANTEVFF	TRBV13-2	TRBJ1-1	0.00300019			TCRA	TRAV7D-3:CAVDMGYKLTF:TRAJ9	CAVDMGYKLTF	TRAV7D-3	TRAJ9	0.00140023		TCRB	TRBV19:CASSISQNTLYF:TRBJ2-4	CASSISQNTLYF	TRBV19	TRBJ2-4	0.000693318
TCRA	TRAV7-5:CAPPANTNKVVF:TRAJ34	CAPPANTNKVVF	TRAV7-5	TRAJ34	0.00289849		TCRB	TRBV20:CGARDRDSTNTEVFF:TRBJ1-1	CGARDRDSTNTEVFF	TRBV20	TRBJ1-1	0.00299171			TCRA	TRAV12D-2:CASNTNKVVF:TRAJ34	CASNTNKVVF	TRAV12D-2	TRAJ34	0.00140023		TCRB	TRBV15:CASRDNNQAPLF:TRBJ1-5	CASRDNNQAPLF	TRBV15	TRBJ1-5	0.000693318
TCRA	TRAV12-1,TRAV12D-2:CAFSNNRIFF:TRAJ31	CAFSNNRIFF	TRAV12-1,TRAV12D-2	TRAJ31	0.00289849		TCRB	TRBV29:CASSLVFNQDTQYF:TRBJ2-5	CASSLVFNQDTQYF	TRBV29	TRBJ2-5	0.0029432			TCRA	TRAV9N-3:CAVSPDYSNNRLTL:TRAJ7	CAVSPDYSNNRLTL	TRAV9N-3	TRAJ7	0.00140023		TCRB	TRBV13-3:CASRDRYEQYF:TRBJ2-7	CASRDRYEQYF	TRBV13-3	TRBJ2-7	0.000693318
TCRA	TRAV5D-4:CAASVSNYNVLYF:TRAJ21	CAASVSNYNVLYF	TRAV5D-4	TRAJ21	0.0028535		TCRB	TRBV13-3:CASSEQGGEQYF:TRBJ2-7	CASSEQGGEQYF	TRBV13-3	TRBJ2-7	0.00293589			TCRA	TRAV3-1,TRAV3D-3:CAVTYNTNTGKLTF:TRAJ27	CAVTYNTNTGKLTF	TRAV3-1,TRAV3D-3	TRAJ27	0.00115091		TCRB	TRBV13-1:CASSDGQGNTEVFF:TRBJ1-1	CASSDGQGNTEVFF	TRBV13-1	TRBJ1-1	0.000605556
TCRA	TRAV6D-6,TRAV6D-7,TRAV6N-6:CALSGLTMGYKLTF:TRAJ9	CALSGLTMGYKLTF	TRAV6D-6,TRAV6D-7,TRAV6N-6	TRAJ9	0.00279617		TCRB	TRBV20:CGARGGDAEQFF:TRBJ2-1	CGARGGDAEQFF	TRBV20	TRBJ2-1	0.00286429			TCRA	TRAV3-4,TRAV3D-3:CAVSEGSGSWQLIF:TRAJ22	CAVSEGSGSWQLIF	TRAV3-4,TRAV3D-3	TRAJ22	0.00115091		TCRB	TRBV12-1:CASSLGTGGYEQYF:TRBJ2-7	CASSLGTGGYEQYF	TRBV12-1	TRBJ2-7	0.000605556
TCRA	TRAV13-2,TRAV13D-1:CARTNTGKLTF:TRAJ27	CARTNTGKLTF	TRAV13-2,TRAV13D-1	TRAJ27	0.00278999		TCRB	TRBV12-2:CASSSDRGAANTGQLYF:TRBJ2-2	CASSSDRGAANTGQLYF	TRBV12-2	TRBJ2-2	0.00278421			TCRA	TRAV14-2:CAASAPNNAGAKLTF:TRAJ39	CAASAPNNAGAKLTF	TRAV14-2	TRAJ39	0.00115091		TCRB	TRBV4:CAFGQAYNYAEQFF:TRBJ2-1	CAFGQAYNYAEQFF	TRBV4	TRBJ2-1	0.000569198
TCRA	TRAV14-1,TRAV14-2:CAALYGNEKITF:TRAJ48	CAALYGNEKITF	TRAV14-1,TRAV14-2	TRAJ48	0.00273883		TCRB	TRBV13-2:CASGTGTGNSDYTF:TRBJ1-2	CASGTGTGNSDYTF	TRBV13-2	TRBJ1-2	0.00269567			TCRA	TRAV6-7/DV9,TRAV6D-7:CALGSNMGYKLTF:TRAJ9	CALGSNMGYKLTF	TRAV6-7/DV9,TRAV6D-7	TRAJ9	0.00115091		TCRB	TRBV29:CAGTGVTEVFF:TRBJ1-1	CAGTGVTEVFF	TRBV29	TRBJ1-1	0.000569198
TCRA	TRAV6-7/DV9,TRAV6D-7:CALGGYGNEKITF:TRAJ48	CALGGYGNEKITF	TRAV6-7/DV9,TRAV6D-7	TRAJ48	0.00268767		TCRB	TRBV13-1:CASSGGTQNTEVFF:TRBJ1-1	CASSGGTQNTEVFF	TRBV13-1	TRBJ1-1	0.00264716			TCRA	TRAV7-2:CAARSSGSWQLIF:TRAJ22	CAARSSGSWQLIF	TRAV7-2	TRAJ22	0.00115091		TCRB	TRBV13-2:CASGDAEGRVEQYF:TRBJ2-7	CASGDAEGRVEQYF	TRBV13-2	TRBJ2-7	0.000569198
TCRA	TRAV14-1,TRAV14-2:CAASAMGYKLTF:TRAJ9	CAASAMGYKLTF	TRAV14-1,TRAV14-2	TRAJ9	0.00268767		TCRB	TRBV16:CASSFHHQDTQYF:TRBJ2-5	CASSFHHQDTQYF	TRBV16	TRBJ2-5	0.00264716			TCRA	TRAV16:CAMREGDTGNYKYVF:TRAJ40	CAMREGDTGNYKYVF	TRAV16	TRAJ40	0.00115091		TCRB	TRBV13-2:CASGDAEQFF:TRBJ2-1	CASGDAEQFF	TRBV13-2	TRBJ2-1	0.000569198
TCRA	TRAV3-3,TRAV3D-3:CAVSEPNTNKVVF:TRAJ34	CAVSEPNTNKVVF	TRAV3-3,TRAV3D-3	TRAJ34	0.00263651		TCRB	TRBV12-2:CASSLGEKDTQYF:TRBJ2-5	CASSLGEKDTQYF	TRBV12-2	TRBJ2-5	0.00263137			TCRA	TRAV7-4:CAASDNVGDNSKLIW:TRAJ38	CAASDNVGDNSKLIW	TRAV7-4	TRAJ38	0.00115091		TCRB	TRBV13-2:CASGDGQANSDYTF:TRBJ1-2	CASGDGQANSDYTF	TRBV13-2	TRBJ1-2	0.000569198
TCRA	TRAV7-4:CAASELNSAGNKLTF:TRAJ17	CAASELNSAGNKLTF	TRAV7-4	TRAJ17	0.00263034		TCRB	TRBV13-1:CASSDSSGNTLYF:TRBJ1-3	CASSDSSGNTLYF	TRBV13-1	TRBJ1-3	0.0026229			TCRA	TRAV9N-3:CAVSITGGYKVVF:TRAJ12	CAVSITGGYKVVF	TRAV9N-3	TRAJ12	0.00115091		TCRB	TRBV13-2:CASGDPGTGGAETLYF:TRBJ2-3	CASGDPGTGGAETLYF	TRBV13-2	TRBJ2-3	0.000569198
TCRA	TRAV13-1,TRAV13-3,TRAV13D-3,TRAV13N-1:CAMEPGTGGYKVVF:TRAJ12	CAMEPGTGGYKVVF	TRAV13-1,TRAV13-3,TRAV13D-3,TRAV13N-1	TRAJ12	0.00263034		TCRB	TRBV29:CASSFPRDWTNQDTQYF:TRBJ2-5	CASSFPRDWTNQDTQYF	TRBV29	TRBJ2-5	0.00260712			TCRA	TRAV19:CAAKQGGSAKLIF:TRAJ57	CAAKQGGSAKLIF	TRAV19	TRAJ57	0.00115091		TCRB	TRBV13-2:CASGDVWGDDEQYF:TRBJ2-7	CASGDVWGDDEQYF	TRBV13-2	TRBJ2-7	0.000569198
TCRA	TRAV6D-6,TRAV6N-6:CALSDNMGYKLTF:TRAJ9	CALSDNMGYKLTF	TRAV6D-6,TRAV6N-6	TRAJ9	0.00263034		TCRB	TRBV15:CAREEVFF:TRBJ1-1	CAREEVFF	TRBV15	TRBJ1-1	0.00259865			TCRA	TRAV19:CAAGMATGGNNKLTF:TRAJ56	CAAGMATGGNNKLTF	TRAV19	TRAJ56	0.00115091		TCRB	TRBV13-2:CASGEGQGDNQAPLF:TRBJ1-5	CASGEGQGDNQAPLF	TRBV13-2	TRBJ1-5	0.000569198
TCRA	TRAV16,TRAV16N:CAMRDYSNNRLTL:TRAJ7	CAMRDYSNNRLTL	TRAV16,TRAV16N	TRAJ7	0.00258535		TCRB	TRBV29:CASSLSGAGNTLYF:TRBJ1-3	CASSLSGAGNTLYF	TRBV29	TRBJ1-3	0.00259133			TCRA	TRAV19:CAAGAGNQGGSAKLIF:TRAJ57	CAAGAGNQGGSAKLIF	TRAV19	TRAJ57	0.00115091		TCRB	TRBV13-2:CASGEGRDTQYF:TRBJ2-5	CASGEGRDTQYF	TRBV13-2	TRBJ2-5	0.000569198
TCRA	TRAV6D-4:CAPRDNRIFF:TRAJ31	CAPRDNRIFF	TRAV6D-4	TRAJ31	0.00257918		TCRB	TRBV5:CASSQERSQNTLYF:TRBJ2-4	CASSQERSQNTLYF	TRBV5	TRBJ2-4	0.00257555			TCRA	TRAV3-1:CAVSAGDLSSNTNKVVF:TRAJ34	CAVSAGDLSSNTNKVVF	TRAV3-1	TRAJ34	0.00115091		TCRB	TRBV13-2:CASGEGTASYEQYF:TRBJ2-7	CASGEGTASYEQYF	TRBV13-2	TRBJ2-7	0.000569198
TCRA	TRAV5D-4:CARYQGGSAKLIF:TRAJ57	CARYQGGSAKLIF	TRAV5D-4	TRAJ57	0.00257918		TCRB	TRBV13-2:CASGEWDRGVFF:TRBJ1-1	CASGEWDRGVFF	TRBV13-2	TRBJ1-1	0.00256708			TCRA	TRAV3-3:CAVPNTNTGKLTF:TRAJ27	CAVPNTNTGKLTF	TRAV3-3	TRAJ27	0.00115091		TCRB	TRBV13-2:CASGESSYEQYF:TRBJ2-7	CASGESSYEQYF	TRBV13-2	TRBJ2-7	0.000569198
TCRA	TRAV16:CAMREGHYGNEKITF:TRAJ48	CAMREGHYGNEKITF	TRAV16	TRAJ48	0.00252802		TCRB	TRBV2:CASSQEEGHANSDYTF:TRBJ1-2	CASSQEEGHANSDYTF	TRBV2	TRBJ1-2	0.00252704			TCRA	TRAV3-4:CAVSDYSNNRLTL:TRAJ7	CAVSDYSNNRLTL	TRAV3-4	TRAJ7	0.00115091		TCRB	TRBV13-2:CASGGQEQYF:TRBJ2-7	CASGGQEQYF	TRBV13-2	TRBJ2-7	0.000569198
TCRA	TRAV21/DV12:CILRVAGNTGKLIF:TRAJ37	CILRVAGNTGKLIF	TRAV21/DV12	TRAJ37	0.00252802		TCRB	TRBV12-1:CASSLRDRDTEVFF:TRBJ1-1	CASSLRDRDTEVFF	TRBV12-1	TRBJ1-1	0.00251126			TCRA	TRAV6D-7:CALRRGSALGRLHF:TRAJ18	CALRRGSALGRLHF	TRAV6D-7	TRAJ18	0.00115091		TCRB	TRBV13-2:CASGGRDRGTEVFF:TRBJ1-1	CASGGRDRGTEVFF	TRBV13-2	TRBJ1-1	0.000569198
TCRA	TRAV6-2:CVLGDSNYNVLYF:TRAJ21	CVLGDSNYNVLYF	TRAV6-2	TRAJ21	0.00252802		TCRB	TRBV13-3:CASSDGNANSDYTF:TRBJ1-2	CASSDGNANSDYTF	TRBV13-3	TRBJ1-2	0.00244697			TCRA	TRAV21/DV12:CILRGPTGGNNKLTF:TRAJ56	CILRGPTGGNNKLTF	TRAV21/DV12	TRAJ56	0.00115091		TCRB	TRBV13-2:CASGGTDNNQAPLF:TRBJ1-5	CASGGTDNNQAPLF	TRBV13-2	TRBJ1-5	0.000569198
TCRA	TRAV8-2,TRAV8D-2:CATEDTNAYKVIF:TRAJ30	CATEDTNAYKVIF	TRAV8-2,TRAV8D-2	TRAJ30	0.00252802		TCRB	TRBV19:CASSIGLGFYAEQFF:TRBJ2-1	CASSIGLGFYAEQFF	TRBV19	TRBJ2-1	0.00239845			TCRA	TRAV7-2:CAATNTGNYKYVF:TRAJ40	CAATNTGNYKYVF	TRAV7-2	TRAJ40	0.00115091		TCRB	TRBV13-2:CASGPGPDTEVFF:TRBJ1-1	CASGPGPDTEVFF	TRBV13-2	TRBJ1-1	0.000569198
TCRA	TRAV6-2:CVLGMNYNQGKLIF:TRAJ23	CVLGMNYNQGKLIF	TRAV6-2	TRAJ23	0.00252184		TCRB	TRBV29:CASIRGEQYF:TRBJ2-7	CASIRGEQYF	TRBV29	TRBJ2-7	0.00232685			TCRA	TRAV7-2:CAASMDSNYQLIW:TRAJ33	CAASMDSNYQLIW	TRAV7-2	TRAJ33	0.00115091		TCRB	TRBV13-3:CASGTGAYEQYF:TRBJ2-7	CASGTGAYEQYF	TRBV13-3	TRBJ2-7	0.000569198
TCRA	TRAV17:CARDGNEKITF:TRAJ48	CARDGNEKITF	TRAV17	TRAJ48	0.00247068		TCRB	TRBV4:CASSLDWGGTLYF:TRBJ2-3	CASSLDWGGTLYF	TRBV4	TRBJ2-3	0.00229412			TCRA	TRAV10N:CAASLATSSGQKLVF:TRAJ16	CAASLATSSGQKLVF	TRAV10N	TRAJ16	0.00115091		TCRB	TRBV13-2:CASGVYEQYF:TRBJ2-7	CASGVYEQYF	TRBV13-2	TRBJ2-7	0.000569198
TCRA	TRAV14-3:CAASDNNNAGAKLTF:TRAJ39	CAASDNNNAGAKLTF	TRAV14-3	TRAJ39	0.00247068		TCRB	TRBV13-3:CASSDGGGANAEQFF:TRBJ2-1	CASSDGGGANAEQFF	TRBV13-3	TRBJ2-1	0.00224561			TCRA	TRAV14-2:CAASAQTQVVGQLTF:TRAJ5	CAASAQTQVVGQLTF	TRAV14-2	TRAJ5	0.00115091		TCRB	TRBV12-1:CASSLRDWGSSAETLYF:TRBJ2-3	CASSLRDWGSSAETLYF	TRBV12-1	TRBJ2-3	0.000569198
TCRA	TRAV13D-4:CATSSNTNKVVF:TRAJ34	CATSSNTNKVVF	TRAV13D-4	TRAJ34	0.0024257		TCRB	TRBV14:CASSFGNNNQAPLF:TRBJ1-5	CASSFGNNNQAPLF	TRBV14	TRBJ1-5	0.00221405			TCRA	TRAV14D-1:CAASAYGNEKITF:TRAJ48	CAASAYGNEKITF	TRAV14D-1	TRAJ48	0.00115091		TCRB	TRBV26:CASNGAEVFF:TRBJ1-1	CASNGAEVFF	TRBV26	TRBJ1-1	0.000569198
TCRA	TRAV6-3:CAMRESHVLYF:TRAJ21	CAMRESHVLYF	TRAV6-3	TRAJ21	0.00241952		TCRB	TRBV15:CASSFSGTGNTLYF:TRBJ1-3	CASSFSGTGNTLYF	TRBV15	TRBJ1-3	0.00221405			TCRA	TRAV14-2:CAASADSGYNKLTF:TRAJ11	CAASADSGYNKLTF	TRAV14-2	TRAJ11	0.00115091		TCRB	TRBV12-1:CASSLVDWGSVAETLYF:TRBJ2-3	CASSLVDWGSVAETLYF	TRBV12-1	TRBJ2-3	0.000569198
TCRA	TRAV6-1:CVLGDQTNAYKVIF:TRAJ30	CVLGDQTNAYKVIF	TRAV6-1	TRAJ30	0.00236219		TCRB	TRBV29:CASSWDTTEVFF:TRBJ1-1	CASSWDTTEVFF	TRBV29	TRBJ1-1	0.00221405			TCRA	TRAV14-3:CAASASSSNTNKVVF:TRAJ34	CAASASSSNTNKVVF	TRAV14-3	TRAJ34	0.00115091		TCRB	TRBV12-1:CASPGGPSNERLFF:TRBJ1-4	CASPGGPSNERLFF	TRBV12-1	TRBJ1-4	0.000569198
TCRA	TRAV13D-1:CALELGNAGAKLTF:TRAJ39	CALELGNAGAKLTF	TRAV13D-1	TRAJ39	0.00231103		TCRB	TRBV13-2:CASGDATGGERLFF:TRBJ1-4	CASGDATGGERLFF	TRBV13-2	TRBJ1-4	0.00216554			TCRA	TRAV14D-1:CAASGWYSNNRLTL:TRAJ7	CAASGWYSNNRLTL	TRAV14D-1	TRAJ7	0.00115091		TCRB	TRBV5:CASSHNRVNSYNSPLYF:TRBJ1-6	CASSHNRVNSYNSPLYF	TRBV5	TRBJ1-6	0.000569198
TCRA	TRAV13D-3,TRAV13N-3:CAMANTNKVVF:TRAJ34	CAMANTNKVVF	TRAV13D-3,TRAV13N-3	TRAJ34	0.00231103		TCRB	TRBV31:CAWSLTSSAETLYF:TRBJ2-3	CAWSLTSSAETLYF	TRBV31	TRBJ2-3	0.00214976			TCRA	TRAV7-4:CAAPLSNYNVLYF:TRAJ21	CAAPLSNYNVLYF	TRAV7-4	TRAJ21	0.00115091		TCRB	TRBV2:CASSQEIGGRPDAEQFF:TRBJ2-1	CASSQEIGGRPDAEQFF	TRBV2	TRBJ2-1	0.000569198
TCRA	TRAV13D-1:CALAYYGSSGNKLIF:TRAJ32	CALAYYGSSGNKLIF	TRAV13D-1	TRAJ32	0.00220871		TCRB	TRBV3:CASSRTGNSDYTF:TRBJ1-2	CASSRTGNSDYTF	TRBV3	TRBJ1-2	0.00214976			TCRA	TRAV7-3:CAVNTGANTGKLTF:TRAJ52	CAVNTGANTGKLTF	TRAV7-3	TRAJ52	0.00115091		TCRB	TRBV14:CASRDRGSQNTLYF:TRBJ2-4	CASRDRGSQNTLYF	TRBV14	TRBJ2-4	0.000569198
TCRA	TRAV8-2,TRAV8D-2:CATDPSSNTNKVVF:TRAJ34	CATDPSSNTNKVVF	TRAV8-2,TRAV8D-2	TRAJ34	0.00220253		TCRB	TRBV16:CASSSDWGDSYEQYF:TRBJ2-7	CASSSDWGDSYEQYF	TRBV16	TRBJ2-7	0.00202964			TCRA	TRAV7-6:CAVNGNEKITF:TRAJ48	CAVNGNEKITF	TRAV7-6	TRAJ48	0.00115091		TCRB	TRBV16:CASSLDVRHPSAETLYF:TRBJ2-3	CASSLDVRHPSAETLYF	TRBV16	TRBJ2-3	0.000569198
TCRA	TRAV13D-1:CALGNYGSSGNKLIF:TRAJ32	CALGNYGSSGNKLIF	TRAV13D-1	TRAJ32	0.00215755		TCRB	TRBV13-3:CASTPLGGQNYAEQFF:TRBJ2-1	CASTPLGGQNYAEQFF	TRBV13-3	TRBJ2-1	0.00202964			TCRA	TRAV7-5:CAVSMGYAQGLTF:TRAJ26	CAVSMGYAQGLTF	TRAV7-5	TRAJ26	0.00115091		TCRB	TRBV29:CASRGSSYEQYF:TRBJ2-7	CASRGSSYEQYF	TRBV29	TRBJ2-7	0.000569198
TCRA	TRAV9-1:CAVRGYGSSGNKLIF:TRAJ32	CAVRGYGSSGNKLIF	TRAV9-1	TRAJ32	0.00215137		TCRB	TRBV13-1:CASSDGKEVFF:TRBJ1-1	CASSDGKEVFF	TRBV13-1	TRBJ1-1	0.00194956			TCRA	TRAV7-5:CAVSMYGGSNAKLTF:TRAJ42	CAVSMYGGSNAKLTF	TRAV7-5	TRAJ42	0.00115091		TCRB	TRBV16:CASSSPQTGYNYAEQFF:TRBJ2-1	CASSSPQTGYNYAEQFF	TRBV16	TRBJ2-1	0.000569198
TCRA	TRAV6-7/DV9:CALRMSNYNVLYF:TRAJ21	CALRMSNYNVLYF	TRAV6-7/DV9	TRAJ21	0.00215137		TCRB	TRBV13-2:CASGGRQGANTEVFF:TRBJ1-1	CASGGRQGANTEVFF	TRBV13-2	TRBJ1-1	0.00194109			TCRA	TRAV7D-3:CAVSGQGGRALIF:TRAJ15	CAVSGQGGRALIF	TRAV7D-3	TRAJ15	0.00115091		TCRB	TRBV13-3:CASRPGLGGEQYF:TRBJ2-7	CASRPGLGGEQYF	TRBV13-3	TRBJ2-7	0.000569198
TCRA	TRAV4-4/DV10,TRAV4D-3,TRAV4D-4:CAAEESNYNVLYF:TRAJ21	CAAEESNYNVLYF	TRAV4-4/DV10,TRAV4D-3,TRAV4D-4	TRAJ21	0.00215137		TCRB	TRBV29:CASSLTGNTEVFF:TRBJ1-1	CASSLTGNTEVFF	TRBV29	TRBJ1-1	0.00194109			TCRA	TRAV7-1:CAVSFLSNTNKVVF:TRAJ34	CAVSFLSNTNKVVF	TRAV7-1	TRAJ34	0.00115091		TCRB	TRBV1:CTCSADGAEGADTEVFF:TRBJ1-1	CTCSADGAEGADTEVFF	TRBV1	TRBJ1-1	0.000569198
TCRA	TRAV7N-5:CAVRGSNAKLTF:TRAJ42	CAVRGSNAKLTF	TRAV7N-5	TRAJ42	0.00215137		TCRB	TRBV15:CASRRDINSDYTF:TRBJ1-2	CASRRDINSDYTF	TRBV15	TRBJ1-2	0.00190953			TCRA	TRAV7-6:CAVSFYGSSGNKLIF:TRAJ32	CAVSFYGSSGNKLIF	TRAV7-6	TRAJ32	0.00115091		TCRB	TRBV13-3:CASSADNYEQYF:TRBJ2-7	CASSADNYEQYF	TRBV13-3	TRBJ2-7	0.000569198
TCRA	TRAV9N-2:CVLSATSSGQKLVF:TRAJ16	CVLSATSSGQKLVF	TRAV9N-2	TRAJ16	0.00210021		TCRB	TRBV16:CASSLQGAYNSPLYF:TRBJ1-6	CASSLQGAYNSPLYF	TRBV16	TRBJ1-6	0.00189258			TCRA	TRAV7N-4:CAVSDGTQVVGQLTF:TRAJ5	CAVSDGTQVVGQLTF	TRAV7N-4	TRAJ5	0.00115091		TCRB	TRBV16:CASSAGGTGQLYF:TRBJ2-2	CASSAGGTGQLYF	TRBV16	TRBJ2-2	0.000569198
TCRA	TRAV5D-4:CAASAGNYKYVF:TRAJ40	CAASAGNYKYVF	TRAV5D-4	TRAJ40	0.00209404		TCRB	TRBV13-3:CASSVGQGTTEVFF:TRBJ1-1	CASSVGQGTTEVFF	TRBV13-3	TRBJ1-1	0.00188527			TCRA	TRAV8D-2:CATGTQVVGQLTF:TRAJ5	CATGTQVVGQLTF	TRAV8D-2	TRAJ5	0.00115091		TCRB	TRBV17:CASSRGTGGYSYEQYF:TRBJ2-7	CASSRGTGGYSYEQYF	TRBV17	TRBJ2-7	0.000569198
TCRA	TRAV19:CAAGVGGSAKLIF:TRAJ57	CAAGVGGSAKLIF	TRAV19	TRAJ57	0.00209404		TCRB	TRBV3:CASSSLLGGSYEQYF:TRBJ2-7	CASSSLLGGSYEQYF	TRBV3	TRBJ2-7	0.00186949			TCRA	TRAV6-7/DV9:CALGDRGGSALGRLHF:TRAJ18	CALGDRGGSALGRLHF	TRAV6-7/DV9	TRAJ18	0.00115091		TCRB	TRBV13-1:CASSDAGGSYAEQFF:TRBJ2-1	CASSDAGGSYAEQFF	TRBV13-1	TRBJ2-1	0.000569198
TCRA	TRAV7-6:CAVVASSSFSKLVF:TRAJ50	CAVVASSSFSKLVF	TRAV7-6	TRAJ50	0.00209404		TCRB	TRBV1:CTCSGGSSAETLYF:TRBJ2-3	CTCSGGSSAETLYF	TRBV1	TRBJ2-3	0.00183676			TCRA	TRAV8-1:CATDQGGRALIF:TRAJ15	CATDQGGRALIF	TRAV8-1	TRAJ15	0.00115091		TCRB	TRBV31:CAWSLADRGSAETLYF:TRBJ2-3	CAWSLADRGSAETLYF	TRBV31	TRBJ2-3	0.000569198
TCRA	TRAV9D-3:CAVSSNNNNAPRF:TRAJ43	CAVSSNNNNAPRF	TRAV9D-3	TRAJ43	0.00209404		TCRB	TRBV16:CASSSRQGGSAETLYF:TRBJ2-3	CASSSRQGGSAETLYF	TRBV16	TRBJ2-3	0.00182098			TCRA	TRAV8N-2:CATDAGSWQLIF:TRAJ22	CATDAGSWQLIF	TRAV8N-2	TRAJ22	0.00115091		TCRB	TRBV12-2:CASSLLGGPNQDTQYF:TRBJ2-5	CASSLLGGPNQDTQYF	TRBV12-2	TRBJ2-5	0.000569198
TCRA	TRAV7-3,TRAV7D-3:CAVSLPEGRALIF:TRAJ15	CAVSLPEGRALIF	TRAV7-3,TRAV7D-3	TRAJ15	0.00209404		TCRB	TRBV4:CASSYQGANSDYTF:TRBJ1-2	CASSYQGANSDYTF	TRBV4	TRBJ1-2	0.00179672			TCRA	TRAV8N-2:CATDGGNMGYKLTF:TRAJ9	CATDGGNMGYKLTF	TRAV8N-2	TRAJ9	0.00115091		TCRB	TRBV13-3:CASSDAHSQNTLYF:TRBJ2-4	CASSDAHSQNTLYF	TRBV13-3	TRBJ2-4	0.000569198
TCRA	TRAV6-7/DV9,TRAV6D-5,TRAV6D-7:CALGYNVLYF:TRAJ21	CALGYNVLYF	TRAV6-7/DV9,TRAV6D-5,TRAV6D-7	TRAJ21	0.00204288		TCRB	TRBV3:CASSLVWGNTEVFF:TRBJ1-1	CASSLVWGNTEVFF	TRBV3	TRBJ1-1	0.00178941			TCRA	TRAV13D-2:CAIENTEGADRLTF:TRAJ45	CAIENTEGADRLTF	TRAV13D-2	TRAJ45	0.00115091		TCRB	TRBV13-3:CASSDAQGSNSDYTF:TRBJ1-2	CASSDAQGSNSDYTF	TRBV13-3	TRBJ1-2	0.000569198
TCRA	TRAV6-7/DV9,TRAV6D-5,TRAV6D-6:CALGDPSGSWQLIF:TRAJ22	CALGDPSGSWQLIF	TRAV6-7/DV9,TRAV6D-5,TRAV6D-6	TRAJ22	0.00204288		TCRB	TRBV16:CASSLDRAGNTLYF:TRBJ1-3	CASSLDRAGNTLYF	TRBV16	TRBJ1-3	0.00178094			TCRA	TRAV13D-2:CAIDRNSNNRIFF:TRAJ31	CAIDRNSNNRIFF	TRAV13D-2	TRAJ31	0.00115091		TCRB	TRBV12-1:CASSPGTGESYAEQFF:TRBJ2-1	CASSPGTGESYAEQFF	TRBV12-1	TRBJ2-1	0.000569198
TCRA	TRAV8-2,TRAV8D-2:CATDDTNAYKVIF:TRAJ30	CATDDTNAYKVIF	TRAV8-2,TRAV8D-2	TRAJ30	0.00204288		TCRB	TRBV20:CGARDRTNSNSDYTF:TRBJ1-2	CGARDRTNSNSDYTF	TRBV20	TRBJ1-2	0.0017409			TCRA	TRAV16:CAMRENTGYQNFYF:TRAJ49	CAMRENTGYQNFYF	TRAV16	TRAJ49	0.00115091		TCRB	TRBV13-3:CASSDAQGWNSPLYF:TRBJ1-6	CASSDAQGWNSPLYF	TRBV13-3	TRBJ1-6	0.000569198
TCRA	TRAV6-5,TRAV6D-7:CALSVPSSGSWQLIF:TRAJ22	CALSVPSSGSWQLIF	TRAV6-5,TRAV6D-7	TRAJ22	0.00204288		TCRB	TRBV1:CTCSAALTGGDTEVFF:TRBJ1-1	CTCSAALTGGDTEVFF	TRBV1	TRBJ1-1	0.0017409			TCRA	TRAV7-4:CAASELPGTGSNRLTF:TRAJ28	CAASELPGTGSNRLTF	TRAV7-4	TRAJ28	0.00115091		TCRB	TRBV13-1:CASSDDRDEQYF:TRBJ2-7	CASSDDRDEQYF	TRBV13-1	TRBJ2-7	0.000569198
TCRA	TRAV17:CALEGPSGGSNYKLTF:TRAJ53	CALEGPSGGSNYKLTF	TRAV17	TRAJ53	0.00199172		TCRB	TRBV13-1:CASSDWDNTEVFF:TRBJ1-1	CASSDWDNTEVFF	TRBV13-1	TRBJ1-1	0.00173243			TCRA	TRAV6-7/DV9:CALGDRGSALGRLHF:TRAJ18	CALGDRGSALGRLHF	TRAV6-7/DV9	TRAJ18	0.00115091		TCRB	TRBV14:CASSLAWGASQNTLYF:TRBJ2-4	CASSLAWGASQNTLYF	TRBV14	TRBJ2-4	0.000569198
TCRA	TRAV13D-1:CALARYGSSGNKLIF:TRAJ32	CALARYGSSGNKLIF	TRAV13D-1	TRAJ32	0.00199172		TCRB	TRBV13-2:CASGDALGGETLYF:TRBJ2-3	CASGDALGGETLYF	TRBV13-2	TRBJ2-3	0.00173243			TCRA	TRAV13N-1:CAMESNNRIFF:TRAJ31	CAMESNNRIFF	TRAV13N-1	TRAJ31	0.00115091		TCRB	TRBV26:CASSLGTGGNTGQLYF:TRBJ2-2	CASSLGTGGNTGQLYF	TRBV26	TRBJ2-2	0.000569198
TCRA	TRAV6-7/DV9,TRAV6D-5,TRAV6D-7:CALGPYGNEKITF:TRAJ48	CALGPYGNEKITF	TRAV6-7/DV9,TRAV6D-5,TRAV6D-7	TRAJ48	0.00194056		TCRB	TRBV29:CASSLSEGVNTLYF:TRBJ2-4	CASSLSEGVNTLYF	TRBV29	TRBJ2-4	0.00172512			TCRA	TRAV6D-7:CALTPHDSGYNKLTF:TRAJ11	CALTPHDSGYNKLTF	TRAV6D-7	TRAJ11	0.00115091		TCRB	TRBV13-1:CASSDLGASAETLYF:TRBJ2-3	CASSDLGASAETLYF	TRBV13-1	TRBJ2-3	0.000569198
TCRA	TRAV10:CAASMDTGNYKYVF:TRAJ40	CAASMDTGNYKYVF	TRAV10	TRAJ40	0.00193438		TCRB	TRBV16:CASSRDWGTSAETLYF:TRBJ2-3	CASSRDWGTSAETLYF	TRBV16	TRBJ2-3	0.00171665			TCRA	TRAV13N-1:CAMERNAGAKLTF:TRAJ39	CAMERNAGAKLTF	TRAV13N-1	TRAJ39	0.00115091		TCRB	TRBV13-3:CASSDNYAEQFF:TRBJ2-1	CASSDNYAEQFF	TRBV13-3	TRBJ2-1	0.000569198
TCRA	TRAV3-3,TRAV3D-3:CAVSYAGAKLTF:TRAJ39	CAVSYAGAKLTF	TRAV3-3,TRAV3D-3	TRAJ39	0.00193438		TCRB	TRBV17:CASSLGGDYAEQFF:TRBJ2-1	CASSLGGDYAEQFF	TRBV17	TRBJ2-1	0.00170086			TCRA	TRAV13D-4:CAMERNQGGRALIF:TRAJ15	CAMERNQGGRALIF	TRAV13D-4	TRAJ15	0.00115091		TCRB	TRBV13-1:CASSDWGARVQNTLYF:TRBJ2-4	CASSDWGARVQNTLYF	TRBV13-1	TRBJ2-4	0.000569198
TCRA	TRAV6D-7:CALGPYGNEKITF:TRAJ48	CALGPYGNEKITF	TRAV6D-7	TRAJ48	0.00188322		TCRB	TRBV3:CASRDRNYAEQFF:TRBJ2-1	CASRDRNYAEQFF	TRBV3	TRBJ2-1	0.0016997			TCRA	TRAV12D-1:CALSEGSSGSWQLIF:TRAJ22	CALSEGSSGSWQLIF	TRAV12D-1	TRAJ22	0.00115091		TCRB	TRBV13-3:CASSDRGPGTEVFF:TRBJ1-1	CASSDRGPGTEVFF	TRBV13-3	TRBJ1-1	0.000569198
TCRA	TRAV12-3,TRAV12D-2:CALSDPGGNNKLTF:TRAJ56	CALSDPGGNNKLTF	TRAV12-3,TRAV12D-2	TRAJ56	0.00187705		TCRB	TRBV13-2:CASGDDLGVGTQYF:TRBJ2-5	CASGDDLGVGTQYF	TRBV13-2	TRBJ2-5	0.00166814			TCRA	TRAV6-7/DV9:CALSEGSNYQLIW:TRAJ33	CALSEGSNYQLIW	TRAV6-7/DV9	TRAJ33	0.00115091		TCRB	TRBV4:CASSSGLGASAETLYF:TRBJ2-3	CASSSGLGASAETLYF	TRBV4	TRBJ2-3	0.000569198
TCRA	TRAV3-3,TRAV3D-3:CAVQVYGSSGNKLIF:TRAJ32	CAVQVYGSSGNKLIF	TRAV3-3,TRAV3D-3	TRAJ32	0.00187705		TCRB	TRBV29:CASSLTFNQDTQYF:TRBJ2-5	CASSLTFNQDTQYF	TRBV29	TRBJ2-5	0.00166814			TCRA	TRAV12N-3:CALSDDNTGKLTF:TRAJ27	CALSDDNTGKLTF	TRAV12N-3	TRAJ27	0.00115091		TCRB	TRBV13-1:CASSDVGTEVFF:TRBJ1-1	CASSDVGTEVFF	TRBV13-1	TRBJ1-1	0.000569198
TCRA	TRAV13D-1:CALGHYGSSGNKLIF:TRAJ32	CALGHYGSSGNKLIF	TRAV13D-1	TRAJ32	0.00183206		TCRB	TRBV19:CASSSTSAETLYF:TRBJ2-3	CASSSTSAETLYF	TRBV19	TRBJ2-3	0.00166083			TCRA	TRAV6D-7:CALMSNYNVLYF:TRAJ21	CALMSNYNVLYF	TRAV6D-7	TRAJ21	0.00115091		TCRB	TRBV4:CASSYYWGDNYAEQFF:TRBJ2-1	CASSYYWGDNYAEQFF	TRBV4	TRBJ2-1	0.000569198
TCRA	TRAV16:CAMREITGNTGKLIF:TRAJ37	CAMREITGNTGKLIF	TRAV16	TRAJ37	0.00182589		TCRB	TRBV15:CASSQGAPGQLYF:TRBJ2-2	CASSQGAPGQLYF	TRBV15	TRBJ2-2	0.00165235			TCRA	TRAV6D-6:CALGSNMGYKLTF:TRAJ9	CALGSNMGYKLTF	TRAV6D-6	TRAJ9	0.00115091		TCRB	TRBV13-1:CASSDVQSQNTLYF:TRBJ2-4	CASSDVQSQNTLYF	TRBV13-1	TRBJ2-4	0.000569198
TCRA	TRAV14-2:CAASVIYAQGLTF:TRAJ26	CAASVIYAQGLTF	TRAV14-2	TRAJ26	0.00182589		TCRB	TRBV14:CASSAGNYNSPLYF:TRBJ1-6	CASSAGNYNSPLYF	TRBV14	TRBJ1-6	0.00163657			TCRA	TRAV6-6:CALGEAGSNNRIFF:TRAJ31	CALGEAGSNNRIFF	TRAV6-6	TRAJ31	0.00115091		TCRB	TRBV4:CASSLWGGAGAETLYF:TRBJ2-3	CASSLWGGAGAETLYF	TRBV4	TRBJ2-3	0.000569198
TCRA	TRAV15N-1:CALWELDNNNNAPRF:TRAJ43	CALWELDNNNNAPRF	TRAV15N-1	TRAJ43	0.00182589		TCRB	TRBV13-2:CASGDRRGANYAEQFF:TRBJ2-1	CASGDRRGANYAEQFF	TRBV13-2	TRBJ2-1	0.00162079			TCRA	TRAV16:CAMREGSSGSWQLIF:TRAJ22	CAMREGSSGSWQLIF	TRAV16	TRAJ22	0.00115091		TCRB	TRBV13-1:CASSDYSYEQYF:TRBJ2-7	CASSDYSYEQYF	TRBV13-1	TRBJ2-7	0.000569198
TCRA	TRAV13-3,TRAV13D-4,TRAV13N-4:CAGPSNTNKVVF:TRAJ34	CAGPSNTNKVVF	TRAV13-3,TRAV13D-4,TRAV13N-4	TRAJ34	0.00182589		TCRB	TRBV15:CASSSRQNSDYTF:TRBJ1-2	CASSSRQNSDYTF	TRBV15	TRBJ1-2	0.00162079			TCRA	TRAV6D-6:CALGDSAGNKLTF:TRAJ17	CALGDSAGNKLTF	TRAV6D-6	TRAJ17	0.00115091		TCRB	TRBV13-1:CASSEEDRKYF:TRBJ2-7	CASSEEDRKYF	TRBV13-1	TRBJ2-7	0.000569198
TCRA	TRAV7-2:CAPRNNYAQGLTF:TRAJ26	CAPRNNYAQGLTF	TRAV7-2	TRAJ26	0.00182589		TCRB	TRBV16:CASSSFGAYAEQFF:TRBJ2-1	CASSSFGAYAEQFF	TRBV16	TRBJ2-1	0.00161232			TCRA	TRAV12D-1:CALSDYSNNRLTL:TRAJ7	CALSDYSNNRLTL	TRAV12D-1	TRAJ7	0.00115091		TCRB	TRBV13-1:CASSEGGGENTLYF:TRBJ2-4	CASSEGGGENTLYF	TRBV13-1	TRBJ2-4	0.000569198
TCRA	TRAV12-3,TRAV12D-2,TRAV12D-3:CALSVSSGSWQLIF:TRAJ22	CALSVSSGSWQLIF	TRAV12-3,TRAV12D-2,TRAV12D-3	TRAJ22	0.00182589		TCRB	TRBV14:CASSYRGEVFF:TRBJ1-1	CASSYRGEVFF	TRBV14	TRBJ1-1	0.00161232			TCRA	TRAV1:CADNNTNTGKLTF:TRAJ27	CADNNTNTGKLTF	TRAV1	TRAJ27	0.00115091		TCRB	TRBV13-1:CASSERDRGQDTQYF:TRBJ2-5	CASSERDRGQDTQYF	TRBV13-1	TRBJ2-5	0.000569198
TCRA	TRAV12-2,TRAV12D-1,TRAV12N-3:CALSAHNTNTGKLTF:TRAJ27	CALSAHNTNTGKLTF	TRAV12-2,TRAV12D-1,TRAV12N-3	TRAJ27	0.00182589		TCRB	TRBV3:CASSLSNYAEQFF:TRBJ2-1	CASSLSNYAEQFF	TRBV3	TRBJ2-1	0.00159653			TCRA	TRAV5D-4:CAASEDSNYQLIW:TRAJ33	CAASEDSNYQLIW	TRAV5D-4	TRAJ33	0.00115091		TCRB	TRBV29:CASSLRQLNYAEQFF:TRBJ2-1	CASSLRQLNYAEQFF	TRBV29	TRBJ2-1	0.000569198
TCRA	TRAV14-1,TRAV14-2:CAASSDYSNNRLTL:TRAJ7	CAASSDYSNNRLTL	TRAV14-1,TRAV14-2	TRAJ7	0.00177473		TCRB	TRBV12-1:CASSLGDRTEVFF:TRBJ1-1	CASSLGDRTEVFF	TRBV12-1	TRBJ1-1	0.00159653			TCRA	TRAV4D-3:CAAPDAGAKLTF:TRAJ39	CAAPDAGAKLTF	TRAV4D-3	TRAJ39	0.00115091		TCRB	TRBV13-3:CASSERGFDTEVFF:TRBJ1-1	CASSERGFDTEVFF	TRBV13-3	TRBJ1-1	0.000569198
TCRA	TRAV6-4,TRAV6D-4:CALPLTGGYKVVF:TRAJ12	CALPLTGGYKVVF	TRAV6-4,TRAV6D-4	TRAJ12	0.00177473		TCRB	TRBV13-3:CASSDSHYNSPLYF:TRBJ1-6	CASSDSHYNSPLYF	TRBV13-3	TRBJ1-6	0.00158806			TCRA	TRAV9N-3:CAVSMDMGYKLTF:TRAJ9	CAVSMDMGYKLTF	TRAV9N-3	TRAJ9	0.00115091		TCRB	TRBV13-1:CASSESNTGQLYF:TRBJ2-2	CASSESNTGQLYF	TRBV13-1	TRBJ2-2	0.000569198
TCRA	TRAV3-1,TRAV3-4,TRAV3D-3:CAVSAGFASALTF:TRAJ35	CAVSAGFASALTF	TRAV3-1,TRAV3-4,TRAV3D-3	TRAJ35	0.00177473		TCRB	TRBV12-1:CASSFPDRYEQYF:TRBJ2-7	CASSFPDRYEQYF	TRBV12-1	TRBJ2-7	0.00157228			TCRA	TRAV9N-3:CAVSMGTGGYKVVF:TRAJ12	CAVSMGTGGYKVVF	TRAV9N-3	TRAJ12	0.00115091		TCRB	TRBV4:CASSFGGSYEQYF:TRBJ2-7	CASSFGGSYEQYF	TRBV4	TRBJ2-7	0.000569198
TCRA	TRAV5-1:CSPTSNYNVLYF:TRAJ21	CSPTSNYNVLYF	TRAV5-1	TRAJ21	0.00177473		TCRB	TRBV29:CASSLQISNERLFF:TRBJ1-4	CASSLQISNERLFF	TRBV29	TRBJ1-4	0.00157228			TCRA	TRAV9N-3:CAVSPYQGGRALIF:TRAJ15	CAVSPYQGGRALIF	TRAV9N-3	TRAJ15	0.00115091		TCRB	TRBV15:CASSFGQDTQYF:TRBJ2-5	CASSFGQDTQYF	TRBV15	TRBJ2-5	0.000569198
TCRA	TRAV3D-3:CAVRRDSGTYQRF:TRAJ13	CAVRRDSGTYQRF	TRAV3D-3	TRAJ13	0.00172357		TCRB	TRBV5:CASSQDDNYEQYF:TRBJ2-7	CASSQDDNYEQYF	TRBV5	TRBJ2-7	0.00157228			TCRA	TRAV9D-3:CAVSRSSNTNKVVF:TRAJ34	CAVSRSSNTNKVVF	TRAV9D-3	TRAJ34	0.00115091		TCRB	TRBV29:CASSRDRGNTGQLYF:TRBJ2-2	CASSRDRGNTGQLYF	TRBV29	TRBJ2-2	0.000569198
TCRA	TRAV14-1,TRAV14-2:CAASDTNAYKVIF:TRAJ30	CAASDTNAYKVIF	TRAV14-1,TRAV14-2	TRAJ30	0.00172357		TCRB	TRBV14:CASSPGGDYAEQFF:TRBJ2-1	CASSPGGDYAEQFF	TRBV14	TRBJ2-1	0.00156381			TCRA	TRAV9N-3:CAVSLTGGYKVVF:TRAJ12	CAVSLTGGYKVVF	TRAV9N-3	TRAJ12	0.00115091		TCRB	TRBV3:CASSFQGAGTEVFF:TRBJ1-1	CASSFQGAGTEVFF	TRBV3	TRBJ1-1	0.000569198
TCRA	TRAV8D-2,TRAV8N-2:CATPSSGSWQLIF:TRAJ22	CATPSSGSWQLIF	TRAV8D-2,TRAV8N-2	TRAJ22	0.00171739		TCRB	TRBV17:CASSSLYEQYF:TRBJ2-7	CASSSLYEQYF	TRBV17	TRBJ2-7	0.00156381			TCRA	TRAV9N-3:CAVRSANSGTYQRF:TRAJ13	CAVRSANSGTYQRF	TRAV9N-3	TRAJ13	0.00115091		TCRB	TRBV17:CASSRDRGLYAEQFF:TRBJ2-1	CASSRDRGLYAEQFF	TRBV17	TRBJ2-1	0.000569198
TCRA	TRAV6-1:CVLGLTSGGNYKPTF:TRAJ6	CVLGLTSGGNYKPTF	TRAV6-1	TRAJ6	0.00171739		TCRB	TRBV17:CASSRYRGRAETLYF:TRBJ2-3	CASSRYRGRAETLYF	TRBV17	TRBJ2-3	0.00155533			TCRA	TRAV14-2:CAASGYDTNAYKVIF:TRAJ30	CAASGYDTNAYKVIF	TRAV14-2	TRAJ30	0.00115091		TCRB	TRBV4:CASSFRDISAETLYF:TRBJ2-3	CASSFRDISAETLYF	TRBV4	TRBJ2-3	0.000569198
TCRA	TRAV16:CAMREGSSSFSKLVF:TRAJ50	CAMREGSSSFSKLVF	TRAV16	TRAJ50	0.00171739		TCRB	TRBV16:CASSLDVGRNAETLYF:TRBJ2-3	CASSLDVGRNAETLYF	TRBV16	TRBJ2-3	0.00154071			TCRA	TRAV12D-2:CALSPTGNYKYVF:TRAJ40	CALSPTGNYKYVF	TRAV12D-2	TRAJ40	0.00115091		TCRB	TRBV29:CASSFTNQDTQYF:TRBJ2-5	CASSFTNQDTQYF	TRBV29	TRBJ2-5	0.000569198
TCRA	TRAV4N-3:CAAVSSGSWQLIF:TRAJ22	CAAVSSGSWQLIF	TRAV4N-3	TRAJ22	0.00171739		TCRB	TRBV3:CASSRDWGSSAETLYF:TRBJ2-3	CASSRDWGSSAETLYF	TRBV3	TRBJ2-3	0.00153224			TCRA	TRAV12D-2:CALSDEGGNEKITF:TRAJ48	CALSDEGGNEKITF	TRAV12D-2	TRAJ48	0.00115091		TCRB	TRBV31:CAWSTGTNSGNTLYF:TRBJ1-3	CAWSTGTNSGNTLYF	TRBV31	TRBJ1-3	0.000569198
TCRA	TRAV6-7/DV9,TRAV6D-7:CALGDRVSGGSNYKLTF:TRAJ53	CALGDRVSGGSNYKLTF	TRAV6-7/DV9,TRAV6D-7	TRAJ53	0.00171739		TCRB	TRBV13-2:CASGGRQESNTEVFF:TRBJ1-1	CASGGRQESNTEVFF	TRBV13-2	TRBJ1-1	0.00150799			TCRA	TRAV10,TRAV10D:CAASMDTGNYKYVF:TRAJ40	CAASMDTGNYKYVF	TRAV10,TRAV10D	TRAJ40	0.00115091		TCRB	TRBV13-3:CASSGGGYAEQFF:TRBJ2-1	CASSGGGYAEQFF	TRBV13-3	TRBJ2-1	0.000569198
TCRA	TRAV14-1,TRAV14-2:CAASGYNQGKLIF:TRAJ23	CAASGYNQGKLIF	TRAV14-1,TRAV14-2	TRAJ23	0.00171739		TCRB	TRBV19:CASSIAVNSDYTF:TRBJ1-2	CASSIAVNSDYTF	TRBV19	TRBJ1-2	0.00147642			TCRA	TRAV14-2,TRAV14-3:CAASGTGGYKVVF:TRAJ12	CAASGTGGYKVVF	TRAV14-2,TRAV14-3	TRAJ12	0.00115091		TCRB	TRBV19:CATTGGGRNAETLYF:TRBJ2-3	CATTGGGRNAETLYF	TRBV19	TRBJ2-3	0.000569198
TCRA	TRAV16N:CAMSLNYNQGKLIF:TRAJ23	CAMSLNYNQGKLIF	TRAV16N	TRAJ23	0.00167241		TCRB	TRBV3:CASSPGTGGTETLYF:TRBJ2-3	CASSPGTGGTETLYF	TRBV3	TRBJ2-3	0.00147526			TCRA	TRAV16N:CAMRDTNAYKVIF:TRAJ30	CAMRDTNAYKVIF	TRAV16N	TRAJ30	0.00115091		TCRB	TRBV4:CASSGGNYAEQFF:TRBJ2-1	CASSGGNYAEQFF	TRBV4	TRBJ2-1	0.000569198
TCRA	TRAV7N-5:CAVINVGDNSKLIW:TRAJ38	CAVINVGDNSKLIW	TRAV7N-5	TRAJ38	0.00166623		TCRB	TRBV13-2:CASGDAISNERLFF:TRBJ1-4	CASGDAISNERLFF	TRBV13-2	TRBJ1-4	0.00145948			TCRA	TRAV9N-2:CVLSARDYAQGLTF:TRAJ26	CVLSARDYAQGLTF	TRAV9N-2	TRAJ26	0.00115091		TCRB	TRBV13-3:CASSGNTLYF:TRBJ1-3	CASSGNTLYF	TRBV13-3	TRBJ1-3	0.000569198
TCRA	TRAV6-7/DV9,TRAV6D-5,TRAV6D-7:CALGSYGNEKITF:TRAJ48	CALGSYGNEKITF	TRAV6-7/DV9,TRAV6D-5,TRAV6D-7	TRAJ48	0.00166623		TCRB	TRBV13-3:CASSEWGRGEVFF:TRBJ1-1	CASSEWGRGEVFF	TRBV13-3	TRBJ1-1	0.00145216			TCRA	TRAV6-6,TRAV6D-6:CALGDYNQGKLIF:TRAJ23	CALGDYNQGKLIF	TRAV6-6,TRAV6D-6	TRAJ23	0.00115091		TCRB	TRBV17:CASSGRQSNTEVFF:TRBJ1-1	CASSGRQSNTEVFF	TRBV17	TRBJ1-1	0.000569198
TCRA	TRAV16:CAMREGNNNNAPRF:TRAJ43	CAMREGNNNNAPRF	TRAV16	TRAJ43	0.00166623		TCRB	TRBV2:CASSQESGGPEQFF:TRBJ2-1	CASSQESGGPEQFF	TRBV2	TRBJ2-1	0.00144369			TCRA	TRAV3-3,TRAV3D-3:CAVRGNTGKLIF:TRAJ37	CAVRGNTGKLIF	TRAV3-3,TRAV3D-3	TRAJ37	0.00115091		TCRB	TRBV12-1:CASSLETGGNSDYTF:TRBJ1-2	CASSLETGGNSDYTF	TRBV12-1	TRBJ1-2	0.000569198
TCRA	TRAV3-4,TRAV3D-3:CAPPSNTNKVVF:TRAJ34	CAPPSNTNKVVF	TRAV3-4,TRAV3D-3	TRAJ34	0.00166623		TCRB	TRBV1:CTCSAGTGGYERLFF:TRBJ1-4	CTCSAGTGGYERLFF	TRBV1	TRBJ1-4	0.00144369			TCRA	TRAV6-6,TRAV6D-5:CALGLNYNQGKLIF:TRAJ23	CALGLNYNQGKLIF	TRAV6-6,TRAV6D-5	TRAJ23	0.00115091		TCRB	TRBV14:CASSGTGGNQDTQYF:TRBJ2-5	CASSGTGGNQDTQYF	TRBV14	TRBJ2-5	0.000569198
TCRA	TRAV6D-6,TRAV6N-6:CALNYNQGKLIF:TRAJ23	CALNYNQGKLIF	TRAV6D-6,TRAV6N-6	TRAJ23	0.00161507		TCRB	TRBV13-3:CASSLRQPETLYF:TRBJ2-3	CASSLRQPETLYF	TRBV13-3	TRBJ2-3	0.00142791			TCRA	TRAV3-3,TRAV3D-3:CAVSPGGSNAKLTF:TRAJ42	CAVSPGGSNAKLTF	TRAV3-3,TRAV3D-3	TRAJ42	0.00115091		TCRB	TRBV13-1:CASSGTGGNTEVFF:TRBJ1-1	CASSGTGGNTEVFF	TRBV13-1	TRBJ1-1	0.000569198
TCRA	TRAV12-2,TRAV12D-1,TRAV12N-3:CALRMNYNQGKLIF:TRAJ23	CALRMNYNQGKLIF	TRAV12-2,TRAV12D-1,TRAV12N-3	TRAJ23	0.00161507		TCRB	TRBV13-3:CASSSRGEQYF:TRBJ2-7	CASSSRGEQYF	TRBV13-3	TRBJ2-7	0.00141213			TCRA	TRAV3D-3:CAVSEGSAKLIF:TRAJ57	CAVSEGSAKLIF	TRAV3D-3	TRAJ57	0.00115091		TCRB	TRBV12-1:CASSPGLGGTGQLYF:TRBJ2-2	CASSPGLGGTGQLYF	TRBV12-1	TRBJ2-2	0.000569198
TCRA	TRAV7-4:CAAGITGNTGKLIF:TRAJ37	CAAGITGNTGKLIF	TRAV7-4	TRAJ37	0.00161507		TCRB	TRBV16:CASSSWGSSAETLYF:TRBJ2-3	CASSSWGSSAETLYF	TRBV16	TRBJ2-3	0.00140365			TCRA	TRAV6D-7:CALGDQSGGYKVVF:TRAJ12	CALGDQSGGYKVVF	TRAV6D-7	TRAJ12	0.00115091		TCRB	TRBV13-3:CASSGTGNNSPLYF:TRBJ1-6	CASSGTGNNSPLYF	TRBV13-3	TRBJ1-6	0.000569198
TCRA	TRAV5D-4:CAASGGNNNAPRF:TRAJ43	CAASGGNNNAPRF	TRAV5D-4	TRAJ43	0.00161507		TCRB	TRBV29:CASSLGGNQDTQYF:TRBJ2-5	CASSLGGNQDTQYF	TRBV29	TRBJ2-5	0.00138787			TCRA	TRAV3D-3:CAVSDQGGRALIF:TRAJ15	CAVSDQGGRALIF	TRAV3D-3	TRAJ15	0.00115091		TCRB	TRBV13-3:CASSGTGVSDYTF:TRBJ1-2	CASSGTGVSDYTF	TRBV13-3	TRBJ1-2	0.000569198
TCRA	TRAV11:CVVNYGSSGNKLIF:TRAJ32	CVVNYGSSGNKLIF	TRAV11	TRAJ32	0.0016089		TCRB	TRBV19:CASMDRSYNSPLYF:TRBJ1-6	CASMDRSYNSPLYF	TRBV19	TRBJ1-6	0.00138787			TCRA	TRAV3-1,TRAV3D-3:CAVSDSGYNKLTF:TRAJ11	CAVSDSGYNKLTF	TRAV3-1,TRAV3D-3	TRAJ11	0.00115091		TCRB	TRBV12-1:CASSYKLGLSYEQYF:TRBJ2-7	CASSYKLGLSYEQYF	TRBV12-1	TRBJ2-7	0.000569198
TCRA	TRAV7-2:CAAVSSGSWQLIF:TRAJ22	CAAVSSGSWQLIF	TRAV7-2	TRAJ22	0.0016089		TCRB	TRBV3:CASSLEGGGAETLYF:TRBJ2-3	CASSLEGGGAETLYF	TRBV3	TRBJ2-3	0.00138787			TCRA	TRAV3D-3:CAVSANTNTGKLTF:TRAJ27	CAVSANTNTGKLTF	TRAV3D-3	TRAJ27	0.00115091		TCRB	TRBV3:CASSGTSNSDYTF:TRBJ1-2	CASSGTSNSDYTF	TRBV3	TRBJ1-2	0.000569198
TCRA	TRAV6-6,TRAV6-7/DV9,TRAV6D-5,TRAV6D-7:CALGSNSGTYQRF:TRAJ13	CALGSNSGTYQRF	TRAV6-6,TRAV6-7/DV9,TRAV6D-5,TRAV6D-7	TRAJ13	0.0016089		TCRB	TRBV12-2,TRBV12-1:CASSLADQDTQYF:TRBJ2-5	CASSLADQDTQYF	TRBV12-2,TRBV12-1	TRBJ2-5	0.00138787			TCRA	TRAV3-3,TRAV3D-3:CAVSATASLGKLQF:TRAJ24	CAVSATASLGKLQF	TRAV3-3,TRAV3D-3	TRAJ24	0.00115091		TCRB	TRBV12-1:CASSHEGGDYAEQFF:TRBJ2-1	CASSHEGGDYAEQFF	TRBV12-1	TRBJ2-1	0.000569198
TCRA	TRAV13D-1:CALLDGSSGNKLIF:TRAJ32	CALLDGSSGNKLIF	TRAV13D-1	TRAJ32	0.00155774		TCRB	TRBV4:CASSWTETNTEVFF:TRBJ1-1	CASSWTETNTEVFF	TRBV4	TRBJ1-1	0.00138671			TCRA	TRAV3-3,TRAV3D-3:CAVSADSNNRIFF:TRAJ31	CAVSADSNNRIFF	TRAV3-3,TRAV3D-3	TRAJ31	0.00115091		TCRB	TRBV19:CASSIRNSYNSPLYF:TRBJ1-6	CASSIRNSYNSPLYF	TRBV19	TRBJ1-6	0.000569198
TCRA	TRAV8-2,TRAV8D-2:CATDTNYGNEKITF:TRAJ48	CATDTNYGNEKITF	TRAV8-2,TRAV8D-2	TRAJ48	0.00155774		TCRB	TRBV13-2:CASGDGNANSDYTF:TRBJ1-2	CASGDGNANSDYTF	TRBV13-2	TRBJ1-2	0.00137209			TCRA	TRAV3-3,TRAV3D-3:CAVISSGSWQLIF:TRAJ22	CAVISSGSWQLIF	TRAV3-3,TRAV3D-3	TRAJ22	0.00115091		TCRB	TRBV12-2:CASSLAAANTEVFF:TRBJ1-1	CASSLAAANTEVFF	TRBV12-2	TRBJ1-1	0.000569198
TCRA	TRAV13D-4,TRAV13N-4:CAMELSNYNVLYF:TRAJ21	CAMELSNYNVLYF	TRAV13D-4,TRAV13N-4	TRAJ21	0.00155774		TCRB	TRBV12-2:CASSLERDRVLPLF:TRBJ1-5	CASSLERDRVLPLF	TRBV12-2	TRBJ1-5	0.00136362			TCRA	TRAV3D-3:CAVVPGTGSNRLTF:TRAJ28	CAVVPGTGSNRLTF	TRAV3D-3	TRAJ28	0.00115091		TCRB	TRBV16:CASSLAGDQDTQYF:TRBJ2-5	CASSLAGDQDTQYF	TRBV16	TRBJ2-5	0.000569198
TCRA	TRAV8-2,TRAV8D-2:CATDGSSGNKLIF:TRAJ32	CATDGSSGNKLIF	TRAV8-2,TRAV8D-2	TRAJ32	0.00155774		TCRB	TRBV13-3:CASSYRNSDYTF:TRBJ1-2	CASSYRNSDYTF	TRBV13-3	TRBJ1-2	0.00134783			TCRA	TRAV14-3:CAASDTGNYKYVF:TRAJ40	CAASDTGNYKYVF	TRAV14-3	TRAJ40	0.00115091		TCRB	TRBV15:CASSLAGGGYAEQFF:TRBJ2-1	CASSLAGGGYAEQFF	TRBV15	TRBJ2-1	0.000569198
TCRA	TRAV6-3:CAMRERYNQGKLIF:TRAJ23	CAMRERYNQGKLIF	TRAV6-3	TRAJ23	0.00155774		TCRB	TRBV16:CASSWDWGSSYEQYF:TRBJ2-7	CASSWDWGSSYEQYF	TRBV16	TRBJ2-7	0.00133089			TCRA	TRAV7-4:CAASEADYAQGLTF:TRAJ26	CAASEADYAQGLTF	TRAV7-4	TRAJ26	0.00115091		TCRB	TRBV12-1:CASSLDLGDAEQFF:TRBJ2-1	CASSLDLGDAEQFF	TRBV12-1	TRBJ2-1	0.000569198
TCRA	TRAV16:CAMREYGNEKITF:TRAJ48	CAMREYGNEKITF	TRAV16	TRAJ48	0.00155774		TCRB	TRBV17:CASSTGTHEQYF:TRBJ2-7	CASSTGTHEQYF	TRBV17	TRBJ2-7	0.00132358			TCRA	TRAV7-4:CAASGGYNQGKLIF:TRAJ23	CAASGGYNQGKLIF	TRAV7-4	TRAJ23	0.00115091		TCRB	TRBV16:CASSLDLTNTEVFF:TRBJ1-1	CASSLDLTNTEVFF	TRBV16	TRBJ1-1	0.000569198
TCRA	TRAV12-1,TRAV12D-2:CALRNNRIFF:TRAJ31	CALRNNRIFF	TRAV12-1,TRAV12D-2	TRAJ31	0.00155774		TCRB	TRBV17:CASSSRGGNYAEQFF:TRBJ2-1	CASSSRGGNYAEQFF	TRBV17	TRBJ2-1	0.0013078			TCRA	TRAV7-5:CAVSMNYNQGKLIF:TRAJ23	CAVSMNYNQGKLIF	TRAV7-5	TRAJ23	0.00115091		TCRB	TRBV12-2:CASSLDRGNQAPLF:TRBJ1-5	CASSLDRGNQAPLF	TRBV12-2	TRBJ1-5	0.000569198
TCRA	TRAV12-1,TRAV12D-2:CALSVPGSWQLIF:TRAJ22	CALSVPGSWQLIF	TRAV12-1,TRAV12D-2	TRAJ22	0.00150658		TCRB	TRBV29:CASSTPGQGPERLFF:TRBJ1-4	CASSTPGQGPERLFF	TRBV29	TRBJ1-4	0.0013078			TCRA	TRAV13-3,TRAV13N-3:CAYSNNRIFF:TRAJ31	CAYSNNRIFF	TRAV13-3,TRAV13N-3	TRAJ31	0.00115091		TCRB	TRBV16:CASSLDRTGEQYF:TRBJ2-7	CASSLDRTGEQYF	TRBV16	TRBJ2-7	0.000569198
TCRA	TRAV13D-4:CARDQGGRALIF:TRAJ15	CARDQGGRALIF	TRAV13D-4	TRAJ15	0.00150658		TCRB	TRBV17:CASSRGDNYAEQFF:TRBJ2-1	CASSRGDNYAEQFF	TRBV17	TRBJ2-1	0.00129932			TCRA	TRAV9-1:CAVSPYQGGRALIF:TRAJ15	CAVSPYQGGRALIF	TRAV9-1	TRAJ15	0.00115091		TCRB	TRBV26:CASSLYRYNYAEQFF:TRBJ2-1	CASSLYRYNYAEQFF	TRBV26	TRBJ2-1	0.000569198
TCRA	TRAV6-2:CVLGNQGGSAKLIF:TRAJ57	CVLGNQGGSAKLIF	TRAV6-2	TRAJ57	0.00150658		TCRB	TRBV13-2:CASGGQNANSDYTF:TRBJ1-2	CASGGQNANSDYTF	TRBV13-2	TRBJ1-2	0.00129201			TCRA	TRAV8-2,TRAV8D-2:CATDNNNAPRF:TRAJ43	CATDNNNAPRF	TRAV8-2,TRAV8D-2	TRAJ43	0.00115091		TCRB	TRBV26:CASSLGRGPGNTLYF:TRBJ1-3	CASSLGRGPGNTLYF	TRBV26	TRBJ1-3	0.000569198
TCRA	TRAV8N-2:CATDASANYNVLYF:TRAJ21	CATDASANYNVLYF	TRAV8N-2	TRAJ21	0.00144924		TCRB	TRBV17:CASSSRDRNYAEQFF:TRBJ2-1	CASSSRDRNYAEQFF	TRBV17	TRBJ2-1	0.00129201			TCRA	TRAV8-1,TRAV8D-1:CATDHDTNAYKVIF:TRAJ30	CATDHDTNAYKVIF	TRAV8-1,TRAV8D-1	TRAJ30	0.00115091		TCRB	TRBV16:CASSLEARGAEQFF:TRBJ2-1	CASSLEARGAEQFF	TRBV16	TRBJ2-1	0.000569198
TCRA	TRAV9N-3:CAVSMLSAGNKLTF:TRAJ17	CAVSMLSAGNKLTF	TRAV9N-3	TRAJ17	0.00144924		TCRB	TRBV13-2:CASGDAMGAETLYF:TRBJ2-3	CASGDAMGAETLYF	TRBV13-2	TRBJ2-3	0.00128354			TCRA	TRAV9-1:CAVRASSGSWQLIF:TRAJ22	CAVRASSGSWQLIF	TRAV9-1	TRAJ22	0.00115091		TCRB	TRBV26:CASSLGAEQFF:TRBJ2-1	CASSLGAEQFF	TRBV26	TRBJ2-1	0.000569198
TCRA	TRAV7-2:CAASRNYGSSGNKLIF:TRAJ32	CAASRNYGSSGNKLIF	TRAV7-2	TRAJ32	0.00144924		TCRB	TRBV17:CASSSRQGGSDYTF:TRBJ1-2	CASSSRQGGSDYTF	TRBV17	TRBJ1-2	0.00127507			TCRA	TRAV13D-4:CAIDTNTGKLTF:TRAJ27	CAIDTNTGKLTF	TRAV13D-4	TRAJ27	0.00115091		TCRB	TRBV3:CASSLGAREQYF:TRBJ2-7	CASSLGAREQYF	TRBV3	TRBJ2-7	0.000569198
TCRA	TRAV8D-2,TRAV8N-2:CATDSNYQLIW:TRAJ33	CATDSNYQLIW	TRAV8D-2,TRAV8N-2	TRAJ33	0.00144924		TCRB	TRBV13-3:CASSDAGARNTLYF:TRBJ2-4	CASSDAGARNTLYF	TRBV13-3	TRBJ2-4	0.00127507			TCRA	TRAV13D-4:CAIDYNQGKLIF:TRAJ23	CAIDYNQGKLIF	TRAV13D-4	TRAJ23	0.00115091		TCRB	TRBV3:CASSLGDRGKYF:TRBJ2-7	CASSLGDRGKYF	TRBV3	TRBJ2-7	0.000569198
TCRA	TRAV16N:CAMREYSNNYAQGLTF:TRAJ26	CAMREYSNNYAQGLTF	TRAV16N	TRAJ26	0.00144924		TCRB	TRBV2:CASSQEGIYEQYF:TRBJ2-7	CASSQEGIYEQYF	TRBV2	TRBJ2-7	0.00127507			TCRA	TRAV16:CAMREGTGGYKVVF:TRAJ12	CAMREGTGGYKVVF	TRAV16	TRAJ12	0.00115091		TCRB	TRBV16:CASSLGDTGQLYF:TRBJ2-2	CASSLGDTGQLYF	TRBV16	TRBJ2-2	0.000569198
TCRA	TRAV14-3:CAASGGSNAKLTF:TRAJ42	CAASGGSNAKLTF	TRAV14-3	TRAJ42	0.00144924		TCRB	TRBV3:CASSFDRSNSDYTF:TRBJ1-2	CASSFDRSNSDYTF	TRBV3	TRBJ1-2	0.00126776			TCRA	TRAV16:CAMREGMGYKLTF:TRAJ9	CAMREGMGYKLTF	TRAV16	TRAJ9	0.00115091		TCRB	TRBV12-1:CASSLGDYAEQFF:TRBJ2-1	CASSLGDYAEQFF	TRBV12-1	TRBJ2-1	0.000569198
TCRA	TRAV12-1,TRAV12D-2:CALSDGGTGGYKVVF:TRAJ12	CALSDGGTGGYKVVF	TRAV12-1,TRAV12D-2	TRAJ12	0.00144924		TCRB	TRBV19:CASSIGTANTEVFF:TRBJ1-1	CASSIGTANTEVFF	TRBV19	TRBJ1-1	0.00126776			TCRA	TRAV6-3:CAMRDDMGYKLTF:TRAJ9	CAMRDDMGYKLTF	TRAV6-3	TRAJ9	0.00115091		TCRB	TRBV29:CASSLGEQYF:TRBJ2-7	CASSLGEQYF	TRBV29	TRBJ2-7	0.000569198
TCRA	TRAV6D-7:CALGDLSNYNVLYF:TRAJ21	CALGDLSNYNVLYF	TRAV6D-7	TRAJ21	0.00139808		TCRB	TRBV29:CASSLGTGNTLYF:TRBJ2-4	CASSLGTGNTLYF	TRBV29	TRBJ2-4	0.00126776			TCRA	TRAV16N:CAMRGGTNAYKVIF:TRAJ30	CAMRGGTNAYKVIF	TRAV16N	TRAJ30	0.00115091		TCRB	TRBV14:CASSLGFSQNTLYF:TRBJ2-4	CASSLGFSQNTLYF	TRBV14	TRBJ2-4	0.000569198
TCRA	TRAV6D-5,TRAV6D-7:CALGDMSNYNVLYF:TRAJ21	CALGDMSNYNVLYF	TRAV6D-5,TRAV6D-7	TRAJ21	0.00139808		TCRB	TRBV13-1:CASSDHANTEVFF:TRBJ1-1	CASSDHANTEVFF	TRBV13-1	TRBJ1-1	0.00125928			TCRA	TRAV12-1,TRAV12N-3:CALSDMGYKLTF:TRAJ9	CALSDMGYKLTF	TRAV12-1,TRAV12N-3	TRAJ9	0.00115091		TCRB	TRBV29:CASSLGGRAEQFF:TRBJ2-1	CASSLGGRAEQFF	TRBV29	TRBJ2-1	0.000569198
TCRA	TRAV13-3,TRAV13D-4,TRAV13N-4:CAIPSSGGNYKPTF:TRAJ6	CAIPSSGGNYKPTF	TRAV13-3,TRAV13D-4,TRAV13N-4	TRAJ6	0.00139808		TCRB	TRBV4:CASSYGGYNNQAPLF:TRBJ1-5	CASSYGGYNNQAPLF	TRBV4	TRBJ1-5	0.00125081			TCRA	TRAV12D-2:CAWNYNQGKLIF:TRAJ23	CAWNYNQGKLIF	TRAV12D-2	TRAJ23	0.00115091		TCRB	TRBV29:CASSLGHQDTQYF:TRBJ2-5	CASSLGHQDTQYF	TRBV29	TRBJ2-5	0.000569198
TCRA	TRAV6D-7:CALGDSNYNVLYF:TRAJ21	CALGDSNYNVLYF	TRAV6D-7	TRAJ21	0.00139808		TCRB	TRBV13-2:CASGDRGADSGNTLYF:TRBJ1-3	CASGDRGADSGNTLYF	TRBV13-2	TRBJ1-3	0.0012435			TCRA	TRAV16:CAMREGDGGSNYKLTF:TRAJ53	CAMREGDGGSNYKLTF	TRAV16	TRAJ53	0.00107409		TCRB	TRBV29:CASSLGQGADTQYF:TRBJ2-5	CASSLGQGADTQYF	TRBV29	TRBJ2-5	0.000569198
TCRA	TRAV8D-2,TRAV8N-2:CATVASGSWQLIF:TRAJ22	CATVASGSWQLIF	TRAV8D-2,TRAV8N-2	TRAJ22	0.00139808		TCRB	TRBV3:CASSLVGSYEQYF:TRBJ2-7	CASSLVGSYEQYF	TRBV3	TRBJ2-7	0.0012435			TCRA	TRAV16N:CAMRENYNQGKLIF:TRAJ23	CAMRENYNQGKLIF	TRAV16N	TRAJ23	0.00107409		TCRB	TRBV19:CASSNRDRVDAEQFF:TRBJ2-1	CASSNRDRVDAEQFF	TRBV19	TRBJ2-1	0.000569198
TCRA	TRAV8-2,TRAV8D-2:CAPSNMGYKLTF:TRAJ9	CAPSNMGYKLTF	TRAV8-2,TRAV8D-2	TRAJ9	0.00139808		TCRB	TRBV16:CASSSDWGESAETLYF:TRBJ2-3	CASSSDWGESAETLYF	TRBV16	TRBJ2-3	0.0012435			TCRA	TRAV14-1:CAARQQGTGSKLSF:TRAJ58	CAARQQGTGSKLSF	TRAV14-1	TRAJ58	0.00107409		TCRB	TRBV14:CASSLGSSYEQYF:TRBJ2-7	CASSLGSSYEQYF	TRBV14	TRBJ2-7	0.000569198
TCRA	TRAV9D-3:CAPHMGYKLTF:TRAJ9	CAPHMGYKLTF	TRAV9D-3	TRAJ9	0.00139808		TCRB	TRBV29:CASSTGTERLFF:TRBJ1-4	CASSTGTERLFF	TRBV29	TRBJ1-4	0.0012435			TCRA	TRAV14-2:CAASEGSNYQLIW:TRAJ33	CAASEGSNYQLIW	TRAV14-2	TRAJ33	0.00107409		TCRB	TRBV3:CASSLGTEVFF:TRBJ1-1	CASSLGTEVFF	TRBV3	TRBJ1-1	0.000569198
TCRA	TRAV12-1,TRAV12D-2:CALSDRSGSWQLIF:TRAJ22	CALSDRSGSWQLIF	TRAV12-1,TRAV12D-2	TRAJ22	0.00139808		TCRB	TRBV14:CASGSGTFNQAPLF:TRBJ1-5	CASGSGTFNQAPLF	TRBV14	TRBJ1-5	0.00122772			TCRA	TRAV7D-3,TRAV7D-6:CAVKGSFNKLTF:TRAJ4	CAVKGSFNKLTF	TRAV7D-3,TRAV7D-6	TRAJ4	0.00107409		TCRB	TRBV16:CASSLGWPYEQYF:TRBJ2-7	CASSLGWPYEQYF	TRBV16	TRBJ2-7	0.000569198
TCRA	TRAV6-7/DV9,TRAV6D-7:CALGSNSGTYQRF:TRAJ13	CALGSNSGTYQRF	TRAV6-7/DV9,TRAV6D-7	TRAJ13	0.00139808		TCRB	TRBV13-3:CASSDGGGAHSDYTF:TRBJ1-2	CASSDGGGAHSDYTF	TRBV13-3	TRBJ1-2	0.00122772			TCRA	TRAV12-3:CALRSNYNVLYF:TRAJ21	CALRSNYNVLYF	TRAV12-3	TRAJ21	0.000901592		TCRB	TRBV12-1:CASSLKNSPLYF:TRBJ1-6	CASSLKNSPLYF	TRBV12-1	TRBJ1-6	0.000569198
TCRA	TRAV5D-4:CAASETMNYNQGKLIF:TRAJ23	CAASETMNYNQGKLIF	TRAV5D-4	TRAJ23	0.00134692		TCRB	TRBV12-1:CASSLEGQNTEVFF:TRBJ1-1	CASSLEGQNTEVFF	TRBV12-1	TRBJ1-1	0.00122772			TCRA	TRAV14-2:CAASGNYNQGKLIF:TRAJ23	CAASGNYNQGKLIF	TRAV14-2	TRAJ23	0.000901592		TCRB	TRBV4:CASSPDRGRNSPLYF:TRBJ1-6	CASSPDRGRNSPLYF	TRBV4	TRBJ1-6	0.000569198
TCRA	TRAV4-3,TRAV4D-3,TRAV4D-4:CAAEESGSFNKLTF:TRAJ4	CAAEESGSFNKLTF	TRAV4-3,TRAV4D-3,TRAV4D-4	TRAJ4	0.00134075		TCRB	TRBV5:CASSQDYEQYF:TRBJ2-7	CASSQDYEQYF	TRBV5	TRBJ2-7	0.00122772			TCRA	TRAV7-5:CAVSMATGGNNKLTF:TRAJ56	CAVSMATGGNNKLTF	TRAV7-5	TRAJ56	0.000901592		TCRB	TRBV29:CASSLNNQAPLF:TRBJ1-5	CASSLNNQAPLF	TRBV29	TRBJ1-5	0.000569198
TCRA	TRAV6-7/DV9:CALTPNTNKVVF:TRAJ34	CALTPNTNKVVF	TRAV6-7/DV9	TRAJ34	0.00134075		TCRB	TRBV12-2:CASSRDTTEGRLFF:TRBJ1-4	CASSRDTTEGRLFF	TRBV12-2	TRBJ1-4	0.00121925			TCRA	TRAV16:CAMREGDMGYKLTF:TRAJ9	CAMREGDMGYKLTF	TRAV16	TRAJ9	0.000901592		TCRB	TRBV14:CASSLNTGQLYF:TRBJ2-2	CASSLNTGQLYF	TRBV14	TRBJ2-2	0.000569198
TCRA	TRAV12-2,TRAV12N-3:CALSDRGNKLIF:TRAJ32	CALSDRGNKLIF	TRAV12-2,TRAV12N-3	TRAJ32	0.00134075		TCRB	TRBV4:CASSLTRNNQAPLF:TRBJ1-5	CASSLTRNNQAPLF	TRBV4	TRBJ1-5	0.00121925			TCRA	TRAV16:CAMREGNYGSSGNKLIF:TRAJ32	CAMREGNYGSSGNKLIF	TRAV16	TRAJ32	0.000824774		TCRB	TRBV5:CASSQGQGVGNTLYF:TRBJ1-3	CASSQGQGVGNTLYF	TRBV5	TRBJ1-3	0.000569198
TCRA	TRAV8D-2,TRAV8N-2:CATTSSGSWQLIF:TRAJ22	CATTSSGSWQLIF	TRAV8D-2,TRAV8N-2	TRAJ22	0.00134075		TCRB	TRBV12-1:CASSLDWWAEQFF:TRBJ2-1	CASSLDWWAEQFF	TRBV12-1	TRBJ2-1	0.00121925			TCRA	TRAV12D-1:CALSDLWQGGSAKLIF:TRAJ57	CALSDLWQGGSAKLIF	TRAV12D-1	TRAJ57	0.000824774		TCRB	TRBV12-2:CASSLPSNSDYTF:TRBJ1-2	CASSLPSNSDYTF	TRBV12-2	TRBJ1-2	0.000569198
TCRA	TRAV14-1:CAASAIHYGNEKITF:TRAJ48	CAASAIHYGNEKITF	TRAV14-1	TRAJ48	0.00129576		TCRB	TRBV17:CASSRARGEDTQYF:TRBJ2-5	CASSRARGEDTQYF	TRBV17	TRBJ2-5	0.00121078			TCRA	TRAV17:CALEGHSGGSNYKLTF:TRAJ53	CALEGHSGGSNYKLTF	TRAV17	TRAJ53	0.000824774		TCRB	TRBV5:CASSQDRDWGYEQYF:TRBJ2-7	CASSQDRDWGYEQYF	TRBV5	TRBJ2-7	0.000569198
TCRA	TRAV16N:CAMRGNSNNRIFF:TRAJ31	CAMRGNSNNRIFF	TRAV16N	TRAJ31	0.00128959		TCRB	TRBV13-1:CASSDLGGYAEQFF:TRBJ2-1	CASSDLGGYAEQFF	TRBV13-1	TRBJ2-1	0.00120346			TCRA	TRAV6-2:CVLGDPNSAGNKLTF:TRAJ17	CVLGDPNSAGNKLTF	TRAV6-2	TRAJ17	0.000824774		TCRB	TRBV2:CASSQEGSANTEVFF:TRBJ1-1	CASSQEGSANTEVFF	TRBV2	TRBJ1-1	0.000569198
TCRA	TRAV7-2:CAASWNSNNRIFF:TRAJ31	CAASWNSNNRIFF	TRAV7-2	TRAJ31	0.00128959		TCRB	TRBV13-1:CASSDNGNTEVFF:TRBJ1-1	CASSDNGNTEVFF	TRBV13-1	TRBJ1-1	0.00120346			TCRA	TRAV12D-2:CALSDITYSNNRLTL:TRAJ7	CALSDITYSNNRLTL	TRAV12D-2	TRAJ7	0.000824774		TCRB	TRBV5:CASSQEGTGNTEVFF:TRBJ1-1	CASSQEGTGNTEVFF	TRBV5	TRBJ1-1	0.000569198
TCRA	TRAV16:CAMRLYGNEKITF:TRAJ48	CAMRLYGNEKITF	TRAV16	TRAJ48	0.00128959		TCRB	TRBV17:CASSMRGSETLYF:TRBJ2-3	CASSMRGSETLYF	TRBV17	TRBJ2-3	0.00120346			TCRA	TRAV6-7/DV9:CALSGITGNTGKLIF:TRAJ37	CALSGITGNTGKLIF	TRAV6-7/DV9	TRAJ37	0.000824774		TCRB	TRBV3:CASSLRTANSDYTF:TRBJ1-2	CASSLRTANSDYTF	TRBV3	TRBJ1-2	0.000569198
TCRA	TRAV12N-3:CALSDTNTNKVVF:TRAJ34	CALSDTNTNKVVF	TRAV12N-3	TRAJ34	0.00128959		TCRB	TRBV12-2:CASSLFNSQNTLYF:TRBJ2-4	CASSLFNSQNTLYF	TRBV12-2	TRBJ2-4	0.00119499			TCRA	TRAV12N-3:CALSGITGNTGKLIF:TRAJ37	CALSGITGNTGKLIF	TRAV12N-3	TRAJ37	0.000824774		TCRB	TRBV15:CASSTRDNANTEVFF:TRBJ1-1	CASSTRDNANTEVFF	TRBV15	TRBJ1-1	0.000569198
TCRA	TRAV3-1,TRAV3-4,TRAV3D-3:CAVSSLPGTGSNRLTF:TRAJ28	CAVSSLPGTGSNRLTF	TRAV3-1,TRAV3-4,TRAV3D-3	TRAJ28	0.00128959		TCRB	TRBV15:CASSDNQDTQYF:TRBJ2-5	CASSDNQDTQYF	TRBV15	TRBJ2-5	0.00119499			TCRA	TRAV16:CAMREGWYGNEKITF:TRAJ48	CAMREGWYGNEKITF	TRAV16	TRAJ48	0.000824774		TCRB	TRBV29:CASSLSGGAEQFF:TRBJ2-1	CASSLSGGAEQFF	TRBV29	TRBJ2-1	0.000569198
TCRA	TRAV6-6,TRAV6D-6:CALGEGNNRIFF:TRAJ31	CALGEGNNRIFF	TRAV6-6,TRAV6D-6	TRAJ31	0.00128959		TCRB	TRBV17:CASSPTGTYEQYF:TRBJ2-7	CASSPTGTYEQYF	TRBV17	TRBJ2-7	0.00118768			TCRA	TRAV7D-6:CAVSMRASGSWQLIF:TRAJ22	CAVSMRASGSWQLIF	TRAV7D-6	TRAJ22	0.000824774		TCRB	TRBV12-1:CASSLTANSDYTF:TRBJ1-2	CASSLTANSDYTF	TRBV12-1	TRBJ1-2	0.000569198
TCRA	TRAV3-4,TRAV3D-3:CAVTPGTQVVGQLTF:TRAJ5	CAVTPGTQVVGQLTF	TRAV3-4,TRAV3D-3	TRAJ5	0.00128959		TCRB	TRBV4:CASSYRGNQNTLYF:TRBJ2-4	CASSYRGNQNTLYF	TRBV4	TRBJ2-4	0.00118652			TCRA	TRAV7D-6:CAVSMGNSAGNKLTF:TRAJ17	CAVSMGNSAGNKLTF	TRAV7D-6	TRAJ17	0.000824774		TCRB	TRBV12-2:CASSLTNQDTQYF:TRBJ2-5	CASSLTNQDTQYF	TRBV12-2	TRBJ2-5	0.000569198
TCRA	TRAV12D-1,TRAV12D-2:CALSPTGKLTF:TRAJ27	CALSPTGKLTF	TRAV12D-1,TRAV12D-2	TRAJ27	0.00128959		TCRB	TRBV19:CASRLGGSQNTLYF:TRBJ2-4	CASRLGGSQNTLYF	TRBV19	TRBJ2-4	0.00117921			TCRA	TRAV7D-3:CAVSTGTQVVGQLTF:TRAJ5	CAVSTGTQVVGQLTF	TRAV7D-3	TRAJ5	0.000824774		TCRB	TRBV12-1:CASSLTVSNERLFF:TRBJ1-4	CASSLTVSNERLFF	TRBV12-1	TRBJ1-4	0.000569198
TCRA	TRAV14-3:CAARTTASLGKLQF:TRAJ24	CAARTTASLGKLQF	TRAV14-3	TRAJ24	0.00128959		TCRB	TRBV4:CASSLGQGETLYF:TRBJ2-3	CASSLGQGETLYF	TRBV4	TRBJ2-3	0.00117921			TCRA	TRAV3-1:CAVSAPGTGSNRLTF:TRAJ28	CAVSAPGTGSNRLTF	TRAV3-1	TRAJ28	0.000824774		TCRB	TRBV12-1:CASSLVDWDTLYF:TRBJ2-4	CASSLVDWDTLYF	TRBV12-1	TRBJ2-4	0.000569198
TCRA	TRAV12-1:CALSDTSGSWQLIF:TRAJ22	CALSDTSGSWQLIF	TRAV12-1	TRAJ22	0.00128959		TCRB	TRBV3:CASSLAGGADEQYF:TRBJ2-7	CASSLAGGADEQYF	TRBV3	TRBJ2-7	0.00116343			TCRA	TRAV9N-2:CVLSAEANTGKLTF:TRAJ27	CVLSAEANTGKLTF	TRAV9N-2	TRAJ27	0.000824774		TCRB	TRBV12-1:CASSLVGVQDTQYF:TRBJ2-5	CASSLVGVQDTQYF	TRBV12-1	TRBJ2-5	0.000569198
TCRA	TRAV3-4,TRAV3D-3:CAVRGTNKVVF:TRAJ34	CAVRGTNKVVF	TRAV3-4,TRAV3D-3	TRAJ34	0.00128959		TCRB	TRBV20:CGARDQDRDSQNTLYF:TRBJ2-4	CGARDQDRDSQNTLYF	TRBV20	TRBJ2-4	0.00115495			TCRA	TRAV13D-1:CALERTSGSWQLIF:TRAJ22	CALERTSGSWQLIF	TRAV13D-1	TRAJ22	0.000824774		TCRB	TRBV12-1:CASSLVQGYEQYF:TRBJ2-7	CASSLVQGYEQYF	TRBV12-1	TRBJ2-7	0.000569198
TCRA	TRAV8-1,TRAV8D-1:CATPSGSWQLIF:TRAJ22	CATPSGSWQLIF	TRAV8-1,TRAV8D-1	TRAJ22	0.00128341		TCRB	TRBV13-2:CASGDRVNYAEQFF:TRBJ2-1	CASGDRVNYAEQFF	TRBV13-2	TRBJ2-1	0.00115495			TCRA	TRAV12-1:CALSDDTNAYKVIF:TRAJ30	CALSDDTNAYKVIF	TRAV12-1	TRAJ30	0.000824774		TCRB	TRBV1:CTCSAVEGNTGQLYF:TRBJ2-2	CTCSAVEGNTGQLYF	TRBV1	TRBJ2-2	0.000569198
TCRA	TRAV5D-4:CAASPPYGNEKITF:TRAJ48	CAASPPYGNEKITF	TRAV5D-4	TRAJ48	0.00123843		TCRB	TRBV15:CASSFSGEQYF:TRBJ2-7	CASSFSGEQYF	TRBV15	TRBJ2-7	0.00113917			TCRA	TRAV12-3:CALSEGNAGAKLTF:TRAJ39	CALSEGNAGAKLTF	TRAV12-3	TRAJ39	0.000824774		TCRB	TRBV12-1:CASSLWDRGREQYF:TRBJ2-7	CASSLWDRGREQYF	TRBV12-1	TRBJ2-7	0.000569198
TCRA	TRAV6-7/DV9,TRAV6D-5:CALGQGGSAKLIF:TRAJ57	CALGQGGSAKLIF	TRAV6-7/DV9,TRAV6D-5	TRAJ57	0.00123843		TCRB	TRBV29:CASSLTQNNSPLYF:TRBJ1-6	CASSLTQNNSPLYF	TRBV29	TRBJ1-6	0.00113917			TCRA	TRAV6D-5:CALGDSGNTGKLIF:TRAJ37	CALGDSGNTGKLIF	TRAV6D-5	TRAJ37	0.000824774		TCRB	TRBV12-2:CASSLWGGAEQFF:TRBJ2-1	CASSLWGGAEQFF	TRBV12-2	TRBJ2-1	0.000569198
TCRA	TRAV3-4,TRAV3D-3:CAVSEDMGYKLTF:TRAJ9	CAVSEDMGYKLTF	TRAV3-4,TRAV3D-3	TRAJ9	0.00123843		TCRB	TRBV19:CASSPGHSQNTLYF:TRBJ2-4	CASSPGHSQNTLYF	TRBV19	TRBJ2-4	0.0011307			TCRA	TRAV6D-5:CALGELNSNNRIFF:TRAJ31	CALGELNSNNRIFF	TRAV6D-5	TRAJ31	0.000824774		TCRB	TRBV19:CASSLWGNYAEQFF:TRBJ2-1	CASSLWGNYAEQFF	TRBV19	TRBJ2-1	0.000569198
TCRA	TRAV6-4:CALPGGKLIF:TRAJ23	CALPGGKLIF	TRAV6-4	TRAJ23	0.00123843		TCRB	TRBV12-2:CASSLRGPNTEVFF:TRBJ1-1	CASSLRGPNTEVFF	TRBV12-2	TRBJ1-1	0.00111492			TCRA	TRAV6D-7:CALGEDYSNNRLTL:TRAJ7	CALGEDYSNNRLTL	TRAV6D-7	TRAJ7	0.000824774		TCRB	TRBV19:CASSMRASNERLFF:TRBJ1-4	CASSMRASNERLFF	TRBV19	TRBJ1-4	0.000569198
TCRA	TRAV12N-3:CAHGNNAPRF:TRAJ43	CAHGNNAPRF	TRAV12N-3	TRAJ43	0.00123843		TCRB	TRBV19:CASQPGHSQNTLYF:TRBJ2-4	CASQPGHSQNTLYF	TRBV19	TRBJ2-4	0.00111492			TCRA	TRAV6-6,TRAV6D-6:CALGVNTGNYKYVF:TRAJ40	CALGVNTGNYKYVF	TRAV6-6,TRAV6D-6	TRAJ40	0.000824774		TCRB	TRBV16:CASSPDWEQDTQYF:TRBJ2-5	CASSPDWEQDTQYF	TRBV16	TRBJ2-5	0.000569198
TCRA	TRAV12-1,TRAV12D-2:CALRYQGGRALIF:TRAJ15	CALRYQGGRALIF	TRAV12-1,TRAV12D-2	TRAJ15	0.00123843		TCRB	TRBV16:CASSPDWGTSAETLYF:TRBJ2-3	CASSPDWGTSAETLYF	TRBV16	TRBJ2-3	0.00110644			TCRA	TRAV12N-3:CALSDRYSNNRLTL:TRAJ7	CALSDRYSNNRLTL	TRAV12N-3	TRAJ7	0.000824774		TCRB	TRBV19:CASSPGGRQDTQYF:TRBJ2-5	CASSPGGRQDTQYF	TRBV19	TRBJ2-5	0.000569198
TCRA	TRAV9D-3:CALSSNNNNAPRF:TRAJ43	CALSSNNNNAPRF	TRAV9D-3	TRAJ43	0.00118727		TCRB	TRBV14:CASSDRYEQYF:TRBJ2-7	CASSDRYEQYF	TRBV14	TRBJ2-7	0.00109913			TCRA	TRAV12N-3:CALSDHSGYNKLTF:TRAJ11	CALSDHSGYNKLTF	TRAV12N-3	TRAJ11	0.000824774		TCRB	TRBV12-1:CASSPGHSNERLFF:TRBJ1-4	CASSPGHSNERLFF	TRBV12-1	TRBJ1-4	0.000569198
TCRA	TRAV3-3,TRAV3D-3:CAVSGSNYQLIW:TRAJ33	CAVSGSNYQLIW	TRAV3-3,TRAV3D-3	TRAJ33	0.00118727		TCRB	TRBV13-3:CASSGWGSNTGQLYF:TRBJ2-2	CASSGWGSNTGQLYF	TRBV13-3	TRBJ2-2	0.00109066			TCRA	TRAV12D-1,TRAV12N-3:CALSDRYNQGKLIF:TRAJ23	CALSDRYNQGKLIF	TRAV12D-1,TRAV12N-3	TRAJ23	0.000824774		TCRB	TRBV26:CASSPGQYTEVFF:TRBJ1-1	CASSPGQYTEVFF	TRBV26	TRBJ1-1	0.000569198
TCRA	TRAV9D-3:CALSLASSGSWQLIF:TRAJ22	CALSLASSGSWQLIF	TRAV9D-3	TRAJ22	0.00118727		TCRB	TRBV19:CASSWDNSQNTLYF:TRBJ2-4	CASSWDNSQNTLYF	TRBV19	TRBJ2-4	0.00109066			TCRA	TRAV9N-3:CAVSSSGGNYKPTF:TRAJ6	CAVSSSGGNYKPTF	TRAV9N-3	TRAJ6	0.000824774		TCRB	TRBV14:CASSPGRSAETLYF:TRBJ2-3	CASSPGRSAETLYF	TRBV14	TRBJ2-3	0.000569198
TCRA	TRAV5-1:CSASDNYAQGLTF:TRAJ26	CSASDNYAQGLTF	TRAV5-1	TRAJ26	0.00118109		TCRB	TRBV29:CASRTASYEQYF:TRBJ2-7	CASRTASYEQYF	TRBV29	TRBJ2-7	0.00109066			TCRA	TRAV13N-1:CAMERSSGSWQLIF:TRAJ22	CAMERSSGSWQLIF	TRAV13N-1	TRAJ22	0.000824774		TCRB	TRBV3:CASSPGTGYAEQFF:TRBJ2-1	CASSPGTGYAEQFF	TRBV3	TRBJ2-1	0.000569198
TCRA	TRAV7-6:CAVSSPGYQNFYF:TRAJ49	CAVSSPGYQNFYF	TRAV7-6	TRAJ49	0.00118109		TCRB	TRBV19:CASSMGEQYF:TRBJ2-7	CASSMGEQYF	TRBV19	TRBJ2-7	0.00108335			TCRA	TRAV13D-3:CAMERGANTGKLTF:TRAJ52	CAMERGANTGKLTF	TRAV13D-3	TRAJ52	0.000824774		TCRB	TRBV5:CASSPNSYNSPLYF:TRBJ1-6	CASSPNSYNSPLYF	TRBV5	TRBJ1-6	0.000569198
TCRA	TRAV1:CAVRDNYAQGLTF:TRAJ26	CAVRDNYAQGLTF	TRAV1	TRAJ26	0.00118109		TCRB	TRBV13-2:CASGDALGAETLYF:TRBJ2-3	CASGDALGAETLYF	TRBV13-2	TRBJ2-3	0.00107488			TCRA	TRAV13-1,TRAV13-4/DV7:CAMRSGGSNAKLTF:TRAJ42	CAMRSGGSNAKLTF	TRAV13-1,TRAV13-4/DV7	TRAJ42	0.000824774		TCRB	TRBV17:CASSRSGFPYEQYF:TRBJ2-7	CASSRSGFPYEQYF	TRBV17	TRBJ2-7	0.000569198
TCRA	TRAV6-3:CAMSHDSGYNKLTF:TRAJ11	CAMSHDSGYNKLTF	TRAV6-3	TRAJ11	0.00118109		TCRB	TRBV4:CASSSTGANTEVFF:TRBJ1-1	CASSSTGANTEVFF	TRBV4	TRBJ1-1	0.00107488			TCRA	TRAV6-3:CAMRDSSGSWQLIF:TRAJ22	CAMRDSSGSWQLIF	TRAV6-3	TRAJ22	0.000824774		TCRB	TRBV17:CASSRDWTDTEVFF:TRBJ1-1	CASSRDWTDTEVFF	TRBV17	TRBJ1-1	0.000569198
TCRA	TRAV12D-1,TRAV12D-2:CALSVLNQGKLIF:TRAJ23	CALSVLNQGKLIF	TRAV12D-1,TRAV12D-2	TRAJ23	0.00118109		TCRB	TRBV13-1:CASSDWGNTEVFF:TRBJ1-1	CASSDWGNTEVFF	TRBV13-1	TRBJ1-1	0.00107488			TCRA	TRAV8N-2:CATDASSGSWQLIF:TRAJ22	CATDASSGSWQLIF	TRAV8N-2	TRAJ22	0.000824774		TCRB	TRBV5:CASSPREQDTQYF:TRBJ2-5	CASSPREQDTQYF	TRBV5	TRBJ2-5	0.000569198
TCRA	TRAV12D-1,TRAV12N-3:CALSESVGDNSKLIW:TRAJ38	CALSESVGDNSKLIW	TRAV12D-1,TRAV12N-3	TRAJ38	0.00118109		TCRB	TRBV26:CASTWDTYEQYF:TRBJ2-7	CASTWDTYEQYF	TRBV26	TRBJ2-7	0.00106641			TCRA	TRAV8D-2,TRAV8N-2:CATDLNTGNYKYVF:TRAJ40	CATDLNTGNYKYVF	TRAV8D-2,TRAV8N-2	TRAJ40	0.000824774		TCRB	TRBV15:CASSPRLGETLYF:TRBJ2-3	CASSPRLGETLYF	TRBV15	TRBJ2-3	0.000569198
TCRA	TRAV7-4:CAASENNNNAPRF:TRAJ43	CAASENNNNAPRF	TRAV7-4	TRAJ43	0.00118109		TCRB	TRBV2:CASSQDKNNQAPLF:TRBJ1-5	CASSQDKNNQAPLF	TRBV2	TRBJ1-5	0.00105062			TCRA	TRAV8-2,TRAV8D-2:CATDSSSGSWQLIF:TRAJ22	CATDSSSGSWQLIF	TRAV8-2,TRAV8D-2	TRAJ22	0.000824774		TCRB	TRBV5:CASSPRQGGETLYF:TRBJ2-3	CASSPRQGGETLYF	TRBV5	TRBJ2-3	0.000569198
TCRA	TRAV13-2:CAIEWNNNNAPRF:TRAJ43	CAIEWNNNNAPRF	TRAV13-2	TRAJ43	0.00118109		TCRB	TRBV29:CASSAGTGNERLFF:TRBJ1-4	CASSAGTGNERLFF	TRBV29	TRBJ1-4	0.00104331			TCRA	TRAV7-3:CAVSFNTGNYKYVF:TRAJ40	CAVSFNTGNYKYVF	TRAV7-3	TRAJ40	0.000824774		TCRB	TRBV14:CASSPVVQNTLYF:TRBJ2-4	CASSPVVQNTLYF	TRBV14	TRBJ2-4	0.000569198
TCRA	TRAV6-3:CAMSVTEGADRLTF:TRAJ45	CAMSVTEGADRLTF	TRAV6-3	TRAJ45	0.00118109		TCRB	TRBV4:CASRQQNTLYF:TRBJ2-4	CASRQQNTLYF	TRBV4	TRBJ2-4	0.00103484			TCRA	TRAV7-3:CAVSIGDSNNRIFF:TRAJ31	CAVSIGDSNNRIFF	TRAV7-3	TRAJ31	0.000824774		TCRB	TRBV31:CAWSEGGSNSDYTF:TRBJ1-2	CAWSEGGSNSDYTF	TRBV31	TRBJ1-2	0.000569198
TCRA	TRAV14-1,TRAV14-2:CAAGDNYAQGLTF:TRAJ26	CAAGDNYAQGLTF	TRAV14-1,TRAV14-2	TRAJ26	0.00118109		TCRB	TRBV15:CASRRDSSETLYF:TRBJ2-3	CASRRDSSETLYF	TRBV15	TRBJ2-3	0.00103484			TCRA	TRAV14-3:CAAIASSSFSKLVF:TRAJ50	CAAIASSSFSKLVF	TRAV14-3	TRAJ50	0.000824774		TCRB	TRBV19:CASSQDKPEVFF:TRBJ1-1	CASSQDKPEVFF	TRBV19	TRBJ1-1	0.000569198
TCRA	TRAV14-2:CAASSNYNVLYF:TRAJ21	CAASSNYNVLYF	TRAV14-2	TRAJ21	0.00118109		TCRB	TRBV13-1:CASSDAAGTTYEQYF:TRBJ2-7	CASSDAAGTTYEQYF	TRBV13-1	TRBJ2-7	0.00103484			TCRA	TRAV14-2:CAASADYGNEKITF:TRAJ48	CAASADYGNEKITF	TRAV14-2	TRAJ48	0.000824774		TCRB	TRBV31:CAWSWGGNYAEQFF:TRBJ2-1	CAWSWGGNYAEQFF	TRBV31	TRBJ2-1	0.000569198
TCRA	TRAV17:CALEGRQGTGSKLSF:TRAJ58	CALEGRQGTGSKLSF	TRAV17	TRAJ58	0.00112993		TCRB	TRBV4:CASSSTHSYNSPLYF:TRBJ1-6	CASSSTHSYNSPLYF	TRBV4	TRBJ1-6	0.00103484			TCRA	TRAV14-3:CAASTTSGSWQLIF:TRAJ22	CAASTTSGSWQLIF	TRAV14-3	TRAJ22	0.000824774		TCRB	TRBV5:CASSQDWGRAEQFF:TRBJ2-1	CASSQDWGRAEQFF	TRBV5	TRBJ2-1	0.000569198
TCRA	TRAV6-3:CAMTPTSSGQKLVF:TRAJ16	CAMTPTSSGQKLVF	TRAV6-3	TRAJ16	0.00112993		TCRB	TRBV3:CASSSGGNQDTQYF:TRBJ2-5	CASSSGGNQDTQYF	TRBV3	TRBJ2-5	0.00103484			TCRA	TRAV10:CAASMDYNQGKLIF:TRAJ23	CAASMDYNQGKLIF	TRAV10	TRAJ23	0.000824774		TCRB	TRBV5:CASSQGDTEVFF:TRBJ1-1	CASSQGDTEVFF	TRBV5	TRBJ1-1	0.000569198
TCRA	TRAV5D-4:CAASSNSNNRIFF:TRAJ31	CAASSNSNNRIFF	TRAV5D-4	TRAJ31	0.00112993		TCRB	TRBV13-2:CASGDREENSGNTLYF:TRBJ1-3	CASGDREENSGNTLYF	TRBV13-2	TRBJ1-3	0.00102637			TCRA	TRAV5-1:CSAGSSGGNYKPTF:TRAJ6	CSAGSSGGNYKPTF	TRAV5-1	TRAJ6	0.000824774		TCRB	TRBV12-2:CASSQVNSDYTF:TRBJ1-2	CASSQVNSDYTF	TRBV12-2	TRBJ1-2	0.000569198
TCRA	TRAV14-1:CATMSNYNVLYF:TRAJ21	CATMSNYNVLYF	TRAV14-1	TRAJ21	0.00112993		TCRB	TRBV13-1:CASRRDINQDTQYF:TRBJ2-5	CASRRDINQDTQYF	TRBV13-1	TRBJ2-5	0.00101906			TCRA	TRAV3-4:CAVRNNYAQGLTF:TRAJ26	CAVRNNYAQGLTF	TRAV3-4	TRAJ26	0.000824774		TCRB	TRBV4:CASSRDRGDERLFF:TRBJ1-4	CASSRDRGDERLFF	TRBV4	TRBJ1-4	0.000569198
TCRA	TRAV13D-1:CALAHYGSSGNKLIF:TRAJ32	CALAHYGSSGNKLIF	TRAV13D-1	TRAJ32	0.00107877		TCRB	TRBV13-1:CATGTGAGNTLYF:TRBJ1-3	CATGTGAGNTLYF	TRBV13-1	TRBJ1-3	0.00101906			TCRA	TRAV3D-3:CAVSSTSSGQKLVF:TRAJ16	CAVSSTSSGQKLVF	TRAV3D-3	TRAJ16	0.000824774		TCRB	TRBV19:CASSRDSYEQYF:TRBJ2-7	CASSRDSYEQYF	TRBV19	TRBJ2-7	0.000569198
TCRA	TRAV6-5:CALSESNYNVLYF:TRAJ21	CALSESNYNVLYF	TRAV6-5	TRAJ21	0.00107877		TCRB	TRBV19:CASSSPGQGTEVFF:TRBJ1-1	CASSSPGQGTEVFF	TRBV19	TRBJ1-1	0.00101058			TCRA	TRAV3D-3:CAVSPSSGSWQLIF:TRAJ22	CAVSPSSGSWQLIF	TRAV3D-3	TRAJ22	0.000824774		TCRB	TRBV17:CASSRDTQYF:TRBJ2-5	CASSRDTQYF	TRBV17	TRBJ2-5	0.000569198
TCRA	TRAV9N-3:CAVRNYNQGKLIF:TRAJ23	CAVRNYNQGKLIF	TRAV9N-3	TRAJ23	0.00107877		TCRB	TRBV3:CASSDWGEQYF:TRBJ2-7	CASSDWGEQYF	TRBV3	TRBJ2-7	0.00101058			TCRA	TRAV12D-2:CALSDYNQGKLIF:TRAJ23	CALSDYNQGKLIF	TRAV12D-2	TRAJ23	0.000824774		TCRB	TRBV14:CASSRGGQDTQYF:TRBJ2-5	CASSRGGQDTQYF	TRBV14	TRBJ2-5	0.000569198
TCRA	TRAV9-4,TRAV9D-3:CAVSNNNNAPRF:TRAJ43	CAVSNNNNAPRF	TRAV9-4,TRAV9D-3	TRAJ43	0.00107877		TCRB	TRBV5:CASSQDLDTYNSPLYF:TRBJ1-6	CASSQDLDTYNSPLYF	TRBV5	TRBJ1-6	0.00100327			TCRA	TRAV12D-2:CALSDQGGRALIF:TRAJ15	CALSDQGGRALIF	TRAV12D-2	TRAJ15	0.000824774		TCRB	TRBV12-2:CASSRGLDYEQYF:TRBJ2-7	CASSRGLDYEQYF	TRBV12-2	TRBJ2-7	0.000569198
TCRA	TRAV14-1,TRAV14D-1:CAALYGNEKITF:TRAJ48	CAALYGNEKITF	TRAV14-1,TRAV14D-1	TRAJ48	0.00107877		TCRB	TRBV4:CASSADRREDTQYF:TRBJ2-5	CASSADRREDTQYF	TRBV4	TRBJ2-5	0.00100211			TCRA	TRAV6D-7:CALGGSNTNKVVF:TRAJ34	CALGGSNTNKVVF	TRAV6D-7	TRAJ34	0.000824774		TCRB	TRBV17:CASSRGNQAPLF:TRBJ1-5	CASSRGNQAPLF	TRBV17	TRBJ1-5	0.000569198
TCRA	TRAV14-3:CAASASSSFSKLVF:TRAJ50	CAASASSSFSKLVF	TRAV14-3	TRAJ50	0.0010726		TCRB	TRBV4:CASSSTGSNTEVFF:TRBJ1-1	CASSSTGSNTEVFF	TRBV4	TRBJ1-1	0.000994801			TCRA	TRAV6D-7:CALGDTNAYKVIF:TRAJ30	CALGDTNAYKVIF	TRAV6D-7	TRAJ30	0.000824774		TCRB	TRBV4:CASSRTGNTEVFF:TRBJ1-1	CASSRTGNTEVFF	TRBV4	TRBJ1-1	0.000569198
TCRA	TRAV7N-5:CAVSPLSSGSWQLIF:TRAJ22	CAVSPLSSGSWQLIF	TRAV7N-5	TRAJ22	0.0010726		TCRB	TRBV13-3:CASSGRDRVTNERLFF:TRBJ1-4	CASSGRDRVTNERLFF	TRBV13-3	TRBJ1-4	0.000979018			TCRA	TRAV12N-3:CALTGTGGYKVVF:TRAJ12	CALTGTGGYKVVF	TRAV12N-3	TRAJ12	0.000824774		TCRB	TRBV16:CASSSDSLYEQYF:TRBJ2-7	CASSSDSLYEQYF	TRBV16	TRBJ2-7	0.000569198
TCRA	TRAV12D-1:CALSEAGANTGKLTF:TRAJ52	CALSEAGANTGKLTF	TRAV12D-1	TRAJ52	0.0010726		TCRB	TRBV29:CASSLVGGRNYAEQFF:TRBJ2-1	CASSLVGGRNYAEQFF	TRBV29	TRBJ2-1	0.000979018			TCRA	TRAV12N-3:CALSDSSNNRIFF:TRAJ31	CALSDSSNNRIFF	TRAV12N-3	TRAJ31	0.000824774		TCRB	TRBV16:CASSSGGSSYEQYF:TRBJ2-7	CASSSGGSSYEQYF	TRBV16	TRBJ2-7	0.000569198
TCRA	TRAV4-2:CAVGNYGSSGNKLIF:TRAJ32	CAVGNYGSSGNKLIF	TRAV4-2	TRAJ32	0.0010726		TCRB	TRBV20:CGARTGNTGQLYF:TRBJ2-2	CGARTGNTGQLYF	TRBV20	TRBJ2-2	0.000979018			TCRA	TRAV9N-3:CAVSPSNYNVLYF:TRAJ21	CAVSPSNYNVLYF	TRAV9N-3	TRAJ21	0.000824774		TCRB	TRBV4:CASSSGTGWAEQFF:TRBJ2-1	CASSSGTGWAEQFF	TRBV4	TRBJ2-1	0.000569198
TCRA	TRAV14-1,TRAV14-2:CAANSNYQLIW:TRAJ33	CAANSNYQLIW	TRAV14-1,TRAV14-2	TRAJ33	0.0010726		TCRB	TRBV13-3:CASSLRDSNYAEQFF:TRBJ2-1	CASSLRDSNYAEQFF	TRBV13-3	TRBJ2-1	0.000970546			TCRA	TRAV9N-3:CAVSMSNYNVLYF:TRAJ21	CAVSMSNYNVLYF	TRAV9N-3	TRAJ21	0.000824774		TCRB	TRBV16:CASSSQGDAETLYF:TRBJ2-3	CASSSQGDAETLYF	TRBV16	TRBJ2-3	0.000569198
TCRA	TRAV8-1,TRAV8D-1:CATDENYNVLYF:TRAJ21	CATDENYNVLYF	TRAV8-1,TRAV8D-1	TRAJ21	0.0010726		TCRB	TRBV3:CASSRDRSSAETLYF:TRBJ2-3	CASSRDRSSAETLYF	TRBV3	TRBJ2-3	0.000970546			TCRA	TRAV5D-4:CAARNNAGAKLTF:TRAJ39	CAARNNAGAKLTF	TRAV5D-4	TRAJ39	0.000824774		TCRB	TRBV13-3:CASSTDNERLFF:TRBJ1-4	CASSTDNERLFF	TRBV13-3	TRBJ1-4	0.000569198
TCRA	TRAV8D-2,TRAV8N-2:CATANSGTYQRF:TRAJ13	CATANSGTYQRF	TRAV8D-2,TRAV8N-2	TRAJ13	0.0010726		TCRB	TRBV19:CASSRDNNYAEQFF:TRBJ2-1	CASSRDNNYAEQFF	TRBV19	TRBJ2-1	0.000970546			TCRA	TRAV13-1:CAMDTEGADRLTF:TRAJ45	CAMDTEGADRLTF	TRAV13-1	TRAJ45	0.000824774		TCRB	TRBV12-1:CASTPGLAYAEQFF:TRBJ2-1	CASTPGLAYAEQFF	TRBV12-1	TRBJ2-1	0.000569198
TCRA	TRAV8D-2,TRAV8N-2:CALNNYAQGLTF:TRAJ26	CALNNYAQGLTF	TRAV8D-2,TRAV8N-2	TRAJ26	0.0010726		TCRB	TRBV12-1:CASSLTVSYEQYF:TRBJ2-7	CASSLTVSYEQYF	TRBV12-1	TRBJ2-7	0.000970546			TCRA	TRAV13D-3,TRAV13N-3:CAMEPSGSWQLIF:TRAJ22	CAMEPSGSWQLIF	TRAV13D-3,TRAV13N-3	TRAJ22	0.000824774		TCRB	TRBV15:CASSTGGTAETLYF:TRBJ2-3	CASSTGGTAETLYF	TRBV15	TRBJ2-3	0.000569198
TCRA	TRAV3-4,TRAV3D-3:CAVSAAGGYKVVF:TRAJ12	CAVSAAGGYKVVF	TRAV3-4,TRAV3D-3	TRAJ12	0.0010726		TCRB	TRBV13-3:CASSDHTNTEVFF:TRBJ1-1	CASSDHTNTEVFF	TRBV13-3	TRBJ1-1	0.000970546			TCRA	TRAV8N-2:CATDRQGGRALIF:TRAJ15	CATDRQGGRALIF	TRAV8N-2	TRAJ15	0.000824774		TCRB	TRBV13-3:CASSVRGYSDYTF:TRBJ1-2	CASSVRGYSDYTF	TRBV13-3	TRBJ1-2	0.000569198
TCRA	TRAV3-4,TRAV3D-3:CAVSGSNNRIFF:TRAJ31	CAVSGSNNRIFF	TRAV3-4,TRAV3D-3	TRAJ31	0.0010726		TCRB	TRBV14:CASSFAGGYEQYF:TRBJ2-7	CASSFAGGYEQYF	TRBV14	TRBJ2-7	0.000954763			TCRA	TRAV6D-7:CALRNSNNRIFF:TRAJ31	CALRNSNNRIFF	TRAV6D-7	TRAJ31	0.000824774		TCRB	TRBV15:CASSWGVSAETLYF:TRBJ2-3	CASSWGVSAETLYF	TRBV15	TRBJ2-3	0.000569198
TCRA	TRAV14-2:CAAPMNYNQGKLIF:TRAJ23	CAAPMNYNQGKLIF	TRAV14-2	TRAJ23	0.0010726		TCRB	TRBV19:CASSPWGGYEQYF:TRBJ2-7	CASSPWGGYEQYF	TRBV19	TRBJ2-7	0.000954763			TCRA	TRAV8D-2,TRAV8N-2:CATSSSGSWQLIF:TRAJ22	CATSSSGSWQLIF	TRAV8D-2,TRAV8N-2	TRAJ22	0.000824774		TCRB	TRBV4:CASSYPGENTLYF:TRBJ2-4	CASSYPGENTLYF	TRBV4	TRBJ2-4	0.000569198
TCRA	TRAV9D-3:CAVRVYGNEKITF:TRAJ48	CAVRVYGNEKITF	TRAV9D-3	TRAJ48	0.00102761		TCRB	TRBV2:CASSQDWNYAEQFF:TRBJ2-1	CASSQDWNYAEQFF	TRBV2	TRBJ2-1	0.000954763			TCRA	TRAV14-1:CAAPYQGGRALIF:TRAJ15	CAAPYQGGRALIF	TRAV14-1	TRAJ15	0.000824774		TCRB	TRBV16:CASSYYRRTYEQYF:TRBJ2-7	CASSYYRRTYEQYF	TRBV16	TRBJ2-7	0.000569198
TCRA	TRAV14-1,TRAV14-2:CAAKHSNYQLIW:TRAJ33	CAAKHSNYQLIW	TRAV14-1,TRAV14-2	TRAJ33	0.00102144		TCRB	TRBV20:CGARDLDFSNERLFF:TRBJ1-4	CGARDLDFSNERLFF	TRBV20	TRBJ1-4	0.000954763			TCRA	TRAV7-2:CAASSNMGYKLTF:TRAJ9	CAASSNMGYKLTF	TRAV7-2	TRAJ9	0.000824774		TCRB	TRBV13-3:CATGYANTEVFF:TRBJ1-1	CATGYANTEVFF	TRBV13-3	TRBJ1-1	0.000569198
TCRA	TRAV13-3,TRAV13D-4,TRAV13N-4:CAMERDDSGYNKLTF:TRAJ11	CAMERDDSGYNKLTF	TRAV13-3,TRAV13D-4,TRAV13N-4	TRAJ11	0.00102144		TCRB	TRBV12-2:CASSQIRDRQDTQYF:TRBJ2-5	CASSQIRDRQDTQYF	TRBV12-2	TRBJ2-5	0.000946291			TCRA	TRAV5-1:CSASTGGYKVVF:TRAJ12	CSASTGGYKVVF	TRAV5-1	TRAJ12	0.000824774		TCRB	TRBV31:CAWRVGRNTEVFF:TRBJ1-1	CAWRVGRNTEVFF	TRBV31	TRBJ1-1	0.000569198
TCRA	TRAV9D-3:CALNPDYSNNRLTL:TRAJ7	CALNPDYSNNRLTL	TRAV9D-3	TRAJ7	0.00102144		TCRB	TRBV17:CASSTAGYTGQLYF:TRBJ2-2	CASSTAGYTGQLYF	TRBV17	TRBJ2-2	0.000946291			TCRA	TRAV14-2:CAASANSGTYQRF:TRAJ13	CAASANSGTYQRF	TRAV14-2	TRAJ13	0.000824774		TCRB	TRBV31:CAWSGGGSDYTF:TRBJ1-2	CAWSGGGSDYTF	TRBV31	TRBJ1-2	0.000569198
TCRA	TRAV7-3:CAVSIRYSNNRLTL:TRAJ7	CAVSIRYSNNRLTL	TRAV7-3	TRAJ7	0.00102144		TCRB	TRBV13-2:CASGDAAGGTEVFF:TRBJ1-1	CASGDAAGGTEVFF	TRBV13-2	TRBJ1-1	0.000946291			TCRA	TRAV14-3:CAASGNNNNAPRF:TRAJ43	CAASGNNNNAPRF	TRAV14-3	TRAJ43	0.000824774		TCRB	TRBV20:CGALTVYEQYF:TRBJ2-7	CGALTVYEQYF	TRBV20	TRBJ2-7	0.000569198
TCRA	TRAV14-3:CAASVGGFASALTF:TRAJ35	CAASVGGFASALTF	TRAV14-3	TRAJ35	0.00102144		TCRB	TRBV13-1:CASRPGQGDSDYTF:TRBJ1-2	CASRPGQGDSDYTF	TRBV13-1	TRBJ1-2	0.000946291			TCRA	TRAV14D-1:CAASKNYAQGLTF:TRAJ26	CAASKNYAQGLTF	TRAV14D-1	TRAJ26	0.000824774		TCRB	TRBV20:CGARDWGGYEQYF:TRBJ2-7	CGARDWGGYEQYF	TRBV20	TRBJ2-7	0.000569198
TCRA	TRAV12-2,TRAV12D-1,TRAV12N-3:CALKTGSGGKLTL:TRAJ44	CALKTGSGGKLTL	TRAV12-2,TRAV12D-1,TRAV12N-3	TRAJ44	0.00102144		TCRB	TRBV13-2:CASGDAISGNTLYF:TRBJ1-3	CASGDAISGNTLYF	TRBV13-2	TRBJ1-3	0.000946291			TCRA	TRAV10:CAASGNSNNRIFF:TRAJ31	CAASGNSNNRIFF	TRAV10	TRAJ31	0.000824774		TCRB	TRBV20:CGAREGGQDTQYF:TRBJ2-5	CGAREGGQDTQYF	TRBV20	TRBJ2-5	0.000569198
TCRA	TRAV8D-2:CATDGTGGYKVVF:TRAJ12	CATDGTGGYKVVF	TRAV8D-2	TRAJ12	0.00102144		TCRB	TRBV13-1:CASSDAGAAPLF:TRBJ1-5	CASSDAGAAPLF	TRBV13-1	TRBJ1-5	0.00093898			TCRA	TRAV3D-3:CAVSATGNYKYVF:TRAJ40	CAVSATGNYKYVF	TRAV3D-3	TRAJ40	0.000824774		TCRB	TRBV1:CTCGTANTEVFF:TRBJ1-1	CTCGTANTEVFF	TRBV1	TRBJ1-1	0.000569198
TCRA	TRAV16:CAMREYSNYQLIW:TRAJ33	CAMREYSNYQLIW	TRAV16	TRAJ33	0.00102144		TCRB	TRBV14:CASSSDWVSYEQYF:TRBJ2-7	CASSSDWVSYEQYF	TRBV14	TRBJ2-7	0.000930508			TCRA	TRAV12D-1:CALSGSNNRIFF:TRAJ31	CALSGSNNRIFF	TRAV12D-1	TRAJ31	0.000824774		TCRB	TRBV1:CTCSAATGYEQYF:TRBJ2-7	CTCSAATGYEQYF	TRBV1	TRBJ2-7	0.000569198
TCRA	TRAV8D-2,TRAV8N-2:CATDSGGNYKPTF:TRAJ6	CATDSGGNYKPTF	TRAV8D-2,TRAV8N-2	TRAJ6	0.00102144		TCRB	TRBV16:CASSSDSNTEVFF:TRBJ1-1	CASSSDSNTEVFF	TRBV16	TRBJ1-1	0.000930508			TCRA	TRAV6-7/DV9:CALSDDNNAPRF:TRAJ43	CALSDDNNAPRF	TRAV6-7/DV9	TRAJ43	0.000824774		TCRB	TRBV1:CTCSADRANERLFF:TRBJ1-4	CTCSADRANERLFF	TRBV1	TRBJ1-4	0.000569198
TCRA	TRAV12N-3:CALSSGSWQLIF:TRAJ22	CALSSGSWQLIF	TRAV12N-3	TRAJ22	0.00102144		TCRB	TRBV20:CGARHRGAETLYF:TRBJ2-3	CGARHRGAETLYF	TRBV20	TRBJ2-3	0.000930508			TCRA	TRAV9-3,TRAV9-4,TRAV9D-2,TRAV9D-3:CAVSSNTNKVVF:TRAJ34	CAVSSNTNKVVF	TRAV9-3,TRAV9-4,TRAV9D-2,TRAV9D-3	TRAJ34	0.000824774		TCRB	TRBV1:CTCSADRDEQYF:TRBJ2-7	CTCSADRDEQYF	TRBV1	TRBJ2-7	0.000569198
TCRA	TRAV14-1:CAAGSNYNVLYF:TRAJ21	CAAGSNYNVLYF	TRAV14-1	TRAJ21	0.00102144		TCRB	TRBV13-2:CASGPGDWGNTGQLYF:TRBJ2-2	CASGPGDWGNTGQLYF	TRBV13-2	TRBJ2-2	0.000914725			TCRA	TRAV9-1:CAVSASNNRIFF:TRAJ31	CAVSASNNRIFF	TRAV9-1	TRAJ31	0.000824774		TCRB	TRBV1:CTCSALGNQDTQYF:TRBJ2-5	CTCSALGNQDTQYF	TRBV1	TRBJ2-5	0.000569198
TCRA	TRAV12-3,TRAV12D-2:CALSRNNRIFF:TRAJ31	CALSRNNRIFF	TRAV12-3,TRAV12D-2	TRAJ31	0.00102144		TCRB	TRBV15:CASKSETGDNQAPLF:TRBJ1-5	CASKSETGDNQAPLF	TRBV15	TRBJ1-5	0.000914725			TCRA	TRAV9N-3:CAVSNMGYKLTF:TRAJ9	CAVSNMGYKLTF	TRAV9N-3	TRAJ9	0.000824774		TCRB	TRBV1:CTCSTGTGNQAPLF:TRBJ1-5	CTCSTGTGNQAPLF	TRBV1	TRBJ1-5	0.000569198
TCRA	TRAV6-6,TRAV6D-5,TRAV6D-7:CALGDLSNYNVLYF:TRAJ21	CALGDLSNYNVLYF	TRAV6-6,TRAV6D-5,TRAV6D-7	TRAJ21	0.00102144		TCRB	TRBV15:CASRQDSGNTLYF:TRBJ1-3	CASRQDSGNTLYF	TRBV15	TRBJ1-3	0.000914725			TCRA	TRAV4-3,TRAV4D-3:CAAGGSNAKLTF:TRAJ42	CAAGGSNAKLTF	TRAV4-3,TRAV4D-3	TRAJ42	0.000824774		TCRB	TRBV3:CASSPGTGAYEQYF:TRBJ2-7	CASSPGTGAYEQYF	TRBV3	TRBJ2-7	0.000532839
TCRA	TRAV14-2:CAAINMGYKLTF:TRAJ9	CAAINMGYKLTF	TRAV14-2	TRAJ9	0.00102144		TCRB	TRBV16:CASSFWDTGQLYF:TRBJ2-2	CASSFWDTGQLYF	TRBV16	TRBJ2-2	0.000914725			TCRA	TRAV4D-4:CAAFNNNNAPRF:TRAJ43	CAAFNNNNAPRF	TRAV4D-4	TRAJ43	0.000824774		TCRB	TRBV16:CASSLTANTEVFF:TRBJ1-1	CASSLTANTEVFF	TRBV16	TRBJ1-1	0.000532839
TCRA	TRAV12-2,TRAV12D-1,TRAV12N-3:CALSDRGAGNKLTF:TRAJ17	CALSDRGAGNKLTF	TRAV12-2,TRAV12D-1,TRAV12N-3	TRAJ17	0.00102144		TCRB	TRBV13-1:CASSHREQYF:TRBJ2-7	CASSHREQYF	TRBV13-1	TRBJ2-7	0.000914725			TCRA	TRAV13N-1:CAMVYGNEKITF:TRAJ48	CAMVYGNEKITF	TRAV13N-1	TRAJ48	0.000824774		TCRB	TRBV15:CASSPSAETLYF:TRBJ2-3	CASSPSAETLYF	TRBV15	TRBJ2-3	0.000532839
TCRA	TRAV12-1,TRAV12D-2:CALSAYSNYQLIW:TRAJ33	CALSAYSNYQLIW	TRAV12-1,TRAV12D-2	TRAJ33	0.00102144		TCRB	TRBV12-2:CASSLAGQQDTQYF:TRBJ2-5	CASSLAGQQDTQYF	TRBV12-2	TRBJ2-5	0.000914725			TCRA	TRAV13N-4:CAMNTGYQNFYF:TRAJ49	CAMNTGYQNFYF	TRAV13N-4	TRAJ49	0.000824774		TCRB	TRBV14:CASSPTNTEVFF:TRBJ1-1	CASSPTNTEVFF	TRBV14	TRBJ1-1	0.000532839
TCRA	TRAV9-1:CAVSAGGGNYKPTF:TRAJ6	CAVSAGGGNYKPTF	TRAV9-1	TRAJ6	0.000970279		TCRB	TRBV16:CASSLWDSGNTLYF:TRBJ1-3	CASSLWDSGNTLYF	TRBV16	TRBJ1-3	0.000914725			TCRA	TRAV13D-2:CAIGDNNNAPRF:TRAJ43	CAIGDNNNAPRF	TRAV13D-2	TRAJ43	0.000824774		TCRB	TRBV13-1:CASSQNTGQLYF:TRBJ2-2	CASSQNTGQLYF	TRBV13-1	TRBJ2-2	0.000532839
TCRA	TRAV6D-6:CALTFNAGAKLTF:TRAJ39	CALTFNAGAKLTF	TRAV6D-6	TRAJ39	0.000970279		TCRB	TRBV31:CAWRHIQNTLYF:TRBJ2-4	CAWRHIQNTLYF	TRBV31	TRBJ2-4	0.000914725			TCRA	TRAV13-2:CAIDSNTNKVVF:TRAJ34	CAIDSNTNKVVF	TRAV13-2	TRAJ34	0.000824774		TCRB	TRBV13-1:CASSDSYEQYF:TRBJ2-7	CASSDSYEQYF	TRBV13-1	TRBJ2-7	0.000532839
TCRA	TRAV12-3,TRAV12D-2:CALSPNTNKVVF:TRAJ34	CALSPNTNKVVF	TRAV12-3,TRAV12D-2	TRAJ34	0.000970279		TCRB	TRBV20:CGARDQTGTNERLFF:TRBJ1-4	CGARDQTGTNERLFF	TRBV20	TRBJ1-4	0.000914725			TCRA	TRAV10D:CAADTNAYKVIF:TRAJ30	CAADTNAYKVIF	TRAV10D	TRAJ30	0.000824774		TCRB	TRBV13-2:CASGDALGGVEQYF:TRBJ2-7	CASGDALGGVEQYF	TRBV13-2	TRBJ2-7	0.000445077
TCRA	TRAV16:CAMRDSNYQLIW:TRAJ33	CAMRDSNYQLIW	TRAV16	TRAJ33	0.000970279		TCRB	TRBV29:CASSTGKKNTEVFF:TRBJ1-1	CASSTGKKNTEVFF	TRBV29	TRBJ1-1	0.000906253			TCRA	TRAV14-2:CAASDNNNAPRF:TRAJ43	CAASDNNNAPRF	TRAV14-2	TRAJ43	0.000824774		TCRB	TRBV13-2:CASGGNTLYF:TRBJ2-4	CASGGNTLYF	TRBV13-2	TRBJ2-4	0.000445077
TCRA	TRAV4-3,TRAV4D-3,TRAV4D-4:CAADEDSNYQLIW:TRAJ33	CAADEDSNYQLIW	TRAV4-3,TRAV4D-3,TRAV4D-4	TRAJ33	0.000964105		TCRB	TRBV15:CASRGDSSQNTLYF:TRBJ2-4	CASRGDSSQNTLYF	TRBV15	TRBJ2-4	0.000906253			TCRA	TRAV14-2:CAASESNYQLIW:TRAJ33	CAASESNYQLIW	TRAV14-2	TRAJ33	0.000824774		TCRB	TRBV13-1:CASSDAGYEQYF:TRBJ2-7	CASSDAGYEQYF	TRBV13-1	TRBJ2-7	0.000445077
TCRA	TRAV4D-3:CAADGTGGYKVVF:TRAJ12	CAADGTGGYKVVF	TRAV4D-3	TRAJ12	0.000964104		TCRB	TRBV16:CASRDWSSYEQYF:TRBJ2-7	CASRDWSSYEQYF	TRBV16	TRBJ2-7	0.000906253			TCRA	TRAV11:CVVDSNYQLIW:TRAJ33	CVVDSNYQLIW	TRAV11	TRAJ33	0.000824774		TCRB	TRBV13-1:CASSDGAETLYF:TRBJ2-3	CASSDGAETLYF	TRBV13-1	TRBJ2-3	0.000445077
TCRA	TRAV13-4/DV7,TRAV13D-4,TRAV13N-1,TRAV13N-4:CAISSGSWQLIF:TRAJ22	CAISSGSWQLIF	TRAV13-4/DV7,TRAV13D-4,TRAV13N-1,TRAV13N-4	TRAJ22	0.000912944		TCRB	TRBV13-2:CASGDWTGQDTQYF:TRBJ2-5	CASGDWTGQDTQYF	TRBV13-2	TRBJ2-5	0.00089047			TCRA	TRAV12D-2:CALSDYNVLYF:TRAJ21	CALSDYNVLYF	TRAV12D-2	TRAJ21	0.000824774		TCRB	TRBV13-3:CASSDVSYEQYF:TRBJ2-7	CASSDVSYEQYF	TRBV13-3	TRBJ2-7	0.000445077
TCRA	TRAV19:CAAHTEGADRLTF:TRAJ45	CAAHTEGADRLTF	TRAV19	TRAJ45	0.000912944		TCRB	TRBV14:CASSFRTEVFF:TRBJ1-1	CASSFRTEVFF	TRBV14	TRBJ1-1	0.00089047			TCRA	TRAV12-2,TRAV12N-3:CALNNNNAPRF:TRAJ43	CALNNNNAPRF	TRAV12-2,TRAV12N-3	TRAJ43	0.000824774		TCRB	TRBV13-1:CASSDWGENTLYF:TRBJ2-4	CASSDWGENTLYF	TRBV13-1	TRBJ2-4	0.000445077
TCRA	TRAV7-3:CAVSYVGDNSKLIW:TRAJ38	CAVSYVGDNSKLIW	TRAV7-3	TRAJ38	0.000912944		TCRB	TRBV16:CASSLPGTGGDEQYF:TRBJ2-7	CASSLPGTGGDEQYF	TRBV16	TRBJ2-7	0.00089047			TCRA	TRAV6-4:CALSNYNVLYF:TRAJ21	CALSNYNVLYF	TRAV6-4	TRAJ21	0.000824774		TCRB	TRBV14:CASSFPGYEQYF:TRBJ2-7	CASSFPGYEQYF	TRBV14	TRBJ2-7	0.000445077
TCRA	TRAV6-7/DV9:CALSDTNYNVLYF:TRAJ21	CALSDTNYNVLYF	TRAV6-7/DV9	TRAJ21	0.000912944		TCRB	TRBV4:CASSYAGANTEVFF:TRBJ1-1	CASSYAGANTEVFF	TRBV4	TRBJ1-1	0.00089047			TCRA	TRAV7-3:CAVNMGYKLTF:TRAJ9	CAVNMGYKLTF	TRAV7-3	TRAJ9	0.000824774		TCRB	TRBV19:CASSIGGYEQYF:TRBJ2-7	CASSIGGYEQYF	TRBV19	TRBJ2-7	0.000445077
TCRA	TRAV12N-3:CALSWSNNRLTL:TRAJ7	CALSWSNNRLTL	TRAV12N-3	TRAJ7	0.000912944		TCRB	TRBV19:CASSWTGYAEQFF:TRBJ2-1	CASSWTGYAEQFF	TRBV19	TRBJ2-1	0.00089047			TCRA	TRAV7-2:CAANNQGKLIF:TRAJ23	CAANNQGKLIF	TRAV7-2	TRAJ23	0.000824774		TCRB	TRBV3:CASSLDRGNSDYTF:TRBJ1-2	CASSLDRGNSDYTF	TRBV3	TRBJ1-2	0.000445077
TCRA	TRAV6-4:CALVNVGDNSKLIW:TRAJ38	CALVNVGDNSKLIW	TRAV6-4	TRAJ38	0.000912944		TCRB	TRBV13-1:CASSESYEQYF:TRBJ2-7	CASSESYEQYF	TRBV13-1	TRBJ2-7	0.000874687			TCRA	TRAV12D-1:CALSNYQLIW:TRAJ33	CALSNYQLIW	TRAV12D-1	TRAJ33	0.000824774		TCRB	TRBV16:CASSLEGNSDYTF:TRBJ1-2	CASSLEGNSDYTF	TRBV16	TRBJ1-2	0.000445077
TCRA	TRAV9N-3:CAVSMDYSNNRLTL:TRAJ7	CAVSMDYSNNRLTL	TRAV9N-3	TRAJ7	0.000912944		TCRB	TRBV13-1:CASSGTEVFF:TRBJ1-1	CASSGTEVFF	TRBV13-1	TRBJ1-1	0.000874687			TCRA	TRAV12N-3:CALNYNVLYF:TRAJ21	CALNYNVLYF	TRAV12N-3	TRAJ21	0.000824774		TCRB	TRBV29:CASSLGGNTEVFF:TRBJ1-1	CASSLGGNTEVFF	TRBV29	TRBJ1-1	0.000445077
TCRA	TRAV13D-1:CASMNYGSSGNKLIF:TRAJ32	CASMNYGSSGNKLIF	TRAV13D-1	TRAJ32	0.000912944		TCRB	TRBV19:CASSILGRTGQLYF:TRBJ2-2	CASSILGRTGQLYF	TRBV19	TRBJ2-2	0.000874687			TCRA	TRAV6-7/DV9,TRAV6D-7:CALGNSAGNKLTF:TRAJ17	CALGNSAGNKLTF	TRAV6-7/DV9,TRAV6D-7	TRAJ17	0.000824774		TCRB	TRBV29:CASSLGTGGDTQYF:TRBJ2-5	CASSLGTGGDTQYF	TRBV29	TRBJ2-5	0.000445077
TCRA	TRAV12D-2:CALSPGNTGKLIF:TRAJ37	CALSPGNTGKLIF	TRAV12D-2	TRAJ37	0.000912944		TCRB	TRBV29:CASSSTAYNQAPLF:TRBJ1-5	CASSSTAYNQAPLF	TRBV29	TRBJ1-5	0.000874687			TCRA	TRAV3-4,TRAV3D-3:CAVRYQGGRALIF:TRAJ15	CAVRYQGGRALIF	TRAV3-4,TRAV3D-3	TRAJ15	0.000824774		TCRB	TRBV12-1:CASSLGTGPDYTF:TRBJ1-2	CASSLGTGPDYTF	TRBV12-1	TRBJ1-2	0.000445077
TCRA	TRAV13D-1:CALEQAGSGGKLTL:TRAJ44	CALEQAGSGGKLTL	TRAV13D-1	TRAJ44	0.000912944		TCRB	TRBV1:CTCSARTGHERLFF:TRBJ1-4	CTCSARTGHERLFF	TRBV1	TRBJ1-4	0.000866215			TCRA	TRAV6-6,TRAV6-7/DV9,TRAV6D-6:CALGDSNYQLIW:TRAJ33	CALGDSNYQLIW	TRAV6-6,TRAV6-7/DV9,TRAV6D-6	TRAJ33	0.000824774		TCRB	TRBV12-1:CASSLLGSAETLYF:TRBJ2-3	CASSLLGSAETLYF	TRBV12-1	TRBJ2-3	0.000445077
TCRA	TRAV13D-4:CAMERNTNAYKVIF:TRAJ30	CAMERNTNAYKVIF	TRAV13D-4	TRAJ30	0.000912944		TCRB	TRBV1:CTCSADGGYAEQFF:TRBJ2-1	CTCSADGGYAEQFF	TRBV1	TRBJ2-1	0.000866215			TCRA	TRAV10,TRAV10D,TRAV10N:CAASISNNRIFF:TRAJ31	CAASISNNRIFF	TRAV10,TRAV10D,TRAV10N	TRAJ31	0.000824774		TCRB	TRBV14:CASSLPGGYAEQFF:TRBJ2-1	CASSLPGGYAEQFF	TRBV14	TRBJ2-1	0.000445077
TCRA	TRAV3-3,TRAV3D-3:CAVSAWNNNAPRF:TRAJ43	CAVSAWNNNAPRF	TRAV3-3,TRAV3D-3	TRAJ43	0.000912944		TCRB	TRBV12-2:CASSGLEKDTQYF:TRBJ2-5	CASSGLEKDTQYF	TRBV12-2	TRBJ2-5	0.000857743			TCRA	TRAV2:CIVTAPDTNAYKVIF:TRAJ30	CIVTAPDTNAYKVIF	TRAV2	TRAJ30	0.000575455		TCRB	TRBV29:CASSLRGGEQYF:TRBJ2-7	CASSLRGGEQYF	TRBV29	TRBJ2-7	0.000445077
TCRA	TRAV14-1,TRAV14-2:CAASEGNYNQGKLIF:TRAJ23	CAASEGNYNQGKLIF	TRAV14-1,TRAV14-2	TRAJ23	0.000912944		TCRB	TRBV14:CASARGQPQDTQYF:TRBJ2-5	CASARGQPQDTQYF	TRBV14	TRBJ2-5	0.000850432			TCRA	TRAV2:CIVTDRGGRALIF:TRAJ15	CIVTDRGGRALIF	TRAV2	TRAJ15	0.000575455		TCRB	TRBV5:CASSPGQTNTEVFF:TRBJ1-1	CASSPGQTNTEVFF	TRBV5	TRBJ1-1	0.000445077
TCRA	TRAV14D-1:CAASGNAGAKLTF:TRAJ39	CAASGNAGAKLTF	TRAV14D-1	TRAJ39	0.000912944		TCRB	TRBV13-2:CASGDALGGNTLYF:TRBJ2-4	CASGDALGGNTLYF	TRBV13-2	TRBJ2-4	0.000850432			TCRA	TRAV2:CIVTDITMGYKLTF:TRAJ9	CIVTDITMGYKLTF	TRAV2	TRAJ9	0.000575455		TCRB	TRBV14:CASSPGTGGYEQYF:TRBJ2-7	CASSPGTGGYEQYF	TRBV14	TRBJ2-7	0.000445077
TCRA	TRAV8D-2,TRAV8N-2:CATGSGSFNKLTF:TRAJ4	CATGSGSFNKLTF	TRAV8D-2,TRAV8N-2	TRAJ4	0.000912944		TCRB	TRBV13-3:CASSGTNTEVFF:TRBJ1-1	CASSGTNTEVFF	TRBV13-3	TRBJ1-1	0.000850432			TCRA	TRAV2:CIVTDMRGSNAKLTF:TRAJ42	CIVTDMRGSNAKLTF	TRAV2	TRAJ42	0.000575455		TCRB	TRBV12-1:CASSQTNTGQLYF:TRBJ2-2	CASSQTNTGQLYF	TRBV12-1	TRBJ2-2	0.000445077
TCRA	TRAV6D-7:CALGVLSNYNVLYF:TRAJ21	CALGVLSNYNVLYF	TRAV6D-7	TRAJ21	0.000912944		TCRB	TRBV29:CASSPRQNSYNSPLYF:TRBJ1-6	CASSPRQNSYNSPLYF	TRBV29	TRBJ1-6	0.000850432			TCRA	TRAV2:CIVTDMGTGGYKVVF:TRAJ12	CIVTDMGTGGYKVVF	TRAV2	TRAJ12	0.000575455		TCRB	TRBV17:CASSRRGYEQYF:TRBJ2-7	CASSRRGYEQYF	TRBV17	TRBJ2-7	0.000445077
TCRA	TRAV6D-7:CALGEMSNYNVLYF:TRAJ21	CALGEMSNYNVLYF	TRAV6D-7	TRAJ21	0.000912944		TCRB	TRBV13-3:CASSTGNNNQAPLF:TRBJ1-5	CASSTGNNNQAPLF	TRBV13-3	TRBJ1-5	0.000850432			TCRA	TRAV2:CIVTGMNYNQGKLIF:TRAJ23	CIVTGMNYNQGKLIF	TRAV2	TRAJ23	0.000575455		TCRB	TRBV3:CASSSRQGNTEVFF:TRBJ1-1	CASSSRQGNTEVFF	TRBV3	TRBJ1-1	0.000445077
TCRA	TRAV5D-4:CAASGYNQGKLIF:TRAJ23	CAASGYNQGKLIF	TRAV5D-4	TRAJ23	0.000912944		TCRB	TRBV3:CASSWTGGNSDYTF:TRBJ1-2	CASSWTGGNSDYTF	TRBV3	TRBJ1-2	0.000850432			TCRA	TRAV3-1:CADTGYQNFYF:TRAJ49	CADTGYQNFYF	TRAV3-1	TRAJ49	0.000575455		TCRB	TRBV1:CTCSTGNSDYTF:TRBJ1-2	CTCSTGNSDYTF	TRBV1	TRBJ1-2	0.000445077
TCRA	TRAV3-3,TRAV3D-3:CAVKPNTGNYKYVF:TRAJ40	CAVKPNTGNYKYVF	TRAV3-3,TRAV3D-3	TRAJ40	0.000912944		TCRB	TRBV3:CASSLGPGGARGYAEQFF:TRBJ2-1	CASSLGPGGARGYAEQFF	TRBV3	TRBJ2-1	0.000834649			TCRA	TRAV19:CAAEQGGSAKLIF:TRAJ57	CAAEQGGSAKLIF	TRAV19	TRAJ57	0.000575455		TCRB	TRBV12-2:CASSPQTGESAETLYF:TRBJ2-3	CASSPQTGESAETLYF	TRBV12-2	TRBJ2-3	0.000408719
TCRA	TRAV3-1,TRAV3-4,TRAV3D-3:CAVSASQGGRALIF:TRAJ15	CAVSASQGGRALIF	TRAV3-1,TRAV3-4,TRAV3D-3	TRAJ15	0.000912944		TCRB	TRBV12-2:CASSLGSTGQLYF:TRBJ2-2	CASSLGSTGQLYF	TRBV12-2	TRBJ2-2	0.000834649			TCRA	TRAV19:CAAESNTNKVVF:TRAJ34	CAAESNTNKVVF	TRAV19	TRAJ34	0.000575455		TCRB	TRBV19:CASRLGLGANTGQLYF:TRBJ2-2	CASRLGLGANTGQLYF	TRBV19	TRBJ2-2	0.000408719
TCRA	TRAV3-4,TRAV3D-3:CAVSAGSNYNVLYF:TRAJ21	CAVSAGSNYNVLYF	TRAV3-4,TRAV3D-3	TRAJ21	0.000912944		TCRB	TRBV13-2:CASGDALGGQTLYF:TRBJ2-3	CASGDALGGQTLYF	TRBV13-2	TRBJ2-3	0.000826177			TCRA	TRAV19:CAAATQGTGSKLSF:TRAJ58	CAAATQGTGSKLSF	TRAV19	TRAJ58	0.000575455		TCRB	TRBV16:CASSPRLGGRSYEQYF:TRBJ2-7	CASSPRLGGRSYEQYF	TRBV16	TRBJ2-7	0.000408719
TCRA	TRAV16:CAMRGSNYNVLYF:TRAJ21	CAMRGSNYNVLYF	TRAV16	TRAJ21	0.000912944		TCRB	TRBV26:CASSLEGAGNTLYF:TRBJ1-3	CASSLEGAGNTLYF	TRBV26	TRBJ1-3	0.000826177			TCRA	TRAV19:CAAGTTGGNNKLTF:TRAJ56	CAAGTTGGNNKLTF	TRAV19	TRAJ56	0.000575455		TCRB	TRBV17:CASSPGQISNERLFF:TRBJ1-4	CASSPGQISNERLFF	TRBV17	TRBJ1-4	0.000408719
TCRA	TRAV12D-1:CALSPGSGGKLTL:TRAJ44	CALSPGSGGKLTL	TRAV12D-1	TRAJ44	0.000912944		TCRB	TRBV16:CASSFWGAYAEQFF:TRBJ2-1	CASSFWGAYAEQFF	TRBV16	TRBJ2-1	0.000826177			TCRA	TRAV19:CAAGPNNAGAKLTF:TRAJ39	CAAGPNNAGAKLTF	TRAV19	TRAJ39	0.000575455		TCRB	TRBV12-2:CASSLEGADYAEQFF:TRBJ2-1	CASSLEGADYAEQFF	TRBV12-2	TRBJ2-1	0.000408719
TCRA	TRAV5D-4:CAARNYNQGKLIF:TRAJ23	CAARNYNQGKLIF	TRAV5D-4	TRAJ23	0.000912944		TCRB	TRBV13-1:CASSASYEQYF:TRBJ2-7	CASSASYEQYF	TRBV13-1	TRBJ2-7	0.000826177			TCRA	TRAV19:CAAGATGGNNKLTF:TRAJ56	CAAGATGGNNKLTF	TRAV19	TRAJ56	0.000575455		TCRB	TRBV12-1:CASSPTGGADAEQFF:TRBJ2-1	CASSPTGGADAEQFF	TRBV12-1	TRBJ2-1	0.000408719
TCRA	TRAV3-4,TRAV3D-3:CAVNMGYKLTF:TRAJ9	CAVNMGYKLTF	TRAV3-4,TRAV3D-3	TRAJ9	0.000912944		TCRB	TRBV13-3:CASSLSSYEQYF:TRBJ2-7	CASSLSSYEQYF	TRBV13-3	TRBJ2-7	0.000826177			TCRA	TRAV19:CAAGPLNNNAGAKLTF:TRAJ39	CAAGPLNNNAGAKLTF	TRAV19	TRAJ39	0.000575455		TCRB	TRBV13-2:CASGDLGANTGQLYF:TRBJ2-2	CASGDLGANTGQLYF	TRBV13-2	TRBJ2-2	0.000408719
TCRA	TRAV14-1,TRAV14-2:CAATTGGNNKLTF:TRAJ56	CAATTGGNNKLTF	TRAV14-1,TRAV14-2	TRAJ56	0.000912944		TCRB	TRBV29:CASSGTGGRLYF:TRBJ1-6	CASSGTGGRLYF	TRBV29	TRBJ1-6	0.000810394			TCRA	TRAV19:CAAGPTTGGNNKLTF:TRAJ56	CAAGPTTGGNNKLTF	TRAV19	TRAJ56	0.000575455		TCRB	TRBV13-2:CASGENWGSSYEQYF:TRBJ2-7	CASGENWGSSYEQYF	TRBV13-2	TRBJ2-7	0.000408719
TCRA	TRAV6-7/DV9,TRAV6D-5:CAIRDSNYQLIW:TRAJ33	CAIRDSNYQLIW	TRAV6-7/DV9,TRAV6D-5	TRAJ33	0.000912944		TCRB	TRBV5:CASSPDWGDYAEQFF:TRBJ2-1	CASSPDWGDYAEQFF	TRBV5	TRBJ2-1	0.000801922			TCRA	TRAV19:CAAGGEGAKLTF:TRAJ39	CAAGGEGAKLTF	TRAV19	TRAJ39	0.000575455		TCRB	TRBV15:CASSLGGACSYEQYF:TRBJ2-7	CASSLGGACSYEQYF	TRBV15	TRBJ2-7	0.000408719
TCRA	TRAV10D,TRAV10N:CAASTNYNVLYF:TRAJ21	CAASTNYNVLYF	TRAV10D,TRAV10N	TRAJ21	0.000912944		TCRB	TRBV4:CASSSGLGGEQYF:TRBJ2-7	CASSSGLGGEQYF	TRBV4	TRBJ2-7	0.000801922			TCRA	TRAV19:CAAGSTGANTGKLTF:TRAJ52	CAAGSTGANTGKLTF	TRAV19	TRAJ52	0.000575455		TCRB	TRBV12-2:CASSPGTGGAETLYF:TRBJ2-3	CASSPGTGGAETLYF	TRBV12-2	TRBJ2-3	0.000408719
TCRA	TRAV13D-1:CALGFYGSSGNKLIF:TRAJ32	CALGFYGSSGNKLIF	TRAV13D-1	TRAJ32	0.000912944		TCRB	TRBV4:CASSSGLGNTLYF:TRBJ2-4	CASSSGLGNTLYF	TRBV4	TRBJ2-4	0.000801922			TCRA	TRAV19:CAAGPGNTGKLIF:TRAJ37	CAAGPGNTGKLIF	TRAV19	TRAJ37	0.000575455		TCRB	TRBV19:CASSTSGTANTEVFF:TRBJ1-1	CASSTSGTANTEVFF	TRBV19	TRBJ1-1	0.000408719
TCRA	TRAV6-7/DV9,TRAV6D-7:CALGYGNEKITF:TRAJ48	CALGYGNEKITF	TRAV6-7/DV9,TRAV6D-7	TRAJ48	0.000912944		TCRB	TRBV4:CASSLGQGYNSPLYF:TRBJ1-6	CASSLGQGYNSPLYF	TRBV4	TRBJ1-6	0.00079345			TCRA	TRAV19:CAAGDPTGGNNKLTF:TRAJ56	CAAGDPTGGNNKLTF	TRAV19	TRAJ56	0.000575455		TCRB	TRBV15:CASSTGTGGYAEQFF:TRBJ2-1	CASSTGTGGYAEQFF	TRBV15	TRBJ2-1	0.000408719
TCRA	TRAV6-7/DV9,TRAV6D-7:CALGDPPPSLGKLQF:TRAJ24	CALGDPPPSLGKLQF	TRAV6-7/DV9,TRAV6D-7	TRAJ24	0.000861784		TCRB	TRBV29:CASSFGTGGVERLFF:TRBJ1-4	CASSFGTGGVERLFF	TRBV29	TRBJ1-4	0.000786139			TCRA	TRAV19:CAAGDQGGSAKLIF:TRAJ57	CAAGDQGGSAKLIF	TRAV19	TRAJ57	0.000575455		TCRB	TRBV5:CASSPDWGGYAEQFF:TRBJ2-1	CASSPDWGGYAEQFF	TRBV5	TRBJ2-1	0.000408719
TCRA	TRAV5D-4:CAAVRAYTGYQNFYF:TRAJ49	CAAVRAYTGYQNFYF	TRAV5D-4	TRAJ49	0.000861784		TCRB	TRBV29:CASRSDWGNQDTQYF:TRBJ2-5	CASRSDWGNQDTQYF	TRBV29	TRBJ2-5	0.000786139			TCRA	TRAV19:CAAGAGNYKYVF:TRAJ40	CAAGAGNYKYVF	TRAV19	TRAJ40	0.000575455		TCRB	TRBV2:CASSQDWGGAYEQYF:TRBJ2-7	CASSQDWGGAYEQYF	TRBV2	TRBJ2-7	0.000408719
TCRA	TRAV6D-6,TRAV6D-7,TRAV6N-6:CALSPANYGNEKITF:TRAJ48	CALSPANYGNEKITF	TRAV6D-6,TRAV6D-7,TRAV6N-6	TRAJ48	0.000861784		TCRB	TRBV17:CASSRAGGGAEQFF:TRBJ2-1	CASSRAGGGAEQFF	TRBV17	TRBJ2-1	0.000786139			TCRA	TRAV19:CAAGASSSFSKLVF:TRAJ50	CAAGASSSFSKLVF	TRAV19	TRAJ50	0.000575455		TCRB	TRBV16:CASSFSGTGEYEQYF:TRBJ2-7	CASSFSGTGEYEQYF	TRBV16	TRBJ2-7	0.000408719
TCRA	TRAV6D-7:CALGDMSNYNVLYF:TRAJ21	CALGDMSNYNVLYF	TRAV6D-7	TRAJ21	0.000861784		TCRB	TRBV13-3:CASSDSRNTEVFF:TRBJ1-1	CASSDSRNTEVFF	TRBV13-3	TRBJ1-1	0.000786139			TCRA	TRAV19:CAAGASGGNNKLTF:TRAJ56	CAAGASGGNNKLTF	TRAV19	TRAJ56	0.000575455		TCRB	TRBV1:CTCSADRQSNTEVFF:TRBJ1-1	CTCSADRQSNTEVFF	TRBV1	TRBJ1-1	0.000408719
TCRA	TRAV9D-3:CALSITSSGQKLVF:TRAJ16	CALSITSSGQKLVF	TRAV9D-3	TRAJ16	0.000861784		TCRB	TRBV3:CASSHQGVSDYTF:TRBJ1-2	CASSHQGVSDYTF	TRBV3	TRBJ1-2	0.000786139			TCRA	TRAV19:CAAGANNNNAPRF:TRAJ43	CAAGANNNNAPRF	TRAV19	TRAJ43	0.000575455		TCRB	TRBV29:CASSPGGENERLFF:TRBJ1-4	CASSPGGENERLFF	TRBV29	TRBJ1-4	0.000408719
TCRA	TRAV4D-3:CAADPGTGSNRLTF:TRAJ28	CAADPGTGSNRLTF	TRAV4D-3	TRAJ28	0.000861784		TCRB	TRBV26:CASSLDRNYEQYF:TRBJ2-7	CASSLDRNYEQYF	TRBV26	TRBJ2-7	0.000786139			TCRA	TRAV19:CAAGAEASSSFSKLVF:TRAJ50	CAAGAEASSSFSKLVF	TRAV19	TRAJ50	0.000575455		TCRB	TRBV29:CASSPDTSNERLFF:TRBJ1-4	CASSPDTSNERLFF	TRBV29	TRBJ1-4	0.000408719
TCRA	TRAV4D-4:CAAEGGYGNEKITF:TRAJ48	CAAEGGYGNEKITF	TRAV4D-4	TRAJ48	0.000861784		TCRB	TRBV1:CTCSARTGVAEVFF:TRBJ1-1	CTCSARTGVAEVFF	TRBV1	TRBJ1-1	0.000786139			TCRA	TRAV19:CAAGVYGNEKITF:TRAJ48	CAAGVYGNEKITF	TRAV19	TRAJ48	0.000575455		TCRB	TRBV17:CASSSRGGQNTLYF:TRBJ2-4	CASSSRGGQNTLYF	TRBV17	TRBJ2-4	0.000408719
TCRA	TRAV14-2:CAASAWNYAQGLTF:TRAJ26	CAASAWNYAQGLTF	TRAV14-2	TRAJ26	0.000861784		TCRB	TRBV20:CGARGGTEVFF:TRBJ1-1	CGARGGTEVFF	TRBV20	TRBJ1-1	0.000786139			TCRA	TRAV19:CAAGLASSSFSKLVF:TRAJ50	CAAGLASSSFSKLVF	TRAV19	TRAJ50	0.000575455		TCRB	TRBV17:CASSRGRGQDTQYF:TRBJ2-5	CASSRGRGQDTQYF	TRBV17	TRBJ2-5	0.000408719
TCRA	TRAV10:CAASRESNYNVLYF:TRAJ21	CAASRESNYNVLYF	TRAV10	TRAJ21	0.000861784		TCRB	TRBV13-2:CASGDAISAETLYF:TRBJ2-3	CASGDAISAETLYF	TRBV13-2	TRBJ2-3	0.000777667			TCRA	TRAV19:CAANSGGSNYKLTF:TRAJ53	CAANSGGSNYKLTF	TRAV19	TRAJ53	0.000575455		TCRB	TRBV17:CASSKGWGQDTQYF:TRBJ2-5	CASSKGWGQDTQYF	TRBV17	TRBJ2-5	0.000408719
TCRA	TRAV7-2:CAARPGNYAQGLTF:TRAJ26	CAARPGNYAQGLTF	TRAV7-2	TRAJ26	0.000861784		TCRB	TRBV13-3:CASSDHKNTEVFF:TRBJ1-1	CASSDHKNTEVFF	TRBV13-3	TRBJ1-1	0.000770356			TCRA	TRAV19:CAANQGGSAKLIF:TRAJ57	CAANQGGSAKLIF	TRAV19	TRAJ57	0.000575455		TCRB	TRBV12-1:CASSLGTGGNEQYF:TRBJ2-7	CASSLGTGGNEQYF	TRBV12-1	TRBJ2-7	0.000408719
TCRA	TRAV12D-2:CALRNQGGRALIF:TRAJ15	CALRNQGGRALIF	TRAV12D-2	TRAJ15	0.000861784		TCRB	TRBV13-1:CASSDTGANTEVFF:TRBJ1-1	CASSDTGANTEVFF	TRBV13-1	TRBJ1-1	0.000770356			TCRA	TRAV3-4:CAVKLNMGYKLTF:TRAJ9	CAVKLNMGYKLTF	TRAV3-4	TRAJ9	0.000575455		TCRB	TRBV12-1:CASSLEQANSDYTF:TRBJ1-2	CASSLEQANSDYTF	TRBV12-1	TRBJ1-2	0.000408719
TCRA	TRAV12N-3:CALLSGSFNKLTF:TRAJ4	CALLSGSFNKLTF	TRAV12N-3	TRAJ4	0.000861784		TCRB	TRBV13-3:CASSDWTGGSDYTF:TRBJ1-2	CASSDWTGGSDYTF	TRBV13-3	TRBJ1-2	0.000770356			TCRA	TRAV3-4:CAVRDYNVLYF:TRAJ21	CAVRDYNVLYF	TRAV3-4	TRAJ21	0.000575455		TCRB	TRBV12-1,TRBV12-2:CASSLEGNYAEQFF:TRBJ2-1	CASSLEGNYAEQFF	TRBV12-1,TRBV12-2	TRBJ2-1	0.000408719
TCRA	TRAV9N-3:CAVSSNMGYKLTF:TRAJ9	CAVSSNMGYKLTF	TRAV9N-3	TRAJ9	0.000861784		TCRB	TRBV20:CGARDRETTNSDYTF:TRBJ1-2	CGARDRETTNSDYTF	TRBV20	TRBJ1-2	0.000770356			TCRA	TRAV3-1:CAVSNNNNAPRF:TRAJ43	CAVSNNNNAPRF	TRAV3-1	TRAJ43	0.000575455		TCRB	TRBV13-1:CASSPGTGVTEVFF:TRBJ1-1	CASSPGTGVTEVFF	TRBV13-1	TRBJ1-1	0.000408719
TCRA	TRAV5D-4:CAASEANYNVLYF:TRAJ21	CAASEANYNVLYF	TRAV5D-4	TRAJ21	0.000861784		TCRB	TRBV5:CASSPGRDWGNNYAEQFF:TRBJ2-1	CASSPGRDWGNNYAEQFF	TRBV5	TRBJ2-1	0.000761884			TCRA	TRAV3-4:CAVSMNYNQGKLIF:TRAJ23	CAVSMNYNQGKLIF	TRAV3-4	TRAJ23	0.000575455		TCRB	TRBV13-2:CASGDEGANTEVFF:TRBJ1-1	CASGDEGANTEVFF	TRBV13-2	TRBJ1-1	0.000408719
TCRA	TRAV14-3:CAASGGSNYKLTF:TRAJ53	CAASGGSNYKLTF	TRAV14-3	TRAJ53	0.000861784		TCRB	TRBV16:CASSTRQGSSAETLYF:TRBJ2-3	CASSTRQGSSAETLYF	TRBV16	TRBJ2-3	0.000761884			TCRA	TRAV3-4:CAVSVDYSNNRLTL:TRAJ7	CAVSVDYSNNRLTL	TRAV3-4	TRAJ7	0.000575455		TCRB	TRBV13-2:CASGESDRIYEQYF:TRBJ2-7	CASGESDRIYEQYF	TRBV13-2	TRBJ2-7	0.000408719
TCRA	TRAV6-3:CAMRDKAYQLIW:TRAJ33	CAMRDKAYQLIW	TRAV6-3	TRAJ33	0.000861784		TCRB	TRBV2:CASSQVTGGQNTLYF:TRBJ2-4	CASSQVTGGQNTLYF	TRBV2	TRBJ2-4	0.000761884			TCRA	TRAV3-1:CAVRNSNNRIFF:TRAJ31	CAVRNSNNRIFF	TRAV3-1	TRAJ31	0.000575455		TCRB	TRBV13-2:CASGSDWESYEQYF:TRBJ2-7	CASGSDWESYEQYF	TRBV13-2	TRBJ2-7	0.000408719
TCRA	TRAV8N-2:CATDTNTGKLTF:TRAJ27	CATDTNTGKLTF	TRAV8N-2	TRAJ27	0.000861784		TCRB	TRBV19:CASSPGPYNSPLYF:TRBJ1-6	CASSPGPYNSPLYF	TRBV19	TRBJ1-6	0.000761884			TCRA	TRAV3-1:CAVRDTNAYKVIF:TRAJ30	CAVRDTNAYKVIF	TRAV3-1	TRAJ30	0.000575455		TCRB	TRBV14:CASSFWGGTGQLYF:TRBJ2-2	CASSFWGGTGQLYF	TRBV14	TRBJ2-2	0.000408719
TCRA	TRAV14-2:CAASSGSWQLIF:TRAJ22	CAASSGSWQLIF	TRAV14-2	TRAJ22	0.000861784		TCRB	TRBV13-3:CASRDRGVQNTLYF:TRBJ2-4	CASRDRGVQNTLYF	TRBV13-3	TRBJ2-4	0.000761884			TCRA	TRAV3-3:CAVRGWKLIF:TRAJ23	CAVRGWKLIF	TRAV3-3	TRAJ23	0.000575455		TCRB	TRBV15:CASSLGGNYAEQFF:TRBJ2-1	CASSLGGNYAEQFF	TRBV15	TRBJ2-1	0.000408719
TCRA	TRAV6D-6,TRAV6N-6:CALSNMGYKLTF:TRAJ9	CALSNMGYKLTF	TRAV6D-6,TRAV6N-6	TRAJ9	0.000861784		TCRB	TRBV13-2:CASGDRTGGSAETLYF:TRBJ2-3	CASGDRTGGSAETLYF	TRBV13-2	TRBJ2-3	0.000761884			TCRA	TRAV3-3:CAVRVNTGNYKYVF:TRAJ40	CAVRVNTGNYKYVF	TRAV3-3	TRAJ40	0.000575455		TCRB	TRBV13-1:CASSPGTGDAEQFF:TRBJ2-1	CASSPGTGDAEQFF	TRBV13-1	TRBJ2-1	0.000408719
TCRA	TRAV12D-2:CALSNYNVLYF:TRAJ21	CALSNYNVLYF	TRAV12D-2	TRAJ21	0.000861784		TCRB	TRBV16:CASSSDWGSSYEQYF:TRBJ2-7	CASSSDWGSSYEQYF	TRBV16	TRBJ2-7	0.000754573			TCRA	TRAV3-4:CAVSRNNYAQGLTF:TRAJ26	CAVSRNNYAQGLTF	TRAV3-4	TRAJ26	0.000575455		TCRB	TRBV15:CASSHDRNNQAPLF:TRBJ1-5	CASSHDRNNQAPLF	TRBV15	TRBJ1-5	0.000408719
TCRA	TRAV4D-3:CAAHSNNRIFF:TRAJ31	CAAHSNNRIFF	TRAV4D-3	TRAJ31	0.000861784		TCRB	TRBV13-2:CASGDALPVAETLYF:TRBJ2-3	CASGDALPVAETLYF	TRBV13-2	TRBJ2-3	0.000746101			TCRA	TRAV3D-3:CAVSPFNTGNYKYVF:TRAJ40	CAVSPFNTGNYKYVF	TRAV3D-3	TRAJ40	0.000575455		TCRB	TRBV13-3:CASSAGTANSDYTF:TRBJ1-2	CASSAGTANSDYTF	TRBV13-3	TRBJ1-2	0.000408719
TCRA	TRAV12D-2:CALRALYQGGRALIF:TRAJ15	CALRALYQGGRALIF	TRAV12D-2	TRAJ15	0.000806509		TCRB	TRBV13-2:CASGDAMGGETLYF:TRBJ2-3	CASGDAMGGETLYF	TRBV13-2	TRBJ2-3	0.000746101			TCRA	TRAV3-3:CAVSEEPSSFSKLVF:TRAJ50	CAVSEEPSSFSKLVF	TRAV3-3	TRAJ50	0.000575455		TCRB	TRBV13-1:CASSDVWGGGEQYF:TRBJ2-7	CASSDVWGGGEQYF	TRBV13-1	TRBJ2-7	0.000408719
TCRA	TRAV9D-3:CAAGAKLTF:TRAJ39	CAAGAKLTF	TRAV9D-3	TRAJ39	0.00080445		TCRB	TRBV14:CASGDRYEQYF:TRBJ2-7	CASGDRYEQYF	TRBV14	TRBJ2-7	0.000746101			TCRA	TRAV3-3:CAVSDGSAGNKLTF:TRAJ17	CAVSDGSAGNKLTF	TRAV3-3	TRAJ17	0.000575455		TCRB	TRBV13-3:CASSDGQNNSPLYF:TRBJ1-6	CASSDGQNNSPLYF	TRBV13-3	TRBJ1-6	0.000408719
TCRA	TRAV14-2,TRAV14D-1:CAARSNYNVLYF:TRAJ21	CAARSNYNVLYF	TRAV14-2,TRAV14D-1	TRAJ21	0.000804449		TCRB	TRBV13-2:CASGPTGPGQLYF:TRBJ2-2	CASGPTGPGQLYF	TRBV13-2	TRBJ2-2	0.000746101			TCRA	TRAV3-1:CAVSAKVGSAKLIF:TRAJ57	CAVSAKVGSAKLIF	TRAV3-1	TRAJ57	0.000575455		TCRB	TRBV4:CASSFQGVGNTLYF:TRBJ1-3	CASSFQGVGNTLYF	TRBV4	TRBJ1-3	0.000408719
TCRA	TRAV5-1:CSASPYGSSGNKLIF:TRAJ32	CSASPYGSSGNKLIF	TRAV5-1	TRAJ32	0.000804449		TCRB	TRBV12-2:CASSLERDRENTGQLYF:TRBJ2-2	CASSLERDRENTGQLYF	TRBV12-2	TRBJ2-2	0.000746101			TCRA	TRAV3-3:CAVSAIQGGSAKLIF:TRAJ57	CAVSAIQGGSAKLIF	TRAV3-3	TRAJ57	0.000575455		TCRB	TRBV3:CASSLGGSSYEQYF:TRBJ2-7	CASSLGGSSYEQYF	TRBV3	TRBJ2-7	0.000408719
TCRA	TRAV14-2:CAARGGSNYKLTF:TRAJ53	CAARGGSNYKLTF	TRAV14-2	TRAJ53	0.000804449		TCRB	TRBV3:CASSLTGVSSYEQYF:TRBJ2-7	CASSLTGVSSYEQYF	TRBV3	TRBJ2-7	0.000746101			TCRA	TRAV3-3:CAVSAPGNTGKLIF:TRAJ37	CAVSAPGNTGKLIF	TRAV3-3	TRAJ37	0.000575455		TCRB	TRBV3:CASSLGQGGDTQYF:TRBJ2-5	CASSLGQGGDTQYF	TRBV3	TRBJ2-5	0.000408719
TCRA	TRAV7-2:CAASMRNSNNRIFF:TRAJ31	CAASMRNSNNRIFF	TRAV7-2	TRAJ31	0.000804449		TCRB	TRBV29:CASSLWGGYAEQFF:TRBJ2-1	CASSLWGGYAEQFF	TRBV29	TRBJ2-1	0.000746101			TCRA	TRAV3-1:CAVSAANNNAPRF:TRAJ43	CAVSAANNNAPRF	TRAV3-1	TRAJ43	0.000575455		TCRB	TRBV3:CASSWGQGDTEVFF:TRBJ1-1	CASSWGQGDTEVFF	TRBV3	TRBJ1-1	0.000408719
TCRA	TRAV14-3:CAASPYTGNYKYVF:TRAJ40	CAASPYTGNYKYVF	TRAV14-3	TRAJ40	0.000804449		TCRB	TRBV16:CASSPDWGRDTGQLYF:TRBJ2-2	CASSPDWGRDTGQLYF	TRBV16	TRBJ2-2	0.000746101			TCRA	TRAV3-4:CAVSAGNMGYKLTF:TRAJ9	CAVSAGNMGYKLTF	TRAV3-4	TRAJ9	0.000575455		TCRB	TRBV4:CASSYQGSQNTLYF:TRBJ2-4	CASSYQGSQNTLYF	TRBV4	TRBJ2-4	0.000408719
TCRA	TRAV7-4:CAASEHYNQGKLIF:TRAJ23	CAASEHYNQGKLIF	TRAV7-4	TRAJ23	0.000804449		TCRB	TRBV12-1:CASSPEGFEQFF:TRBJ2-1	CASSPEGFEQFF	TRBV12-1	TRBJ2-1	0.000746101			TCRA	TRAV3-1:CAVSAGDYSNNRLTL:TRAJ7	CAVSAGDYSNNRLTL	TRAV3-1	TRAJ7	0.000575455		TCRB	TRBV13-3:CASSPGLGAETLYF:TRBJ2-3	CASSPGLGAETLYF	TRBV13-3	TRBJ2-3	0.000408719
TCRA	TRAV7-6:CAVSIINNRIFF:TRAJ31	CAVSIINNRIFF	TRAV7-6	TRAJ31	0.000804449		TCRB	TRBV17:CASSRGGLSSYEQYF:TRBJ2-7	CASSRGGLSSYEQYF	TRBV17	TRBJ2-7	0.000746101			TCRA	TRAV3-4:CAVSAEASSSFSKLVF:TRAJ50	CAVSAEASSSFSKLVF	TRAV3-4	TRAJ50	0.000575455		TCRB	TRBV3:CASSRRDKNSDYTF:TRBJ1-2	CASSRRDKNSDYTF	TRBV3	TRBJ1-2	0.000408719
TCRA	TRAV7N-4:CAVSESTGGNYKPTF:TRAJ6	CAVSESTGGNYKPTF	TRAV7N-4	TRAJ6	0.000804449		TCRB	TRBV29:CASSWTGGNQAPLF:TRBJ1-5	CASSWTGGNQAPLF	TRBV29	TRBJ1-5	0.000746101			TCRA	TRAV3-3:CAVSANSAGNKLTF:TRAJ17	CAVSANSAGNKLTF	TRAV3-3	TRAJ17	0.000575455		TCRB	TRBV5:CASSQDWDYAEQFF:TRBJ2-1	CASSQDWDYAEQFF	TRBV5	TRBJ2-1	0.000408719
TCRA	TRAV7-5:CASMDSNYQLIW:TRAJ33	CASMDSNYQLIW	TRAV7-5	TRAJ33	0.000804449		TCRB	TRBV1:CTCSAAQGGRNSDYTF:TRBJ1-2	CTCSAAQGGRNSDYTF	TRBV1	TRBJ1-2	0.000746101			TCRA	TRAV3-3:CAVSATGANTGKLTF:TRAJ52	CAVSATGANTGKLTF	TRAV3-3	TRAJ52	0.000575455		TCRB	TRBV26:CASRDWGSQNTLYF:TRBJ2-4	CASRDWGSQNTLYF	TRBV26	TRBJ2-4	0.000408719
TCRA	TRAV7-6:CAMDSNYQLIW:TRAJ33	CAMDSNYQLIW	TRAV7-6	TRAJ33	0.000804449		TCRB	TRBV12-2:CASSLEGNQDTQYF:TRBJ2-5	CASSLEGNQDTQYF	TRBV12-2	TRBJ2-5	0.000737629			TCRA	TRAV3-1:CAVSAASGSWQLIF:TRAJ22	CAVSAASGSWQLIF	TRAV3-1	TRAJ22	0.000575455		TCRB	TRBV16:CASSRQGTNERLFF:TRBJ1-4	CASSRQGTNERLFF	TRBV16	TRBJ1-4	0.000408719
TCRA	TRAV8N-2:CATDDNYAQGLTF:TRAJ26	CATDDNYAQGLTF	TRAV8N-2	TRAJ26	0.000804449		TCRB	TRBV19:CASSRQKYAEQFF:TRBJ2-1	CASSRQKYAEQFF	TRBV19	TRBJ2-1	0.000737629			TCRA	TRAV3-4:CAVSAGGSNAKLTF:TRAJ42	CAVSAGGSNAKLTF	TRAV3-4	TRAJ42	0.000575455		TCRB	TRBV16:CASSLVDSGNTLYF:TRBJ1-3	CASSLVDSGNTLYF	TRBV16	TRBJ1-3	0.000408719
TCRA	TRAV16:CAMRNTGYQNFYF:TRAJ49	CAMRNTGYQNFYF	TRAV16	TRAJ49	0.000804449		TCRB	TRBV13-1:CASSDPGQNNQAPLF:TRBJ1-5	CASSDPGQNNQAPLF	TRBV13-1	TRBJ1-5	0.000730318			TCRA	TRAV3-4:CAVSAGGNNKLTF:TRAJ56	CAVSAGGNNKLTF	TRAV3-4	TRAJ56	0.000575455		TCRB	TRBV16:CASSLGASQNTLYF:TRBJ2-4	CASSLGASQNTLYF	TRBV16	TRBJ2-4	0.000408719
TCRA	TRAV13-3:CAMELDGGNNKLTF:TRAJ56	CAMELDGGNNKLTF	TRAV13-3	TRAJ56	0.000804449		TCRB	TRBV19:CASSIGQNTGQLYF:TRBJ2-2	CASSIGQNTGQLYF	TRBV19	TRBJ2-2	0.000730318			TCRA	TRAV3-1:CAVSGGNNRIFF:TRAJ31	CAVSGGNNRIFF	TRAV3-1	TRAJ31	0.000575455		TCRB	TRBV16:CASSLETGGDTQYF:TRBJ2-5	CASSLETGGDTQYF	TRBV16	TRBJ2-5	0.000408719
TCRA	TRAV6-7/DV9:CALSGNTGNYKYVF:TRAJ40	CALSGNTGNYKYVF	TRAV6-7/DV9	TRAJ40	0.000804449		TCRB	TRBV19:CASSIKANTEVFF:TRBJ1-1	CASSIKANTEVFF	TRBV19	TRBJ1-1	0.000730318			TCRA	TRAV3-4:CAVSGSNYNVLYF:TRAJ21	CAVSGSNYNVLYF	TRAV3-4	TRAJ21	0.000575455		TCRB	TRBV1:CTCSADDNYAEQFF:TRBJ2-1	CTCSADDNYAEQFF	TRBV1	TRBJ2-1	0.000408719
TCRA	TRAV6D-6:CALGDFAQGLTF:TRAJ26	CALGDFAQGLTF	TRAV6D-6	TRAJ26	0.000804449		TCRB	TRBV19:CASSMGGEQYF:TRBJ2-7	CASSMGGEQYF	TRBV19	TRBJ2-7	0.000730318			TCRA	TRAV3-1:CAVSVYNTNTGKLTF:TRAJ27	CAVSVYNTNTGKLTF	TRAV3-1	TRAJ27	0.000575455		TCRB	TRBV13-2:CASGDAEQYF:TRBJ2-7	CASGDAEQYF	TRBV13-2	TRBJ2-7	0.000408719
TCRA	TRAV9N-3:CAVSPYNVGDNSKLIW:TRAJ38	CAVSPYNVGDNSKLIW	TRAV9N-3	TRAJ38	0.000804449		TCRB	TRBV19:CASSMGTLYF:TRBJ1-3	CASSMGTLYF	TRBV19	TRBJ1-3	0.000730318			TCRA	TRAV3-4:CAVSVNTGGLSGKLTF:TRAJ2	CAVSVNTGGLSGKLTF	TRAV3-4	TRAJ2	0.000575455		TCRB	TRBV29:CASSLGGNSPLYF:TRBJ1-6	CASSLGGNSPLYF	TRBV29	TRBJ1-6	0.000408719
TCRA	TRAV1:CAVRDPQGGRALIF:TRAJ15	CAVRDPQGGRALIF	TRAV1	TRAJ15	0.000804449		TCRB	TRBV17:CASSRTGTGLYEQYF:TRBJ2-7	CASSRTGTGLYEQYF	TRBV17	TRBJ2-7	0.000721846			TCRA	TRAV3D-3:CAVSVTGSGGKLTL:TRAJ44	CAVSVTGSGGKLTL	TRAV3D-3	TRAJ44	0.000575455		TCRB	TRBV17:CASRDRNTGQLYF:TRBJ2-2	CASRDRNTGQLYF	TRBV17	TRBJ2-2	0.000408719
TCRA	TRAV1:CAVDSNYQLIW:TRAJ33	CAVDSNYQLIW	TRAV1	TRAJ33	0.000804449		TCRB	TRBV13-2:CASGDALGGEEQYF:TRBJ2-7	CASGDALGGEEQYF	TRBV13-2	TRBJ2-7	0.000721846			TCRA	TRAV3-3:CAVSYNNAGAKLTF:TRAJ39	CAVSYNNAGAKLTF	TRAV3-3	TRAJ39	0.000575455		TCRB	TRBV12-1:CASSLLGQDTQYF:TRBJ2-5	CASSLLGQDTQYF	TRBV12-1	TRBJ2-5	0.000408719
TCRA	TRAV12-3:CALNNNRIFF:TRAJ31	CALNNNRIFF	TRAV12-3	TRAJ31	0.000804449		TCRB	TRBV13-1:CASSDREYNSPLYF:TRBJ1-6	CASSDREYNSPLYF	TRBV13-1	TRBJ1-6	0.000721846			TCRA	TRAV3-3:CAVSYYNQGKLIF:TRAJ23	CAVSYYNQGKLIF	TRAV3-3	TRAJ23	0.000575455		TCRB	TRBV12-1:CASSLGGQDTQYF:TRBJ2-5	CASSLGGQDTQYF	TRBV12-1	TRBJ2-5	0.000408719
TCRA	TRAV13D-1:CALERGNSNNRIFF:TRAJ31	CALERGNSNNRIFF	TRAV13D-1	TRAJ31	0.000804449		TCRB	TRBV4:CASSSTGDNQAPLF:TRBJ1-5	CASSSTGDNQAPLF	TRBV4	TRBJ1-5	0.000721846			TCRA	TRAV3-4:CAVSSSNMGYKLTF:TRAJ9	CAVSSSNMGYKLTF	TRAV3-4	TRAJ9	0.000575455		TCRB	TRBV12-1,TRBV12-2:CASSLGQNSDYTF:TRBJ1-2	CASSLGQNSDYTF	TRBV12-1,TRBV12-2	TRBJ1-2	0.000408719
TCRA	TRAV6-1:CVLGDSSGSWQLIF:TRAJ22	CVLGDSSGSWQLIF	TRAV6-1	TRAJ22	0.000804449		TCRB	TRBV5:CASSQERTGSEVFF:TRBJ1-1	CASSQERTGSEVFF	TRBV5	TRBJ1-1	0.000721846			TCRA	TRAV3-3:CAVSLTGNTGKLIF:TRAJ37	CAVSLTGNTGKLIF	TRAV3-3	TRAJ37	0.000575455		TCRB	TRBV12-2:CASSPTGVDTQYF:TRBJ2-5	CASSPTGVDTQYF	TRBV12-2	TRBJ2-5	0.000408719
TCRA	TRAV6-1:CVLGASSGSWQLIF:TRAJ22	CVLGASSGSWQLIF	TRAV6-1	TRAJ22	0.000804449		TCRB	TRBV1:CTCSADLVPYEQYF:TRBJ2-7	CTCSADLVPYEQYF	TRBV1	TRBJ2-7	0.000721846			TCRA	TRAV3-4:CAVINMGYKLTF:TRAJ9	CAVINMGYKLTF	TRAV3-4	TRAJ9	0.000575455		TCRB	TRBV13-2:CASGDTGNSDYTF:TRBJ1-2	CASGDTGNSDYTF	TRBV13-2	TRBJ1-2	0.000408719
TCRA	TRAV10,TRAV10D:CAASMDTNTGKLTF:TRAJ27	CAASMDTNTGKLTF	TRAV10,TRAV10D	TRAJ27	0.000804449		TCRB	TRBV13-2:CASGTGSTEVFF:TRBJ1-1	CASGTGSTEVFF	TRBV13-2	TRBJ1-1	0.000721846			TCRA	TRAV3-1:CAVHDTNAYKVIF:TRAJ30	CAVHDTNAYKVIF	TRAV3-1	TRAJ30	0.000575455		TCRB	TRBV26:CASTPGQYTEVFF:TRBJ1-1	CASTPGQYTEVFF	TRBV26	TRBJ1-1	0.000408719
TCRA	TRAV7-3,TRAV7D-3:CAVTDNYAQGLTF:TRAJ26	CAVTDNYAQGLTF	TRAV7-3,TRAV7D-3	TRAJ26	0.000804449		TCRB	TRBV13-2:CATSQNTLYF:TRBJ2-4	CATSQNTLYF	TRBV13-2	TRBJ2-4	0.000721846			TCRA	TRAV3-1:CAVVNNNAGAKLTF:TRAJ39	CAVVNNNAGAKLTF	TRAV3-1	TRAJ39	0.000575455		TCRB	TRBV14:CASSFTNTGQLYF:TRBJ2-2	CASSFTNTGQLYF	TRBV14	TRBJ2-2	0.000408719
TCRA	TRAV12-3,TRAV12D-3:CADSGYNKLTF:TRAJ11	CADSGYNKLTF	TRAV12-3,TRAV12D-3	TRAJ11	0.000804449		TCRB	TRBV20:CGARDRDNANTEVFF:TRBJ1-1	CGARDRDNANTEVFF	TRBV20	TRBJ1-1	0.000721846			TCRA	TRAV15D-2/DV6D-2:CALSEGGNYKYVF:TRAJ40	CALSEGGNYKYVF	TRAV15D-2/DV6D-2	TRAJ40	0.000575455		TCRB	TRBV14:CASSFRGRNTLYF:TRBJ2-4	CASSFRGRNTLYF	TRBV14	TRBJ2-4	0.000408719
TCRA	TRAV15-2/DV6-2,TRAV15D-2/DV6D-2:CALSELSNYGNEKITF:TRAJ48	CALSELSNYGNEKITF	TRAV15-2/DV6-2,TRAV15D-2/DV6D-2	TRAJ48	0.000804449		TCRB	TRBV3:CASSRQYEQYF:TRBJ2-7	CASSRQYEQYF	TRBV3	TRBJ2-7	0.000721846			TCRA	TRAV15D-2/DV6D-2:CALSDSSNTNKVVF:TRAJ34	CALSDSSNTNKVVF	TRAV15D-2/DV6D-2	TRAJ34	0.000575455		TCRB	TRBV15:CASSWGQYAEQFF:TRBJ2-1	CASSWGQYAEQFF	TRBV15	TRBJ2-1	0.000408719
TCRA	TRAV7-4,TRAV7N-4:CAAPNSAGNKLTF:TRAJ17	CAAPNSAGNKLTF	TRAV7-4,TRAV7N-4	TRAJ17	0.000804449		TCRB	TRBV4:CASSLGWVNYAEQFF:TRBJ2-1	CASSLGWVNYAEQFF	TRBV4	TRBJ2-1	0.000713374			TCRA	TRAV6N-6:CALSGGPSSFSKLVF:TRAJ50	CALSGGPSSFSKLVF	TRAV6N-6	TRAJ50	0.000575455		TCRB	TRBV26:CASSRDSAETLYF:TRBJ2-3	CASSRDSAETLYF	TRBV26	TRBJ2-3	0.000408719
TCRA	TRAV7-5,TRAV7D-5:CAVPRWGSSGNKLIF:TRAJ32	CAVPRWGSSGNKLIF	TRAV7-5,TRAV7D-5	TRAJ32	0.000804449		TCRB	TRBV13-2:CASGDTVSNERLFF:TRBJ1-4	CASGDTVSNERLFF	TRBV13-2	TRBJ1-4	0.000706063			TCRA	TRAV6N-6:CALSVNYNQGKLIF:TRAJ23	CALSVNYNQGKLIF	TRAV6N-6	TRAJ23	0.000575455		TCRB	TRBV13-1:CASSGDSSYEQYF:TRBJ2-7	CASSGDSSYEQYF	TRBV13-1	TRBJ2-7	0.000408719
TCRA	TRAV16N:CAMSHTEGADRLTF:TRAJ45	CAMSHTEGADRLTF	TRAV16N	TRAJ45	0.000804449		TCRB	TRBV15:CASRLDSSGNTLYF:TRBJ1-3	CASRLDSSGNTLYF	TRBV15	TRBJ1-3	0.000706063			TCRA	TRAV6N-6:CALILASSGSWQLIF:TRAJ22	CALILASSGSWQLIF	TRAV6N-6	TRAJ22	0.000575455		TCRB	TRBV19:CASSGQGDSDYTF:TRBJ1-2	CASSGQGDSDYTF	TRBV19	TRBJ1-2	0.000408719
TCRA	TRAV12N-3:CALRPNTGKLTF:TRAJ27	CALRPNTGKLTF	TRAV12N-3	TRAJ27	0.000804449		TCRB	TRBV29:CASSSGGRDTQYF:TRBJ2-5	CASSSGGRDTQYF	TRBV29	TRBJ2-5	0.000706063			TCRA	TRAV5-1:CSANNYAQGLTF:TRAJ26	CSANNYAQGLTF	TRAV5-1	TRAJ26	0.000575455		TCRB	TRBV13-1:CASSDAQNTEVFF:TRBJ1-1	CASSDAQNTEVFF	TRBV13-1	TRBJ1-1	0.000408719
TCRA	TRAV6-7/DV9,TRAV6D-6:CALGDQGGRALIF:TRAJ15	CALGDQGGRALIF	TRAV6-7/DV9,TRAV6D-6	TRAJ15	0.000804449		TCRB	TRBV14:CASSSGTNSDYTF:TRBJ1-2	CASSSGTNSDYTF	TRBV14	TRBJ1-2	0.000706063			TCRA	TRAV5-1:CSASVSNYNVLYF:TRAJ21	CSASVSNYNVLYF	TRAV5-1	TRAJ21	0.000575455		TCRB	TRBV13-1:CASSDNSAETLYF:TRBJ2-3	CASSDNSAETLYF	TRBV13-1	TRBJ2-3	0.000408719
TCRA	TRAV12-1,TRAV12D-2:CALSDRTSSGQKLVF:TRAJ16	CALSDRTSSGQKLVF	TRAV12-1,TRAV12D-2	TRAJ16	0.000804449		TCRB	TRBV3:CASSSYRGAETLYF:TRBJ2-3	CASSSYRGAETLYF	TRBV3	TRBJ2-3	0.000706063			TCRA	TRAV5-1:CSASKDSGYNKLTF:TRAJ11	CSASKDSGYNKLTF	TRAV5-1	TRAJ11	0.000575455		TCRB	TRBV19:CASSIRDQDTQYF:TRBJ2-5	CASSIRDQDTQYF	TRBV19	TRBJ2-5	0.000408719
TCRA	TRAV3-3,TRAV3D-3:CAGFNNNNAPRF:TRAJ43	CAGFNNNNAPRF	TRAV3-3,TRAV3D-3	TRAJ43	0.000804449		TCRB	TRBV14:CASSYRDEQYF:TRBJ2-7	CASSYRDEQYF	TRBV14	TRBJ2-7	0.000706063			TCRA	TRAV5-1:CSASTDYAQGLTF:TRAJ26	CSASTDYAQGLTF	TRAV5-1	TRAJ26	0.000575455		TCRB	TRBV19:CASSTGNYAEQFF:TRBJ2-1	CASSTGNYAEQFF	TRBV19	TRBJ2-1	0.000408719
TCRA	TRAV4-3,TRAV4D-3,TRAV4D-4:CAAEAPSGTYQRF:TRAJ13	CAAEAPSGTYQRF	TRAV4-3,TRAV4D-3,TRAV4D-4	TRAJ13	0.000804449		TCRB	TRBV30:CSSSHRDEQYF:TRBJ2-7	CSSSHRDEQYF	TRBV30	TRBJ2-7	0.000706063			TCRA	TRAV5-1:CSASRGGGYKVVF:TRAJ12	CSASRGGGYKVVF	TRAV5-1	TRAJ12	0.000575455		TCRB	TRBV4:CASSLTEYAEQFF:TRBJ2-1	CASSLTEYAEQFF	TRBV4	TRBJ2-1	0.000408719
TCRA	TRAV14-1,TRAV14-2:CAAIASSSFSKLVF:TRAJ50	CAAIASSSFSKLVF	TRAV14-1,TRAV14-2	TRAJ50	0.000804449		TCRB	TRBV16:CASSPDWGVSAETLYF:TRBJ2-3	CASSPDWGVSAETLYF	TRBV16	TRBJ2-3	0.000697591			TCRA	TRAV5-1:CSASINSNNRIFF:TRAJ31	CSASINSNNRIFF	TRAV5-1	TRAJ31	0.000575455		TCRB	TRBV4:CASSLGNNQAPLF:TRBJ1-5	CASSLGNNQAPLF	TRBV4	TRBJ1-5	0.000408719
TCRA	TRAV3-1,TRAV3-4,TRAV3D-3:CAVRVPSNMGYKLTF:TRAJ9	CAVRVPSNMGYKLTF	TRAV3-1,TRAV3-4,TRAV3D-3	TRAJ9	0.000804449		TCRB	TRBV13-3:CASSVGQGNTEVFF:TRBJ1-1	CASSVGQGNTEVFF	TRBV13-3	TRBJ1-1	0.000697591			TCRA	TRAV5-1:CSASITPLNNNNAPRF:TRAJ43	CSASITPLNNNNAPRF	TRAV5-1	TRAJ43	0.000575455		TCRB	TRBV13-3:CASSPGQNTEVFF:TRBJ1-1	CASSPGQNTEVFF	TRBV13-3	TRBJ1-1	0.000408719
TCRA	TRAV14-1,TRAV14-2:CAASPNNRIFF:TRAJ31	CAASPNNRIFF	TRAV14-1,TRAV14-2	TRAJ31	0.000804449		TCRB	TRBV12-1:CASSLRTGGNAEQFF:TRBJ2-1	CASSLRTGGNAEQFF	TRBV12-1	TRBJ2-1	0.000681808			TCRA	TRAV5-1:CSASMMDSNYQLIW:TRAJ33	CSASMMDSNYQLIW	TRAV5-1	TRAJ33	0.000575455		TCRB	TRBV4:CASSRRQGNTLYF:TRBJ1-3	CASSRRQGNTLYF	TRBV4	TRBJ1-3	0.000408719
TCRA	TRAV9D-3:CAVRTEGADRLTF:TRAJ45	CAVRTEGADRLTF	TRAV9D-3	TRAJ45	0.000804449		TCRB	TRBV13-2:CASGDARNTLYF:TRBJ2-4	CASGDARNTLYF	TRBV13-2	TRBJ2-4	0.000681808			TCRA	TRAV5-1:CSAIPDYSNNRLTL:TRAJ7	CSAIPDYSNNRLTL	TRAV5-1	TRAJ7	0.000575455		TCRB	TRBV15:CASRGLGGYEQYF:TRBJ2-7	CASRGLGGYEQYF	TRBV15	TRBJ2-7	0.000408719
TCRA	TRAV6-2:CVLGGTSGGNYKPTF:TRAJ6	CVLGGTSGGNYKPTF	TRAV6-2	TRAJ6	0.000804449		TCRB	TRBV29:CASSLSTGYEQYF:TRBJ2-7	CASSLSTGYEQYF	TRBV29	TRBJ2-7	0.000681808			TCRA	TRAV5-1:CSVMGYKLTF:TRAJ9	CSVMGYKLTF	TRAV5-1	TRAJ9	0.000575455		TCRB	TRBV1:CTCSAGTGDEQYF:TRBJ2-7	CTCSAGTGDEQYF	TRBV1	TRBJ2-7	0.000408719
TCRA	TRAV3-3:CAVSATGYQNFYF:TRAJ49	CAVSATGYQNFYF	TRAV3-3	TRAJ49	0.000804449		TCRB	TRBV4:CASSSGLGSDYTF:TRBJ1-2	CASSSGLGSDYTF	TRBV4	TRBJ1-2	0.000681808			TCRA	TRAV21/DV12:CIPHMQQGTGSKLSF:TRAJ58	CIPHMQQGTGSKLSF	TRAV21/DV12	TRAJ58	0.000575455		TCRB	TRBV1:CTCSEWTENTLYF:TRBJ2-4	CTCSEWTENTLYF	TRBV1	TRBJ2-4	0.000408719
TCRA	TRAV6-2:CVLGSSNTNKVVF:TRAJ34	CVLGSSNTNKVVF	TRAV6-2	TRAJ34	0.000804449		TCRB	TRBV3:CASSADRVEQYF:TRBJ2-7	CASSADRVEQYF	TRBV3	TRBJ2-7	0.000681808			TCRA	TRAV21/DV12:CILREATGGNNKLTF:TRAJ56	CILREATGGNNKLTF	TRAV21/DV12	TRAJ56	0.000575455		TCRB	TRBV29:CASSPDNYEQYF:TRBJ2-7	CASSPDNYEQYF	TRBV29	TRBJ2-7	0.000408719
TCRA	TRAV7-5:CAVNYGNEKITF:TRAJ48	CAVNYGNEKITF	TRAV7-5	TRAJ48	0.000804449		TCRB	TRBV14:CASSYRVEQYF:TRBJ2-7	CASSYRVEQYF	TRBV14	TRBJ2-7	0.000681808			TCRA	TRAV21/DV12:CILRGRVNYGNEKITF:TRAJ48	CILRGRVNYGNEKITF	TRAV21/DV12	TRAJ48	0.000575455		TCRB	TRBV12-1:CASSLGQNTLYF:TRBJ2-4	CASSLGQNTLYF	TRBV12-1	TRBJ2-4	0.000408719
TCRA	TRAV3-1,TRAV3-4,TRAV3D-3:CAVSENNAGAKLTF:TRAJ39	CAVSENNAGAKLTF	TRAV3-1,TRAV3-4,TRAV3D-3	TRAJ39	0.000804449		TCRB	TRBV29:CASSLSINQDTQYF:TRBJ2-5	CASSLSINQDTQYF	TRBV29	TRBJ2-5	0.000681808			TCRA	TRAV21/DV12:CILRGQGGSAKLIF:TRAJ57	CILRGQGGSAKLIF	TRAV21/DV12	TRAJ57	0.000575455		TCRB	TRBV15:CASSLRQGEQYF:TRBJ2-7	CASSLRQGEQYF	TRBV15	TRBJ2-7	0.000408719
TCRA	TRAV3-1,TRAV3-4,TRAV3D-3:CAVSSLDTNAYKVIF:TRAJ30	CAVSSLDTNAYKVIF	TRAV3-1,TRAV3-4,TRAV3D-3	TRAJ30	0.000804449		TCRB	TRBV19:CASSPGGAQDTQYF:TRBJ2-5	CASSPGGAQDTQYF	TRBV19	TRBJ2-5	0.000681808			TCRA	TRAV21/DV12:CILRVQGGSAKLIF:TRAJ57	CILRVQGGSAKLIF	TRAV21/DV12	TRAJ57	0.000575455		TCRB	TRBV14:CASSSNQDTQYF:TRBJ2-5	CASSSNQDTQYF	TRBV14	TRBJ2-5	0.000408719
TCRA	TRAV14-2:CAASAEGADRLTF:TRAJ45	CAASAEGADRLTF	TRAV14-2	TRAJ45	0.000804449		TCRB	TRBV5:CASSQAWGVNQDTQYF:TRBJ2-5	CASSQAWGVNQDTQYF	TRBV5	TRBJ2-5	0.000673336			TCRA	TRAV21/DV12:CILRVAKGTGSKLSF:TRAJ58	CILRVAKGTGSKLSF	TRAV21/DV12	TRAJ58	0.000575455		TCRB	TRBV13-1:CASSDWQGEQYF:TRBJ2-7	CASSDWQGEQYF	TRBV13-1	TRBJ2-7	0.000408719
TCRA	TRAV10,TRAV10D,TRAV10N:CAASSESNYNVLYF:TRAJ21	CAASSESNYNVLYF	TRAV10,TRAV10D,TRAV10N	TRAJ21	0.000804449		TCRB	TRBV13-1:CASRAGTDSDYTF:TRBJ1-2	CASRAGTDSDYTF	TRBV13-1	TRBJ1-2	0.000666025			TCRA	TRAV21/DV12:CILRVATGGNNKLTF:TRAJ56	CILRVATGGNNKLTF	TRAV21/DV12	TRAJ56	0.000575455		TCRB	TRBV13-3:CASSDTNTEVFF:TRBJ1-1	CASSDTNTEVFF	TRBV13-3	TRBJ1-1	0.000408719
TCRA	TRAV3-4,TRAV3D-3:CAVSASSGSWQLIF:TRAJ22	CAVSASSGSWQLIF	TRAV3-4,TRAV3D-3	TRAJ22	0.000804448		TCRB	TRBV13-1:CASSARGGNTEVFF:TRBJ1-1	CASSARGGNTEVFF	TRBV13-1	TRBJ1-1	0.000666025			TCRA	TRAV21/DV12:CILRVAPSGGSNYKLTF:TRAJ53	CILRVAPSGGSNYKLTF	TRAV21/DV12	TRAJ53	0.000575455		TCRB	TRBV13-1:CASSDSSYEQYF:TRBJ2-7	CASSDSSYEQYF	TRBV13-1	TRBJ2-7	0.000408719
TCRA	TRAV14-3:CAAKNVGDNSKLIW:TRAJ38	CAAKNVGDNSKLIW	TRAV14-3	TRAJ38	0.000804448		TCRB	TRBV13-3:CASSDGNNYAEQFF:TRBJ2-1	CASSDGNNYAEQFF	TRBV13-3	TRBJ2-1	0.000666025			TCRA	TRAV21/DV12:CILRYNVGDNSKLIW:TRAJ38	CILRYNVGDNSKLIW	TRAV21/DV12	TRAJ38	0.000575455		TCRB	TRBV13-1,TRBV13-3:CASSEANSDYTF:TRBJ1-2	CASSEANSDYTF	TRBV13-1,TRBV13-3	TRBJ1-2	0.000408719
TCRA	TRAV6-5,TRAV6D-5:CAPRRNSNNRIFF:TRAJ31	CAPRRNSNNRIFF	TRAV6-5,TRAV6D-5	TRAJ31	0.000804448		TCRB	TRBV29:CASSFTTSAETLYF:TRBJ2-3	CASSFTTSAETLYF	TRBV29	TRBJ2-3	0.000666025			TCRA	TRAV21/DV12:CILFMQQGTGSKLSF:TRAJ58	CILFMQQGTGSKLSF	TRAV21/DV12	TRAJ58	0.000575455		TCRB	TRBV4:CASSFSSYEQYF:TRBJ2-7	CASSFSSYEQYF	TRBV4	TRBJ2-7	0.000408719
TCRA	TRAV6-7/DV9,TRAV6D-7:CALGPWGYKLTF:TRAJ9	CALGPWGYKLTF	TRAV6-7/DV9,TRAV6D-7	TRAJ9	0.000804448		TCRB	TRBV19:CASSIRVYNSPLYF:TRBJ1-6	CASSIRVYNSPLYF	TRBV19	TRBJ1-6	0.000666025			TCRA	TRAV7N-5:CATATSSGQKLVF:TRAJ16	CATATSSGQKLVF	TRAV7N-5	TRAJ16	0.000575455		TCRB	TRBV15:CASSLNTGQLYF:TRBJ2-2	CASSLNTGQLYF	TRBV15	TRBJ2-2	0.000408719
TCRA	TRAV3-4,TRAV3D-3:CAVSELSGSFNKLTF:TRAJ4	CAVSELSGSFNKLTF	TRAV3-4,TRAV3D-3	TRAJ4	0.000753289		TCRB	TRBV29:CASSLFASSYEQYF:TRBJ2-7	CASSLFASSYEQYF	TRBV29	TRBJ2-7	0.000666025			TCRA	TRAV7-5:CAPNYNQGKLIF:TRAJ23	CAPNYNQGKLIF	TRAV7-5	TRAJ23	0.000575455		TCRB	TRBV5:CASSQGTFEQYF:TRBJ2-7	CASSQGTFEQYF	TRBV5	TRBJ2-7	0.000408719
TCRA	TRAV12-2,TRAV12D-1:CALGFMNTEGADRLTF:TRAJ45	CALGFMNTEGADRLTF	TRAV12-2,TRAV12D-1	TRAJ45	0.000753289		TCRB	TRBV12-2:CASSLGSSYEQYF:TRBJ2-7	CASSLGSSYEQYF	TRBV12-2	TRBJ2-7	0.000666025			TCRA	TRAV7-3:CAPGTGGYKVVF:TRAJ12	CAPGTGGYKVVF	TRAV7-3	TRAJ12	0.000575455		TCRB	TRBV4:CASSAGQPEVFF:TRBJ1-1	CASSAGQPEVFF	TRBV4	TRBJ1-1	0.000408719
TCRA	TRAV12D-1:CALSDRGSSGSWQLIF:TRAJ22	CALSDRGSSGSWQLIF	TRAV12D-1	TRAJ22	0.000753289		TCRB	TRBV29:CASSSTRDSSYEQYF:TRBJ2-7	CASSSTRDSSYEQYF	TRBV29	TRBJ2-7	0.000666025			TCRA	TRAV17:CALEAHQGGSAKLIF:TRAJ57	CALEAHQGGSAKLIF	TRAV17	TRAJ57	0.000575455		TCRB	TRBV1:CTCSARLGEQYF:TRBJ2-7	CTCSARLGEQYF	TRBV1	TRBJ2-7	0.000408719
TCRA	TRAV4D-4:CAAELNYGSSGNKLIF:TRAJ32	CAAELNYGSSGNKLIF	TRAV4D-4	TRAJ32	0.000753289		TCRB	TRBV14:CASSVRDWSYEQYF:TRBJ2-7	CASSVRDWSYEQYF	TRBV14	TRBJ2-7	0.000666025			TCRA	TRAV17:CALDQGGSAKLIF:TRAJ57	CALDQGGSAKLIF	TRAV17	TRAJ57	0.000575455		TCRB	TRBV1:CTCSAAGAEVFF:TRBJ1-1	CTCSAAGAEVFF	TRBV1	TRBJ1-1	0.000408719
TCRA	TRAV16:CAMREGITGNTGKLIF:TRAJ37	CAMREGITGNTGKLIF	TRAV16	TRAJ37	0.000753289		TCRB	TRBV31:CAWGQGRNSDYTF:TRBJ1-2	CAWGQGRNSDYTF	TRBV31	TRBJ1-2	0.000666025			TCRA	TRAV17:CALEKNSNNRIFF:TRAJ31	CALEKNSNNRIFF	TRAV17	TRAJ31	0.000575455		TCRB	TRBV1:CTCSDNNQAPLF:TRBJ1-5	CTCSDNNQAPLF	TRBV1	TRBJ1-5	0.000408719
TCRA	TRAV16:CAMREEGGSNAKLTF:TRAJ42	CAMREEGGSNAKLTF	TRAV16	TRAJ42	0.000753289		TCRB	TRBV16:CASSLRDWGEDTQYF:TRBJ2-5	CASSLRDWGEDTQYF	TRBV16	TRBJ2-5	0.000657553			TCRA	TRAV17:CALEEQGTGSKLSF:TRAJ58	CALEEQGTGSKLSF	TRAV17	TRAJ58	0.000575455		TCRB	TRBV29:CASSSYAEQFF:TRBJ2-1	CASSSYAEQFF	TRBV29	TRBJ2-1	0.000408719
TCRA	TRAV12D-2:CALSDHNSNNRIFF:TRAJ31	CALSDHNSNNRIFF	TRAV12D-2	TRAJ31	0.000753289		TCRB	TRBV19:CASTPGGGQNTLYF:TRBJ2-4	CASTPGGGQNTLYF	TRBV19	TRBJ2-4	0.000657553			TCRA	TRAV17:CALEEGNYGNEKITF:TRAJ48	CALEEGNYGNEKITF	TRAV17	TRAJ48	0.000575455		TCRB	TRBV29:CASSPGYEQYF:TRBJ2-7	CASSPGYEQYF	TRBV29	TRBJ2-7	0.000408719
TCRA	TRAV6-3:CAMRDNYGNEKITF:TRAJ48	CAMRDNYGNEKITF	TRAV6-3	TRAJ48	0.000753289		TCRB	TRBV13-2:CASGDVWEQYF:TRBJ2-7	CASGDVWEQYF	TRBV13-2	TRBJ2-7	0.000657553			TCRA	TRAV17:CALEGPGANTGKLTF:TRAJ52	CALEGPGANTGKLTF	TRAV17	TRAJ52	0.000575455		TCRB	TRBV12-2:CASSLGAEQFF:TRBJ2-1	CASSLGAEQFF	TRBV12-2	TRBJ2-1	0.000408719
TCRA	TRAV14D-1:CAASAAYGNEKITF:TRAJ48	CAASAAYGNEKITF	TRAV14D-1	TRAJ48	0.000753289		TCRB	TRBV14:CASSFRDSSYEQYF:TRBJ2-7	CASSFRDSSYEQYF	TRBV14	TRBJ2-7	0.000650242			TCRA	TRAV17:CALEGPGGNNKLTF:TRAJ56	CALEGPGGNNKLTF	TRAV17	TRAJ56	0.000575455		TCRB	TRBV14:CASSLGGEVFF:TRBJ1-1	CASSLGGEVFF	TRBV14	TRBJ1-1	0.000408719
TCRA	TRAV3-3,TRAV3D-3:CAVSEGGSNYKLTF:TRAJ53	CAVSEGGSNYKLTF	TRAV3-3,TRAV3D-3	TRAJ53	0.000753289		TCRB	TRBV13-2:CASGDRNTEVFF:TRBJ1-1	CASGDRNTEVFF	TRBV13-2	TRBJ1-1	0.00064177			TCRA	TRAV17:CALDTGNYKYVF:TRAJ40	CALDTGNYKYVF	TRAV17	TRAJ40	0.000575455		TCRB	TRBV14:CASSLGYEQYF:TRBJ2-7	CASSLGYEQYF	TRBV14	TRBJ2-7	0.000408719
TCRA	TRAV6-7/DV9:CALSGYGNEKITF:TRAJ48	CALSGYGNEKITF	TRAV6-7/DV9	TRAJ48	0.000753289		TCRB	TRBV16:CASSDNSGNTLYF:TRBJ1-3	CASSDNSGNTLYF	TRBV16	TRBJ1-3	0.00064177			TCRA	TRAV17:CALGDTGYQNFYF:TRAJ49	CALGDTGYQNFYF	TRAV17	TRAJ49	0.000575455		TCRB	TRBV13-1,TRBV13-3:CASSDGDTQYF:TRBJ2-5	CASSDGDTQYF	TRBV13-1,TRBV13-3	TRBJ2-5	0.000408719
TCRA	TRAV12-1:CALNSNTNKVVF:TRAJ34	CALNSNTNKVVF	TRAV12-1	TRAJ34	0.000753289		TCRB	TRBV13-1:CASSDWGDTEVFF:TRBJ1-1	CASSDWGDTEVFF	TRBV13-1	TRBJ1-1	0.00064177			TCRA	TRAV17:CALVMQQGTGSKLSF:TRAJ58	CALVMQQGTGSKLSF	TRAV17	TRAJ58	0.000575455		TCRB	TRBV13-1:CASSDNTEVFF:TRBJ1-1	CASSDNTEVFF	TRBV13-1	TRBJ1-1	0.000408719
TCRA	TRAV12N-3:CALYSAGNKLTF:TRAJ17	CALYSAGNKLTF	TRAV12N-3	TRAJ17	0.000753289		TCRB	TRBV14:CASSFGSYAEQFF:TRBJ2-1	CASSFGSYAEQFF	TRBV14	TRBJ2-1	0.00064177			TCRA	TRAV7D-3:CADNYAQGLTF:TRAJ26	CADNYAQGLTF	TRAV7D-3	TRAJ26	0.000575455		TCRB	TRBV13-1:CASSDYAEQFF:TRBJ2-1	CASSDYAEQFF	TRBV13-1	TRBJ2-1	0.000408719
TCRA	TRAV4D-3:CAAETGNYQLIW:TRAJ33	CAAETGNYQLIW	TRAV4D-3	TRAJ33	0.000753289		TCRB	TRBV19:CASSIWWGATGQLYF:TRBJ2-2	CASSIWWGATGQLYF	TRBV19	TRBJ2-2	0.00064177			TCRA	TRAV14-2:CAAKNTGYQNFYF:TRAJ49	CAAKNTGYQNFYF	TRAV14-2	TRAJ49	0.000575455		TCRB	TRBV13-3:CASSDIYEQYF:TRBJ2-7	CASSDIYEQYF	TRBV13-3	TRBJ2-7	0.000408719
TCRA	TRAV13D-1:CAPYQGGRALIF:TRAJ15	CAPYQGGRALIF	TRAV13D-1	TRAJ15	0.000753289		TCRB	TRBV1:CTCSAGGRGSYEQYF:TRBJ2-7	CTCSAGGRGSYEQYF	TRBV1	TRBJ2-7	0.00064177			TCRA	TRAV14-3:CAAKNSGGSNYKLTF:TRAJ53	CAAKNSGGSNYKLTF	TRAV14-3	TRAJ53	0.000575455		TCRB	TRBV13-3:CASSEGSDYTF:TRBJ1-2	CASSEGSDYTF	TRBV13-3	TRBJ1-2	0.000408719
TCRA	TRAV7-3:CAVSAGGYKVVF:TRAJ12	CAVSAGGYKVVF	TRAV7-3	TRAJ12	0.000753289		TCRB	TRBV5:CASSLDWSSYEQYF:TRBJ2-7	CASSLDWSSYEQYF	TRBV5	TRBJ2-7	0.00064177			TCRA	TRAV14D-1:CAAKRANTGKLTF:TRAJ27	CAAKRANTGKLTF	TRAV14D-1	TRAJ27	0.000575455		TCRB	TRBV19:CASSIQYEQYF:TRBJ2-7	CASSIQYEQYF	TRBV19	TRBJ2-7	0.000408719
TCRA	TRAV14D-1:CAARYGNEKITF:TRAJ48	CAARYGNEKITF	TRAV14D-1	TRAJ48	0.000753289		TCRB	TRBV3:CASSLERTTGQLYF:TRBJ2-2	CASSLERTTGQLYF	TRBV3	TRBJ2-2	0.00064177			TCRA	TRAV14-3:CAAKEEQGGSAKLIF:TRAJ57	CAAKEEQGGSAKLIF	TRAV14-3	TRAJ57	0.000575455		TCRB	TRBV13-1:CASSRNTEVFF:TRBJ1-1	CASSRNTEVFF	TRBV13-1	TRBJ1-1	0.000408719
TCRA	TRAV5-1:CSAGANYNVLYF:TRAJ21	CSAGANYNVLYF	TRAV5-1	TRAJ21	0.000753289		TCRB	TRBV14:CASSSVEVFF:TRBJ1-1	CASSSVEVFF	TRBV14	TRBJ1-1	0.00064177			TCRA	TRAV10:CAANPYNQGKLIF:TRAJ23	CAANPYNQGKLIF	TRAV10	TRAJ23	0.000575455		TCRB	TRBV13-3:CASRSSYEQYF:TRBJ2-7	CASRSSYEQYF	TRBV13-3	TRBJ2-7	0.000408719
TCRA	TRAV12D-2:CALRNYNVLYF:TRAJ21	CALRNYNVLYF	TRAV12D-2	TRAJ21	0.000753289		TCRB	TRBV13-2:CASGDWGHYAEQFF:TRBJ2-1	CASGDWGHYAEQFF	TRBV13-2	TRBJ2-1	0.000625987			TCRA	TRAV7-2:CAANNVGDNSKLIW:TRAJ38	CAANNVGDNSKLIW	TRAV7-2	TRAJ38	0.000575455		TCRB	TRBV16:CAAASENTEVFF:TRBJ1-1	CAAASENTEVFF	TRBV16	TRBJ1-1	0.000284599
TCRA	TRAV5D-4:CAASYGNEKITF:TRAJ48	CAASYGNEKITF	TRAV5D-4	TRAJ48	0.000753289		TCRB	TRBV19:CASSIGVTEVFF:TRBJ1-1	CASSIGVTEVFF	TRBV19	TRBJ1-1	0.000625987			TCRA	TRAV7D-3:CAANSGTYQRF:TRAJ13	CAANSGTYQRF	TRAV7D-3	TRAJ13	0.000575455		TCRB	TRBV13-3:CAAQDSQNTLYF:TRBJ2-4	CAAQDSQNTLYF	TRBV13-3	TRBJ2-4	0.000284599
TCRA	TRAV7-4:CAASEISGGSNAKLTF:TRAJ42	CAASEISGGSNAKLTF	TRAV7-4	TRAJ42	0.000702129		TCRB	TRBV14:CASSPGTGNTGQLYF:TRBJ2-2	CASSPGTGNTGQLYF	TRBV14	TRBJ2-2	0.000625987			TCRA	TRAV7-2:CAATNSNNRIFF:TRAJ31	CAATNSNNRIFF	TRAV7-2	TRAJ31	0.000575455		TCRB	TRBV31:CACPGQRNSGNTLYF:TRBJ1-3	CACPGQRNSGNTLYF	TRBV31	TRBJ1-3	0.000284599
TCRA	TRAV8-1:CATDYNTNTGKLTF:TRAJ27	CATDYNTNTGKLTF	TRAV8-1	TRAJ27	0.000702129		TCRB	TRBV20:CGARQGGAEQFF:TRBJ2-1	CGARQGGAEQFF	TRBV20	TRBJ2-1	0.000625987			TCRA	TRAV10:CAATNYGNEKITF:TRAJ48	CAATNYGNEKITF	TRAV10	TRAJ48	0.000575455		TCRB	TRBV13-1:CAGGDTEVFF:TRBJ1-1	CAGGDTEVFF	TRBV13-1	TRBJ1-1	0.000284599
TCRA	TRAV14-1:CAGMSNYNVLYF:TRAJ21	CAGMSNYNVLYF	TRAV14-1	TRAJ21	0.000702129		TCRB	TRBV13-2:CASGDRDKSSAETLYF:TRBJ2-3	CASGDRDKSSAETLYF	TRBV13-2	TRBJ2-3	0.000617515			TCRA	TRAV10:CAATTGNTGKLIF:TRAJ37	CAATTGNTGKLIF	TRAV10	TRAJ37	0.000575455		TCRB	TRBV17:CAGSRGGAGEQYF:TRBJ2-7	CAGSRGGAGEQYF	TRBV17	TRBJ2-7	0.000284599
TCRA	TRAV7-3:CAVTTNAYKVIF:TRAJ30	CAVTTNAYKVIF	TRAV7-3	TRAJ30	0.000695955		TCRB	TRBV29:CASSSGQGDTEVFF:TRBJ1-1	CASSSGQGDTEVFF	TRBV29	TRBJ1-1	0.000617515			TCRA	TRAV14-2:CAATLDTNAYKVIF:TRAJ30	CAATLDTNAYKVIF	TRAV14-2	TRAJ30	0.000575455		TCRB	TRBV13-1:CAIQGAGEQYF:TRBJ2-7	CAIQGAGEQYF	TRBV13-1	TRBJ2-7	0.000284599
TCRA	TRAV8-1:CATGTNTGKLTF:TRAJ27	CATGTNTGKLTF	TRAV8-1	TRAJ27	0.000695955		TCRB	TRBV3:CASSLDQANSDYTF:TRBJ1-2	CASSLDQANSDYTF	TRBV3	TRBJ1-2	0.000617515			TCRA	TRAV14-2:CAARGGNEKITF:TRAJ48	CAARGGNEKITF	TRAV14-2	TRAJ48	0.000575455		TCRB	TRBV26:CAISPGLLPQDTQYF:TRBJ2-5	CAISPGLLPQDTQYF	TRBV26	TRBJ2-5	0.000284599
TCRA	TRAV16:CAMRDIASSSFSKLVF:TRAJ50	CAMRDIASSSFSKLVF	TRAV16	TRAJ50	0.000695955		TCRB	TRBV17:CASRGRGAETLYF:TRBJ2-3	CASRGRGAETLYF	TRBV17	TRBJ2-3	0.000617515			TCRA	TRAV14-3:CAARSSTGGNNKLTF:TRAJ56	CAARSSTGGNNKLTF	TRAV14-3	TRAJ56	0.000575455		TCRB	TRBV13-3:CANRGPNSDYTF:TRBJ1-2	CANRGPNSDYTF	TRBV13-3	TRBJ1-2	0.000284599
TCRA	TRAV6-6,TRAV6D-5:CALGDKSNNRIFF:TRAJ31	CALGDKSNNRIFF	TRAV6-6,TRAV6D-5	TRAJ31	0.000695955		TCRB	TRBV13-2:CASGDGTGIALYF:TRBJ2-4	CASGDGTGIALYF	TRBV13-2	TRBJ2-4	0.000617515			TCRA	TRAV7-2:CAASKDSGTYQRF:TRAJ13	CAASKDSGTYQRF	TRAV7-2	TRAJ13	0.000575455		TCRB	TRBV12-1:CANSLLTGQLYF:TRBJ2-2	CANSLLTGQLYF	TRBV12-1	TRBJ2-2	0.000284599
TCRA	TRAV14-1:CAASETSSSFSKLVF:TRAJ50	CAASETSSSFSKLVF	TRAV14-1	TRAJ50	0.000695955		TCRB	TRBV13-3:CASSASNTGQLYF:TRBJ2-2	CASSASNTGQLYF	TRBV13-3	TRBJ2-2	0.000617515			TCRA	TRAV7-2:CAASKVGYKLTF:TRAJ9	CAASKVGYKLTF	TRAV7-2	TRAJ9	0.000575455		TCRB	TRBV31:CAPPGTANSDYTF:TRBJ1-2	CAPPGTANSDYTF	TRBV31	TRBJ1-2	0.000284599
TCRA	TRAV7-3,TRAV7D-3:CAVTNMGYKLTF:TRAJ9	CAVTNMGYKLTF	TRAV7-3,TRAV7D-3	TRAJ9	0.000695955		TCRB	TRBV4:CASSEGLGAEQFF:TRBJ2-1	CASSEGLGAEQFF	TRBV4	TRBJ2-1	0.000617515			TCRA	TRAV10:CAASKPLSNYNVLYF:TRAJ21	CAASKPLSNYNVLYF	TRAV10	TRAJ21	0.000575455		TCRB	TRBV29:CARGAETLYF:TRBJ2-3	CARGAETLYF	TRBV29	TRBJ2-3	0.000284599
TCRA	TRAV10,TRAV10D,TRAV10N:CAASWGRIFF:TRAJ31	CAASWGRIFF	TRAV10,TRAV10D,TRAV10N	TRAJ31	0.000695953		TCRB	TRBV14:CASSQKDTQYF:TRBJ2-5	CASSQKDTQYF	TRBV14	TRBJ2-5	0.000617515			TCRA	TRAV7-2:CAASKDMGYKLTF:TRAJ9	CAASKDMGYKLTF	TRAV7-2	TRAJ9	0.000575455		TCRB	TRBV26:CARGANTEVFF:TRBJ1-1	CARGANTEVFF	TRBV26	TRBJ1-1	0.000284599
TCRA	TRAV12-1,TRAV12D-2:CALSAYNTNTGKLTF:TRAJ27	CALSAYNTNTGKLTF	TRAV12-1,TRAV12D-2	TRAJ27	0.000695953		TCRB	TRBV16:CASSPDWGSSAETLYF:TRBJ2-3	CASSPDWGSSAETLYF	TRBV16	TRBJ2-3	0.000617515			TCRA	TRAV10:CAASTDTNAYKVIF:TRAJ30	CAASTDTNAYKVIF	TRAV10	TRAJ30	0.000575455		TCRB	TRBV29:CARLNTGQLYF:TRBJ2-2	CARLNTGQLYF	TRBV29	TRBJ2-2	0.000284599
TCRA	TRAV12-1,TRAV12D-2:CALSDPASSSFSKLVF:TRAJ50	CALSDPASSSFSKLVF	TRAV12-1,TRAV12D-2	TRAJ50	0.000644794		TCRB	TRBV29:CASTGLGGLAEQFF:TRBJ2-1	CASTGLGGLAEQFF	TRBV29	TRBJ2-1	0.000609043			TCRA	TRAV10:CAASTDTEGADRLTF:TRAJ45	CAASTDTEGADRLTF	TRAV10	TRAJ45	0.000575455		TCRB	TRBV29:CARPGINTGQLYF:TRBJ2-2	CARPGINTGQLYF	TRBV29	TRBJ2-2	0.000284599
TCRA	TRAV6-4,TRAV6D-4:CALVDLYGSSGNKLIF:TRAJ32	CALVDLYGSSGNKLIF	TRAV6-4,TRAV6D-4	TRAJ32	0.000644794		TCRB	TRBV4:CASSFSYEQYF:TRBJ2-7	CASSFSYEQYF	TRBV4	TRBJ2-7	0.000609043			TCRA	TRAV7-2:CAASTASGSWQLIF:TRAJ22	CAASTASGSWQLIF	TRAV7-2	TRAJ22	0.000575455		TCRB	TRBV29:CARQGGAEQFF:TRBJ2-1	CARQGGAEQFF	TRBV29	TRBJ2-1	0.000284599
TCRA	TRAV16:CAMREGGNNYAQGLTF:TRAJ26	CAMREGGNNYAQGLTF	TRAV16	TRAJ26	0.000644794		TCRB	TRBV13-2:CASGDAVGGETLYF:TRBJ2-3	CASGDAVGGETLYF	TRBV13-2	TRBJ2-3	0.000601732			TCRA	TRAV10:CAASTGYQNFYF:TRAJ49	CAASTGYQNFYF	TRAV10	TRAJ49	0.000575455		TCRB	TRBV29:CARRDSNNQAPLF:TRBJ1-5	CARRDSNNQAPLF	TRBV29	TRBJ1-5	0.000284599
TCRA	TRAV13D-1:CALANYGSSGNKLIF:TRAJ32	CALANYGSSGNKLIF	TRAV13D-1	TRAJ32	0.000644794		TCRB	TRBV19:CASRTGGAPQDTQYF:TRBJ2-5	CASRTGGAPQDTQYF	TRBV19	TRBJ2-5	0.000601732			TCRA	TRAV7-2:CAASIDSAGNKLTF:TRAJ17	CAASIDSAGNKLTF	TRAV7-2	TRAJ17	0.000575455		TCRB	TRBV3:CARREGEDNSPLYF:TRBJ1-6	CARREGEDNSPLYF	TRBV3	TRBJ1-6	0.000284599
TCRA	TRAV3-4:CAVRPATSSGQKLVF:TRAJ16	CAVRPATSSGQKLVF	TRAV3-4	TRAJ16	0.000644794		TCRB	TRBV13-1:CASSDAGGAFAEQFF:TRBJ2-1	CASSDAGGAFAEQFF	TRBV13-1	TRBJ2-1	0.000601732			TCRA	TRAV7-2:CAASMNNNRIFF:TRAJ31	CAASMNNNRIFF	TRAV7-2	TRAJ31	0.000575455		TCRB	TRBV17:CARTGGYAEQFF:TRBJ2-1	CARTGGYAEQFF	TRBV17	TRBJ2-1	0.000284599
TCRA	TRAV6D-6:CALGPSSGGNYKPTF:TRAJ6	CALGPSSGGNYKPTF	TRAV6D-6	TRAJ6	0.000644794		TCRB	TRBV3:CASSFRDRGYEQYF:TRBJ2-7	CASSFRDRGYEQYF	TRBV3	TRBJ2-7	0.000601732			TCRA	TRAV7-2:CAASMDQGGRALIF:TRAJ15	CAASMDQGGRALIF	TRAV7-2	TRAJ15	0.000575455		TCRB	TRBV26:CASAGTSNTEVFF:TRBJ1-1	CASAGTSNTEVFF	TRBV26	TRBJ1-1	0.000284599
TCRA	TRAV9N-3:CAVSDYGSSGNKLIF:TRAJ32	CAVSDYGSSGNKLIF	TRAV9N-3	TRAJ32	0.000644794		TCRB	TRBV14:CASSFYLNTGQLYF:TRBJ2-2	CASSFYLNTGQLYF	TRBV14	TRBJ2-2	0.000601732			TCRA	TRAV7-2:CAASMDSGYNKLTF:TRAJ11	CAASMDSGYNKLTF	TRAV7-2	TRAJ11	0.000575455		TCRB	TRBV13-2:CASAPGTSAETLYF:TRBJ2-3	CASAPGTSAETLYF	TRBV13-2	TRBJ2-3	0.000284599
TCRA	TRAV5-1:CSAYSNNRIFF:TRAJ31	CSAYSNNRIFF	TRAV5-1	TRAJ31	0.000644794		TCRB	TRBV29:CASSLGSNSDYTF:TRBJ1-2	CASSLGSNSDYTF	TRBV29	TRBJ1-2	0.000601732			TCRA	TRAV7-2:CAASMASGSWQLIF:TRAJ22	CAASMASGSWQLIF	TRAV7-2	TRAJ22	0.000575455		TCRB	TRBV2:CASARETGGLNQDTQYF:TRBJ2-5	CASARETGGLNQDTQYF	TRBV2	TRBJ2-5	0.000284599
TCRA	TRAV16,TRAV16N:CAMREASSGSWQLIF:TRAJ22	CAMREASSGSWQLIF	TRAV16,TRAV16N	TRAJ22	0.000644794		TCRB	TRBV16:CASSLPGHSNERLFF:TRBJ1-4	CASSLPGHSNERLFF	TRBV16	TRBJ1-4	0.000601732			TCRA	TRAV10:CAASMGSNNRIFF:TRAJ31	CAASMGSNNRIFF	TRAV10	TRAJ31	0.000575455		TCRB	TRBV13-3:CASCEGRGNTGQLYF:TRBJ2-2	CASCEGRGNTGQLYF	TRBV13-3	TRBJ2-2	0.000284599
TCRA	TRAV17:CALEGYSNNRIFF:TRAJ31	CALEGYSNNRIFF	TRAV17	TRAJ31	0.000644794		TCRB	TRBV12-2:CASSLREVFF:TRBJ1-1	CASSLREVFF	TRBV12-2	TRBJ1-1	0.000601732			TCRA	TRAV7-2:CAASMGPDSGYNKLTF:TRAJ11	CAASMGPDSGYNKLTF	TRAV7-2	TRAJ11	0.000575455		TCRB	TRBV12-2:CASCWGGRGQDTQYF:TRBJ2-5	CASCWGGRGQDTQYF	TRBV12-2	TRBJ2-5	0.000284599
TCRA	TRAV3-3,TRAV3D-3:CAVSPFGGSNAKLTF:TRAJ42	CAVSPFGGSNAKLTF	TRAV3-3,TRAV3D-3	TRAJ42	0.000644794		TCRB	TRBV29:CASSLSRAVYEQYF:TRBJ2-7	CASSLSRAVYEQYF	TRBV29	TRBJ2-7	0.000601732			TCRA	TRAV10:CAASMGGGRALIF:TRAJ15	CAASMGGGRALIF	TRAV10	TRAJ15	0.000575455		TCRB	TRBV29:CASDGTGGSAETLYF:TRBJ2-3	CASDGTGGSAETLYF	TRBV29	TRBJ2-3	0.000284599
TCRA	TRAV3-1,TRAV3-4,TRAV3D-3:CAVSAISGSFNKLTF:TRAJ4	CAVSAISGSFNKLTF	TRAV3-1,TRAV3-4,TRAV3D-3	TRAJ4	0.000644794		TCRB	TRBV29:CASSLTNSDYTF:TRBJ1-2	CASSLTNSDYTF	TRBV29	TRBJ1-2	0.000601732			TCRA	TRAV10:CAASQDSNYQLIW:TRAJ33	CAASQDSNYQLIW	TRAV10	TRAJ33	0.000575455		TCRB	TRBV4:CASDKQANTGQLYF:TRBJ2-2	CASDKQANTGQLYF	TRBV4	TRBJ2-2	0.000284599
TCRA	TRAV12-3,TRAV12D-2:CALSGGGSNAKLTF:TRAJ42	CALSGGGSNAKLTF	TRAV12-3,TRAV12D-2	TRAJ42	0.000644794		TCRB	TRBV3:CASSRDRSNTEVFF:TRBJ1-1	CASSRDRSNTEVFF	TRBV3	TRBJ1-1	0.000601732			TCRA	TRAV10D:CAASQGGRALIF:TRAJ15	CAASQGGRALIF	TRAV10D	TRAJ15	0.000575455		TCRB	TRBV13-2:CASDRGNTGQLYF:TRBJ2-2	CASDRGNTGQLYF	TRBV13-2	TRBJ2-2	0.000284599
TCRA	TRAV6-7/DV9:CALTPNTGYQNFYF:TRAJ49	CALTPNTGYQNFYF	TRAV6-7/DV9	TRAJ49	0.000644794		TCRB	TRBV14:CASSLGNNNQAPLF:TRBJ1-5	CASSLGNNNQAPLF	TRBV14	TRBJ1-5	0.00059326			TCRA	TRAV7-2:CAASPDSNYQLIW:TRAJ33	CAASPDSNYQLIW	TRAV7-2	TRAJ33	0.000575455		TCRB	TRBV4:CASEEYEQYF:TRBJ2-7	CASEEYEQYF	TRBV4	TRBJ2-7	0.000284599
TCRA	TRAV14-3:CAADTGYQNFYF:TRAJ49	CAADTGYQNFYF	TRAV14-3	TRAJ49	0.000644794		TCRB	TRBV16:CASSPDREGVNTLYF:TRBJ2-4	CASSPDREGVNTLYF	TRBV16	TRBJ2-4	0.000577477			TCRA	TRAV7-2:CAASPATSSGQKLVF:TRAJ16	CAASPATSSGQKLVF	TRAV7-2	TRAJ16	0.000575455		TCRB	TRBV13-1:CASEGGTEVFF:TRBJ1-1	CASEGGTEVFF	TRBV13-1	TRBJ1-1	0.000284599
TCRA	TRAV6-5,TRAV6D-7:CALSDPGFASALTF:TRAJ35	CALSDPGFASALTF	TRAV6-5,TRAV6D-7	TRAJ35	0.000644794		TCRB	TRBV13-2:CASGDAASAETLYF:TRBJ2-3	CASGDAASAETLYF	TRBV13-2	TRBJ2-3	0.000577477			TCRA	TRAV14-2:CAASPGGYKVVF:TRAJ12	CAASPGGYKVVF	TRAV14-2	TRAJ12	0.000575455		TCRB	TRBV13-2:CASEGIQDTQYF:TRBJ2-5	CASEGIQDTQYF	TRBV13-2	TRBJ2-5	0.000284599
TCRA	TRAV6-5,TRAV6D-7:CALSEGNYAQGLTF:TRAJ26	CALSEGNYAQGLTF	TRAV6-5,TRAV6D-7	TRAJ26	0.000644794		TCRB	TRBV15:CASSFGGTGNTLYF:TRBJ1-3	CASSFGGTGNTLYF	TRBV15	TRBJ1-3	0.000577477			TCRA	TRAV10:CAASPVNTGNYKYVF:TRAJ40	CAASPVNTGNYKYVF	TRAV10	TRAJ40	0.000575455		TCRB	TRBV13-2:CASEGWGGYEQYF:TRBJ2-7	CASEGWGGYEQYF	TRBV13-2	TRBJ2-7	0.000284599
TCRA	TRAV14-3:CAASGGSAKLIF:TRAJ57	CAASGGSAKLIF	TRAV14-3	TRAJ57	0.000644794		TCRB	TRBV14:CASSSRDGAETLYF:TRBJ2-3	CASSSRDGAETLYF	TRBV14	TRBJ2-3	0.000577477			TCRA	TRAV10:CAASRDTNAYKVIF:TRAJ30	CAASRDTNAYKVIF	TRAV10	TRAJ30	0.000575455		TCRB	TRBV13-1:CASEQPSQNTLYF:TRBJ2-4	CASEQPSQNTLYF	TRBV13-1	TRBJ2-4	0.000284599
TCRA	TRAV9-1:CAVSAGNNNNAPRF:TRAJ43	CAVSAGNNNNAPRF	TRAV9-1	TRAJ43	0.000644794		TCRB	TRBV19:CASSSGTYNSPLYF:TRBJ1-6	CASSSGTYNSPLYF	TRBV19	TRBJ1-6	0.000577477			TCRA	TRAV10:CAASLNYNQGKLIF:TRAJ23	CAASLNYNQGKLIF	TRAV10	TRAJ23	0.000575455		TCRB	TRBV12-2:CASFPGTANTEVFF:TRBJ1-1	CASFPGTANTEVFF	TRBV12-2	TRBJ1-1	0.000284599
TCRA	TRAV7-5:CAVFSNTNKVVF:TRAJ34	CAVFSNTNKVVF	TRAV7-5	TRAJ34	0.000644794		TCRB	TRBV19:CASSWDNNYAEQFF:TRBJ2-1	CASSWDNNYAEQFF	TRBV19	TRBJ2-1	0.000577477			TCRA	TRAV7-2:CAASESNNRIFF:TRAJ31	CAASESNNRIFF	TRAV7-2	TRAJ31	0.000575455		TCRB	TRBV12-1:CASFTEISNERLFF:TRBJ1-4	CASFTEISNERLFF	TRBV12-1	TRBJ1-4	0.000284599
TCRA	TRAV7-1:CAVRYNQGKLIF:TRAJ23	CAVRYNQGKLIF	TRAV7-1	TRAJ23	0.000644794		TCRB	TRBV3:CASSLLGAQDTQYF:TRBJ2-5	CASSLLGAQDTQYF	TRBV3	TRBJ2-5	0.000577477			TCRA	TRAV7-2:CAASEATNAYKVIF:TRAJ30	CAASEATNAYKVIF	TRAV7-2	TRAJ30	0.000575455		TCRB	TRBV13-2:CASGAGGSAETLYF:TRBJ2-3	CASGAGGSAETLYF	TRBV13-2	TRBJ2-3	0.000284599
TCRA	TRAV16:CAMREEGNTGKLIF:TRAJ37	CAMREEGNTGKLIF	TRAV16	TRAJ37	0.000644794		TCRB	TRBV17:CASSRGTAYTF:TRBJ1-2	CASSRGTAYTF	TRBV17	TRBJ1-2	0.000577477			TCRA	TRAV10:CAASEGGNYKPTF:TRAJ6	CAASEGGNYKPTF	TRAV10	TRAJ6	0.000575455		TCRB	TRBV13-2:CASGAGPTEVFF:TRBJ1-1	CASGAGPTEVFF	TRBV13-2	TRBJ1-1	0.000284599
TCRA	TRAV7N-5:CAVSRNYNQGKLIF:TRAJ23	CAVSRNYNQGKLIF	TRAV7N-5	TRAJ23	0.000644794		TCRB	TRBV2:CASSQDTGGAETLYF:TRBJ2-3	CASSQDTGGAETLYF	TRBV2	TRBJ2-3	0.000577477			TCRA	TRAV7-2:CAASDDTNAYKVIF:TRAJ30	CAASDDTNAYKVIF	TRAV7-2	TRAJ30	0.000575455		TCRB	TRBV13-2:CASGALGGGEDTQYF:TRBJ2-5	CASGALGGGEDTQYF	TRBV13-2	TRBJ2-5	0.000284599
TCRA	TRAV13D-2:CAIDSGGSNYKLTF:TRAJ53	CAIDSGGSNYKLTF	TRAV13D-2	TRAJ53	0.000644794		TCRB	TRBV4:CASSYTGANTEVFF:TRBJ1-1	CASSYTGANTEVFF	TRBV4	TRBJ1-1	0.000577477			TCRA	TRAV10:CAASASSSFSKLVF:TRAJ50	CAASASSSFSKLVF	TRAV10	TRAJ50	0.000575455		TCRB	TRBV13-2:CASGAPPGEVFF:TRBJ1-1	CASGAPPGEVFF	TRBV13-2	TRBJ1-1	0.000284599
TCRA	TRAV14-2:CAVHSNYQLIW:TRAJ33	CAVHSNYQLIW	TRAV14-2	TRAJ33	0.000644794		TCRB	TRBV13-3:CASISQNTLYF:TRBJ2-4	CASISQNTLYF	TRBV13-3	TRBJ2-4	0.000561694			TCRA	TRAV7-2:CAASAYGSSGNKLIF:TRAJ32	CAASAYGSSGNKLIF	TRAV7-2	TRAJ32	0.000575455		TCRB	TRBV13-2:CASGAWGGGQDTQYF:TRBJ2-5	CASGAWGGGQDTQYF	TRBV13-2	TRBJ2-5	0.000284599
TCRA	TRAV14-1,TRAV14-2:CAASGGSALGRLHF:TRAJ18	CAASGGSALGRLHF	TRAV14-1,TRAV14-2	TRAJ18	0.000644794		TCRB	TRBV4:CASNWDNTGQLYF:TRBJ2-2	CASNWDNTGQLYF	TRBV4	TRBJ2-2	0.000561694			TCRA	TRAV7-2:CAASGYAQGLTF:TRAJ26	CAASGYAQGLTF	TRAV7-2	TRAJ26	0.000575455		TCRB	TRBV13-2:CASGDAANSDYTF:TRBJ1-2	CASGDAANSDYTF	TRBV13-2	TRBJ1-2	0.000284599
TCRA	TRAV16:CAMTTGGNNKLTF:TRAJ56	CAMTTGGNNKLTF	TRAV16	TRAJ56	0.000644794		TCRB	TRBV13-1:CASSAETLYF:TRBJ2-3	CASSAETLYF	TRBV13-1	TRBJ2-3	0.000561694			TCRA	TRAV10:CAASSSSGSWQLIF:TRAJ22	CAASSSSGSWQLIF	TRAV10	TRAJ22	0.000575455		TCRB	TRBV13-2:CASGDAANTEVFF:TRBJ1-1	CASGDAANTEVFF	TRBV13-2	TRBJ1-1	0.000284599
TCRA	TRAV3D-3:CAVSAPSNTNKVVF:TRAJ34	CAVSAPSNTNKVVF	TRAV3D-3	TRAJ34	0.000644794		TCRB	TRBV13-1:CASSDGPRNTLYF:TRBJ2-4	CASSDGPRNTLYF	TRBV13-1	TRBJ2-4	0.000561694			TCRA	TRAV10:CAASSNSAGNKLTF:TRAJ17	CAASSNSAGNKLTF	TRAV10	TRAJ17	0.000575455		TCRB	TRBV13-2:CASGDAASEVFF:TRBJ1-1	CASGDAASEVFF	TRBV13-2	TRBJ1-1	0.000284599
TCRA	TRAV3D-3:CAVSEDYSNNRLTL:TRAJ7	CAVSEDYSNNRLTL	TRAV3D-3	TRAJ7	0.000644794		TCRB	TRBV13-3:CASSDYRGAETLYF:TRBJ2-3	CASSDYRGAETLYF	TRBV13-3	TRBJ2-3	0.000561694			TCRA	TRAV16N:CAMREGWDYGSSGNKLIF:TRAJ32	CAMREGWDYGSSGNKLIF	TRAV16N	TRAJ32	0.000575455		TCRB	TRBV13-2:CASGDAAYEQYF:TRBJ2-7	CASGDAAYEQYF	TRBV13-2	TRBJ2-7	0.000284599
TCRA	TRAV6-1:CVLGNTNTGKLTF:TRAJ27	CVLGNTNTGKLTF	TRAV6-1	TRAJ27	0.000644794		TCRB	TRBV19:CASSHWGENEQYF:TRBJ2-7	CASSHWGENEQYF	TRBV19	TRBJ2-7	0.000561694			TCRA	TRAV10:CAASSYQGGRALIF:TRAJ15	CAASSYQGGRALIF	TRAV10	TRAJ15	0.000575455		TCRB	TRBV13-2:CASGDADYEQYF:TRBJ2-7	CASGDADYEQYF	TRBV13-2	TRBJ2-7	0.000284599
TCRA	TRAV6D-6:CALGAYGNEKITF:TRAJ48	CALGAYGNEKITF	TRAV6D-6	TRAJ48	0.000644794		TCRB	TRBV19:CASSIARTANTEVFF:TRBJ1-1	CASSIARTANTEVFF	TRBV19	TRBJ1-1	0.000561694			TCRA	TRAV10D:CAASWASGSWQLIF:TRAJ22	CAASWASGSWQLIF	TRAV10D	TRAJ22	0.000575455		TCRB	TRBV13-2:CASGDAEGADSPLYF:TRBJ1-6	CASGDAEGADSPLYF	TRBV13-2	TRBJ1-6	0.000284599
TCRA	TRAV6D-7:CALGEYGNEKITF:TRAJ48	CALGEYGNEKITF	TRAV6D-7	TRAJ48	0.000644794		TCRB	TRBV19:CASSIRDRGTGQLYF:TRBJ2-2	CASSIRDRGTGQLYF	TRBV19	TRBJ2-2	0.000561694			TCRA	TRAV15N-1:CALWELVTSGGNYKPTF:TRAJ6	CALWELVTSGGNYKPTF	TRAV15N-1	TRAJ6	0.000575455		TCRB	TRBV13-2:CASGDAFEQYF:TRBJ2-7	CASGDAFEQYF	TRBV13-2	TRBJ2-7	0.000284599
TCRA	TRAV6D-7:CALGSYGNEKITF:TRAJ48	CALGSYGNEKITF	TRAV6D-7	TRAJ48	0.000644794		TCRB	TRBV16:CASSLDRGWEVFF:TRBJ1-1	CASSLDRGWEVFF	TRBV16	TRBJ1-1	0.000561694			TCRA	TRAV15-1/DV6-1:CALWEPFYGSSGNKLIF:TRAJ32	CALWEPFYGSSGNKLIF	TRAV15-1/DV6-1	TRAJ32	0.000575455		TCRB	TRBV13-2:CASGDAGAPEVFF:TRBJ1-1	CASGDAGAPEVFF	TRBV13-2	TRBJ1-1	0.000284599
TCRA	TRAV16N:CAMRETGSWQLIF:TRAJ22	CAMRETGSWQLIF	TRAV16N	TRAJ22	0.000644794		TCRB	TRBV29:CASSLFLGETLYF:TRBJ2-3	CASSLFLGETLYF	TRBV29	TRBJ2-3	0.000561694			TCRA	TRAV15N-1:CALWEPASNTGYQNFYF:TRAJ49	CALWEPASNTGYQNFYF	TRAV15N-1	TRAJ49	0.000575455		TCRB	TRBV13-2:CASGDAGDAEQFF:TRBJ2-1	CASGDAGDAEQFF	TRBV13-2	TRBJ2-1	0.000284599
TCRA	TRAV13-2:CAIEGNMGYKLTF:TRAJ9	CAIEGNMGYKLTF	TRAV13-2	TRAJ9	0.000644794		TCRB	TRBV12-2:CASSLGGSEQYF:TRBJ2-7	CASSLGGSEQYF	TRBV12-2	TRBJ2-7	0.000561694			TCRA	TRAV7-2:CAARNYAQGLTF:TRAJ26	CAARNYAQGLTF	TRAV7-2	TRAJ26	0.000575455		TCRB	TRBV13-2:CASGDAGESSDYTF:TRBJ1-2	CASGDAGESSDYTF	TRBV13-2	TRBJ1-2	0.000284599
TCRA	TRAV9D-3:CALSMDTNKVVF:TRAJ34	CALSMDTNKVVF	TRAV9D-3	TRAJ34	0.000644794		TCRB	TRBV3:CASSLLLGGPEQYF:TRBJ2-7	CASSLLLGGPEQYF	TRBV3	TRBJ2-7	0.000561694			TCRA	TRAV15N-1:CALWEPLPGTGSNRLTF:TRAJ28	CALWEPLPGTGSNRLTF	TRAV15N-1	TRAJ28	0.000575455		TCRB	TRBV13-2:CASGDAGGANTEVFF:TRBJ1-1	CASGDAGGANTEVFF	TRBV13-2	TRBJ1-1	0.000284599
TCRA	TRAV13-1,TRAV13D-4,TRAV13N-1,TRAV13N-4:CARASSGSWQLIF:TRAJ22	CARASSGSWQLIF	TRAV13-1,TRAV13D-4,TRAV13N-1,TRAV13N-4	TRAJ22	0.000644794		TCRB	TRBV12-1:CASSPGQNQDTQYF:TRBJ2-5	CASSPGQNQDTQYF	TRBV12-1	TRBJ2-5	0.000561694			TCRA	TRAV7-2:CAARINYNQGKLIF:TRAJ23	CAARINYNQGKLIF	TRAV7-2	TRAJ23	0.000575455		TCRB	TRBV13-2:CASGDAGGAQNTLYF:TRBJ2-4	CASGDAGGAQNTLYF	TRBV13-2	TRBJ2-4	0.000284599
TCRA	TRAV10D,TRAV10N:CAASTGSGTYQRF:TRAJ13	CAASTGSGTYQRF	TRAV10D,TRAV10N	TRAJ13	0.000644794		TCRB	TRBV19:CASSPGQNSGNTLYF:TRBJ1-3	CASSPGQNSGNTLYF	TRBV19	TRBJ1-3	0.000561694			TCRA	TRAV14-3:CAARLFGNEKITF:TRAJ48	CAARLFGNEKITF	TRAV14-3	TRAJ48	0.000575455		TCRB	TRBV13-2:CASGDAGGAYAEQFF:TRBJ2-1	CASGDAGGAYAEQFF	TRBV13-2	TRBJ2-1	0.000284599
TCRA	TRAV10,TRAV10D,TRAV10N:CAANDTNAYKVIF:TRAJ30	CAANDTNAYKVIF	TRAV10,TRAV10D,TRAV10N	TRAJ30	0.000644794		TCRB	TRBV5:CASSQDLGAERLFF:TRBJ1-4	CASSQDLGAERLFF	TRBV5	TRBJ1-4	0.000561694			TCRA	TRAV6D-7:CALVGPLPGTGSNRLTF:TRAJ28	CALVGPLPGTGSNRLTF	TRAV6D-7	TRAJ28	0.000575455		TCRB	TRBV13-2:CASGDAGGEDTQYF:TRBJ2-5	CASGDAGGEDTQYF	TRBV13-2	TRBJ2-5	0.000284599
TCRA	TRAV6D-6,TRAV6N-6:CALSEGMGYKLTF:TRAJ9	CALSEGMGYKLTF	TRAV6D-6,TRAV6N-6	TRAJ9	0.000644794		TCRB	TRBV29:CASSQQISNERLFF:TRBJ1-4	CASSQQISNERLFF	TRBV29	TRBJ1-4	0.000561694			TCRA	TRAV6D-6:CALGALNTGGLSGKLTF:TRAJ2	CALGALNTGGLSGKLTF	TRAV6D-6	TRAJ2	0.000575455		TCRB	TRBV13-2:CASGDAGGGAETLYF:TRBJ2-3	CASGDAGGGAETLYF	TRBV13-2	TRBJ2-3	0.000284599
TCRA	TRAV3D-3:CAVARPGYNKLTF:TRAJ11	CAVARPGYNKLTF	TRAV3D-3	TRAJ11	0.000644794		TCRB	TRBV29:CASSSGAQDTEVFF:TRBJ1-1	CASSSGAQDTEVFF	TRBV29	TRBJ1-1	0.000561694			TCRA	TRAV14-3:CAARDLGTGSKLSF:TRAJ58	CAARDLGTGSKLSF	TRAV14-3	TRAJ58	0.000575455		TCRB	TRBV13-2:CASGDAGGGAYEQYF:TRBJ2-7	CASGDAGGGAYEQYF	TRBV13-2	TRBJ2-7	0.000284599
TCRA	TRAV3D-3:CAVSATGGYKVVF:TRAJ12	CAVSATGGYKVVF	TRAV3D-3	TRAJ12	0.000644794		TCRB	TRBV14:CASSSGDISYEQYF:TRBJ2-7	CASSSGDISYEQYF	TRBV14	TRBJ2-7	0.000561694			TCRA	TRAV14-3:CAARADTGANTGKLTF:TRAJ52	CAARADTGANTGKLTF	TRAV14-3	TRAJ52	0.000575455		TCRB	TRBV13-2:CASGDAGGGQNTLYF:TRBJ2-4	CASGDAGGGQNTLYF	TRBV13-2	TRBJ2-4	0.000284599
TCRA	TRAV4N-3:CAAEGGYQNFYF:TRAJ49	CAAEGGYQNFYF	TRAV4N-3	TRAJ49	0.000644794		TCRB	TRBV29:CASSSRRDNNYAEQFF:TRBJ2-1	CASSSRRDNNYAEQFF	TRBV29	TRBJ2-1	0.000561694			TCRA	TRAV10D:CAARGSNYQLIW:TRAJ33	CAARGSNYQLIW	TRAV10D	TRAJ33	0.000575455		TCRB	TRBV13-2:CASGDAGGPYAEQFF:TRBJ2-1	CASGDAGGPYAEQFF	TRBV13-2	TRBJ2-1	0.000284599
TCRA	TRAV12-1:CALKPNTNKVVF:TRAJ34	CALKPNTNKVVF	TRAV12-1	TRAJ34	0.000644794		TCRB	TRBV3:CASSWTPNSDYTF:TRBJ1-2	CASSWTPNSDYTF	TRBV3	TRBJ1-2	0.000561694			TCRA	TRAV12N-3:CALSDRNSGGSNAKLTF:TRAJ42	CALSDRNSGGSNAKLTF	TRAV12N-3	TRAJ42	0.000575455		TCRB	TRBV13-2:CASGDAGGRDTQYF:TRBJ2-5	CASGDAGGRDTQYF	TRBV13-2	TRBJ2-5	0.000284599
TCRA	TRAV16N:CAMREDAYKVIF:TRAJ30	CAMREDAYKVIF	TRAV16N	TRAJ30	0.000644794		TCRB	TRBV31:CAWSTPPGQLYF:TRBJ2-2	CAWSTPPGQLYF	TRBV31	TRBJ2-2	0.000561694			TCRA	TRAV14-3:CAARGDNTNTGKLTF:TRAJ27	CAARGDNTNTGKLTF	TRAV14-3	TRAJ27	0.000575455		TCRB	TRBV13-2:CASGDAGGVNTEVFF:TRBJ1-1	CASGDAGGVNTEVFF	TRBV13-2	TRBJ1-1	0.000284599
TCRA	TRAV7-3,TRAV7N-5:CAVTPNAYKVIF:TRAJ30	CAVTPNAYKVIF	TRAV7-3,TRAV7N-5	TRAJ30	0.000644794		TCRB	TRBV20:CGARLGGREQYF:TRBJ2-7	CGARLGGREQYF	TRBV20	TRBJ2-7	0.000561694			TCRA	TRAV14-3:CAARGSALGRLHF:TRAJ18	CAARGSALGRLHF	TRAV14-3	TRAJ18	0.000575455		TCRB	TRBV13-2:CASGDAGNQAPLF:TRBJ1-5	CASGDAGNQAPLF	TRBV13-2	TRBJ1-5	0.000284599
TCRA	TRAV7-4:CAANSAGNKLTF:TRAJ17	CAANSAGNKLTF	TRAV7-4	TRAJ17	0.000644794		TCRB	TRBV1:CTCSAALLGGDAEQFF:TRBJ2-1	CTCSAALLGGDAEQFF	TRBV1	TRBJ2-1	0.000561694			TCRA	TRAV14-2:CAARYRGSALGRLHF:TRAJ18	CAARYRGSALGRLHF	TRAV14-2	TRAJ18	0.000575455		TCRB	TRBV13-2:CASGDAGPQDTQYF:TRBJ2-5	CASGDAGPQDTQYF	TRBV13-2	TRBJ2-5	0.000284599
TCRA	TRAV7-2:CAGSGSFNKLTF:TRAJ4	CAGSGSFNKLTF	TRAV7-2	TRAJ4	0.000644794		TCRB	TRBV1:CTCSADLSYQAPLF:TRBJ1-5	CTCSADLSYQAPLF	TRBV1	TRBJ1-5	0.000561694			TCRA	TRAV12-3:CALSDRGLGNMGYKLTF:TRAJ9	CALSDRGLGNMGYKLTF	TRAV12-3	TRAJ9	0.000575455		TCRB	TRBV13-2:CASGDAGPSNERLFF:TRBJ1-4	CASGDAGPSNERLFF	TRBV13-2	TRBJ1-4	0.000284599
TCRA	TRAV3-3,TRAV3D-3:CAVPGNTGKLIF:TRAJ37	CAVPGNTGKLIF	TRAV3-3,TRAV3D-3	TRAJ37	0.000644794		TCRB	TRBV1:CTCSADRLGVNYAEQFF:TRBJ2-1	CTCSADRLGVNYAEQFF	TRBV1	TRBJ2-1	0.000561694			TCRA	TRAV14D-1:CAASTGNTGKLIF:TRAJ37	CAASTGNTGKLIF	TRAV14D-1	TRAJ37	0.000575455		TCRB	TRBV13-2:CASGDAGRGYF:TRBJ2-7	CASGDAGRGYF	TRBV13-2	TRBJ2-7	0.000284599
TCRA	TRAV3D-3:CAVSAPSGSWQLIF:TRAJ22	CAVSAPSGSWQLIF	TRAV3D-3	TRAJ22	0.000644794		TCRB	TRBV1:CTCSGGLGGNYAEQFF:TRBJ2-1	CTCSGGLGGNYAEQFF	TRBV1	TRBJ2-1	0.000561694			TCRA	TRAV16:CAMREGQYQGGSAKLIF:TRAJ57	CAMREGQYQGGSAKLIF	TRAV16	TRAJ57	0.000575455		TCRB	TRBV13-2:CASGDAGRYEQYF:TRBJ2-7	CASGDAGRYEQYF	TRBV13-2	TRBJ2-7	0.000284599
TCRA	TRAV14-1,TRAV14-2:CAASEDYSNNRLTL:TRAJ7	CAASEDYSNNRLTL	TRAV14-1,TRAV14-2	TRAJ7	0.000644794		TCRB	TRBV1:CTCSADRRDKNYAEQFF:TRBJ2-1	CTCSADRRDKNYAEQFF	TRBV1	TRBJ2-1	0.000553222			TCRA	TRAV14D-1:CAASQHSAGNKLTF:TRAJ17	CAASQHSAGNKLTF	TRAV14D-1	TRAJ17	0.000575455		TCRB	TRBV13-2:CASGDAGTGDSDYTF:TRBJ1-2	CASGDAGTGDSDYTF	TRBV13-2	TRBJ1-2	0.000284599
TCRA	TRAV6-2:CVPRGSALGRLHF:TRAJ18	CVPRGSALGRLHF	TRAV6-2	TRAJ18	0.000644794		TCRB	TRBV19:CASSIQGAGQNTLYF:TRBJ2-4	CASSIQGAGQNTLYF	TRBV19	TRBJ2-4	0.000553222			TCRA	TRAV14D-1:CAASPMNYNQGKLIF:TRAJ23	CAASPMNYNQGKLIF	TRAV14D-1	TRAJ23	0.000575455		TCRB	TRBV13-2:CASGDAGTNSNERLFF:TRBJ1-4	CASGDAGTNSNERLFF	TRBV13-2	TRBJ1-4	0.000284599
TCRA	TRAV14-1,TRAV14-2:CAAPNYNQGKLIF:TRAJ23	CAAPNYNQGKLIF	TRAV14-1,TRAV14-2	TRAJ23	0.000644794		TCRB	TRBV17:CASSRGRANTEVFF:TRBJ1-1	CASSRGRANTEVFF	TRBV17	TRBJ1-1	0.000553222			TCRA	TRAV14-2:CAASPSSGSWQLIF:TRAJ22	CAASPSSGSWQLIF	TRAV14-2	TRAJ22	0.000575455		TCRB	TRBV13-2:CASGDAGYEQYF:TRBJ2-7	CASGDAGYEQYF	TRBV13-2	TRBJ2-7	0.000284599
TCRA	TRAV6-7/DV9,TRAV6D-7:CALGWAGNKLTF:TRAJ17	CALGWAGNKLTF	TRAV6-7/DV9,TRAV6D-7	TRAJ17	0.000644794		TCRB	TRBV13-2:CASGDGLGGIEQYF:TRBJ2-7	CASGDGLGGIEQYF	TRBV13-2	TRBJ2-7	0.000553222			TCRA	TRAV16:CAMREGIASSSFSKLVF:TRAJ50	CAMREGIASSSFSKLVF	TRAV16	TRAJ50	0.000575455		TCRB	TRBV13-2:CASGDALAGSAETLYF:TRBJ2-3	CASGDALAGSAETLYF	TRBV13-2	TRBJ2-3	0.000284599
TCRA	TRAV13D-1:CALERGAGGNNKLTF:TRAJ56	CALERGAGGNNKLTF	TRAV13D-1	TRAJ56	0.000644794		TCRB	TRBV13-2:CASGDALGVDTQYF:TRBJ2-5	CASGDALGVDTQYF	TRBV13-2	TRBJ2-5	0.00054475			TCRA	TRAV14D-1:CAASEGGRALIF:TRAJ15	CAASEGGRALIF	TRAV14D-1	TRAJ15	0.000575455		TCRB	TRBV13-2:CASGDALEQYF:TRBJ2-7	CASGDALEQYF	TRBV13-2	TRBJ2-7	0.000284599
TCRA	TRAV12D-2:CALSLSGGNYKPTF:TRAJ6	CALSLSGGNYKPTF	TRAV12D-2	TRAJ6	0.000593634		TCRB	TRBV13-3:CASSDALRLGGRGTLYF:TRBJ2-4	CASSDALRLGGRGTLYF	TRBV13-3	TRBJ2-4	0.000537439			TCRA	TRAV14-2:CAASEGAGTGSNRLTF:TRAJ28	CAASEGAGTGSNRLTF	TRAV14-2	TRAJ28	0.000575455		TCRB	TRBV13-2:CASGDALGGAETLYF:TRBJ2-3	CASGDALGGAETLYF	TRBV13-2	TRBJ2-3	0.000284599
TCRA	TRAV12-1:CALRTSGGNYKPTF:TRAJ6	CALRTSGGNYKPTF	TRAV12-1	TRAJ6	0.000593634		TCRB	TRBV13-2:CASGDRGEGNYAEQFF:TRBJ2-1	CASGDRGEGNYAEQFF	TRBV13-2	TRBJ2-1	0.000537439			TCRA	TRAV14-2:CAASEGANTGKLTF:TRAJ27	CAASEGANTGKLTF	TRAV14-2	TRAJ27	0.000575455		TCRB	TRBV13-2:CASGDAQQYF:TRBJ2-7	CASGDAQQYF	TRBV13-2	TRBJ2-7	0.000284599
TCRA	TRAV16,TRAV16N:CAMSHDTNAYKVIF:TRAJ30	CAMSHDTNAYKVIF	TRAV16,TRAV16N	TRAJ30	0.000593634		TCRB	TRBV15:CASSLRPGEWAETLYF:TRBJ2-3	CASSLRPGEWAETLYF	TRBV15	TRBJ2-3	0.000537439			TCRA	TRAV14D-1:CAASDVNTGNYKYVF:TRAJ40	CAASDVNTGNYKYVF	TRAV14D-1	TRAJ40	0.000575455		TCRB	TRBV13-2:CASGDARDIPNERLFF:TRBJ1-4	CASGDARDIPNERLFF	TRBV13-2	TRBJ1-4	0.000284599
TCRA	TRAV8N-2:CATGAGGSNAKLTF:TRAJ42	CATGAGGSNAKLTF	TRAV8N-2	TRAJ42	0.000593634		TCRB	TRBV19:CASSIGWGSSQNTLYF:TRBJ2-4	CASSIGWGSSQNTLYF	TRBV19	TRBJ2-4	0.000537439			TCRA	TRAV10D:CAASDYSNNRLTL:TRAJ7	CAASDYSNNRLTL	TRAV10D	TRAJ7	0.000575455		TCRB	TRBV13-2:CASGDARGGNYAEQFF:TRBJ2-1	CASGDARGGNYAEQFF	TRBV13-2	TRBJ2-1	0.000284599
TCRA	TRAV15D-2/DV6D-2:CALSGLYNNNAPRF:TRAJ43	CALSGLYNNNAPRF	TRAV15D-2/DV6D-2	TRAJ43	0.000593634		TCRB	TRBV13-2:CASGDSPQGNTEVFF:TRBJ1-1	CASGDSPQGNTEVFF	TRBV13-2	TRBJ1-1	0.000537439			TCRA	TRAV14-2:CAASDSGYNKLTF:TRAJ11	CAASDSGYNKLTF	TRAV14-2	TRAJ11	0.000575455		TCRB	TRBV13-2:CASGDARGQDTQYF:TRBJ2-5	CASGDARGQDTQYF	TRBV13-2	TRBJ2-5	0.000284599
TCRA	TRAV12D-1,TRAV12N-3:CALSRDSNNRIFF:TRAJ31	CALSRDSNNRIFF	TRAV12D-1,TRAV12N-3	TRAJ31	0.000593634		TCRB	TRBV5:CASSQETGGYAEQFF:TRBJ2-1	CASSQETGGYAEQFF	TRBV5	TRBJ2-1	0.000537439			TCRA	TRAV13D-1:CALERDYGSSGNKLIF:TRAJ32	CALERDYGSSGNKLIF	TRAV13D-1	TRAJ32	0.000575455		TCRB	TRBV13-2:CASGDARSANSDYTF:TRBJ1-2	CASGDARSANSDYTF	TRBV13-2	TRBJ1-2	0.000284599
TCRA	TRAV7-2:CAADNNYAQGLTF:TRAJ26	CAADNNYAQGLTF	TRAV7-2	TRAJ26	0.000593634		TCRB	TRBV29:CASTSLGGRAEQFF:TRBJ2-1	CASTSLGGRAEQFF	TRBV29	TRBJ2-1	0.000537439			TCRA	TRAV14D-1:CAASENYGSSGNKLIF:TRAJ32	CAASENYGSSGNKLIF	TRAV14D-1	TRAJ32	0.000575455		TCRB	TRBV13-2:CASGDARTGANERLFF:TRBJ1-4	CASGDARTGANERLFF	TRBV13-2	TRBJ1-4	0.000284599
TCRA	TRAV6D-7:CALSRGSNAKLTF:TRAJ42	CALSRGSNAKLTF	TRAV6D-7	TRAJ42	0.000593634		TCRB	TRBV29:CASSSQGSIDTQYF:TRBJ2-5	CASSSQGSIDTQYF	TRBV29	TRBJ2-5	0.000537439			TCRA	TRAV15N-1:CALWELMNYNQGKLIF:TRAJ23	CALWELMNYNQGKLIF	TRAV15N-1	TRAJ23	0.000575455		TCRB	TRBV13-2:CASGDASSGNTLYF:TRBJ1-3	CASGDASSGNTLYF	TRBV13-2	TRBJ1-3	0.000284599
TCRA	TRAV3-1:CAVEGSALGRLHF:TRAJ18	CAVEGSALGRLHF	TRAV3-1	TRAJ18	0.000593634		TCRB	TRBV29:CASSPGGGDTEVFF:TRBJ1-1	CASSPGGGDTEVFF	TRBV29	TRBJ1-1	0.000537439			TCRA	TRAV14D-1:CAASESNNRIFF:TRAJ31	CAASESNNRIFF	TRAV14D-1	TRAJ31	0.000575455		TCRB	TRBV13-2:CASGDATNQAPLF:TRBJ1-5	CASGDATNQAPLF	TRBV13-2	TRBJ1-5	0.000284599
TCRA	TRAV3-4:CAVSANYNQGKLIF:TRAJ23	CAVSANYNQGKLIF	TRAV3-4	TRAJ23	0.00058746		TCRB	TRBV12-1:CASSLGTANSDYTF:TRBJ1-2	CASSLGTANSDYTF	TRBV12-1	TRBJ1-2	0.000537439			TCRA	TRAV14D-1:CAASEMGSGSWQLIF:TRAJ22	CAASEMGSGSWQLIF	TRAV14D-1	TRAJ22	0.000575455		TCRB	TRBV13-2:CASGDAVGGGNTEVFF:TRBJ1-1	CASGDAVGGGNTEVFF	TRBV13-2	TRBJ1-1	0.000284599
TCRA	TRAV10,TRAV10D,TRAV10N:CAASMSAGNTGKLIF:TRAJ37	CAASMSAGNTGKLIF	TRAV10,TRAV10D,TRAV10N	TRAJ37	0.0005363		TCRB	TRBV15:CASSYAGTGNTLYF:TRBJ1-3	CASSYAGTGNTLYF	TRBV15	TRBJ1-3	0.000537439			TCRA	TRAV15N-1:CALWEPLTGNTGKLIF:TRAJ37	CALWEPLTGNTGKLIF	TRAV15N-1	TRAJ37	0.000575455		TCRB	TRBV13-2:CASGDAVGGGQLYF:TRBJ2-2	CASGDAVGGGQLYF	TRBV13-2	TRBJ2-2	0.000284599
TCRA	TRAV14-2:CAASPDTNAYKVIF:TRAJ30	CAASPDTNAYKVIF	TRAV14-2	TRAJ30	0.0005363		TCRB	TRBV13-1:CASSPGNANSDYTF:TRBJ1-2	CASSPGNANSDYTF	TRBV13-1	TRBJ1-2	0.000537439			TCRA	TRAV15N-1:CALWERASSGSWQLIF:TRAJ22	CALWERASSGSWQLIF	TRAV15N-1	TRAJ22	0.000575455		TCRB	TRBV13-2:CASGDAWDSGNTLYF:TRBJ1-3	CASGDAWDSGNTLYF	TRBV13-2	TRBJ1-3	0.000284599
TCRA	TRAV14-2:CAASARTGGYKVVF:TRAJ12	CAASARTGGYKVVF	TRAV14-2	TRAJ12	0.0005363		TCRB	TRBV3:CASSSGQTDTEVFF:TRBJ1-1	CASSSGQTDTEVFF	TRBV3	TRBJ1-1	0.000537439			TCRA	TRAV14-2:CAASEDYSNNRLTL:TRAJ7	CAASEDYSNNRLTL	TRAV14-2	TRAJ7	0.000575455		TCRB	TRBV13-2:CASGDAYEQYF:TRBJ2-7	CASGDAYEQYF	TRBV13-2	TRBJ2-7	0.000284599
TCRA	TRAV14-2:CAASGSNYNVLYF:TRAJ21	CAASGSNYNVLYF	TRAV14-2	TRAJ21	0.0005363		TCRB	TRBV4:CASSSTGGNTEVFF:TRBJ1-1	CASSSTGGNTEVFF	TRBV4	TRBJ1-1	0.000537439			TCRA	TRAV14-3:CAASEAGYQNFYF:TRAJ49	CAASEAGYQNFYF	TRAV14-3	TRAJ49	0.000575455		TCRB	TRBV13-2:CASGDDLGAYF:TRBJ2-7	CASGDDLGAYF	TRBV13-2	TRBJ2-7	0.000284599
TCRA	TRAV2:CIVTDMAGVGDNSKLIW:TRAJ38	CIVTDMAGVGDNSKLIW	TRAV2	TRAJ38	0.0005363		TCRB	TRBV19:CASSILGVYF:TRBJ2-4	CASSILGVYF	TRBV19	TRBJ2-4	0.000537439			TCRA	TRAV6-4:CALVPNSGGSNAKLTF:TRAJ42	CALVPNSGGSNAKLTF	TRAV6-4	TRAJ42	0.000575455		TCRB	TRBV13-2:CASGDDRGDEQYF:TRBJ2-7	CASGDDRGDEQYF	TRBV13-2	TRBJ2-7	0.000284599
TCRA	TRAV19:CAAGADYGNEKITF:TRAJ48	CAAGADYGNEKITF	TRAV19	TRAJ48	0.0005363		TCRB	TRBV12-2:CASSLGEYAEQFF:TRBJ2-1	CASSLGEYAEQFF	TRBV12-2	TRBJ2-1	0.000537439			TCRA	TRAV14-2:CAASEASGSWQLIF:TRAJ22	CAASEASGSWQLIF	TRAV14-2	TRAJ22	0.000575455		TCRB	TRBV13-2:CASGDDSPLYF:TRBJ1-6	CASGDDSPLYF	TRBV13-2	TRBJ1-6	0.000284599
TCRA	TRAV3-4:CAVNLNYNVLYF:TRAJ21	CAVNLNYNVLYF	TRAV3-4	TRAJ21	0.0005363		TCRB	TRBV4:CASSLGLGDTQYF:TRBJ2-5	CASSLGLGDTQYF	TRBV4	TRBJ2-5	0.000528967			TCRA	TRAV6D-7:CALGPLITGNTGKLIF:TRAJ37	CALGPLITGNTGKLIF	TRAV6D-7	TRAJ37	0.000575455		TCRB	TRBV13-2:CASGDDWYEQYF:TRBJ2-7	CASGDDWYEQYF	TRBV13-2	TRBJ2-7	0.000284599
TCRA	TRAV3-4:CAVTGYSNNRLTL:TRAJ7	CAVTGYSNNRLTL	TRAV3-4	TRAJ7	0.0005363		TCRB	TRBV13-2:CASGDAVGGEEQYF:TRBJ2-7	CASGDAVGGEEQYF	TRBV13-2	TRBJ2-7	0.000521656			TCRA	TRAV6-7/DV9:CALGDALTGGNNKLTF:TRAJ56	CALGDALTGGNNKLTF	TRAV6-7/DV9	TRAJ56	0.000575455		TCRB	TRBV13-2:CASGDEGQANTEVFF:TRBJ1-1	CASGDEGQANTEVFF	TRBV13-2	TRBJ1-1	0.000284599
TCRA	TRAV3-3:CAVGGSSNTNKVVF:TRAJ34	CAVGGSSNTNKVVF	TRAV3-3	TRAJ34	0.0005363		TCRB	TRBV14:CASRPGTGVNYAEQFF:TRBJ2-1	CASRPGTGVNYAEQFF	TRBV14	TRBJ2-1	0.000521656			TCRA	TRAV14-2:CAASDGGSNAKLTF:TRAJ42	CAASDGGSNAKLTF	TRAV14-2	TRAJ42	0.000575455		TCRB	TRBV13-2:CASGDEGQSSYEQYF:TRBJ2-7	CASGDEGQSSYEQYF	TRBV13-2	TRBJ2-7	0.000284599
TCRA	TRAV3-1:CAVNSNNRIFF:TRAJ31	CAVNSNNRIFF	TRAV3-1	TRAJ31	0.0005363		TCRB	TRBV13-1:CASSAGTGGYAEQFF:TRBJ2-1	CASSAGTGGYAEQFF	TRBV13-1	TRBJ2-1	0.000521656			TCRA	TRAV14-2:CAASDGGSNYKLTF:TRAJ53	CAASDGGSNYKLTF	TRAV14-2	TRAJ53	0.000575455		TCRB	TRBV13-2:CASGDEGQSTEVFF:TRBJ1-1	CASGDEGQSTEVFF	TRBV13-2	TRBJ1-1	0.000284599
TCRA	TRAV5-1:CSASTDYNQGKLIF:TRAJ23	CSASTDYNQGKLIF	TRAV5-1	TRAJ23	0.0005363		TCRB	TRBV13-1:CASSDSGTANTEVFF:TRBJ1-1	CASSDSGTANTEVFF	TRBV13-1	TRBJ1-1	0.000521656			TCRA	TRAV14D-1:CAASDGSWQLIF:TRAJ22	CAASDGSWQLIF	TRAV14D-1	TRAJ22	0.000575455		TCRB	TRBV13-2:CASGDEQFSNERLFF:TRBJ1-4	CASGDEQFSNERLFF	TRBV13-2	TRBJ1-4	0.000284599
TCRA	TRAV17:CALEGSNNNNAPRF:TRAJ43	CALEGSNNNNAPRF	TRAV17	TRAJ43	0.0005363		TCRB	TRBV3:CASSFQSNTGQLYF:TRBJ2-2	CASSFQSNTGQLYF	TRBV3	TRBJ2-2	0.000521656			TCRA	TRAV6-7/DV9:CALGENYGSSGNKLIF:TRAJ32	CALGENYGSSGNKLIF	TRAV6-7/DV9	TRAJ32	0.000575455		TCRB	TRBV13-2:CASGDEQTNTEVFF:TRBJ1-1	CASGDEQTNTEVFF	TRBV13-2	TRBJ1-1	0.000284599
TCRA	TRAV17:CALGGGGSNYKLTF:TRAJ53	CALGGGGSNYKLTF	TRAV17	TRAJ53	0.0005363		TCRB	TRBV29:CASSFSGRFSGNTLYF:TRBJ1-3	CASSFSGRFSGNTLYF	TRBV29	TRBJ1-3	0.000521656			TCRA	TRAV14-2:CAASANYSNNRLTL:TRAJ7	CAASANYSNNRLTL	TRAV14-2	TRAJ7	0.000575455		TCRB	TRBV13-2:CASGDFEQYF:TRBJ2-7	CASGDFEQYF	TRBV13-2	TRBJ2-7	0.000284599
TCRA	TRAV7-2:CAATASSGSWQLIF:TRAJ22	CAATASSGSWQLIF	TRAV7-2	TRAJ22	0.0005363		TCRB	TRBV3:CASSLDGTGTTGQLYF:TRBJ2-2	CASSLDGTGTTGQLYF	TRBV3	TRBJ2-2	0.000521656			TCRA	TRAV6D-5:CALGPPASGGNYKPTF:TRAJ6	CALGPPASGGNYKPTF	TRAV6D-5	TRAJ6	0.000575455		TCRB	TRBV13-2:CASGDFGASDYTF:TRBJ1-2	CASGDFGASDYTF	TRBV13-2	TRBJ1-2	0.000284599
TCRA	TRAV10:CAASINTEGADRLTF:TRAJ45	CAASINTEGADRLTF	TRAV10	TRAJ45	0.0005363		TCRB	TRBV12-1:CASSLRENQDTQYF:TRBJ2-5	CASSLRENQDTQYF	TRBV12-1	TRBJ2-5	0.000521656			TCRA	TRAV14-3:CAASAGFASALTF:TRAJ35	CAASAGFASALTF	TRAV14-3	TRAJ35	0.000575455		TCRB	TRBV13-2:CASGDFLGGLEQYF:TRBJ2-7	CASGDFLGGLEQYF	TRBV13-2	TRBJ2-7	0.000284599
TCRA	TRAV14-2:CAASEASNNRIFF:TRAJ31	CAASEASNNRIFF	TRAV14-2	TRAJ31	0.0005363		TCRB	TRBV29:CASSLRGRGEQYF:TRBJ2-7	CASSLRGRGEQYF	TRBV29	TRBJ2-7	0.000521656			TCRA	TRAV14-2:CAASAFKYVF:TRAJ40	CAASAFKYVF	TRAV14-2	TRAJ40	0.000575455		TCRB	TRBV13-2:CASGDGDIQDTQYF:TRBJ2-5	CASGDGDIQDTQYF	TRBV13-2	TRBJ2-5	0.000284599
TCRA	TRAV14-3:CAASASNYNQGKLIF:TRAJ23	CAASASNYNQGKLIF	TRAV14-3	TRAJ23	0.0005363		TCRB	TRBV3:CASSLVWGYEQYF:TRBJ2-7	CASSLVWGYEQYF	TRBV3	TRBJ2-7	0.000521656			TCRA	TRAV6D-6:CALGGIASSSFSKLVF:TRAJ50	CALGGIASSSFSKLVF	TRAV6D-6	TRAJ50	0.000575455		TCRB	TRBV13-2:CASGDGDWGGQDTQYF:TRBJ2-5	CASGDGDWGGQDTQYF	TRBV13-2	TRBJ2-5	0.000284599
TCRA	TRAV14-2:CAASAWSNNRIFF:TRAJ31	CAASAWSNNRIFF	TRAV14-2	TRAJ31	0.0005363		TCRB	TRBV19:CASSMNKEVFF:TRBJ1-1	CASSMNKEVFF	TRBV19	TRBJ1-1	0.000521656			TCRA	TRAV14D-1:CAASATNTGKLTF:TRAJ27	CAASATNTGKLTF	TRAV14D-1	TRAJ27	0.000575455		TCRB	TRBV13-2:CASGDGGGDYAEQFF:TRBJ2-1	CASGDGGGDYAEQFF	TRBV13-2	TRBJ2-1	0.000284599
TCRA	TRAV14-2:CAASGDQGGRALIF:TRAJ15	CAASGDQGGRALIF	TRAV14-2	TRAJ15	0.0005363		TCRB	TRBV12-2:CASSPTVNQDTQYF:TRBJ2-5	CASSPTVNQDTQYF	TRBV12-2	TRBJ2-5	0.000521656			TCRA	TRAV6-7/DV9:CALSGAATSSGQKLVF:TRAJ16	CALSGAATSSGQKLVF	TRAV6-7/DV9	TRAJ16	0.000575455		TCRB	TRBV13-2:CASGDGGGTEVFF:TRBJ1-1	CASGDGGGTEVFF	TRBV13-2	TRBJ1-1	0.000284599
TCRA	TRAV14-3:CAASGGGNEKITF:TRAJ48	CAASGGGNEKITF	TRAV14-3	TRAJ48	0.0005363		TCRB	TRBV17:CASSRSQVGAEQFF:TRBJ2-1	CASSRSQVGAEQFF	TRBV17	TRBJ2-1	0.000521656			TCRA	TRAV6-7/DV9:CALSDRYGSSGNKLIF:TRAJ32	CALSDRYGSSGNKLIF	TRAV6-7/DV9	TRAJ32	0.000575455		TCRB	TRBV13-2:CASGDGGYAEQFF:TRBJ2-1	CASGDGGYAEQFF	TRBV13-2	TRBJ2-1	0.000284599
TCRA	TRAV10:CAASYSNNRIFF:TRAJ31	CAASYSNNRIFF	TRAV10	TRAJ31	0.0005363		TCRB	TRBV30:CSTGTGENTGQLYF:TRBJ2-2	CSTGTGENTGQLYF	TRBV30	TRBJ2-2	0.000521656			TCRA	TRAV6D-7:CALSDRWAGNTGKLIF:TRAJ37	CALSDRWAGNTGKLIF	TRAV6D-7	TRAJ37	0.000575455		TCRB	TRBV13-2:CASGDGKNEQYF:TRBJ2-7	CASGDGKNEQYF	TRBV13-2	TRBJ2-7	0.000284599
TCRA	TRAV14-2:CAASSNYGNEKITF:TRAJ48	CAASSNYGNEKITF	TRAV14-2	TRAJ48	0.0005363		TCRB	TRBV29:CASSFQPRGLQDTQYF:TRBJ2-5	CASSFQPRGLQDTQYF	TRBV29	TRBJ2-5	0.000513184			TCRA	TRAV14-2:CAASAGTGSKLSF:TRAJ58	CAASAGTGSKLSF	TRAV14-2	TRAJ58	0.000575455		TCRB	TRBV13-2:CASGDGLGGPRDTQYF:TRBJ2-5	CASGDGLGGPRDTQYF	TRBV13-2	TRBJ2-5	0.000284599
TCRA	TRAV14D-1:CAADGSSGNKLIF:TRAJ32	CAADGSSGNKLIF	TRAV14D-1	TRAJ32	0.0005363		TCRB	TRBV12-2:CASSLDWGGARDTQYF:TRBJ2-5	CASSLDWGGARDTQYF	TRBV12-2	TRBJ2-5	0.000513184			TCRA	TRAV12-2:CALSDRGPGNTGKLIF:TRAJ37	CALSDRGPGNTGKLIF	TRAV12-2	TRAJ37	0.000575455		TCRB	TRBV13-2:CASGDGNERLFF:TRBJ1-4	CASGDGNERLFF	TRBV13-2	TRBJ1-4	0.000284599
TCRA	TRAV14-3:CAAEGSALGRLHF:TRAJ18	CAAEGSALGRLHF	TRAV14-3	TRAJ18	0.0005363		TCRB	TRBV15:CASSPDWGLNYAEQFF:TRBJ2-1	CASSPDWGLNYAEQFF	TRBV15	TRBJ2-1	0.000513184			TCRA	TRAV14-2:CAASAVGDNSKLIW:TRAJ38	CAASAVGDNSKLIW	TRAV14-2	TRAJ38	0.000575455		TCRB	TRBV13-2:CASGDGPGQNYAEQFF:TRBJ2-1	CASGDGPGQNYAEQFF	TRBV13-2	TRBJ2-1	0.000284599
TCRA	TRAV14D-1:CAAAYGNEKITF:TRAJ48	CAAAYGNEKITF	TRAV14D-1	TRAJ48	0.0005363		TCRB	TRBV14:CASSQGQGSAETLYF:TRBJ2-3	CASSQGQGSAETLYF	TRBV14	TRBJ2-3	0.000513184			TCRA	TRAV12-2:CALSDGSGTNAYKVIF:TRAJ30	CALSDGSGTNAYKVIF	TRAV12-2	TRAJ30	0.000575455		TCRB	TRBV13-2:CASGDGQANTEVFF:TRBJ1-1	CASGDGQANTEVFF	TRBV13-2	TRBJ1-1	0.000284599
TCRA	TRAV14-2:CAAGSTNAYKVIF:TRAJ30	CAAGSTNAYKVIF	TRAV14-2	TRAJ30	0.0005363		TCRB	TRBV5:CASSQDGTLRGTQYF:TRBJ2-5	CASSQDGTLRGTQYF	TRBV5	TRBJ2-5	0.000513184			TCRA	TRAV14-3:CAASGNGSSGNKLIF:TRAJ32	CAASGNGSSGNKLIF	TRAV14-3	TRAJ32	0.000575455		TCRB	TRBV13-2:CASGDGQNSDYTF:TRBJ1-2	CASGDGQNSDYTF	TRBV13-2	TRBJ1-2	0.000284599
TCRA	TRAV7-5:CAAINNNNAPRF:TRAJ43	CAAINNNNAPRF	TRAV7-5	TRAJ43	0.0005363		TCRB	TRBV29:CASSLFQQNSPLYF:TRBJ1-6	CASSLFQQNSPLYF	TRBV29	TRBJ1-6	0.000513184			TCRA	TRAV6-7/DV9:CALSDEATGGNNKLTF:TRAJ56	CALSDEATGGNNKLTF	TRAV6-7/DV9	TRAJ56	0.000575455		TCRB	TRBV13-2:CASGDGTDLFF:TRBJ1-4	CASGDGTDLFF	TRBV13-2	TRBJ1-4	0.000284599
TCRA	TRAV7D-3:CAAPNMGYKLTF:TRAJ9	CAAPNMGYKLTF	TRAV7D-3	TRAJ9	0.0005363		TCRB	TRBV3:CASRPGTGVYEQYF:TRBJ2-7	CASRPGTGVYEQYF	TRBV3	TRBJ2-7	0.000513184			TCRA	TRAV14D-1:CAASGPDSGYNKLTF:TRAJ11	CAASGPDSGYNKLTF	TRAV14D-1	TRAJ11	0.000575455		TCRB	TRBV13-2:CASGDGTDYAEQFF:TRBJ2-1	CASGDGTDYAEQFF	TRBV13-2	TRBJ2-1	0.000284599
TCRA	TRAV7-1:CAVSIPNAYKVIF:TRAJ30	CAVSIPNAYKVIF	TRAV7-1	TRAJ30	0.0005363		TCRB	TRBV14:CASRGLGGGDTQYF:TRBJ2-5	CASRGLGGGDTQYF	TRBV14	TRBJ2-5	0.000513184			TCRA	TRAV12D-1:CALSDRYQGGSAKLIF:TRAJ57	CALSDRYQGGSAKLIF	TRAV12D-1	TRAJ57	0.000575455		TCRB	TRBV13-2:CASGDGTGGAHTGQLYF:TRBJ2-2	CASGDGTGGAHTGQLYF	TRBV13-2	TRBJ2-2	0.000284599
TCRA	TRAV7-3:CAVSHQGGRALIF:TRAJ15	CAVSHQGGRALIF	TRAV7-3	TRAJ15	0.0005363		TCRB	TRBV17:CASSDRGGSDYTF:TRBJ1-2	CASSDRGGSDYTF	TRBV17	TRBJ1-2	0.000513184			TCRA	TRAV6-7/DV9:CALSDFPNTGNYKYVF:TRAJ40	CALSDFPNTGNYKYVF	TRAV6-7/DV9	TRAJ40	0.000575455		TCRB	TRBV13-2:CASGDGTGGNERLFF:TRBJ1-4	CASGDGTGGNERLFF	TRBV13-2	TRBJ1-4	0.000284599
TCRA	TRAV7-1:CAVSGNNAGAKLTF:TRAJ39	CAVSGNNAGAKLTF	TRAV7-1	TRAJ39	0.0005363		TCRB	TRBV31:CAWRDRGESDYTF:TRBJ1-2	CAWRDRGESDYTF	TRBV31	TRBJ1-2	0.000513184			TCRA	TRAV14-2:CAASGGYKVVF:TRAJ12	CAASGGYKVVF	TRAV14-2	TRAJ12	0.000575455		TCRB	TRBV13-2:CASGDGTSGNTLYF:TRBJ1-3	CASGDGTSGNTLYF	TRBV13-2	TRBJ1-3	0.000284599
TCRA	TRAV7N-5:CAVSVTNAYKVIF:TRAJ30	CAVSVTNAYKVIF	TRAV7N-5	TRAJ30	0.0005363		TCRB	TRBV1:CTCSADGGDTQYF:TRBJ2-5	CTCSADGGDTQYF	TRBV1	TRBJ2-5	0.000513184			TCRA	TRAV10D:CAASGSSNTNKVVF:TRAJ34	CAASGSSNTNKVVF	TRAV10D	TRAJ34	0.000575455		TCRB	TRBV13-2:CASGDHNYEQYF:TRBJ2-7	CASGDHNYEQYF	TRBV13-2	TRBJ2-7	0.000284599
TCRA	TRAV7-6:CAVSVNTGNYKYVF:TRAJ40	CAVSVNTGNYKYVF	TRAV7-6	TRAJ40	0.0005363		TCRB	TRBV29:CASSLGRETLYF:TRBJ2-3	CASSLGRETLYF	TRBV29	TRBJ2-3	0.000513184			TCRA	TRAV12-2:CALSDLTSGGNYKPTF:TRAJ6	CALSDLTSGGNYKPTF	TRAV12-2	TRAJ6	0.000575455		TCRB	TRBV13-2:CASGDHWGEGTQYF:TRBJ2-5	CASGDHWGEGTQYF	TRBV13-2	TRBJ2-5	0.000284599
TCRA	TRAV7N-5:CAVMSNYNVLYF:TRAJ21	CAVMSNYNVLYF	TRAV7N-5	TRAJ21	0.0005363		TCRB	TRBV15:CASSLDKYEQYF:TRBJ2-7	CASSLDKYEQYF	TRBV15	TRBJ2-7	0.000513184			TCRA	TRAV12-3:CALSDRWGNMGYKLTF:TRAJ9	CALSDRWGNMGYKLTF	TRAV12-3	TRAJ9	0.000575455		TCRB	TRBV13-2:CASGDIANSDYTF:TRBJ1-2	CASGDIANSDYTF	TRBV13-2	TRBJ1-2	0.000284599
TCRA	TRAV13N-1:CALAYAQGLTF:TRAJ26	CALAYAQGLTF	TRAV13N-1	TRAJ26	0.0005363		TCRB	TRBV14:CASRRLGGQDTQYF:TRBJ2-5	CASRRLGGQDTQYF	TRBV14	TRBJ2-5	0.000497401			TCRA	TRAV14-3:CAASGAGSGGKLTL:TRAJ44	CAASGAGSGGKLTL	TRAV14-3	TRAJ44	0.000575455		TCRB	TRBV13-2:CASGDIYEQYF:TRBJ2-7	CASGDIYEQYF	TRBV13-2	TRBJ2-7	0.000284599
TCRA	TRAV8D-2:CATGGGYKVVF:TRAJ12	CATGGGYKVVF	TRAV8D-2	TRAJ12	0.0005363		TCRB	TRBV15:CASRSGGGNTLYF:TRBJ1-3	CASRSGGGNTLYF	TRBV15	TRBJ1-3	0.000497401			TCRA	TRAV14D-1:CAASGANNNNAPRF:TRAJ43	CAASGANNNNAPRF	TRAV14D-1	TRAJ43	0.000575455		TCRB	TRBV13-2:CASGDKGTEVFF:TRBJ1-1	CASGDKGTEVFF	TRBV13-2	TRBJ1-1	0.000284599
TCRA	TRAV13-2:CAIDPHQGGRALIF:TRAJ15	CAIDPHQGGRALIF	TRAV13-2	TRAJ15	0.0005363		TCRB	TRBV13-3:CASSDARASQNTLYF:TRBJ2-4	CASSDARASQNTLYF	TRBV13-3	TRBJ2-4	0.000497401			TCRA	TRAV14-2:CAASGGAQGLTF:TRAJ26	CAASGGAQGLTF	TRAV14-2	TRAJ26	0.000575455		TCRB	TRBV13-1:CASGDKNTEVFF:TRBJ1-1	CASGDKNTEVFF	TRBV13-1	TRBJ1-1	0.000284599
TCRA	TRAV16:CAMREGDNNNAPRF:TRAJ43	CAMREGDNNNAPRF	TRAV16	TRAJ43	0.0005363		TCRB	TRBV13-3:CASSDGSAETLYF:TRBJ2-3	CASSDGSAETLYF	TRBV13-3	TRBJ2-3	0.000497401			TCRA	TRAV6-5:CALRANTGANTGKLTF:TRAJ52	CALRANTGANTGKLTF	TRAV6-5	TRAJ52	0.000575455		TCRB	TRBV13-2:CASGDLGDYAEQFF:TRBJ2-1	CASGDLGDYAEQFF	TRBV13-2	TRBJ2-1	0.000284599
TCRA	TRAV16:CAMRESPSNTNKVVF:TRAJ34	CAMRESPSNTNKVVF	TRAV16	TRAJ34	0.0005363		TCRB	TRBV13-1:CASSDWGQLNERLFF:TRBJ1-4	CASSDWGQLNERLFF	TRBV13-1	TRBJ1-4	0.000497401			TCRA	TRAV14-3:CAASVPGGNNKLTF:TRAJ56	CAASVPGGNNKLTF	TRAV14-3	TRAJ56	0.000575455		TCRB	TRBV13-2:CASGDLGGRAQDTQYF:TRBJ2-5	CASGDLGGRAQDTQYF	TRBV13-2	TRBJ2-5	0.000284599
TCRA	TRAV16N:CAMREGTGYQNFYF:TRAJ49	CAMREGTGYQNFYF	TRAV16N	TRAJ49	0.0005363		TCRB	TRBV14:CASSFFPNSDYTF:TRBJ1-2	CASSFFPNSDYTF	TRBV14	TRBJ1-2	0.000497401			TCRA	TRAV12-2:CALKESVTGNTGKLIF:TRAJ37	CALKESVTGNTGKLIF	TRAV12-2	TRAJ37	0.000575455		TCRB	TRBV13-2:CASGDLGNSDYTF:TRBJ1-2	CASGDLGNSDYTF	TRBV13-2	TRBJ1-2	0.000284599
TCRA	TRAV16:CAMREGTSSFSKLVF:TRAJ50	CAMREGTSSFSKLVF	TRAV16	TRAJ50	0.0005363		TCRB	TRBV14:CASSFSYNSPLYF:TRBJ1-6	CASSFSYNSPLYF	TRBV14	TRBJ1-6	0.000497401			TCRA	TRAV4-2:CAVEGGASSSFSKLVF:TRAJ50	CAVEGGASSSFSKLVF	TRAV4-2	TRAJ50	0.000575455		TCRB	TRBV13-2:CASGDLWANQDTQYF:TRBJ2-5	CASGDLWANQDTQYF	TRBV13-2	TRBJ2-5	0.000284599
TCRA	TRAV16:CAMRESNVGDNSKLIW:TRAJ38	CAMRESNVGDNSKLIW	TRAV16	TRAJ38	0.0005363		TCRB	TRBV12-2:CASSHDNTNSDYTF:TRBJ1-2	CASSHDNTNSDYTF	TRBV12-2	TRBJ1-2	0.000497401			TCRA	TRAV7-2:CAASSNTGKLTF:TRAJ27	CAASSNTGKLTF	TRAV7-2	TRAJ27	0.000575455		TCRB	TRBV13-2:CASGDNGGAAETLYF:TRBJ2-3	CASGDNGGAAETLYF	TRBV13-2	TRBJ2-3	0.000284599
TCRA	TRAV16:CAMSPNTGYQNFYF:TRAJ49	CAMSPNTGYQNFYF	TRAV16	TRAJ49	0.0005363		TCRB	TRBV16:CASSHGQTNSDYTF:TRBJ1-2	CASSHGQTNSDYTF	TRBV16	TRBJ1-2	0.000497401			TCRA	TRAV14-3:CAASSGGSNYKLTF:TRAJ53	CAASSGGSNYKLTF	TRAV14-3	TRAJ53	0.000575455		TCRB	TRBV13-2:CASGDNGGQDTQYF:TRBJ2-5	CASGDNGGQDTQYF	TRBV13-2	TRBJ2-5	0.000284599
TCRA	TRAV13D-4:CAMEQGTNKVVF:TRAJ34	CAMEQGTNKVVF	TRAV13D-4	TRAJ34	0.0005363		TCRB	TRBV26:CASSLDRVNSDYTF:TRBJ1-2	CASSLDRVNSDYTF	TRBV26	TRBJ1-2	0.000497401			TCRA	TRAV14-2:CAASWASGSWQLIF:TRAJ22	CAASWASGSWQLIF	TRAV14-2	TRAJ22	0.000575455		TCRB	TRBV13-2:CASGDNSGNTLYF:TRBJ1-3	CASGDNSGNTLYF	TRBV13-2	TRBJ1-3	0.000284599
TCRA	TRAV13N-1:CAMEDYNQGKLIF:TRAJ23	CAMEDYNQGKLIF	TRAV13N-1	TRAJ23	0.0005363		TCRB	TRBV29:CASSLFSQAPLF:TRBJ1-5	CASSLFSQAPLF	TRBV29	TRBJ1-5	0.000497401			TCRA	TRAV9N-3:CAVRLGASGGNYKPTF:TRAJ6	CAVRLGASGGNYKPTF	TRAV9N-3	TRAJ6	0.000575455		TCRB	TRBV13-2:CASGDNSYEQYF:TRBJ2-7	CASGDNSYEQYF	TRBV13-2	TRBJ2-7	0.000284599
TCRA	TRAV12D-1:CAPRNTGNYKYVF:TRAJ40	CAPRNTGNYKYVF	TRAV12D-1	TRAJ40	0.0005363		TCRB	TRBV12-2:CASSLGTAETLYF:TRBJ2-3	CASSLGTAETLYF	TRBV12-2	TRBJ2-3	0.000497401			TCRA	TRAV7-2:CAAIRSNYNVLYF:TRAJ21	CAAIRSNYNVLYF	TRAV7-2	TRAJ21	0.000575455		TCRB	TRBV13-2:CASGDPDRGENYAEQFF:TRBJ2-1	CASGDPDRGENYAEQFF	TRBV13-2	TRBJ2-1	0.000284599
TCRA	TRAV12-1:CALGTGGYKVVF:TRAJ12	CALGTGGYKVVF	TRAV12-1	TRAJ12	0.0005363		TCRB	TRBV12-2:CASSVDWEGRAETLYF:TRBJ2-3	CASSVDWEGRAETLYF	TRBV12-2	TRBJ2-3	0.000497401			TCRA	TRAV4D-4:CAAGGSNVGDNSKLIW:TRAJ38	CAAGGSNVGDNSKLIW	TRAV4D-4	TRAJ38	0.000575455		TCRB	TRBV13-2:CASGDPGGSAETLYF:TRBJ2-3	CASGDPGGSAETLYF	TRBV13-2	TRBJ2-3	0.000284599
TCRA	TRAV6D-7:CALSPGTGGYKVVF:TRAJ12	CALSPGTGGYKVVF	TRAV6D-7	TRAJ12	0.0005363		TCRB	TRBV19:CASSPYGEENTGQLYF:TRBJ2-2	CASSPYGEENTGQLYF	TRBV19	TRBJ2-2	0.000497401			TCRA	TRAV5D-4:CAASLRPGGSNAKLTF:TRAJ42	CAASLRPGGSNAKLTF	TRAV5D-4	TRAJ42	0.000575455		TCRB	TRBV13-2:CASGDPGGSNTGQLYF:TRBJ2-2	CASGDPGGSNTGQLYF	TRBV13-2	TRBJ2-2	0.000284599
TCRA	TRAV6-7/DV9:CALSDTGYQNFYF:TRAJ49	CALSDTGYQNFYF	TRAV6-7/DV9	TRAJ49	0.0005363		TCRB	TRBV2:CASSQERLGAQNTLYF:TRBJ2-4	CASSQERLGAQNTLYF	TRBV2	TRBJ2-4	0.000497401			TCRA	TRAV5D-4:CAASGVAGGSNAKLTF:TRAJ42	CAASGVAGGSNAKLTF	TRAV5D-4	TRAJ42	0.000575455		TCRB	TRBV13-2:CASGDPGQGNTEVFF:TRBJ1-1	CASGDPGQGNTEVFF	TRBV13-2	TRBJ1-1	0.000284599
TCRA	TRAV12D-1:CALSDPTNAYKVIF:TRAJ30	CALSDPTNAYKVIF	TRAV12D-1	TRAJ30	0.0005363		TCRB	TRBV14:CASSPGPNTLYF:TRBJ2-4	CASSPGPNTLYF	TRBV14	TRBJ2-4	0.000497401			TCRA	TRAV14-2:CAARPGYQNFYF:TRAJ49	CAARPGYQNFYF	TRAV14-2	TRAJ49	0.000575455		TCRB	TRBV13-2:CASGDPGTGGGYEQYF:TRBJ2-7	CASGDPGTGGGYEQYF	TRBV13-2	TRBJ2-7	0.000284599
TCRA	TRAV6-7/DV9:CALSDAGYQNFYF:TRAJ49	CALSDAGYQNFYF	TRAV6-7/DV9	TRAJ49	0.0005363		TCRB	TRBV17:CASSRQGAETEVFF:TRBJ1-1	CASSRQGAETEVFF	TRBV17	TRBJ1-1	0.000497401			TCRA	TRAV14-3:CAADINTGNYKYVF:TRAJ40	CAADINTGNYKYVF	TRAV14-3	TRAJ40	0.000575455		TCRB	TRBV13-2:CASGDPGTGNTLYF:TRBJ1-3	CASGDPGTGNTLYF	TRBV13-2	TRBJ1-3	0.000284599
TCRA	TRAV12N-3:CALSAQGKLIF:TRAJ23	CALSAQGKLIF	TRAV12N-3	TRAJ23	0.0005363		TCRB	TRBV29:CASSSRHLEVFF:TRBJ1-1	CASSSRHLEVFF	TRBV29	TRBJ1-1	0.000497401			TCRA	TRAV10:CAADNAGAKLTF:TRAJ39	CAADNAGAKLTF	TRAV10	TRAJ39	0.000575455		TCRB	TRBV13-2:CASGDPTQGSNTGQLYF:TRBJ2-2	CASGDPTQGSNTGQLYF	TRBV13-2	TRBJ2-2	0.000284599
TCRA	TRAV6-7/DV9:CALGGSNAKLTF:TRAJ42	CALGGSNAKLTF	TRAV6-7/DV9	TRAJ42	0.0005363		TCRB	TRBV16:CASSTPGPEQFF:TRBJ2-1	CASSTPGPEQFF	TRBV16	TRBJ2-1	0.000497401			TCRA	TRAV16N:CAMRARYGSSGNKLIF:TRAJ32	CAMRARYGSSGNKLIF	TRAV16N	TRAJ32	0.000575455		TCRB	TRBV13-2:CASGDQGDTLYF:TRBJ2-4	CASGDQGDTLYF	TRBV13-2	TRBJ2-4	0.000284599
TCRA	TRAV6-4:CALVDRGNAGAKLTF:TRAJ39	CALVDRGNAGAKLTF	TRAV6-4	TRAJ39	0.0005363		TCRB	TRBV19:CASSTRPEVFF:TRBJ1-1	CASSTRPEVFF	TRBV19	TRBJ1-1	0.000497401			TCRA	TRAV16:CAMRAASGGSNYKLTF:TRAJ53	CAMRAASGGSNYKLTF	TRAV16	TRAJ53	0.000575455		TCRB	TRBV13-2:CASGDQGGGTEQFF:TRBJ2-1	CASGDQGGGTEQFF	TRBV13-2	TRBJ2-1	0.000284599
TCRA	TRAV5D-4:CAASEGNTGKLIF:TRAJ37	CAASEGNTGKLIF	TRAV5D-4	TRAJ37	0.0005363		TCRB	TRBV20:CGARDQGDQDTQYF:TRBJ2-5	CGARDQGDQDTQYF	TRBV20	TRBJ2-5	0.000497401			TCRA	TRAV10:CAAAASSGSWQLIF:TRAJ22	CAAAASSGSWQLIF	TRAV10	TRAJ22	0.000575455		TCRB	TRBV13-2:CASGDQGTQVFF:TRBJ1-1	CASGDQGTQVFF	TRBV13-2	TRBJ1-1	0.000284599
TCRA	TRAV5D-4:CAASAGGNNKLTF:TRAJ56	CAASAGGNNKLTF	TRAV5D-4	TRAJ56	0.0005363		TCRB	TRBV13-1:CASSDWTNTEVFF:TRBJ1-1	CASSDWTNTEVFF	TRBV13-1	TRBJ1-1	0.000497401			TCRA	TRAV10D:CAAASSGSWQLIF:TRAJ22	CAAASSGSWQLIF	TRAV10D	TRAJ22	0.000575455		TCRB	TRBV13-2:CASGDQSNSYEQYF:TRBJ2-7	CASGDQSNSYEQYF	TRBV13-2	TRBJ2-7	0.000284599
TCRA	TRAV5D-4:CAASGNYAQGLTF:TRAJ26	CAASGNYAQGLTF	TRAV5D-4	TRAJ26	0.0005363		TCRB	TRBV5:CASSQDLGDTQYF:TRBJ2-5	CASSQDLGDTQYF	TRBV5	TRBJ2-5	0.000488929			TCRA	TRAV16N:CAMRGLITGNTGKLIF:TRAJ37	CAMRGLITGNTGKLIF	TRAV16N	TRAJ37	0.000575455		TCRB	TRBV13-2:CASGDRAEVFF:TRBJ1-1	CASGDRAEVFF	TRBV13-2	TRBJ1-1	0.000284599
TCRA	TRAV4D-4:CAAGFPGANTGKLTF:TRAJ52	CAAGFPGANTGKLTF	TRAV4D-4	TRAJ52	0.0005363		TCRB	TRBV3:CASARVGGNERLFF:TRBJ1-4	CASARVGGNERLFF	TRBV3	TRBJ1-4	0.000481618			TCRA	TRAV14-3:CAAGPRGNYKYVF:TRAJ40	CAAGPRGNYKYVF	TRAV14-3	TRAJ40	0.000575455		TCRB	TRBV13-2:CASGDRDNYEQYF:TRBJ2-7	CASGDRDNYEQYF	TRBV13-2	TRBJ2-7	0.000284599
TCRA	TRAV9N-3:CAVSIGTGNYKYVF:TRAJ40	CAVSIGTGNYKYVF	TRAV9N-3	TRAJ40	0.0005363		TCRB	TRBV13-2:CASGQNTLYF:TRBJ2-4	CASGQNTLYF	TRBV13-2	TRBJ2-4	0.000481618			TCRA	TRAV16:CAMRDIASSSFSKLVF:TRAJ50	CAMRDIASSSFSKLVF	TRAV16	TRAJ50	0.000575455		TCRB	TRBV13-2:CASGDRDRPNSDYTF:TRBJ1-2	CASGDRDRPNSDYTF	TRBV13-2	TRBJ1-2	0.000284599
TCRA	TRAV9N-3:CAVSMDSNNRLTL:TRAJ7	CAVSMDSNNRLTL	TRAV9N-3	TRAJ7	0.0005363		TCRB	TRBV29:CASSLTINQDTQYF:TRBJ2-5	CASSLTINQDTQYF	TRBV29	TRBJ2-5	0.000481618			TCRA	TRAV16:CAMRDLATGGNNKLTF:TRAJ56	CAMRDLATGGNNKLTF	TRAV16	TRAJ56	0.000575455		TCRB	TRBV13-2:CASGDRDSSAETLYF:TRBJ2-3	CASGDRDSSAETLYF	TRBV13-2	TRBJ2-3	0.000284599
TCRA	TRAV9N-3:CAVSIRGQGTGSKLSF:TRAJ58	CAVSIRGQGTGSKLSF	TRAV9N-3	TRAJ58	0.0005363		TCRB	TRBV5:CASSQDMGTGGYEQYF:TRBJ2-7	CASSQDMGTGGYEQYF	TRBV5	TRBJ2-7	0.000473146			TCRA	TRAV14-2:CAAVSNYQLIW:TRAJ33	CAAVSNYQLIW	TRAV14-2	TRAJ33	0.000575455		TCRB	TRBV13-2:CASGDREDSYNSPLYF:TRBJ1-6	CASGDREDSYNSPLYF	TRBV13-2	TRBJ1-6	0.000284599
TCRA	TRAV9N-3:CAVSPRHDTNAYKVIF:TRAJ30	CAVSPRHDTNAYKVIF	TRAV9N-3	TRAJ30	0.0005363		TCRB	TRBV16:CASSSDWGVSAETLYF:TRBJ2-3	CASSSDWGVSAETLYF	TRBV16	TRBJ2-3	0.000473146			TCRA	TRAV16N:CAMREPMNYNQGKLIF:TRAJ23	CAMREPMNYNQGKLIF	TRAV16N	TRAJ23	0.000575455		TCRB	TRBV13-2:CASGDRGAEQYF:TRBJ2-7	CASGDRGAEQYF	TRBV13-2	TRBJ2-7	0.000284599
TCRA	TRAV9-1:CAVSGGSALGRLHF:TRAJ18	CAVSGGSALGRLHF	TRAV9-1	TRAJ18	0.0005363		TCRB	TRBV29:CASSHGTFSNERLFF:TRBJ1-4	CASSHGTFSNERLFF	TRBV29	TRBJ1-4	0.000473146			TCRA	TRAV10:CAAYQGGRALIF:TRAJ15	CAAYQGGRALIF	TRAV10	TRAJ15	0.000575455		TCRB	TRBV13-2:CASGDRGDTGQLYF:TRBJ2-2	CASGDRGDTGQLYF	TRBV13-2	TRBJ2-2	0.000284599
TCRA	TRAV12D-2:CALSPPSVLYF:TRAJ21	CALSPPSVLYF	TRAV12D-2	TRAJ21	0.0005363		TCRB	TRBV13-3:CASSDGSYNSPLYF:TRBJ1-6	CASSDGSYNSPLYF	TRBV13-3	TRBJ1-6	0.000473146			TCRA	TRAV14-2:CAAYNAGAKLTF:TRAJ39	CAAYNAGAKLTF	TRAV14-2	TRAJ39	0.000575455		TCRB	TRBV13-2:CASGDRGEEVFF:TRBJ1-1	CASGDRGEEVFF	TRBV13-2	TRBJ1-1	0.000284599
TCRA	TRAV13D-1:CALETGNYKYVF:TRAJ40	CALETGNYKYVF	TRAV13D-1	TRAJ40	0.0005363		TCRB	TRBV4:CASSWTGGSAEQFF:TRBJ2-1	CASSWTGGSAEQFF	TRBV4	TRBJ2-1	0.000473146			TCRA	TRAV14-2:CAASPQGTGSKLSF:TRAJ58	CAASPQGTGSKLSF	TRAV14-2	TRAJ58	0.000575455		TCRB	TRBV13-2:CASGDRGGRSQNTLYF:TRBJ2-4	CASGDRGGRSQNTLYF	TRBV13-2	TRBJ2-4	0.000284599
TCRA	TRAV13D-1:CALERGASSSFSKLVF:TRAJ50	CALERGASSSFSKLVF	TRAV13D-1	TRAJ50	0.0005363		TCRB	TRBV4:CASSYTGDYAEQFF:TRBJ2-1	CASSYTGDYAEQFF	TRBV4	TRBJ2-1	0.000473146			TCRA	TRAV10:CAASGNMGYKLTF:TRAJ9	CAASGNMGYKLTF	TRAV10	TRAJ9	0.000575455		TCRB	TRBV13-2:CASGDRGLSNERLFF:TRBJ1-4	CASGDRGLSNERLFF	TRBV13-2	TRBJ1-4	0.000284599
TCRA	TRAV13D-1:CALERYNQGKLIF:TRAJ23	CALERYNQGKLIF	TRAV13D-1	TRAJ23	0.0005363		TCRB	TRBV26:CASRDRGNERLFF:TRBJ1-4	CASRDRGNERLFF	TRBV26	TRBJ1-4	0.000473146			TCRA	TRAV16N:CAMREGASSGSWQLIF:TRAJ22	CAMREGASSGSWQLIF	TRAV16N	TRAJ22	0.000575455		TCRB	TRBV13-2:CASGDRGNSDYTF:TRBJ1-2	CASGDRGNSDYTF	TRBV13-2	TRBJ1-2	0.000284599
TCRA	TRAV3D-3:CAVGGSWQLIF:TRAJ22	CAVGGSWQLIF	TRAV3D-3	TRAJ22	0.0005363		TCRB	TRBV1:CTCSAAQEGVFF:TRBJ1-1	CTCSAAQEGVFF	TRBV1	TRBJ1-1	0.000473146			TCRA	TRAV14-2:CAAFHYGNEKITF:TRAJ48	CAAFHYGNEKITF	TRAV14-2	TRAJ48	0.000575455		TCRB	TRBV13-2:CASGDRGNTEVFF:TRBJ1-1	CASGDRGNTEVFF	TRBV13-2	TRBJ1-1	0.000284599
TCRA	TRAV7-2:CAASRNVGDNSKLIW:TRAJ38	CAASRNVGDNSKLIW	TRAV7-2	TRAJ38	0.0005363		TCRB	TRBV17:CASSLLYEQYF:TRBJ2-7	CASSLLYEQYF	TRBV17	TRBJ2-7	0.000473146			TCRA	TRAV14-1:CAANYGNEKITF:TRAJ48	CAANYGNEKITF	TRAV14-1	TRAJ48	0.000575455		TCRB	TRBV13-2:CASGDRGQPNSDYTF:TRBJ1-2	CASGDRGQPNSDYTF	TRBV13-2	TRBJ1-2	0.000284599
TCRA	TRAV8-2,TRAV8D-2:CATDSGYNKLTF:TRAJ11	CATDSGYNKLTF	TRAV8-2,TRAV8D-2	TRAJ11	0.0005363		TCRB	TRBV16:CASSPNSPLYF:TRBJ1-6	CASSPNSPLYF	TRBV16	TRBJ1-6	0.000473146			TCRA	TRAV16:CAMREGTGANTGKLTF:TRAJ52	CAMREGTGANTGKLTF	TRAV16	TRAJ52	0.000575455		TCRB	TRBV13-2:CASGDRGRDERLFF:TRBJ1-4	CASGDRGRDERLFF	TRBV13-2	TRBJ1-4	0.000284599
TCRA	TRAV7-4:CAASEHVQGGSNYKLTF:TRAJ53	CAASEHVQGGSNYKLTF	TRAV7-4	TRAJ53	0.0005363		TCRB	TRBV13-1:CASSGETLYF:TRBJ2-3	CASSGETLYF	TRBV13-1	TRBJ2-3	0.000473146			TCRA	TRAV7-5:CAALYQGGRALIF:TRAJ15	CAALYQGGRALIF	TRAV7-5	TRAJ15	0.000575455		TCRB	TRBV13-2:CASGDRGRDTEVFF:TRBJ1-1	CASGDRGRDTEVFF	TRBV13-2	TRBJ1-1	0.000284599
TCRA	TRAV8-2,TRAV8D-2:CATESNYNVLYF:TRAJ21	CATESNYNVLYF	TRAV8-2,TRAV8D-2	TRAJ21	0.0005363		TCRB	TRBV19:CASSITNTEVFF:TRBJ1-1	CASSITNTEVFF	TRBV19	TRBJ1-1	0.000473146			TCRA	TRAV10:CAADAYKVIF:TRAJ30	CAADAYKVIF	TRAV10	TRAJ30	0.000575455		TCRB	TRBV13-2:CASGDRKSYEQYF:TRBJ2-7	CASGDRKSYEQYF	TRBV13-2	TRBJ2-7	0.000284599
TCRA	TRAV8D-2,TRAV8N-2:CATDQGGQKLVF:TRAJ16	CATDQGGQKLVF	TRAV8D-2,TRAV8N-2	TRAJ16	0.0005363		TCRB	TRBV29:CASSLGGGDTEVFF:TRBJ1-1	CASSLGGGDTEVFF	TRBV29	TRBJ1-1	0.000473146			TCRA	TRAV14-3:CAASSNTNKVVF:TRAJ34	CAASSNTNKVVF	TRAV14-3	TRAJ34	0.000575455		TCRB	TRBV13-2:CASGDRNYEQYF:TRBJ2-7	CASGDRNYEQYF	TRBV13-2	TRBJ2-7	0.000284599
TCRA	TRAV16:CAMREGMDSNYQLIW:TRAJ33	CAMREGMDSNYQLIW	TRAV16	TRAJ33	0.0005363		TCRB	TRBV5:CASSQDFYEQYF:TRBJ2-7	CASSQDFYEQYF	TRBV5	TRBJ2-7	0.000464674			TCRA	TRAV16:CAMREGTASGSWQLIF:TRAJ22	CAMREGTASGSWQLIF	TRAV16	TRAJ22	0.000575455		TCRB	TRBV13-2:CASGDRQPSDYTF:TRBJ1-2	CASGDRQPSDYTF	TRBV13-2	TRBJ1-2	0.000284599
TCRA	TRAV6-3:CAMSDLSGSFNKLTF:TRAJ4	CAMSDLSGSFNKLTF	TRAV6-3	TRAJ4	0.0005363		TCRB	TRBV19:CASAWTGVGERLFF:TRBJ1-4	CASAWTGVGERLFF	TRBV19	TRBJ1-4	0.000457363			TCRA	TRAV16:CAMREGVSSNTNKVVF:TRAJ34	CAMREGVSSNTNKVVF	TRAV16	TRAJ34	0.000575455		TCRB	TRBV13-2:CASGDRRNSDYTF:TRBJ1-2	CASGDRRNSDYTF	TRBV13-2	TRBJ1-2	0.000284599
TCRA	TRAV13-1,TRAV13N-1:CAMERDMGYKLTF:TRAJ9	CAMERDMGYKLTF	TRAV13-1,TRAV13N-1	TRAJ9	0.0005363		TCRB	TRBV16:CASNQGSYEQYF:TRBJ2-7	CASNQGSYEQYF	TRBV16	TRBJ2-7	0.000457363			TCRA	TRAV7-4:CAAKENYNQGKLIF:TRAJ23	CAAKENYNQGKLIF	TRAV7-4	TRAJ23	0.000575455		TCRB	TRBV13-2:CASGDRVTEVFF:TRBJ1-1	CASGDRVTEVFF	TRBV13-2	TRBJ1-1	0.000284599
TCRA	TRAV5D-4:CAASAEGAGGNNKLTF:TRAJ56	CAASAEGAGGNNKLTF	TRAV5D-4	TRAJ56	0.0005363		TCRB	TRBV19:CASRQGPYNSPLYF:TRBJ1-6	CASRQGPYNSPLYF	TRBV19	TRBJ1-6	0.000457363			TCRA	TRAV10:CAATGNYKYVF:TRAJ40	CAATGNYKYVF	TRAV10	TRAJ40	0.000575455		TCRB	TRBV13-2:CASGDSADPYEQYF:TRBJ2-7	CASGDSADPYEQYF	TRBV13-2	TRBJ2-7	0.000284599
TCRA	TRAV6-6,TRAV6D-6:CALGENYGNEKITF:TRAJ48	CALGENYGNEKITF	TRAV6-6,TRAV6D-6	TRAJ48	0.0005363		TCRB	TRBV13-1:CASSDAGTEGLYF:TRBJ1-6	CASSDAGTEGLYF	TRBV13-1	TRBJ1-6	0.000457363			TCRA	TRAV14D-1:CAAPSSSFSKLVF:TRAJ50	CAAPSSSFSKLVF	TRAV14D-1	TRAJ50	0.000575455		TCRB	TRBV13-2:CASGDSGGNQDTQYF:TRBJ2-5	CASGDSGGNQDTQYF	TRBV13-2	TRBJ2-5	0.000284599
TCRA	TRAV16:CAMRDNTGANTGKLTF:TRAJ52	CAMRDNTGANTGKLTF	TRAV16	TRAJ52	0.0005363		TCRB	TRBV13-1:CASSDWTDTEVFF:TRBJ1-1	CASSDWTDTEVFF	TRBV13-1	TRBJ1-1	0.000457363			TCRA	TRAV16:CAMREENQGGSAKLIF:TRAJ57	CAMREENQGGSAKLIF	TRAV16	TRAJ57	0.000575455		TCRB	TRBV13-2:CASGDSGGSEQYF:TRBJ2-7	CASGDSGGSEQYF	TRBV13-2	TRBJ2-7	0.000284599
TCRA	TRAV4-3,TRAV4D-3:CAAEVYGSSGNKLIF:TRAJ32	CAAEVYGSSGNKLIF	TRAV4-3,TRAV4D-3	TRAJ32	0.0005363		TCRB	TRBV13-3:CASSEDRVNSDYTF:TRBJ1-2	CASSEDRVNSDYTF	TRBV13-3	TRBJ1-2	0.000457363			TCRA	TRAV7-5:CAADSNYQLIW:TRAJ33	CAADSNYQLIW	TRAV7-5	TRAJ33	0.000575455		TCRB	TRBV13-2:CASGDSGNSDYTF:TRBJ1-2	CASGDSGNSDYTF	TRBV13-2	TRBJ1-2	0.000284599
TCRA	TRAV4N-3:CAADSNYNVLYF:TRAJ21	CAADSNYNVLYF	TRAV4N-3	TRAJ21	0.0005363		TCRB	TRBV13-3:CASSEGYQAPLF:TRBJ1-5	CASSEGYQAPLF	TRBV13-3	TRBJ1-5	0.000457363			TCRA	TRAV16:CAMREIMNYNQGKLIF:TRAJ23	CAMREIMNYNQGKLIF	TRAV16	TRAJ23	0.000575455		TCRB	TRBV13-2:CASGDSTNTEVFF:TRBJ1-1	CASGDSTNTEVFF	TRBV13-2	TRBJ1-1	0.000284599
TCRA	TRAV3-3,TRAV3D-3:CAVRHTEGADRLTF:TRAJ45	CAVRHTEGADRLTF	TRAV3-3,TRAV3D-3	TRAJ45	0.0005363		TCRB	TRBV14:CASSFYRGYAEQFF:TRBJ2-1	CASSFYRGYAEQFF	TRBV14	TRBJ2-1	0.000457363			TCRA	TRAV14-2:CAASDYSNNRLTL:TRAJ7	CAASDYSNNRLTL	TRAV14-2	TRAJ7	0.000575455		TCRB	TRBV13-2:CASGDTGEDTQYF:TRBJ2-5	CASGDTGEDTQYF	TRBV13-2	TRBJ2-5	0.000284599
TCRA	TRAV3-3,TRAV3D-3:CAVSYGNEKITF:TRAJ48	CAVSYGNEKITF	TRAV3-3,TRAV3D-3	TRAJ48	0.0005363		TCRB	TRBV13-1:CASSGGWQDTQYF:TRBJ2-5	CASSGGWQDTQYF	TRBV13-1	TRBJ2-5	0.000457363			TCRA	TRAV16:CAMRIAQTGFASALTF:TRAJ35	CAMRIAQTGFASALTF	TRAV16	TRAJ35	0.000575455		TCRB	TRBV13-2:CASGDTNSPLYF:TRBJ1-6	CASGDTNSPLYF	TRBV13-2	TRBJ1-6	0.000284599
TCRA	TRAV3D-3:CAVRDNMGYKLTF:TRAJ9	CAVRDNMGYKLTF	TRAV3D-3	TRAJ9	0.0005363		TCRB	TRBV19:CASSIGSYAEQFF:TRBJ2-1	CASSIGSYAEQFF	TRBV19	TRBJ2-1	0.000457363			TCRA	TRAV7-4:CAATASSGSWQLIF:TRAJ22	CAATASSGSWQLIF	TRAV7-4	TRAJ22	0.000575455		TCRB	TRBV13-2:CASGDTSNTGQLYF:TRBJ2-2	CASGDTSNTGQLYF	TRBV13-2	TRBJ2-2	0.000284599
TCRA	TRAV3-1,TRAV3-4:CAVSAESNYNVLYF:TRAJ21	CAVSAESNYNVLYF	TRAV3-1,TRAV3-4	TRAJ21	0.0005363		TCRB	TRBV19:CASSIGTLNTEVFF:TRBJ1-1	CASSIGTLNTEVFF	TRBV19	TRBJ1-1	0.000457363			TCRA	TRAV13D-2:CAIDQSTGANTGKLTF:TRAJ52	CAIDQSTGANTGKLTF	TRAV13D-2	TRAJ52	0.000575455		TCRB	TRBV13-2:CASGDVAGGSSYEQYF:TRBJ2-7	CASGDVAGGSSYEQYF	TRBV13-2	TRBJ2-7	0.000284599
TCRA	TRAV10,TRAV10D:CAASPLPGTGSNRLTF:TRAJ28	CAASPLPGTGSNRLTF	TRAV10,TRAV10D	TRAJ28	0.0005363		TCRB	TRBV19:CASSIVRDRRFSGNTLYF:TRBJ1-3	CASSIVRDRRFSGNTLYF	TRBV19	TRBJ1-3	0.000457363			TCRA	TRAV7-4:CAASDGGNYKPTF:TRAJ6	CAASDGGNYKPTF	TRAV7-4	TRAJ6	0.000575455		TCRB	TRBV13-2:CASGDVEQYF:TRBJ2-7	CASGDVEQYF	TRBV13-2	TRBJ2-7	0.000284599
TCRA	TRAV3-1,TRAV3-4:CAVPGTGGYKVVF:TRAJ12	CAVPGTGGYKVVF	TRAV3-1,TRAV3-4	TRAJ12	0.0005363		TCRB	TRBV16:CASSLDGTTNERLFF:TRBJ1-4	CASSLDGTTNERLFF	TRBV16	TRBJ1-4	0.000457363			TCRA	TRAV7-4:CAASEHYSNNRLTL:TRAJ7	CAASEHYSNNRLTL	TRAV7-4	TRAJ7	0.000575455		TCRB	TRBV13-2:CASGDVGDQDTQYF:TRBJ2-5	CASGDVGDQDTQYF	TRBV13-2	TRBJ2-5	0.000284599
TCRA	TRAV6D-6,TRAV6N-6:CALSEANAYKVIF:TRAJ30	CALSEANAYKVIF	TRAV6D-6,TRAV6N-6	TRAJ30	0.0005363		TCRB	TRBV12-2:CASSLGTGDTQYF:TRBJ2-5	CASSLGTGDTQYF	TRBV12-2	TRBJ2-5	0.000457363			TCRA	TRAV7N-4:CAVSELPGTGSNRLTF:TRAJ28	CAVSELPGTGSNRLTF	TRAV7N-4	TRAJ28	0.000575455		TCRB	TRBV13-2:CASGDVGGANSDYTF:TRBJ1-2	CASGDVGGANSDYTF	TRBV13-2	TRBJ1-2	0.000284599
TCRA	TRAV10,TRAV10D,TRAV10N:CAASRSTNTGKLTF:TRAJ27	CAASRSTNTGKLTF	TRAV10,TRAV10D,TRAV10N	TRAJ27	0.0005363		TCRB	TRBV3:CASSLGVFF:TRBJ1-1	CASSLGVFF	TRBV3	TRBJ1-1	0.000457363			TCRA	TRAV7-4:CAASEPITGNTGKLIF:TRAJ37	CAASEPITGNTGKLIF	TRAV7-4	TRAJ37	0.000575455		TCRB	TRBV13-2:CASGDVGGGQDTQYF:TRBJ2-5	CASGDVGGGQDTQYF	TRBV13-2	TRBJ2-5	0.000284599
TCRA	TRAV7-4:CAASDQGGRALIF:TRAJ15	CAASDQGGRALIF	TRAV7-4	TRAJ15	0.0005363		TCRB	TRBV16:CASSPDWGLSAETLYF:TRBJ2-3	CASSPDWGLSAETLYF	TRBV16	TRBJ2-3	0.000457363			TCRA	TRAV7-4:CAASEGAYKVIF:TRAJ30	CAASEGAYKVIF	TRAV7-4	TRAJ30	0.000575455		TCRB	TRBV13-2:CASGDVGGQNTLYF:TRBJ2-4	CASGDVGGQNTLYF	TRBV13-2	TRBJ2-4	0.000284599
TCRA	TRAV6-7/DV9,TRAV6D-6:CALSPETGNTGKLIF:TRAJ37	CALSPETGNTGKLIF	TRAV6-7/DV9,TRAV6D-6	TRAJ37	0.0005363		TCRB	TRBV15:CASSPDWGSNYAEQFF:TRBJ2-1	CASSPDWGSNYAEQFF	TRBV15	TRBJ2-1	0.000457363			TCRA	TRAV7D-5:CAVSIGTGANTGKLTF:TRAJ52	CAVSIGTGANTGKLTF	TRAV7D-5	TRAJ52	0.000575455		TCRB	TRBV13-2:CASGDVGSYNERLFF:TRBJ1-4	CASGDVGSYNERLFF	TRBV13-2	TRBJ1-4	0.000284599
TCRA	TRAV7-4:CAASGNTNKVVF:TRAJ34	CAASGNTNKVVF	TRAV7-4	TRAJ34	0.0005363		TCRB	TRBV14:CASSPGGAYEQYF:TRBJ2-7	CASSPGGAYEQYF	TRBV14	TRBJ2-7	0.000457363			TCRA	TRAV7-4:CAASDDYAQGLTF:TRAJ26	CAASDDYAQGLTF	TRAV7-4	TRAJ26	0.000575455		TCRB	TRBV13-2:CASGDVGYEQYF:TRBJ2-7	CASGDVGYEQYF	TRBV13-2	TRBJ2-7	0.000284599
TCRA	TRAV7D-6:CAVNTEGADRLTF:TRAJ45	CAVNTEGADRLTF	TRAV7D-6	TRAJ45	0.0005363		TCRB	TRBV29:CASSPGQGWDTLYF:TRBJ1-3	CASSPGQGWDTLYF	TRBV29	TRBJ1-3	0.000457363			TCRA	TRAV7-5:CAVSMSPVGDNSKLIW:TRAJ38	CAVSMSPVGDNSKLIW	TRAV7-5	TRAJ38	0.000575455		TCRB	TRBV13-2:CASGDVTGGNTLYF:TRBJ1-3	CASGDVTGGNTLYF	TRBV13-2	TRBJ1-3	0.000284599
TCRA	TRAV9D-3:CAVRSSGGSNAKLTF:TRAJ42	CAVRSSGGSNAKLTF	TRAV9D-3	TRAJ42	0.0005363		TCRB	TRBV19:CASSPPRGQDTQYF:TRBJ2-5	CASSPPRGQDTQYF	TRBV19	TRBJ2-5	0.000457363			TCRA	TRAV7-4:CAASDSNTGNYKYVF:TRAJ40	CAASDSNTGNYKYVF	TRAV7-4	TRAJ40	0.000575455		TCRB	TRBV13-2:CASGDVTRVSGNTLYF:TRBJ1-3	CASGDVTRVSGNTLYF	TRBV13-2	TRBJ1-3	0.000284599
TCRA	TRAV13D-4,TRAV13N-4:CAMERTNSAGNKLTF:TRAJ17	CAMERTNSAGNKLTF	TRAV13D-4,TRAV13N-4	TRAJ17	0.0005363		TCRB	TRBV19:CASSRNTEVFF:TRBJ1-1	CASSRNTEVFF	TRBV19	TRBJ1-1	0.000457363			TCRA	TRAV7D-5:CAVSKVNNNAGAKLTF:TRAJ39	CAVSKVNNNAGAKLTF	TRAV7D-5	TRAJ39	0.000575455		TCRB	TRBV13-2:CASGDWGEDTQYF:TRBJ2-5	CASGDWGEDTQYF	TRBV13-2	TRBJ2-5	0.000284599
TCRA	TRAV6-3:CAMSDLSSGSWQLIF:TRAJ22	CAMSDLSSGSWQLIF	TRAV6-3	TRAJ22	0.0005363		TCRB	TRBV3:CASSRQGNSAETLYF:TRBJ2-3	CASSRQGNSAETLYF	TRBV3	TRBJ2-3	0.000457363			TCRA	TRAV7-4:CAASDSSGSWQLIF:TRAJ22	CAASDSSGSWQLIF	TRAV7-4	TRAJ22	0.000575455		TCRB	TRBV13-2:CASGDWGGDAETLYF:TRBJ2-3	CASGDWGGDAETLYF	TRBV13-2	TRBJ2-3	0.000284599
TCRA	TRAV8-1,TRAV8D-1:CATRNNNNAPRF:TRAJ43	CATRNNNNAPRF	TRAV8-1,TRAV8D-1	TRAJ43	0.0005363		TCRB	TRBV4:CASSSGLGAETLYF:TRBJ2-3	CASSSGLGAETLYF	TRBV4	TRBJ2-3	0.000457363			TCRA	TRAV7-4:CAASEPQGNYAQGLTF:TRAJ26	CAASEPQGNYAQGLTF	TRAV7-4	TRAJ26	0.000575455		TCRB	TRBV13-2:CASGDWGQDTQYF:TRBJ2-5	CASGDWGQDTQYF	TRBV13-2	TRBJ2-5	0.000284599
TCRA	TRAV8D-2,TRAV8N-2:CATDTNYNVLYF:TRAJ21	CATDTNYNVLYF	TRAV8D-2,TRAV8N-2	TRAJ21	0.0005363		TCRB	TRBV4:CASSSGLGNYAEQFF:TRBJ2-1	CASSSGLGNYAEQFF	TRBV4	TRBJ2-1	0.000457363			TCRA	TRAV7-4:CAASAFTGSGGKLTL:TRAJ44	CAASAFTGSGGKLTL	TRAV7-4	TRAJ44	0.000575455		TCRB	TRBV13-2:CASGDWTGPNSDYTF:TRBJ1-2	CASGDWTGPNSDYTF	TRBV13-2	TRBJ1-2	0.000284599
TCRA	TRAV16N:CAMREFNNNNAPRF:TRAJ43	CAMREFNNNNAPRF	TRAV16N	TRAJ43	0.0005363		TCRB	TRBV4:CASSSTKANTEVFF:TRBJ1-1	CASSSTKANTEVFF	TRBV4	TRBJ1-1	0.000457363			TCRA	TRAV7-4:CAASALSGSFNKLTF:TRAJ4	CAASALSGSFNKLTF	TRAV7-4	TRAJ4	0.000575455		TCRB	TRBV13-2:CASGDYKNTGQLYF:TRBJ2-2	CASGDYKNTGQLYF	TRBV13-2	TRBJ2-2	0.000284599
TCRA	TRAV13D-4,TRAV13N-3:CAMVFSGGNYKPTF:TRAJ6	CAMVFSGGNYKPTF	TRAV13D-4,TRAV13N-3	TRAJ6	0.0005363		TCRB	TRBV3:CASSTRDANERLFF:TRBJ1-4	CASSTRDANERLFF	TRBV3	TRBJ1-4	0.000457363			TCRA	TRAV14-1:CAASAQGTQVVGQLTF:TRAJ5	CAASAQGTQVVGQLTF	TRAV14-1	TRAJ5	0.000575455		TCRB	TRBV13-2:CASGEAGEVDTGQLYF:TRBJ2-2	CASGEAGEVDTGQLYF	TRBV13-2	TRBJ2-2	0.000284599
TCRA	TRAV13-3,TRAV13D-3,TRAV13N-3:CAPRGSSNTNKVVF:TRAJ34	CAPRGSSNTNKVVF	TRAV13-3,TRAV13D-3,TRAV13N-3	TRAJ34	0.0005363		TCRB	TRBV19:CASTGTTNSDYTF:TRBJ1-2	CASTGTTNSDYTF	TRBV19	TRBJ1-2	0.000457363			TCRA	TRAV7-4:CAASSNTNKVVF:TRAJ34	CAASSNTNKVVF	TRAV7-4	TRAJ34	0.000575455		TCRB	TRBV13-2:CASGEAGWEQYF:TRBJ2-7	CASGEAGWEQYF	TRBV13-2	TRBJ2-7	0.000284599
TCRA	TRAV9D-3:CALSMGGNYKYVF:TRAJ40	CALSMGGNYKYVF	TRAV9D-3	TRAJ40	0.0005363		TCRB	TRBV31:CAWSLGRNNQAPLF:TRBJ1-5	CAWSLGRNNQAPLF	TRBV31	TRBJ1-5	0.000457363			TCRA	TRAV10:CAGAGNNNAPRF:TRAJ43	CAGAGNNNAPRF	TRAV10	TRAJ43	0.000575455		TCRB	TRBV13-2:CASGEDRENSDYTF:TRBJ1-2	CASGEDRENSDYTF	TRBV13-2	TRBJ1-2	0.000284599
TCRA	TRAV12-1:CALSSGSWQLIF:TRAJ22	CALSSGSWQLIF	TRAV12-1	TRAJ22	0.0005363		TCRB	TRBV19:CASIRAQVFF:TRBJ1-1	CASIRAQVFF	TRBV19	TRBJ1-1	0.00044158			TCRA	TRAV4D-4:CAGGASSSFSKLVF:TRAJ50	CAGGASSSFSKLVF	TRAV4D-4	TRAJ50	0.000575455		TCRB	TRBV13-2:CASGEDRSDYTF:TRBJ1-2	CASGEDRSDYTF	TRBV13-2	TRBJ1-2	0.000284599
TCRA	TRAV6-2:CVLGENYGNEKITF:TRAJ48	CVLGENYGNEKITF	TRAV6-2	TRAJ48	0.0005363		TCRB	TRBV13-1:CASSDALGDYAEQFF:TRBJ2-1	CASSDALGDYAEQFF	TRBV13-1	TRBJ2-1	0.00044158			TCRA	TRAV7-5:CAGITGNTGKLIF:TRAJ37	CAGITGNTGKLIF	TRAV7-5	TRAJ37	0.000575455		TCRB	TRBV29:CASGEEQYF:TRBJ2-7	CASGEEQYF	TRBV29	TRBJ2-7	0.000284599
TCRA	TRAV6-6,TRAV6D-6:CALGESTNAYKVIF:TRAJ30	CALGESTNAYKVIF	TRAV6-6,TRAV6D-6	TRAJ30	0.0005363		TCRB	TRBV13-3:CASSEGNANSDYTF:TRBJ1-2	CASSEGNANSDYTF	TRBV13-3	TRBJ1-2	0.00044158			TCRA	TRAV7-6:CAGNSGGSNYKLTF:TRAJ53	CAGNSGGSNYKLTF	TRAV7-6	TRAJ53	0.000575455		TCRB	TRBV13-2:CASGEGDTQYF:TRBJ2-5	CASGEGDTQYF	TRBV13-2	TRBJ2-5	0.000284599
TCRA	TRAV12-1,TRAV12D-2:CALSRTGNTGKLIF:TRAJ37	CALSRTGNTGKLIF	TRAV12-1,TRAV12D-2	TRAJ37	0.0005363		TCRB	TRBV3:CASSFQGAYEQYF:TRBJ2-7	CASSFQGAYEQYF	TRBV3	TRBJ2-7	0.00044158			TCRA	TRAV7-3:CAGASSGSWQLIF:TRAJ22	CAGASSGSWQLIF	TRAV7-3	TRAJ22	0.000575455		TCRB	TRBV13-2:CASGEGHSGNTLYF:TRBJ1-3	CASGEGHSGNTLYF	TRBV13-2	TRBJ1-3	0.000284599
TCRA	TRAV12D-2:CALSDRGSGTYQRF:TRAJ13	CALSDRGSGTYQRF	TRAV12D-2	TRAJ13	0.0005363		TCRB	TRBV29:CASSPNTEVFF:TRBJ1-1	CASSPNTEVFF	TRBV29	TRBJ1-1	0.00044158			TCRA	TRAV14-2:CAVTGNTGKLIF:TRAJ37	CAVTGNTGKLIF	TRAV14-2	TRAJ37	0.000575455		TCRB	TRBV13-2:CASGEGLDNYAEQFF:TRBJ2-1	CASGEGLDNYAEQFF	TRBV13-2	TRBJ2-1	0.000284599
TCRA	TRAV6D-7:CALGGSGSWQLIF:TRAJ22	CALGGSGSWQLIF	TRAV6D-7	TRAJ22	0.0005363		TCRB	TRBV29:CASSSSRDREGGSAETLYF:TRBJ2-3	CASSSSRDREGGSAETLYF	TRBV29	TRBJ2-3	0.000433108			TCRA	TRAV7-3:CAVGGNSAGNKLTF:TRAJ17	CAVGGNSAGNKLTF	TRAV7-3	TRAJ17	0.000575455		TCRB	TRBV13-2:CASGEGLGGYAEQFF:TRBJ2-1	CASGEGLGGYAEQFF	TRBV13-2	TRBJ2-1	0.000284599
TCRA	TRAV5D-4:CAASRESNYNVLYF:TRAJ21	CAASRESNYNVLYF	TRAV5D-4	TRAJ21	0.0005363		TCRB	TRBV13-2:CASGDRGEGSQNTLYF:TRBJ2-4	CASGDRGEGSQNTLYF	TRBV13-2	TRBJ2-4	0.000433108			TCRA	TRAV15D-2/DV6D-2:CALSELGDSGYNKLTF:TRAJ11	CALSELGDSGYNKLTF	TRAV15D-2/DV6D-2	TRAJ11	0.000575455		TCRB	TRBV13-2:CASGEGLGTSAETLYF:TRBJ2-3	CASGEGLGTSAETLYF	TRBV13-2	TRBJ2-3	0.000284599
TCRA	TRAV5D-4:CAASVANYNVLYF:TRAJ21	CAASVANYNVLYF	TRAV5D-4	TRAJ21	0.0005363		TCRB	TRBV19:CASSIGEGQGNSPLYF:TRBJ1-6	CASSIGEGQGNSPLYF	TRBV19	TRBJ1-6	0.000433108			TCRA	TRAV7N-5:CAVKDNTNTGKLTF:TRAJ27	CAVKDNTNTGKLTF	TRAV7N-5	TRAJ27	0.000575455		TCRB	TRBV13-2:CASGEGPTEVFF:TRBJ1-1	CASGEGPTEVFF	TRBV13-2	TRBJ1-1	0.000284599
TCRA	TRAV4D-4:CAAEVSGSFNKLTF:TRAJ4	CAAEVSGSFNKLTF	TRAV4D-4	TRAJ4	0.0005363		TCRB	TRBV16:CASSLDTGGSAETLYF:TRBJ2-3	CASSLDTGGSAETLYF	TRBV16	TRBJ2-3	0.000433108			TCRA	TRAV7-5:CAVRSSNTNKVVF:TRAJ34	CAVRSSNTNKVVF	TRAV7-5	TRAJ34	0.000575455		TCRB	TRBV13-2:CASGEMGSNTEVFF:TRBJ1-1	CASGEMGSNTEVFF	TRBV13-2	TRBJ1-1	0.000284599
TCRA	TRAV9-1,TRAV9N-3:CAVSNMGYKLTF:TRAJ9	CAVSNMGYKLTF	TRAV9-1,TRAV9N-3	TRAJ9	0.0005363		TCRB	TRBV19:CASSVLGDDYAEQFF:TRBJ2-1	CASSVLGDDYAEQFF	TRBV19	TRBJ2-1	0.000433108			TCRA	TRAV7N-5:CAVSNYNQGKLIF:TRAJ23	CAVSNYNQGKLIF	TRAV7N-5	TRAJ23	0.000575455		TCRB	TRBV13-2:CASGEPGQGNTEVFF:TRBJ1-1	CASGEPGQGNTEVFF	TRBV13-2	TRBJ1-1	0.000284599
TCRA	TRAV9D-3,TRAV9N-3:CAVSLNSAGNKLTF:TRAJ17	CAVSLNSAGNKLTF	TRAV9D-3,TRAV9N-3	TRAJ17	0.0005363		TCRB	TRBV2:CASSQGTTSAETLYF:TRBJ2-3	CASSQGTTSAETLYF	TRBV2	TRBJ2-3	0.000433108			TCRA	TRAV7D-3:CAVKGSGYNKLTF:TRAJ11	CAVKGSGYNKLTF	TRAV7D-3	TRAJ11	0.000575455		TCRB	TRBV13-2:CASGEQDTQYF:TRBJ2-5	CASGEQDTQYF	TRBV13-2	TRBJ2-5	0.000284599
TCRA	TRAV9-1:CAVPRMSNYNVLYF:TRAJ21	CAVPRMSNYNVLYF	TRAV9-1	TRAJ21	0.0005363		TCRB	TRBV12-2:CASSSDSSQNTLYF:TRBJ2-4	CASSSDSSQNTLYF	TRBV12-2	TRBJ2-4	0.000433108			TCRA	TRAV3-3,TRAV3D-3:CAVSHYYGSSGNKLIF:TRAJ32	CAVSHYYGSSGNKLIF	TRAV3-3,TRAV3D-3	TRAJ32	0.000575455		TCRB	TRBV13-2:CASGEQGDAEQFF:TRBJ2-1	CASGEQGDAEQFF	TRBV13-2	TRBJ2-1	0.000284599
TCRA	TRAV12-3,TRAV12D-2:CALRYNQGKLIF:TRAJ23	CALRYNQGKLIF	TRAV12-3,TRAV12D-2	TRAJ23	0.0005363		TCRB	TRBV13-2:CASGAAGGGSDYTF:TRBJ1-2	CASGAAGGGSDYTF	TRBV13-2	TRBJ1-2	0.000433108			TCRA	TRAV7N-5:CAVNNYAQGLTF:TRAJ26	CAVNNYAQGLTF	TRAV7N-5	TRAJ26	0.000575455		TCRB	TRBV13-2:CASGERGSSYEQYF:TRBJ2-7	CASGERGSSYEQYF	TRBV13-2	TRBJ2-7	0.000284599
TCRA	TRAV12-3,TRAV12D-2:CALSSSSFSKLVF:TRAJ50	CALSSSSFSKLVF	TRAV12-3,TRAV12D-2	TRAJ50	0.0005363		TCRB	TRBV14:CASSFYRGRAEQFF:TRBJ2-1	CASSFYRGRAEQFF	TRBV14	TRBJ2-1	0.000433108			TCRA	TRAV7D-3:CAVNNAGAKLTF:TRAJ39	CAVNNAGAKLTF	TRAV7D-3	TRAJ39	0.000575455		TCRB	TRBV13-2:CASGERLGGYAEQFF:TRBJ2-1	CASGERLGGYAEQFF	TRBV13-2	TRBJ2-1	0.000284599
TCRA	TRAV12-3,TRAV12D-2:CALSDGGNKLIF:TRAJ32	CALSDGGNKLIF	TRAV12-3,TRAV12D-2	TRAJ32	0.0005363		TCRB	TRBV13-3:CASSDLGTGNTLYF:TRBJ1-3	CASSDLGTGNTLYF	TRBV13-3	TRBJ1-3	0.000433108			TCRA	TRAV7N-5:CAVNQGGRALIF:TRAJ15	CAVNQGGRALIF	TRAV7N-5	TRAJ15	0.000575455		TCRB	TRBV13-2:CASGERPGEDTEVFF:TRBJ1-1	CASGERPGEDTEVFF	TRBV13-2	TRBJ1-1	0.000284599
TCRA	TRAV3-1,TRAV3-4,TRAV3D-3:CAVSAQGGRALIF:TRAJ15	CAVSAQGGRALIF	TRAV3-1,TRAV3-4,TRAV3D-3	TRAJ15	0.0005363		TCRB	TRBV13-1:CASSDAGGAAEQFF:TRBJ2-1	CASSDAGGAAEQFF	TRBV13-1	TRBJ2-1	0.000433108			TCRA	TRAV7-5:CAVKASGSWQLIF:TRAJ22	CAVKASGSWQLIF	TRAV7-5	TRAJ22	0.000575455		TCRB	TRBV13-2:CASGERTGGARSAETLYF:TRBJ2-3	CASGERTGGARSAETLYF	TRBV13-2	TRBJ2-3	0.000284599
TCRA	TRAV12D-2:CALSDRSSGSWQLIF:TRAJ22	CALSDRSSGSWQLIF	TRAV12D-2	TRAJ22	0.0005363		TCRB	TRBV4:CASSFWGEQDTQYF:TRBJ2-5	CASSFWGEQDTQYF	TRBV4	TRBJ2-5	0.000433108			TCRA	TRAV7-5:CAVTQGKLIF:TRAJ23	CAVTQGKLIF	TRAV7-5	TRAJ23	0.000575455		TCRB	TRBV13-3:CASSDAGTGGAANTGQLYF:TRBJ2-2	CASSDAGTGGAANTGQLYF	TRBV13-3	TRBJ2-2	0.000284599
TCRA	TRAV6-6,TRAV6-7/DV9,TRAV6D-6,TRAV6D-7:CALGEEGGNMGYKLTF:TRAJ9	CALGEEGGNMGYKLTF	TRAV6-6,TRAV6-7/DV9,TRAV6D-6,TRAV6D-7	TRAJ9	0.000536299		TCRB	TRBV3:CASSLGTGIYEQYF:TRBJ2-7	CASSLGTGIYEQYF	TRBV3	TRBJ2-7	0.000433108			TCRA	TRAV7-1:CAVTPDTNAYKVIF:TRAJ30	CAVTPDTNAYKVIF	TRAV7-1	TRAJ30	0.000575455		TCRB	TRBV5:CASSQLGNGEPISGNTLYF:TRBJ1-3	CASSQLGNGEPISGNTLYF	TRBV5	TRBJ1-3	0.000284599
TCRA	TRAV6-7/DV9,TRAV6D-7:CALGAMSNYNVLYF:TRAJ21	CALGAMSNYNVLYF	TRAV6-7/DV9,TRAV6D-7	TRAJ21	0.000536299		TCRB	TRBV4:CASSSTGQNTEVFF:TRBJ1-1	CASSSTGQNTEVFF	TRBV4	TRBJ1-1	0.000433108			TCRA	TRAV6-1:CVLGDLGGSNAKLTF:TRAJ42	CVLGDLGGSNAKLTF	TRAV6-1	TRAJ42	0.000575455		TCRB	TRBV13-2:CASGESGNTLYF:TRBJ1-3	CASGESGNTLYF	TRBV13-2	TRBJ1-3	0.000284599
TCRA	TRAV6-7/DV9,TRAV6D-7:CALDITGNTGKLIF:TRAJ37	CALDITGNTGKLIF	TRAV6-7/DV9,TRAV6D-7	TRAJ37	0.000536299		TCRB	TRBV17:CASRQGDSDYTF:TRBJ1-2	CASRQGDSDYTF	TRBV17	TRBJ1-2	0.000433108			TCRA	TRAV7D-3:CAVTPNAYKVIF:TRAJ30	CAVTPNAYKVIF	TRAV7D-3	TRAJ30	0.000575455		TCRB	TRBV13-2:CASGESLGDEQYF:TRBJ2-7	CASGESLGDEQYF	TRBV13-2	TRBJ2-7	0.000284599
TCRA	TRAV3-4,TRAV3D-3:CAVSENSAGNKLTF:TRAJ17	CAVSENSAGNKLTF	TRAV3-4,TRAV3D-3	TRAJ17	0.000536299		TCRB	TRBV12-1:CASSLGEETLYF:TRBJ2-3	CASSLGEETLYF	TRBV12-1	TRBJ2-3	0.000433108			TCRA	TRAV6-1:CVLGDRDYNQGKLIF:TRAJ23	CVLGDRDYNQGKLIF	TRAV6-1	TRAJ23	0.000575455		TCRB	TRBV13-2:CASGETDYAEQFF:TRBJ2-1	CASGETDYAEQFF	TRBV13-2	TRBJ2-1	0.000284599
TCRA	TRAV3-4,TRAV3D-3:CAVSGGSNAKLTF:TRAJ42	CAVSGGSNAKLTF	TRAV3-4,TRAV3D-3	TRAJ42	0.000536299		TCRB	TRBV12-2:CASSPEGNTLYF:TRBJ1-3	CASSPEGNTLYF	TRBV12-2	TRBJ1-3	0.000433108			TCRA	TRAV7D-5:CAVRNTEGADRLTF:TRAJ45	CAVRNTEGADRLTF	TRAV7D-5	TRAJ45	0.000575455		TCRB	TRBV31:CAWSLSWGGPYNYAEQFF:TRBJ2-1	CAWSLSWGGPYNYAEQFF	TRBV31	TRBJ2-1	0.000284599
TCRA	TRAV14-2:CAASAVPGTGSNRLTF:TRAJ28	CAASAVPGTGSNRLTF	TRAV14-2	TRAJ28	0.000536299		TCRB	TRBV13-1:CASSDGDREVFF:TRBJ1-1	CASSDGDREVFF	TRBV13-1	TRBJ1-1	0.000433108			TCRA	TRAV7-3:CAVRTNAYKVIF:TRAJ30	CAVRTNAYKVIF	TRAV7-3	TRAJ30	0.000575455		TCRB	TRBV13-2:CASGETGGENTGQLYF:TRBJ2-2	CASGETGGENTGQLYF	TRBV13-2	TRBJ2-2	0.000284599
TCRA	TRAV13D-1:CALDHANSGTYQRF:TRAJ13	CALDHANSGTYQRF	TRAV13D-1	TRAJ13	0.000536299		TCRB	TRBV19:CASRGRNERLFF:TRBJ1-4	CASRGRNERLFF	TRBV19	TRBJ1-4	0.000433108			TCRA	TRAV6-2:CVLGEVNYNQGKLIF:TRAJ23	CVLGEVNYNQGKLIF	TRAV6-2	TRAJ23	0.000575455		TCRB	TRBV12-2:CASSLEDWGGRGAETLYF:TRBJ2-3	CASSLEDWGGRGAETLYF	TRBV12-2	TRBJ2-3	0.000284599
TCRA	TRAV10D,TRAV10,TRAV10N:CAASKSSGSWQLIF:TRAJ22	CAASKSSGSWQLIF	TRAV10D,TRAV10,TRAV10N	TRAJ22	0.000536299		TCRB	TRBV19:CASSPGGAQNTLYF:TRBJ2-4	CASSPGGAQNTLYF	TRBV19	TRBJ2-4	0.000433108			TCRA	TRAV7-5:CAVRSNTNKVVF:TRAJ34	CAVRSNTNKVVF	TRAV7-5	TRAJ34	0.000575455		TCRB	TRBV13-2:CASGETGRGFF:TRBJ1-1	CASGETGRGFF	TRBV13-2	TRBJ1-1	0.000284599
TCRA	TRAV12D-2:CALSAASSGSWQLIF:TRAJ22	CALSAASSGSWQLIF	TRAV12D-2	TRAJ22	0.000485139		TCRB	TRBV19:CASSMGWGQNTLYF:TRBJ2-4	CASSMGWGQNTLYF	TRBV19	TRBJ2-4	0.000433108			TCRA	TRAV13-5:CVLSIETEGVDRLTF:TRAJ45	CVLSIETEGVDRLTF	TRAV13-5	TRAJ45	0.000575455		TCRB	TRBV13-2:CASGEVGDEQYF:TRBJ2-7	CASGEVGDEQYF	TRBV13-2	TRBJ2-7	0.000284599
TCRA	TRAV6D-7:CALGEANSAGNKLTF:TRAJ17	CALGEANSAGNKLTF	TRAV6D-7	TRAJ17	0.000485139		TCRB	TRBV29:CASSPRTEVFF:TRBJ1-1	CASSPRTEVFF	TRBV29	TRBJ1-1	0.000433108			TCRA	TRAV7-5:CAVSNSAGNKLTF:TRAJ17	CAVSNSAGNKLTF	TRAV7-5	TRAJ17	0.000575455		TCRB	TRBV13-2:CASGEVGPEVFF:TRBJ1-1	CASGEVGPEVFF	TRBV13-2	TRBJ1-1	0.000284599
TCRA	TRAV9-1:CAVSDRGSALGRLHF:TRAJ18	CAVSDRGSALGRLHF	TRAV9-1	TRAJ18	0.000485139		TCRB	TRBV13-2:CASGDSGGNQDTQYF:TRBJ2-5	CASGDSGGNQDTQYF	TRBV13-2	TRBJ2-5	0.000417325			TCRA	TRAV9N-2:CVLSRSNTGYQNFYF:TRAJ49	CVLSRSNTGYQNFYF	TRAV9N-2	TRAJ49	0.000575455		TCRB	TRBV13-3:CASSDARDWGGVAETLYF:TRBJ2-3	CASSDARDWGGVAETLYF	TRBV13-3	TRBJ2-3	0.000284599
TCRA	TRAV9-1:CAVRPASSGSWQLIF:TRAJ22	CAVRPASSGSWQLIF	TRAV9-1	TRAJ22	0.000485139		TCRB	TRBV13-2:CASGEPGQGTNERLFF:TRBJ1-4	CASGEPGQGTNERLFF	TRBV13-2	TRBJ1-4	0.000417325			TCRA	TRAV7-3:CAVSTYQGGRALIF:TRAJ15	CAVSTYQGGRALIF	TRAV7-3	TRAJ15	0.000575455		TCRB	TRBV13-2:CASGEWGEDAETLYF:TRBJ2-3	CASGEWGEDAETLYF	TRBV13-2	TRBJ2-3	0.000284599
TCRA	TRAV13D-1:CALPHDSGYNKLTF:TRAJ11	CALPHDSGYNKLTF	TRAV13D-1	TRAJ11	0.000485139		TCRB	TRBV13-1:CASLGGHTLYF:TRBJ2-4	CASLGGHTLYF	TRBV13-1	TRBJ2-4	0.000417325			TCRA	TRAV7-6:CAVSTYGNEKITF:TRAJ48	CAVSTYGNEKITF	TRAV7-6	TRAJ48	0.000575455		TCRB	TRBV2:CASSQDRLGGLGQNTLYF:TRBJ2-4	CASSQDRLGGLGQNTLYF	TRBV2	TRBJ2-4	0.000284599
TCRA	TRAV13D-1:CALTLTGNTGKLIF:TRAJ37	CALTLTGNTGKLIF	TRAV13D-1	TRAJ37	0.000485139		TCRB	TRBV13-3:CASSDGGANSDYTF:TRBJ1-2	CASSDGGANSDYTF	TRBV13-3	TRBJ1-2	0.000417325			TCRA	TRAV12D-2:CALGGVMSNYNVLYF:TRAJ21	CALGGVMSNYNVLYF	TRAV12D-2	TRAJ21	0.000575455		TCRB	TRBV26:CASGGADAEQFF:TRBJ2-1	CASGGADAEQFF	TRBV26	TRBJ2-1	0.000284599
TCRA	TRAV6-7/DV9:CALSLTGNTGKLIF:TRAJ37	CALSLTGNTGKLIF	TRAV6-7/DV9	TRAJ37	0.000485139		TCRB	TRBV13-3:CASSEVGGYEQYF:TRBJ2-7	CASSEVGGYEQYF	TRBV13-3	TRBJ2-7	0.000417325			TCRA	TRAV7-5:CAVSSYAQGLTF:TRAJ26	CAVSSYAQGLTF	TRAV7-5	TRAJ26	0.000575455		TCRB	TRBV2:CASSQEPGLGAGAETLYF:TRBJ2-3	CASSQEPGLGAGAETLYF	TRBV2	TRBJ2-3	0.000284599
TCRA	TRAV9D-3:CAVSAETNAYKVIF:TRAJ30	CAVSAETNAYKVIF	TRAV9D-3	TRAJ30	0.000485139		TCRB	TRBV16:CASSFRDWDEQYF:TRBJ2-7	CASSFRDWDEQYF	TRBV16	TRBJ2-7	0.000417325			TCRA	TRAV13D-1:CALGNSGGSNAKLTF:TRAJ42	CALGNSGGSNAKLTF	TRAV13D-1	TRAJ42	0.000575455		TCRB	TRBV13-2:CASGGDRDYNSPLYF:TRBJ1-6	CASGGDRDYNSPLYF	TRBV13-2	TRBJ1-6	0.000284599
TCRA	TRAV7N-4:CAVSEGTGGYKVVF:TRAJ12	CAVSEGTGGYKVVF	TRAV7N-4	TRAJ12	0.000485139		TCRB	TRBV12-1:CASSLDGGGSDYTF:TRBJ1-2	CASSLDGGGSDYTF	TRBV12-1	TRBJ1-2	0.000417325			TCRA	TRAV13D-1:CALDPYGSSGNKLIF:TRAJ32	CALDPYGSSGNKLIF	TRAV13D-1	TRAJ32	0.000575455		TCRB	TRBV16:CASSLGGTGGFGQNTLYF:TRBJ2-4	CASSLGGTGGFGQNTLYF	TRBV16	TRBJ2-4	0.000284599
TCRA	TRAV7D-6:CAVSMDYSNNRLTL:TRAJ7	CAVSMDYSNNRLTL	TRAV7D-6	TRAJ7	0.000485139		TCRB	TRBV16:CASSLDGGWDTQYF:TRBJ2-5	CASSLDGGWDTQYF	TRBV16	TRBJ2-5	0.000417325			TCRA	TRAV7-5:CAVSRRTGYQNFYF:TRAJ49	CAVSRRTGYQNFYF	TRAV7-5	TRAJ49	0.000575455		TCRB	TRBV13-2:CASGGDRTFSNERLFF:TRBJ1-4	CASGGDRTFSNERLFF	TRBV13-2	TRBJ1-4	0.000284599
TCRA	TRAV14-2:CAASDSNMGYKLTF:TRAJ9	CAASDSNMGYKLTF	TRAV14-2	TRAJ9	0.000485139		TCRB	TRBV14:CASSLKGNSDYTF:TRBJ1-2	CASSLKGNSDYTF	TRBV14	TRBJ1-2	0.000417325			TCRA	TRAV13D-1:CALDLPGTGSNRLTF:TRAJ28	CALDLPGTGSNRLTF	TRAV13D-1	TRAJ28	0.000575455		TCRB	TRBV1:CTCSATYTTPSYNSPLYF:TRBJ1-6	CTCSATYTTPSYNSPLYF	TRBV1	TRBJ1-6	0.000284599
TCRA	TRAV21/DV12:CILRVVGNNNAPRF:TRAJ43	CILRVVGNNNAPRF	TRAV21/DV12	TRAJ43	0.000485139		TCRB	TRBV29:CASSLYPGQGEQYF:TRBJ2-7	CASSLYPGQGEQYF	TRBV29	TRBJ2-7	0.000417325			TCRA	TRAV7D-5:CAVSSSNNRIFF:TRAJ31	CAVSSSNNRIFF	TRAV7D-5	TRAJ31	0.000575455		TCRB	TRBV13-2:CASGGDWGGAYEQYF:TRBJ2-7	CASGGDWGGAYEQYF	TRBV13-2	TRBJ2-7	0.000284599
TCRA	TRAV3-4:CAVTPMSNYNVLYF:TRAJ21	CAVTPMSNYNVLYF	TRAV3-4	TRAJ21	0.000485139		TCRB	TRBV29:CASSPGGERLFF:TRBJ1-4	CASSPGGERLFF	TRBV29	TRBJ1-4	0.000417325			TCRA	TRAV7-3:CAVSSDSGYNKLTF:TRAJ11	CAVSSDSGYNKLTF	TRAV7-3	TRAJ11	0.000575455		TCRB	TRBV13-2:CASGGEGYEQYF:TRBJ2-7	CASGGEGYEQYF	TRBV13-2	TRBJ2-7	0.000284599
TCRA	TRAV3-3,TRAV3D-3:CAVSVYTGNYKYVF:TRAJ40	CAVSVYTGNYKYVF	TRAV3-3,TRAV3D-3	TRAJ40	0.000485139		TCRB	TRBV12-2:CASSPGTGNTLYF:TRBJ1-3	CASSPGTGNTLYF	TRBV12-2	TRBJ1-3	0.000417325			TCRA	TRAV13D-1:CALDPLNTGNYKYVF:TRAJ40	CALDPLNTGNYKYVF	TRAV13D-1	TRAJ40	0.000575455		TCRB	TRBV13-2:CASGGESYEQYF:TRBJ2-7	CASGGESYEQYF	TRBV13-2	TRBJ2-7	0.000284599
TCRA	TRAV13D-1:CALVNYNQGKLIF:TRAJ23	CALVNYNQGKLIF	TRAV13D-1	TRAJ23	0.000485139		TCRB	TRBV12-1:CASSPGTGPNERLFF:TRBJ1-4	CASSPGTGPNERLFF	TRBV12-1	TRBJ1-4	0.000417325			TCRA	TRAV7-5:CAVSITGNTGKLIF:TRAJ37	CAVSITGNTGKLIF	TRAV7-5	TRAJ37	0.000575455		TCRB	TRBV13-2:CASGGGQDTQYF:TRBJ2-5	CASGGGQDTQYF	TRBV13-2	TRBJ2-5	0.000284599
TCRA	TRAV13D-1:CALAPSNTNKVVF:TRAJ34	CALAPSNTNKVVF	TRAV13D-1	TRAJ34	0.000485139		TCRB	TRBV5:CASSQNRGVFF:TRBJ1-1	CASSQNRGVFF	TRBV5	TRBJ1-1	0.000417325			TCRA	TRAV7N-5:CAVSIHSNNRLTL:TRAJ7	CAVSIHSNNRLTL	TRAV7N-5	TRAJ7	0.000575455		TCRB	TRBV13-2:CASGGPGQSAETLYF:TRBJ2-3	CASGGPGQSAETLYF	TRBV13-2	TRBJ2-3	0.000284599
TCRA	TRAV6D-5:CALGDYNQGKLIF:TRAJ23	CALGDYNQGKLIF	TRAV6D-5	TRAJ23	0.000485139		TCRB	TRBV14:CASSRDLSQNTLYF:TRBJ2-4	CASSRDLSQNTLYF	TRBV14	TRBJ2-4	0.000417325			TCRA	TRAV7-5:CAVSIDSAGNKLTF:TRAJ17	CAVSIDSAGNKLTF	TRAV7-5	TRAJ17	0.000575455		TCRB	TRBV13-2:CASGGPGQSNERLFF:TRBJ1-4	CASGGPGQSNERLFF	TRBV13-2	TRBJ1-4	0.000284599
TCRA	TRAV4D-4:CAADYTNAYKVIF:TRAJ30	CAADYTNAYKVIF	TRAV4D-4	TRAJ30	0.000485139		TCRB	TRBV12-1:CASSRDQDTQYF:TRBJ2-5	CASSRDQDTQYF	TRBV12-1	TRBJ2-5	0.000417325			TCRA	TRAV13D-1:CALESYGSSGNKLIF:TRAJ32	CALESYGSSGNKLIF	TRAV13D-1	TRAJ32	0.000575455		TCRB	TRBV29:CASSLNWGGAGTGQLYF:TRBJ2-2	CASSLNWGGAGTGQLYF	TRBV29	TRBJ2-2	0.000284599
TCRA	TRAV4N-3:CAADAVGSWQLIF:TRAJ22	CAADAVGSWQLIF	TRAV4N-3	TRAJ22	0.000485139		TCRB	TRBV31:CAWSLRDRENQDTQYF:TRBJ2-5	CAWSLRDRENQDTQYF	TRBV31	TRBJ2-5	0.000417325			TCRA	TRAV7-5:CAVSIGNNRIFF:TRAJ31	CAVSIGNNRIFF	TRAV7-5	TRAJ31	0.000575455		TCRB	TRBV29:CASSPRLGGTSAETLYF:TRBJ2-3	CASSPRLGGTSAETLYF	TRBV29	TRBJ2-3	0.000284599
TCRA	TRAV5D-4:CAASISNYNVLYF:TRAJ21	CAASISNYNVLYF	TRAV5D-4	TRAJ21	0.000485139		TCRB	TRBV20:CGARGRGANSDYTF:TRBJ1-2	CGARGRGANSDYTF	TRBV20	TRBJ1-2	0.000417325			TCRA	TRAV7-3:CAVSIGYNVLYF:TRAJ21	CAVSIGYNVLYF	TRAV7-3	TRAJ21	0.000575455		TCRB	TRBV13-2:CASGGQANTGQLYF:TRBJ2-2	CASGGQANTGQLYF	TRBV13-2	TRBJ2-2	0.000284599
TCRA	TRAV7D-3:CAVSNTGNYKYVF:TRAJ40	CAVSNTGNYKYVF	TRAV7D-3	TRAJ40	0.000485139		TCRB	TRBV1:CTCSATSAETLYF:TRBJ2-3	CTCSATSAETLYF	TRBV1	TRBJ2-3	0.000417325			TCRA	TRAV7-5:CAVSIPGGSNAKLTF:TRAJ42	CAVSIPGGSNAKLTF	TRAV7-5	TRAJ42	0.000575455		TCRB	TRBV17:CASSRGLGGHNYAEQFF:TRBJ2-1	CASSRGLGGHNYAEQFF	TRBV17	TRBJ2-1	0.000284599
TCRA	TRAV7-5:CAVRRPGYQNFYF:TRAJ49	CAVRRPGYQNFYF	TRAV7-5	TRAJ49	0.000485139		TCRB	TRBV17:CASSSPGTGGYAEQFF:TRBJ2-1	CASSSPGTGGYAEQFF	TRBV17	TRBJ2-1	0.000408853			TCRA	TRAV12-3:CALISTGANTGKLTF:TRAJ52	CALISTGANTGKLTF	TRAV12-3	TRAJ52	0.000575455		TCRB	TRBV13-2:CASGGQGAANERLFF:TRBJ1-4	CASGGQGAANERLFF	TRBV13-2	TRBJ1-4	0.000284599
TCRA	TRAV3-3:CAVISSNTNKVVF:TRAJ34	CAVISSNTNKVVF	TRAV3-3	TRAJ34	0.000485139		TCRB	TRBV3:CASSLDGGAPAETLYF:TRBJ2-3	CASSLDGGAPAETLYF	TRBV3	TRBJ2-3	0.000408853			TCRA	TRAV7-3:CAVSMKAQGLTF:TRAJ26	CAVSMKAQGLTF	TRAV7-3	TRAJ26	0.000575455		TCRB	TRBV17:CASSRPGTGGSAETLYF:TRBJ2-3	CASSRPGTGGSAETLYF	TRBV17	TRBJ2-3	0.000284599
TCRA	TRAV12N-3:CALSRYAQGLTF:TRAJ26	CALSRYAQGLTF	TRAV12N-3	TRAJ26	0.000485139		TCRB	TRBV3:CASSSSGTGDYEQYF:TRBJ2-7	CASSSSGTGDYEQYF	TRBV3	TRBJ2-7	0.000408853			TCRA	TRAV12-1:CALSAPGTGGYKVVF:TRAJ12	CALSAPGTGGYKVVF	TRAV12-1	TRAJ12	0.000575455		TCRB	TRBV13-2:CASGGQGADYAEQFF:TRBJ2-1	CASGGQGADYAEQFF	TRBV13-2	TRBJ2-1	0.000284599
TCRA	TRAV5D-4:CAVTGNTGKLIF:TRAJ37	CAVTGNTGKLIF	TRAV5D-4	TRAJ37	0.000485139		TCRB	TRBV4:CASSFTAANTEVFF:TRBJ1-1	CASSFTAANTEVFF	TRBV4	TRBJ1-1	0.000408853			TCRA	TRAV7-5:CAVSMTSAGNKLTF:TRAJ17	CAVSMTSAGNKLTF	TRAV7-5	TRAJ17	0.000575455		TCRB	TRBV13-2:CASGGQGDNYAEQFF:TRBJ2-1	CASGGQGDNYAEQFF	TRBV13-2	TRBJ2-1	0.000284599
TCRA	TRAV19:CAAGYNNNAPRF:TRAJ43	CAAGYNNNAPRF	TRAV19	TRAJ43	0.000485139		TCRB	TRBV4:CASSFTGTNTEVFF:TRBJ1-1	CASSFTGTNTEVFF	TRBV4	TRBJ1-1	0.000408853			TCRA	TRAV12D-2:CALSGYGSSGNKLIF:TRAJ32	CALSGYGSSGNKLIF	TRAV12D-2	TRAJ32	0.000575455		TCRB	TRBV12-2:CASSLGPGQGANTEVFF:TRBJ1-1	CASSLGPGQGANTEVFF	TRBV12-2	TRBJ1-1	0.000284599
TCRA	TRAV12D-2:CALTNTNKVVF:TRAJ34	CALTNTNKVVF	TRAV12D-2	TRAJ34	0.000485139		TCRB	TRBV14:CASSSISAETLYF:TRBJ2-3	CASSSISAETLYF	TRBV14	TRBJ2-3	0.000408853			TCRA	TRAV7-3:CAVSMRNAQGLTF:TRAJ26	CAVSMRNAQGLTF	TRAV7-3	TRAJ26	0.000575455		TCRB	TRBV12-2:CASSLGDINSYNSPLYF:TRBJ1-6	CASSLGDINSYNSPLYF	TRBV12-2	TRBJ1-6	0.000284599
TCRA	TRAV13D-4:CADSAGNKLTF:TRAJ17	CADSAGNKLTF	TRAV13D-4	TRAJ17	0.000485139		TCRB	TRBV20:CGVLTGGDTEVFF:TRBJ1-1	CGVLTGGDTEVFF	TRBV20	TRBJ1-1	0.000408853			TCRA	TRAV12-1:CALSDSSSGSWQLIF:TRAJ22	CALSDSSSGSWQLIF	TRAV12-1	TRAJ22	0.000575455		TCRB	TRBV13-2:CASGGRDISYEQYF:TRBJ2-7	CASGGRDISYEQYF	TRBV13-2	TRBJ2-7	0.000284599
TCRA	TRAV12-2:CALTAYKVIF:TRAJ30	CALTAYKVIF	TRAV12-2	TRAJ30	0.000485139		TCRB	TRBV13-2:CASGDRTSEVFF:TRBJ1-1	CASGDRTSEVFF	TRBV13-2	TRBJ1-1	0.000408853			TCRA	TRAV12-3:CALSDPDNAGAKLTF:TRAJ39	CALSDPDNAGAKLTF	TRAV12-3	TRAJ39	0.000575455		TCRB	TRBV12-2:CASSPRDWGENTGQLYF:TRBJ2-2	CASSPRDWGENTGQLYF	TRBV12-2	TRBJ2-2	0.000284599
TCRA	TRAV16:CAMREGKLTF:TRAJ56	CAMREGKLTF	TRAV16	TRAJ56	0.000485139		TCRB	TRBV13-2:CASGENTLYF:TRBJ2-4	CASGENTLYF	TRBV13-2	TRBJ2-4	0.000408853			TCRA	TRAV7-3:CAVSMHNNNAPRF:TRAJ43	CAVSMHNNNAPRF	TRAV7-3	TRAJ43	0.000575455		TCRB	TRBV5:CASGGREQYF:TRBJ2-7	CASGGREQYF	TRBV5	TRBJ2-7	0.000284599
TCRA	TRAV19:CAADNNAPRF:TRAJ43	CAADNNAPRF	TRAV19	TRAJ43	0.000485139		TCRB	TRBV3:CASSFQGGNQAPLF:TRBJ1-5	CASSFQGGNQAPLF	TRBV3	TRBJ1-5	0.000408853			TCRA	TRAV7-3:CAVSMHSAGNKLTF:TRAJ17	CAVSMHSAGNKLTF	TRAV7-3	TRAJ17	0.000575455		TCRB	TRBV12-2:CASSPGLGGPDTGQLYF:TRBJ2-2	CASSPGLGGPDTGQLYF	TRBV12-2	TRBJ2-2	0.000284599
TCRA	TRAV6-7/DV9,TRAV6D-7:CALGFYGNEKITF:TRAJ48	CALGFYGNEKITF	TRAV6-7/DV9,TRAV6D-7	TRAJ48	0.000485139		TCRB	TRBV13-2:CASGAGLGALAEQFF:TRBJ2-1	CASGAGLGALAEQFF	TRBV13-2	TRBJ2-1	0.00039307			TCRA	TRAV12D-2:CALSDHNNAGAKLTF:TRAJ39	CALSDHNNAGAKLTF	TRAV12D-2	TRAJ39	0.000575455		TCRB	TRBV12-2:CASSTGGASYNYAEQFF:TRBJ2-1	CASSTGGASYNYAEQFF	TRBV12-2	TRBJ2-1	0.000284599
TCRA	TRAV13-2,TRAV13D-1:CAPHGKLTF:TRAJ27	CAPHGKLTF	TRAV13-2,TRAV13D-1	TRAJ27	0.000485139		TCRB	TRBV13-2:CASGDAINAETLYF:TRBJ2-3	CASGDAINAETLYF	TRBV13-2	TRBJ2-3	0.00039307			TCRA	TRAV7D-3:CAVSMENYNVLYF:TRAJ21	CAVSMENYNVLYF	TRAV7D-3	TRAJ21	0.000575455		TCRB	TRBV12-1:CASSLLAGGKNAETLYF:TRBJ2-3	CASSLLAGGKNAETLYF	TRBV12-1	TRBJ2-3	0.000284599
TCRA	TRAV8D-1:CATAYNYAQGLTF:TRAJ26	CATAYNYAQGLTF	TRAV8D-1	TRAJ26	0.000427805		TCRB	TRBV13-2:CASGDSQANTEVFF:TRBJ1-1	CASGDSQANTEVFF	TRBV13-2	TRBJ1-1	0.00039307			TCRA	TRAV12D-2:CALSDLTGFASALTF:TRAJ35	CALSDLTGFASALTF	TRAV12D-2	TRAJ35	0.000575455		TCRB	TRBV12-2:CASSLRDWGGNTGQLYF:TRBJ2-2	CASSLRDWGGNTGQLYF	TRBV12-2	TRBJ2-2	0.000284599
TCRA	TRAV9D-3:CALSINSAGNKLTF:TRAJ17	CALSINSAGNKLTF	TRAV9D-3	TRAJ17	0.000427805		TCRB	TRBV13-2:CASGEQGTNSDYTF:TRBJ1-2	CASGEQGTNSDYTF	TRBV13-2	TRBJ1-2	0.00039307			TCRA	TRAV12D-2:CALSEGGGSNYKLTF:TRAJ53	CALSEGGGSNYKLTF	TRAV12D-2	TRAJ53	0.000575455		TCRB	TRBV13-2:CASGGTGGNYAEQFF:TRBJ2-1	CASGGTGGNYAEQFF	TRBV13-2	TRBJ2-1	0.000284599
TCRA	TRAV3-3,TRAV3D-3:CAVSALYNQGKLIF:TRAJ23	CAVSALYNQGKLIF	TRAV3-3,TRAV3D-3	TRAJ23	0.000427805		TCRB	TRBV14:CASRGARGDTQYF:TRBJ2-5	CASRGARGDTQYF	TRBV14	TRBJ2-5	0.00039307			TCRA	TRAV7-3:CAVSMGSGGWQLIF:TRAJ22	CAVSMGSGGWQLIF	TRAV7-3	TRAJ22	0.000575455		TCRB	TRBV13-2:CASGGTGGPYEQYF:TRBJ2-7	CASGGTGGPYEQYF	TRBV13-2	TRBJ2-7	0.000284599
TCRA	TRAV14-2,TRAV14D-1:CAASRGDTGNYKYVF:TRAJ40	CAASRGDTGNYKYVF	TRAV14-2,TRAV14D-1	TRAJ40	0.000427805		TCRB	TRBV29:CASSPRTASYNSPLYF:TRBJ1-6	CASSPRTASYNSPLYF	TRBV29	TRBJ1-6	0.00039307			TCRA	TRAV12D-2:CALSEGTQVVGQLTF:TRAJ5	CALSEGTQVVGQLTF	TRAV12D-2	TRAJ5	0.000575455		TCRB	TRBV13-2:CASGGTGGRQNTLYF:TRBJ2-4	CASGGTGGRQNTLYF	TRBV13-2	TRBJ2-4	0.000284599
TCRA	TRAV13-3,TRAV13D-3:CAMEHTGNYKYVF:TRAJ40	CAMEHTGNYKYVF	TRAV13-3,TRAV13D-3	TRAJ40	0.000427805		TCRB	TRBV17:CASSRDRGTSQNTLYF:TRBJ2-4	CASSRDRGTSQNTLYF	TRBV17	TRBJ2-4	0.00039307			TCRA	TRAV7-3:CAVSMGNMGYKLTF:TRAJ9	CAVSMGNMGYKLTF	TRAV7-3	TRAJ9	0.000575455		TCRB	TRBV13-2:CASGHRGGTEVFF:TRBJ1-1	CASGHRGGTEVFF	TRBV13-2	TRBJ1-1	0.000284599
TCRA	TRAV6-7/DV9,TRAV6D-5:CALGKMSNYNVLYF:TRAJ21	CALGKMSNYNVLYF	TRAV6-7/DV9,TRAV6D-5	TRAJ21	0.000427805		TCRB	TRBV13-1:CASSDATTANTGQLYF:TRBJ2-2	CASSDATTANTGQLYF	TRBV13-1	TRBJ2-2	0.00039307			TCRA	TRAV7-5:CAVSMGNYAQGLTF:TRAJ26	CAVSMGNYAQGLTF	TRAV7-5	TRAJ26	0.000575455		TCRB	TRBV13-2:CASGLDTEVFF:TRBJ1-1	CASGLDTEVFF	TRBV13-2	TRBJ1-1	0.000284599
TCRA	TRAV15-1/DV6-1:CALWELERTGNTGKLIF:TRAJ37	CALWELERTGNTGKLIF	TRAV15-1/DV6-1	TRAJ37	0.000376645		TCRB	TRBV13-1:CASSDTGVENYAEQFF:TRBJ2-1	CASSDTGVENYAEQFF	TRBV13-1	TRBJ2-1	0.00039307			TCRA	TRAV12D-2:CALSPRDYSNNRLTL:TRAJ7	CALSPRDYSNNRLTL	TRAV12D-2	TRAJ7	0.000575455		TCRB	TRBV14:CASSFPGLGVNTGQLYF:TRBJ2-2	CASSFPGLGVNTGQLYF	TRBV14	TRBJ2-2	0.000284599
TCRA	TRAV6-7/DV9:CALSDESGGSNAKLTF:TRAJ42	CALSDESGGSNAKLTF	TRAV6-7/DV9	TRAJ42	0.000376645		TCRB	TRBV16:CASRPGTGGEVFF:TRBJ1-1	CASRPGTGGEVFF	TRBV16	TRBJ1-1	0.00039307			TCRA	TRAV7-1:CAVSMVYAQGLTF:TRAJ26	CAVSMVYAQGLTF	TRAV7-1	TRAJ26	0.000575455		TCRB	TRBV13-3:CASGLGGYAEQFF:TRBJ2-1	CASGLGGYAEQFF	TRBV13-3	TRBJ2-1	0.000284599
TCRA	TRAV16:CAMREGEQGTGSKLSF:TRAJ58	CAMREGEQGTGSKLSF	TRAV16	TRAJ58	0.000376645		TCRB	TRBV16:CASSLDDWGNSYEQYF:TRBJ2-7	CASSLDDWGNSYEQYF	TRBV16	TRBJ2-7	0.00039307			TCRA	TRAV12D-2:CALSINTEGADRLTF:TRAJ45	CALSINTEGADRLTF	TRAV12D-2	TRAJ45	0.000575455		TCRB	TRBV13-2:CASGNIQDTQYF:TRBJ2-5	CASGNIQDTQYF	TRBV13-2	TRBJ2-5	0.000284599
TCRA	TRAV16N:CAMREDNVGDNSKLIW:TRAJ38	CAMREDNVGDNSKLIW	TRAV16N	TRAJ38	0.000376645		TCRB	TRBV16:CASSATGDSDYTF:TRBJ1-2	CASSATGDSDYTF	TRBV16	TRBJ1-2	0.00039307			TCRA	TRAV7N-5:CAVSMWTNTGKLTF:TRAJ27	CAVSMWTNTGKLTF	TRAV7N-5	TRAJ27	0.000575455		TCRB	TRBV19:CASSSRDWGAIGAEQFF:TRBJ2-1	CASSSRDWGAIGAEQFF	TRBV19	TRBJ2-1	0.000284599
TCRA	TRAV7-4:CAASELPGTGSNRLTF:TRAJ28	CAASELPGTGSNRLTF	TRAV7-4	TRAJ28	0.000376645		TCRB	TRBV16:CASSPDWGASAETLYF:TRBJ2-3	CASSPDWGASAETLYF	TRBV16	TRBJ2-3	0.00039307			TCRA	TRAV13D-1:CALKGYGSSGNKLIF:TRAJ32	CALKGYGSSGNKLIF	TRAV13D-1	TRAJ32	0.000575455		TCRB	TRBV13-2:CASGPEQYF:TRBJ2-7	CASGPEQYF	TRBV13-2	TRBJ2-7	0.000284599
TCRA	TRAV6D-6,TRAV6N-6:CALSEPGTQVVGQLTF:TRAJ5	CALSEPGTQVVGQLTF	TRAV6D-6,TRAV6N-6	TRAJ5	0.000376645		TCRB	TRBV17:CASSSRQGNYAEQFF:TRBJ2-1	CASSSRQGNYAEQFF	TRBV17	TRBJ2-1	0.00039307			TCRA	TRAV7-6:CAVSHYGNEKITF:TRAJ48	CAVSHYGNEKITF	TRAV7-6	TRAJ48	0.000575455		TCRB	TRBV13-3:CASSAPGTGDNYAEQFF:TRBJ2-1	CASSAPGTGDNYAEQFF	TRBV13-3	TRBJ2-1	0.000284599
TCRA	TRAV13D-1:CALGDYGSSGNKLIF:TRAJ32	CALGDYGSSGNKLIF	TRAV13D-1	TRAJ32	0.000376645		TCRB	TRBV13-3:CASSDFTNTEVFF:TRBJ1-1	CASSDFTNTEVFF	TRBV13-3	TRBJ1-1	0.00039307			TCRA	TRAV15-1/DV6-1:CALWELNNAGAKLTF:TRAJ39	CALWELNNAGAKLTF	TRAV15-1/DV6-1	TRAJ39	0.000575455		TCRB	TRBV13-2:CASGPGNYAEQFF:TRBJ2-1	CASGPGNYAEQFF	TRBV13-2	TRBJ2-1	0.000284599
TCRA	TRAV12D-2:CALSGNQGGSAKLIF:TRAJ57	CALSGNQGGSAKLIF	TRAV12D-2	TRAJ57	0.000376645		TCRB	TRBV13-3:CASSDRDRANERLFF:TRBJ1-4	CASSDRDRANERLFF	TRBV13-3	TRBJ1-4	0.00039307			TCRA	TRAV7-1:CAVSPGTGSNRLTF:TRAJ28	CAVSPGTGSNRLTF	TRAV7-1	TRAJ28	0.000575455		TCRB	TRBV13-2:CASGPGQGNSDYTF:TRBJ1-2	CASGPGQGNSDYTF	TRBV13-2	TRBJ1-2	0.000284599
TCRA	TRAV6-7/DV9:CALVMATGGNNKLTF:TRAJ56	CALVMATGGNNKLTF	TRAV6-7/DV9	TRAJ56	0.000376645		TCRB	TRBV3:CASSFGGGGQDTQYF:TRBJ2-5	CASSFGGGGQDTQYF	TRBV3	TRBJ2-5	0.00039307			TCRA	TRAV15-1/DV6-1:CALWELVTNTGKLTF:TRAJ27	CALWELVTNTGKLTF	TRAV15-1/DV6-1	TRAJ27	0.000575455		TCRB	TRBV13-2:CASGPRDSTEVFF:TRBJ1-1	CASGPRDSTEVFF	TRBV13-2	TRBJ1-1	0.000284599
TCRA	TRAV6D-7:CALGAATSSGQKLVF:TRAJ16	CALGAATSSGQKLVF	TRAV6D-7	TRAJ16	0.000376645		TCRB	TRBV20:CGARDGGTGNERLFF:TRBJ1-4	CGARDGGTGNERLFF	TRBV20	TRBJ1-4	0.00039307			TCRA	TRAV7-6:CAVSPLMSNYNVLYF:TRAJ21	CAVSPLMSNYNVLYF	TRAV7-6	TRAJ21	0.000575455		TCRB	TRBV13-3:CASSAGTGGESAETLYF:TRBJ2-3	CASSAGTGGESAETLYF	TRBV13-3	TRBJ2-3	0.000284599
TCRA	TRAV6D-6:CALSDRGQGGRALIF:TRAJ15	CALSDRGQGGRALIF	TRAV6D-6	TRAJ15	0.000376645		TCRB	TRBV13-3:CASSDVGGNSDYTF:TRBJ1-2	CASSDVGGNSDYTF	TRBV13-3	TRBJ1-2	0.00039307			TCRA	TRAV15-1/DV6-1:CALWELGNSNNRIFF:TRAJ31	CALWELGNSNNRIFF	TRAV15-1/DV6-1	TRAJ31	0.000575455		TCRB	TRBV13-2:CASGPRLGDSYEQYF:TRBJ2-7	CASGPRLGDSYEQYF	TRBV13-2	TRBJ2-7	0.000284599
TCRA	TRAV13-1:CAPMNYGSSGNKLIF:TRAJ32	CAPMNYGSSGNKLIF	TRAV13-1	TRAJ32	0.000376645		TCRB	TRBV1:CTCSPGTGGYERLFF:TRBJ1-4	CTCSPGTGGYERLFF	TRBV1	TRBJ1-4	0.00039307			TCRA	TRAV7-5:CAVSPDSNYQLIW:TRAJ33	CAVSPDSNYQLIW	TRAV7-5	TRAJ33	0.000575455		TCRB	TRBV13-3:CASSATGGAGSGNTLYF:TRBJ1-3	CASSATGGAGSGNTLYF	TRBV13-3	TRBJ1-3	0.000284599
TCRA	TRAV16N:CAMREGPDYAQGLTF:TRAJ26	CAMREGPDYAQGLTF	TRAV16N	TRAJ26	0.000376645		TCRB	TRBV13-3:CASSEDRGHSDYTF:TRBJ1-2	CASSEDRGHSDYTF	TRBV13-3	TRBJ1-2	0.00039307			TCRA	TRAV15N-1:CALWELDNYAQGLTF:TRAJ26	CALWELDNYAQGLTF	TRAV15N-1	TRAJ26	0.000575455		TCRB	TRBV13-2:CASGPTGNNYAEQFF:TRBJ2-1	CASGPTGNNYAEQFF	TRBV13-2	TRBJ2-1	0.000284599
TCRA	TRAV7-5:CAVSMWGSNYNVLYF:TRAJ21	CAVSMWGSNYNVLYF	TRAV7-5	TRAJ21	0.000376645		TCRB	TRBV29:CASSGRESAETLYF:TRBJ2-3	CASSGRESAETLYF	TRBV29	TRBJ2-3	0.00039307			TCRA	TRAV7N-5:CAVSPASGSWQLIF:TRAJ22	CAVSPASGSWQLIF	TRAV7N-5	TRAJ22	0.000575455		TCRB	TRBV13-1:CASGQGEVFF:TRBJ1-1	CASGQGEVFF	TRBV13-1	TRBJ1-1	0.000284599
TCRA	TRAV14-3:CAASDGSYGNEKITF:TRAJ48	CAASDGSYGNEKITF	TRAV14-3	TRAJ48	0.000376645		TCRB	TRBV29:CASSFDNYEQYF:TRBJ2-7	CASSFDNYEQYF	TRBV29	TRBJ2-7	0.00039307			TCRA	TRAV15-1/DV6-1:CALWELDNAGAKLTF:TRAJ39	CALWELDNAGAKLTF	TRAV15-1/DV6-1	TRAJ39	0.000575455		TCRB	TRBV13-1:CASSDALGGGNYAEQFF:TRBJ2-1	CASSDALGGGNYAEQFF	TRBV13-1	TRBJ2-1	0.000284599
TCRA	TRAV14-1:CAASPTSGGNYKPTF:TRAJ6	CAASPTSGGNYKPTF	TRAV14-1	TRAJ6	0.000376645		TCRB	TRBV3:CASSFGTGGYEQYF:TRBJ2-7	CASSFGTGGYEQYF	TRBV3	TRBJ2-7	0.00039307			TCRA	TRAV15N-1:CALWELEDSGTYQRF:TRAJ13	CALWELEDSGTYQRF	TRAV15N-1	TRAJ13	0.000575455		TCRB	TRBV13-3:CASSDALGGENQDTQYF:TRBJ2-5	CASSDALGGENQDTQYF	TRBV13-3	TRBJ2-5	0.000284599
TCRA	TRAV7-2:CAASIGDSAGNKLTF:TRAJ17	CAASIGDSAGNKLTF	TRAV7-2	TRAJ17	0.000376645		TCRB	TRBV14:CASSSGNYNSPLYF:TRBJ1-6	CASSSGNYNSPLYF	TRBV14	TRBJ1-6	0.00039307			TCRA	TRAV7N-5:CAVSPNNAPRF:TRAJ43	CAVSPNNAPRF	TRAV7N-5	TRAJ43	0.000575455		TCRB	TRBV13-1:CASGQGNSDYTF:TRBJ1-2	CASGQGNSDYTF	TRBV13-1	TRBJ1-2	0.000284599
TCRA	TRAV7-2:CAARKRGSALGRLHF:TRAJ18	CAARKRGSALGRLHF	TRAV7-2	TRAJ18	0.000376645		TCRB	TRBV29:CASSYGHNTEVFF:TRBJ1-1	CASSYGHNTEVFF	TRBV29	TRBJ1-1	0.00039307			TCRA	TRAV7-5:CAVSPYQGGRALIF:TRAJ15	CAVSPYQGGRALIF	TRAV7-5	TRAJ15	0.000575455		TCRB	TRBV13-3:CASSDAATGGARAEQFF:TRBJ2-1	CASSDAATGGARAEQFF	TRBV13-3	TRBJ2-1	0.000284599
TCRA	TRAV21/DV12:CILRYSGGSNYKLTF:TRAJ53	CILRYSGGSNYKLTF	TRAV21/DV12	TRAJ53	0.000376645		TCRB	TRBV12-2:CASSLSSQNTLYF:TRBJ2-4	CASSLSSQNTLYF	TRBV12-2	TRBJ2-4	0.00039307			TCRA	TRAV15N-1:CALWEPTGNTGKLIF:TRAJ37	CALWEPTGNTGKLIF	TRAV15N-1	TRAJ37	0.000575455		TCRB	TRBV19:CASGQGSYEQYF:TRBJ2-7	CASGQGSYEQYF	TRBV19	TRBJ2-7	0.000284599
TCRA	TRAV3D-3:CAPMNTGGLSGKLTF:TRAJ2	CAPMNTGGLSGKLTF	TRAV3D-3	TRAJ2	0.000376645		TCRB	TRBV12-2:CASSLHNYAEQFF:TRBJ2-1	CASSLHNYAEQFF	TRBV12-2	TRBJ2-1	0.00039307			TCRA	TRAV7-5:CAVSLSWQLIF:TRAJ22	CAVSLSWQLIF	TRAV7-5	TRAJ22	0.000575455		TCRB	TRBV13-1:CASSDDLWGGNYAEQFF:TRBJ2-1	CASSDDLWGGNYAEQFF	TRBV13-1	TRBJ2-1	0.000284599
TCRA	TRAV3-3,TRAV3D-3:CAVRTNNNAGAKLTF:TRAJ39	CAVRTNNNAGAKLTF	TRAV3-3,TRAV3D-3	TRAJ39	0.000376645		TCRB	TRBV29:CASSLFQQDTQYF:TRBJ2-5	CASSLFQQDTQYF	TRBV29	TRBJ2-5	0.00039307			TCRA	TRAV7-6:CAVSDRGSALGRLHF:TRAJ18	CAVSDRGSALGRLHF	TRAV7-6	TRAJ18	0.000575455		TCRB	TRBV13-1:CASSDEAGGINYAEQFF:TRBJ2-1	CASSDEAGGINYAEQFF	TRBV13-1	TRBJ2-1	0.000284599
TCRA	TRAV12D-2:CALSDQGGSAKLIF:TRAJ57	CALSDQGGSAKLIF	TRAV12D-2	TRAJ57	0.000376645		TCRB	TRBV17:CASSRGDSDYTF:TRBJ1-2	CASSRGDSDYTF	TRBV17	TRBJ1-2	0.00039307			TCRA	TRAV6D-7:CALSMATGGNNKLTF:TRAJ56	CALSMATGGNNKLTF	TRAV6D-7	TRAJ56	0.000575455		TCRB	TRBV12-1:CASGRGYEQYF:TRBJ2-7	CASGRGYEQYF	TRBV12-1	TRBJ2-7	0.000284599
TCRA	TRAV15N-1:CALWEPYMGYKLTF:TRAJ9	CALWEPYMGYKLTF	TRAV15N-1	TRAJ9	0.000376645		TCRB	TRBV17:CASSRGHLEQYF:TRBJ2-7	CASSRGHLEQYF	TRBV17	TRBJ2-7	0.00039307			TCRA	TRAV7-1:CAVSDSNNRIFF:TRAJ31	CAVSDSNNRIFF	TRAV7-1	TRAJ31	0.000575455		TCRB	TRBV13-1:CASSDGTGGDNYAEQFF:TRBJ2-1	CASSDGTGGDNYAEQFF	TRBV13-1	TRBJ2-1	0.000284599
TCRA	TRAV9D-3:CALVVNTGNYKYVF:TRAJ40	CALVVNTGNYKYVF	TRAV9D-3	TRAJ40	0.000376645		TCRB	TRBV12-2:CASSLGDERLFF:TRBJ1-4	CASSLGDERLFF	TRBV12-2	TRBJ1-4	0.00039307			TCRA	TRAV6-7/DV9,TRAV6D-5:CALAPNVGDNSKLIW:TRAJ38	CALAPNVGDNSKLIW	TRAV6-7/DV9,TRAV6D-5	TRAJ38	0.000575455		TCRB	TRBV19:CASSIATDWGNTGQLYF:TRBJ2-2	CASSIATDWGNTGQLYF	TRBV19	TRBJ2-2	0.000284599
TCRA	TRAV6-7/DV9:CALGPMSNYNVLYF:TRAJ21	CALGPMSNYNVLYF	TRAV6-7/DV9	TRAJ21	0.000376645		TCRB	TRBV13-1:CASSSDRYEQYF:TRBJ2-7	CASSSDRYEQYF	TRBV13-1	TRBJ2-7	0.00039307			TCRA	TRAV7D-5:CAVSANYNQGKLIF:TRAJ23	CAVSANYNQGKLIF	TRAV7D-5	TRAJ23	0.000575455		TCRB	TRBV14:CASGRYNSPLYF:TRBJ1-6	CASGRYNSPLYF	TRBV14	TRBJ1-6	0.000284599
TCRA	TRAV6D-5:CALGDRGSNNRIFF:TRAJ31	CALGDRGSNNRIFF	TRAV6D-5	TRAJ31	0.000376645		TCRB	TRBV1:CTCSAHAEQFF:TRBJ2-1	CTCSAHAEQFF	TRBV1	TRBJ2-1	0.00039307			TCRA	TRAV7-6:CAVSGDNAGAKLTF:TRAJ39	CAVSGDNAGAKLTF	TRAV7-6	TRAJ39	0.000575455		TCRB	TRBV3:CASSLPGTGNNNQAPLF:TRBJ1-5	CASSLPGTGNNNQAPLF	TRBV3	TRBJ1-5	0.000284599
TCRA	TRAV6-5:CALSDNYNQGKLIF:TRAJ23	CALSDNYNQGKLIF	TRAV6-5	TRAJ23	0.000376645		TCRB	TRBV20:CGARDQTFSNERLFF:TRBJ1-4	CGARDQTFSNERLFF	TRBV20	TRBJ1-4	0.000384598			TCRA	TRAV6-7/DV9:CALGLYNTNTGKLTF:TRAJ27	CALGLYNTNTGKLTF	TRAV6-7/DV9	TRAJ27	0.000575455		TCRB	TRBV13-2:CASGSGDYEQYF:TRBJ2-7	CASGSGDYEQYF	TRBV13-2	TRBJ2-7	0.000284599
TCRA	TRAV12D-1:CALSETSSGQKLVF:TRAJ16	CALSETSSGQKLVF	TRAV12D-1	TRAJ16	0.000376645		TCRB	TRBV29:CASSLVRGYEQYF:TRBJ2-7	CASSLVRGYEQYF	TRBV29	TRBJ2-7	0.000384598			TCRA	TRAV7-1:CAVSGTSSGSWQLIF:TRAJ22	CAVSGTSSGSWQLIF	TRAV7-1	TRAJ22	0.000575455		TCRB	TRBV4:CASSSTGAEDNYAEQFF:TRBJ2-1	CASSSTGAEDNYAEQFF	TRBV4	TRBJ2-1	0.000284599
TCRA	TRAV12N-3:CALSNSNMGYKLTF:TRAJ9	CALSNSNMGYKLTF	TRAV12N-3	TRAJ9	0.000376645		TCRB	TRBV14:CASAWGRGEVFF:TRBJ1-1	CASAWGRGEVFF	TRBV14	TRBJ1-1	0.000377286			TCRA	TRAV7N-5:CAVSGMSNYNVLYF:TRAJ21	CAVSGMSNYNVLYF	TRAV7N-5	TRAJ21	0.000575455		TCRB	TRBV4:CASSWGTGGADYAEQFF:TRBJ2-1	CASSWGTGGADYAEQFF	TRBV4	TRBJ2-1	0.000284599
TCRA	TRAV9N-3:CAVIRGSALGRLHF:TRAJ18	CAVIRGSALGRLHF	TRAV9N-3	TRAJ18	0.000376645		TCRB	TRBV13-1:CASSDNRNSDYTF:TRBJ1-2	CASSDNRNSDYTF	TRBV13-1	TRBJ1-2	0.000377286			TCRA	TRAV6-7/DV9:CALGPYGSSGNKLIF:TRAJ32	CALGPYGSSGNKLIF	TRAV6-7/DV9	TRAJ32	0.000575455		TCRB	TRBV13-2:CASGSGVDTLYF:TRBJ2-4	CASGSGVDTLYF	TRBV13-2	TRBJ2-4	0.000284599
TCRA	TRAV9N-3:CAVSHNTNTGKLTF:TRAJ27	CAVSHNTNTGKLTF	TRAV9N-3	TRAJ27	0.000376645		TCRB	TRBV13-1:CASSEGYEQYF:TRBJ2-7	CASSEGYEQYF	TRBV13-1	TRBJ2-7	0.000377286			TCRA	TRAV7-3:CAVSGGNAYKVIF:TRAJ30	CAVSGGNAYKVIF	TRAV7-3	TRAJ30	0.000575455		TCRB	TRBV13-2:CASGSQGADNSPLYF:TRBJ1-6	CASGSQGADNSPLYF	TRBV13-2	TRBJ1-6	0.000284599
TCRA	TRAV9-1:CAVSASTGNYKYVF:TRAJ40	CAVSASTGNYKYVF	TRAV9-1	TRAJ40	0.000376645		TCRB	TRBV13-1:CASSGGEQYF:TRBJ2-7	CASSGGEQYF	TRBV13-1	TRBJ2-7	0.000377286			TCRA	TRAV7-3:CAVSVGANTGKLTF:TRAJ52	CAVSVGANTGKLTF	TRAV7-3	TRAJ52	0.000575455		TCRB	TRBV3:CASSPRLGGKGQNTLYF:TRBJ2-4	CASSPRLGGKGQNTLYF	TRBV3	TRBJ2-4	0.000284599
TCRA	TRAV1:CAVRDPGMGYKLTF:TRAJ9	CAVRDPGMGYKLTF	TRAV1	TRAJ9	0.000376645		TCRB	TRBV3:CASSPDSSGNTLYF:TRBJ1-3	CASSPDSSGNTLYF	TRBV3	TRBJ1-3	0.000377286			TCRA	TRAV7-1:CAVSSNGNEKITF:TRAJ48	CAVSSNGNEKITF	TRAV7-1	TRAJ48	0.000575455		TCRB	TRBV4:CASSPAWGGAGYAEQFF:TRBJ2-1	CASSPAWGGAGYAEQFF	TRBV4	TRBJ2-1	0.000284599
TCRA	TRAV4D-4:CAAEAGSAGNKLTF:TRAJ17	CAAEAGSAGNKLTF	TRAV4D-4	TRAJ17	0.000376645		TCRB	TRBV14:CASSPRLGGYAEQFF:TRBJ2-1	CASSPRLGGYAEQFF	TRBV14	TRBJ2-1	0.000377286			TCRA	TRAV6-7/DV9:CALGALTGNTGKLIF:TRAJ37	CALGALTGNTGKLIF	TRAV6-7/DV9	TRAJ37	0.000575455		TCRB	TRBV13-2:CASGTGDERLFF:TRBJ1-4	CASGTGDERLFF	TRBV13-2	TRBJ1-4	0.000284599
TCRA	TRAV5-4:CAASTNTGNYKYVF:TRAJ40	CAASTNTGNYKYVF	TRAV5-4	TRAJ40	0.000376645		TCRB	TRBV29:CASSRGQNERLFF:TRBJ1-4	CASSRGQNERLFF	TRBV29	TRBJ1-4	0.000377286			TCRA	TRAV7D-3:CAVSSNTGNYKYVF:TRAJ40	CAVSSNTGNYKYVF	TRAV7D-3	TRAJ40	0.000575455		TCRB	TRBV16:CASGTGENTLYF:TRBJ2-4	CASGTGENTLYF	TRBV16	TRBJ2-4	0.000284599
TCRA	TRAV5D-4:CAAAPNYNQGKLIF:TRAJ23	CAAAPNYNQGKLIF	TRAV5D-4	TRAJ23	0.000376645		TCRB	TRBV3:CASSLDGTDSNERLFF:TRBJ1-4	CASSLDGTDSNERLFF	TRBV3	TRBJ1-4	0.000368815			TCRA	TRAV7-5:CAVSLSGSFNKLTF:TRAJ4	CAVSLSGSFNKLTF	TRAV7-5	TRAJ4	0.000575455		TCRB	TRBV5:CASSPDWGGADTGQLYF:TRBJ2-2	CASSPDWGGADTGQLYF	TRBV5	TRBJ2-2	0.000284599
TCRA	TRAV5D-4:CAASAGYNQGKLIF:TRAJ23	CAASAGYNQGKLIF	TRAV5D-4	TRAJ23	0.000376645		TCRB	TRBV5:CASSPTPGLGYAEQFF:TRBJ2-1	CASSPTPGLGYAEQFF	TRBV5	TRBJ2-1	0.000368815			TCRA	TRAV6-7/DV9:CALGAGTQVVGQLTF:TRAJ5	CALGAGTQVVGQLTF	TRAV6-7/DV9	TRAJ5	0.000575455		TCRB	TRBV13-2:CASGTGGADEQYF:TRBJ2-7	CASGTGGADEQYF	TRBV13-2	TRBJ2-7	0.000284599
TCRA	TRAV5D-4:CAASASSGSWQLIF:TRAJ22	CAASASSGSWQLIF	TRAV5D-4	TRAJ22	0.000376645		TCRB	TRBV29:CASSPRLGGQDTQYF:TRBJ2-5	CASSPRLGGQDTQYF	TRBV29	TRBJ2-5	0.000368815			TCRA	TRAV6D-5:CALGDSTASLGKLQF:TRAJ24	CALGDSTASLGKLQF	TRAV6D-5	TRAJ24	0.000575455		TCRB	TRBV26:CASSRDWGGVDTGQLYF:TRBJ2-2	CASSRDWGGVDTGQLYF	TRBV26	TRBJ2-2	0.000284599
TCRA	TRAV16N:CAMREGHSNNRIFF:TRAJ31	CAMREGHSNNRIFF	TRAV16N	TRAJ31	0.000376645		TCRB	TRBV17:CASSSRDRGTYEQYF:TRBJ2-7	CASSSRDRGTYEQYF	TRBV17	TRBJ2-7	0.000368815			TCRA	TRAV6-7/DV9:CALGDLGSSGNKLIF:TRAJ32	CALGDLGSSGNKLIF	TRAV6-7/DV9	TRAJ32	0.000575455		TCRB	TRBV5:CASSQRDWGGAQNTLYF:TRBJ2-4	CASSQRDWGGAQNTLYF	TRBV5	TRBJ2-4	0.000284599
TCRA	TRAV16N:CAMRENTGNYKYVF:TRAJ40	CAMRENTGNYKYVF	TRAV16N	TRAJ40	0.000376645		TCRB	TRBV4:CASSPDWGVYAEQFF:TRBJ2-1	CASSPDWGVYAEQFF	TRBV4	TRBJ2-1	0.000368815			TCRA	TRAV7-3:CAVRRTQVVGQLTF:TRAJ5	CAVRRTQVVGQLTF	TRAV7-3	TRAJ5	0.000575455		TCRB	TRBV13-1:CASGTGRNSPLYF:TRBJ1-6	CASGTGRNSPLYF	TRBV13-1	TRBJ1-6	0.000284599
TCRA	TRAV8-2,TRAV8D-2:CATDADNYAQGLTF:TRAJ26	CATDADNYAQGLTF	TRAV8-2,TRAV8D-2	TRAJ26	0.000376645		TCRB	TRBV20:CGARDLGHTNERLFF:TRBJ1-4	CGARDLGHTNERLFF	TRBV20	TRBJ1-4	0.000368815			TCRA	TRAV7-6:CAVRDYKYVF:TRAJ40	CAVRDYKYVF	TRAV7-6	TRAJ40	0.000575455		TCRB	TRBV5:CASSQAAGQFANTEVFF:TRBJ1-1	CASSQAAGQFANTEVFF	TRBV5	TRBJ1-1	0.000284599
TCRA	TRAV7-3,TRAV7D-3:CAVLPGTGSNRLTF:TRAJ28	CAVLPGTGSNRLTF	TRAV7-3,TRAV7D-3	TRAJ28	0.000376645		TCRB	TRBV17:CASSRTGNQDTQYF:TRBJ2-5	CASSRTGNQDTQYF	TRBV17	TRBJ2-5	0.000368815			TCRA	TRAV6D-5:CALGDRNYNQGKLIF:TRAJ23	CALGDRNYNQGKLIF	TRAV6D-5	TRAJ23	0.000575455		TCRB	TRBV19:CASGTISNERLFF:TRBJ1-4	CASGTISNERLFF	TRBV19	TRBJ1-4	0.000284599
TCRA	TRAV7N-5:CAVSLNYNQGKLIF:TRAJ23	CAVSLNYNQGKLIF	TRAV7N-5	TRAJ23	0.000376645		TCRB	TRBV13-1:CASSDGGHQDTQYF:TRBJ2-5	CASSDGGHQDTQYF	TRBV13-1	TRBJ2-5	0.000368815			TCRA	TRAV6D-5:CALGDRGNYAQGLTF:TRAJ26	CALGDRGNYAQGLTF	TRAV6D-5	TRAJ26	0.000575455		TCRB	TRBV5:CASSQDRLGGRAETLYF:TRBJ2-3	CASSQDRLGGRAETLYF	TRBV5	TRBJ2-3	0.000284599
TCRA	TRAV7D-6:CAVSMSNYAQGLTF:TRAJ26	CAVSMSNYAQGLTF	TRAV7D-6	TRAJ26	0.000376645		TCRB	TRBV3:CASSLDGVNTEVFF:TRBJ1-1	CASSLDGVNTEVFF	TRBV3	TRBJ1-1	0.000368815			TCRA	TRAV6D-7:CALGDRGTNTGKLTF:TRAJ27	CALGDRGTNTGKLTF	TRAV6D-7	TRAJ27	0.000575455		TCRB	TRBV13-2:CASGVQYEQYF:TRBJ2-7	CASGVQYEQYF	TRBV13-2	TRBJ2-7	0.000284599
TCRA	TRAV7-5:CAVSTGTGSNRLTF:TRAJ28	CAVSTGTGSNRLTF	TRAV7-5	TRAJ28	0.000376645		TCRB	TRBV3:CASSLWGGADEQYF:TRBJ2-7	CASSLWGGADEQYF	TRBV3	TRBJ2-7	0.000368815			TCRA	TRAV6D-6:CALGDRGNMGYKLTF:TRAJ9	CALGDRGNMGYKLTF	TRAV6D-6	TRAJ9	0.000575455		TCRB	TRBV26:CASHRDRGRGAETLYF:TRBJ2-3	CASHRDRGRGAETLYF	TRBV26	TRBJ2-3	0.000284599
TCRA	TRAV7-4:CAASENNYAQGLTF:TRAJ26	CAASENNYAQGLTF	TRAV7-4	TRAJ26	0.000376645		TCRB	TRBV29:CASSSGQGSEVFF:TRBJ1-1	CASSSGQGSEVFF	TRBV29	TRBJ1-1	0.000368815			TCRA	TRAV6-6,TRAV6D-6:CALGDRDYNQGKLIF:TRAJ23	CALGDRDYNQGKLIF	TRAV6-6,TRAV6D-6	TRAJ23	0.000575455		TCRB	TRBV3:CASHRGFSGNTLYF:TRBJ1-3	CASHRGFSGNTLYF	TRBV3	TRBJ1-3	0.000284599
TCRA	TRAV7N-4:CAAVGGTGNYKYVF:TRAJ40	CAAVGGTGNYKYVF	TRAV7N-4	TRAJ40	0.000376645		TCRB	TRBV19:CASSRNTLYF:TRBJ2-4	CASSRNTLYF	TRBV19	TRBJ2-4	0.000368815			TCRA	TRAV7-6:CAVSRNTGNYKYVF:TRAJ40	CAVSRNTGNYKYVF	TRAV7-6	TRAJ40	0.000575455		TCRB	TRBV2:CASSQDRDGVSNERLFF:TRBJ1-4	CASSQDRDGVSNERLFF	TRBV2	TRBJ1-4	0.000284599
TCRA	TRAV14-3:CAAGVAGNTGKLIF:TRAJ37	CAAGVAGNTGKLIF	TRAV14-3	TRAJ37	0.000376645		TCRB	TRBV3:CASSPPGQNQDTQYF:TRBJ2-5	CASSPPGQNQDTQYF	TRBV3	TRBJ2-5	0.000368815			TCRA	TRAV6-7/DV9:CALGDHGSSGNKLIF:TRAJ32	CALGDHGSSGNKLIF	TRAV6-7/DV9	TRAJ32	0.000575455		TCRB	TRBV4:CASHSGNTLYF:TRBJ1-3	CASHSGNTLYF	TRBV4	TRBJ1-3	0.000284599
TCRA	TRAV14-2:CAAGGNYNQGKLIF:TRAJ23	CAAGGNYNQGKLIF	TRAV14-2	TRAJ23	0.000376645		TCRB	TRBV29:CASSPGGGQNTLYF:TRBJ2-4	CASSPGGGQNTLYF	TRBV29	TRBJ2-4	0.000353031			TCRA	TRAV6D-7:CALGDQGQGGRALIF:TRAJ15	CALGDQGQGGRALIF	TRAV6D-7	TRAJ15	0.000575455		TCRB	TRBV5:CASSQDGGGRFYAEQFF:TRBJ2-1	CASSQDGGGRFYAEQFF	TRBV5	TRBJ2-1	0.000284599
TCRA	TRAV14-1:CAASLSGSFNKLTF:TRAJ4	CAASLSGSFNKLTF	TRAV14-1	TRAJ4	0.000376645		TCRB	TRBV13-2:CASGDTEQYF:TRBJ2-7	CASGDTEQYF	TRBV13-2	TRBJ2-7	0.000353031			TCRA	TRAV7-5:CAVITNAYKVIF:TRAJ30	CAVITNAYKVIF	TRAV7-5	TRAJ30	0.000575455		TCRB	TRBV5:CASSQEWTDISNERLFF:TRBJ1-4	CASSQEWTDISNERLFF	TRBV5	TRBJ1-4	0.000284599
TCRA	TRAV19:CAGNQGGSAKLIF:TRAJ57	CAGNQGGSAKLIF	TRAV19	TRAJ57	0.000376645		TCRB	TRBV13-2:CASGDWGANERLFF:TRBJ1-4	CASGDWGANERLFF	TRBV13-2	TRBJ1-4	0.000353031			TCRA	TRAV7-5:CAVIPGYQNFYF:TRAJ49	CAVIPGYQNFYF	TRAV7-5	TRAJ49	0.000575455		TCRB	TRBV29:CASILGVEQYF:TRBJ2-7	CASILGVEQYF	TRBV29	TRBJ2-7	0.000284599
TCRA	TRAV3-3:CAVRSTGSGGKLTL:TRAJ44	CAVRSTGSGGKLTL	TRAV3-3	TRAJ44	0.000376645		TCRB	TRBV13-2:CASGDWGASSQNTLYF:TRBJ2-4	CASGDWGASSQNTLYF	TRBV13-2	TRBJ2-4	0.000353031			TCRA	TRAV6D-6:CALGDDQGGSAKLIF:TRAJ57	CALGDDQGGSAKLIF	TRAV6D-6	TRAJ57	0.000575455		TCRB	TRBV5:CASSQESGGGGWTEVFF:TRBJ1-1	CASSQESGGGGWTEVFF	TRBV5	TRBJ1-1	0.000284599
TCRA	TRAV14-3:CAASALHYAQGLTF:TRAJ26	CAASALHYAQGLTF	TRAV14-3	TRAJ26	0.000376645		TCRB	TRBV13-2:CASGESYEQYF:TRBJ2-7	CASGESYEQYF	TRBV13-2	TRBJ2-7	0.000353031			TCRA	TRAV7-6:CAVIPNTGYQNFYF:TRAJ49	CAVIPNTGYQNFYF	TRAV7-6	TRAJ49	0.000575455		TCRB	TRBV19:CASIPGQGTTEVFF:TRBJ1-1	CASIPGQGTTEVFF	TRBV19	TRBJ1-1	0.000284599
TCRA	TRAV3-1:CAVSDYSNNRLTL:TRAJ7	CAVSDYSNNRLTL	TRAV3-1	TRAJ7	0.000376645		TCRB	TRBV13-2:CASGGDNANSDYTF:TRBJ1-2	CASGGDNANSDYTF	TRBV13-2	TRBJ1-2	0.000353031			TCRA	TRAV6-7/DV9:CALGDTTGGNNKLTF:TRAJ56	CALGDTTGGNNKLTF	TRAV6-7/DV9	TRAJ56	0.000575455		TCRB	TRBV3:CASSGDWGGLNYAEQFF:TRBJ2-1	CASSGDWGGLNYAEQFF	TRBV3	TRBJ2-1	0.000284599
TCRA	TRAV3-4:CAVSEDYSNNRLTL:TRAJ7	CAVSEDYSNNRLTL	TRAV3-4	TRAJ7	0.000376645		TCRB	TRBV13-2:CASGGGLSGNTLYF:TRBJ1-3	CASGGGLSGNTLYF	TRBV13-2	TRBJ1-3	0.000353031			TCRA	TRAV7-1:CAVMNYNQGKLIF:TRAJ23	CAVMNYNQGKLIF	TRAV7-1	TRAJ23	0.000575455		TCRB	TRBV29:CASIQGGEQYF:TRBJ2-7	CASIQGGEQYF	TRBV29	TRBJ2-7	0.000284599
TCRA	TRAV14-3:CAASRDQGGRALIF:TRAJ15	CAASRDQGGRALIF	TRAV14-3	TRAJ15	0.000376645		TCRB	TRBV13-2:CASGPQGTEVFF:TRBJ1-1	CASGPQGTEVFF	TRBV13-2	TRBJ1-1	0.000353031			TCRA	TRAV6D-6:CALGNYGSSGNKLIF:TRAJ32	CALGNYGSSGNKLIF	TRAV6D-6	TRAJ32	0.000575455		TCRB	TRBV5:CASSGDWGGINYAEQFF:TRBJ2-1	CASSGDWGGINYAEQFF	TRBV5	TRBJ2-1	0.000284599
TCRA	TRAV10:CAASEDTNAYKVIF:TRAJ30	CAASEDTNAYKVIF	TRAV10	TRAJ30	0.000376645		TCRB	TRBV13-1:CASIGRGTEVFF:TRBJ1-1	CASIGRGTEVFF	TRBV13-1	TRBJ1-1	0.000353031			TCRA	TRAV7N-5:CAVMGNMGYKLTF:TRAJ9	CAVMGNMGYKLTF	TRAV7N-5	TRAJ9	0.000575455		TCRB	TRBV19:CASIRDKNTEVFF:TRBJ1-1	CASIRDKNTEVFF	TRBV19	TRBJ1-1	0.000284599
TCRA	TRAV5-1:CSASIGTGGYKVVF:TRAJ12	CSASIGTGGYKVVF	TRAV5-1	TRAJ12	0.000376645		TCRB	TRBV19:CASLGIYAEQFF:TRBJ2-1	CASLGIYAEQFF	TRBV19	TRBJ2-1	0.000353031			TCRA	TRAV7D-3:CAVDYSNNRLTL:TRAJ7	CAVDYSNNRLTL	TRAV7D-3	TRAJ7	0.000575455		TCRB	TRBV4:CASIRDNYAEQFF:TRBJ2-1	CASIRDNYAEQFF	TRBV4	TRBJ2-1	0.000284599
TCRA	TRAV15D-2/DV6D-2:CALSELQGGRALIF:TRAJ15	CALSELQGGRALIF	TRAV15D-2/DV6D-2	TRAJ15	0.000376645		TCRB	TRBV19:CASRDTNTEVFF:TRBJ1-1	CASRDTNTEVFF	TRBV19	TRBJ1-1	0.000353031			TCRA	TRAV6-7/DV9,TRAV6D-7:CALGIYTEGADRLTF:TRAJ45	CALGIYTEGADRLTF	TRAV6-7/DV9,TRAV6D-7	TRAJ45	0.000575455		TCRB	TRBV29:CASIRDWGAYAEQFF:TRBJ2-1	CASIRDWGAYAEQFF	TRBV29	TRBJ2-1	0.000284599
TCRA	TRAV3-3:CAVSANTGYQNFYF:TRAJ49	CAVSANTGYQNFYF	TRAV3-3	TRAJ49	0.000376645		TCRB	TRBV14:CASRFRGRGERLFF:TRBJ1-4	CASRFRGRGERLFF	TRBV14	TRBJ1-4	0.000353031			TCRA	TRAV7D-3:CAVASSGSWQLIF:TRAJ22	CAVASSGSWQLIF	TRAV7D-3	TRAJ22	0.000575455		TCRB	TRBV16:CASSLTGGGGGAETLYF:TRBJ2-3	CASSLTGGGGGAETLYF	TRBV16	TRBJ2-3	0.000284599
TCRA	TRAV3D-3:CAVSAYYNQGKLIF:TRAJ23	CAVSAYYNQGKLIF	TRAV3D-3	TRAJ23	0.000376645		TCRB	TRBV17:CASRRDRGSSYEQYF:TRBJ2-7	CASRRDRGSSYEQYF	TRBV17	TRBJ2-7	0.000353031			TCRA	TRAV7D-3:CAVGPSGSWQLIF:TRAJ22	CAVGPSGSWQLIF	TRAV7D-3	TRAJ22	0.000575455		TCRB	TRBV16:CASSLEGTGRSQNTLYF:TRBJ2-4	CASSLEGTGRSQNTLYF	TRBV16	TRBJ2-4	0.000284599
TCRA	TRAV3-1,TRAV3-4:CAVRYGSSGNKLIF:TRAJ32	CAVRYGSSGNKLIF	TRAV3-1,TRAV3-4	TRAJ32	0.000376645		TCRB	TRBV13-1:CASSDAISNERLFF:TRBJ1-4	CASSDAISNERLFF	TRBV13-1	TRBJ1-4	0.000353031			TCRA	TRAV7D-3:CAVGTGNYKYVF:TRAJ40	CAVGTGNYKYVF	TRAV7D-3	TRAJ40	0.000575455		TCRB	TRBV15:CASITGERYAEQFF:TRBJ2-1	CASITGERYAEQFF	TRBV15	TRBJ2-1	0.000284599
TCRA	TRAV13-2:CAFPLQGGRALIF:TRAJ15	CAFPLQGGRALIF	TRAV13-2	TRAJ15	0.000376645		TCRB	TRBV13-3:CASSDAQQINSDYTF:TRBJ1-2	CASSDAQQINSDYTF	TRBV13-3	TRBJ1-2	0.000353031			TCRA	TRAV7D-3:CAVVNYNVLYF:TRAJ21	CAVVNYNVLYF	TRAV7D-3	TRAJ21	0.000575455		TCRB	TRBV16:CASSSRDRGRGAETLYF:TRBJ2-3	CASSSRDRGRGAETLYF	TRBV16	TRBJ2-3	0.000284599
TCRA	TRAV13D-1:CALVMDSNYQLIW:TRAJ33	CALVMDSNYQLIW	TRAV13D-1	TRAJ33	0.000376645		TCRB	TRBV13-1:CASSDGGDSDYTF:TRBJ1-2	CASSDGGDSDYTF	TRBV13-1	TRBJ1-2	0.000353031			TCRA	TRAV6-5:CALSVANYGNEKITF:TRAJ48	CALSVANYGNEKITF	TRAV6-5	TRAJ48	0.000575455		TCRB	TRBV14:CASKAGNTLYF:TRBJ1-3	CASKAGNTLYF	TRBV14	TRBJ1-3	0.000284599
TCRA	TRAV6-7/DV9:CALVGSNYNVLYF:TRAJ21	CALVGSNYNVLYF	TRAV6-7/DV9	TRAJ21	0.000376645		TCRB	TRBV13-3:CASSDSANTEVFF:TRBJ1-1	CASSDSANTEVFF	TRBV13-3	TRBJ1-1	0.000353031			TCRA	TRAV7-5:CAVSPYAQGLTF:TRAJ26	CAVSPYAQGLTF	TRAV7-5	TRAJ26	0.000575455		TCRB	TRBV16:CASSSGLGGLNYAEQFF:TRBJ2-1	CASSSGLGGLNYAEQFF	TRBV16	TRBJ2-1	0.000284599
TCRA	TRAV6D-7:CALGDTGYQNFYF:TRAJ49	CALGDTGYQNFYF	TRAV6D-7	TRAJ49	0.000376645		TCRB	TRBV13-3:CASSDTGEEQYF:TRBJ2-7	CASSDTGEEQYF	TRBV13-3	TRBJ2-7	0.000353031			TCRA	TRAV12N-3:CALSGASSGSWQLIF:TRAJ22	CALSGASSGSWQLIF	TRAV12N-3	TRAJ22	0.000575455		TCRB	TRBV26:CASKDNSGNTLYF:TRBJ1-3	CASKDNSGNTLYF	TRBV26	TRBJ1-3	0.000284599
TCRA	TRAV12-2,TRAV12D-1:CALSDRSNYQLIW:TRAJ33	CALSDRSNYQLIW	TRAV12-2,TRAV12D-1	TRAJ33	0.000376645		TCRB	TRBV13-3:CASSEDRGSYEQYF:TRBJ2-7	CASSEDRGSYEQYF	TRBV13-3	TRBJ2-7	0.000353031			TCRA	TRAV7-5:CAVCGNEKITF:TRAJ48	CAVCGNEKITF	TRAV7-5	TRAJ48	0.000575455		TCRB	TRBV16:CASKDRDSDYTF:TRBJ1-2	CASKDRDSDYTF	TRBV16	TRBJ1-2	0.000284599
TCRA	TRAV12-2:CALSDYSNNRLTL:TRAJ7	CALSDYSNNRLTL	TRAV12-2	TRAJ7	0.000376645		TCRB	TRBV13-3:CASSEGHSDYTF:TRBJ1-2	CASSEGHSDYTF	TRBV13-3	TRBJ1-2	0.000353031			TCRA	TRAV7-5:CAVLSSGSWQLIF:TRAJ22	CAVLSSGSWQLIF	TRAV7-5	TRAJ22	0.000575455		TCRB	TRBV13-3:CASKDRGHANERLFF:TRBJ1-4	CASKDRGHANERLFF	TRBV13-3	TRBJ1-4	0.000284599
TCRA	TRAV16:CAMQDYSNNRLTL:TRAJ7	CAMQDYSNNRLTL	TRAV16	TRAJ7	0.000376645		TCRB	TRBV13-3:CASSESRVNQDTQYF:TRBJ2-5	CASSESRVNQDTQYF	TRBV13-3	TRBJ2-5	0.000353031			TCRA	TRAV12D-1:CALSDLGGTGSKLSF:TRAJ58	CALSDLGGTGSKLSF	TRAV12D-1	TRAJ58	0.000575455		TCRB	TRBV1:CTCSADRTGGDTGQLYF:TRBJ2-2	CTCSADRTGGDTGQLYF	TRBV1	TRBJ2-2	0.000284599
TCRA	TRAV13D-1:CALTGNTGKLIF:TRAJ37	CALTGNTGKLIF	TRAV13D-1	TRAJ37	0.000376645		TCRB	TRBV29:CASSFGSSYEQYF:TRBJ2-7	CASSFGSSYEQYF	TRBV29	TRBJ2-7	0.000353031			TCRA	TRAV7N-4:CAVRGDTNAYKVIF:TRAJ30	CAVRGDTNAYKVIF	TRAV7N-4	TRAJ30	0.000575455		TCRB	TRBV16:CASKDSSYEQYF:TRBJ2-7	CASKDSSYEQYF	TRBV16	TRBJ2-7	0.000284599
TCRA	TRAV13D-2:CAIVWSSGNKLIF:TRAJ32	CAIVWSSGNKLIF	TRAV13D-2	TRAJ32	0.000376645		TCRB	TRBV4:CASSFTGENTEVFF:TRBJ1-1	CASSFTGENTEVFF	TRBV4	TRBJ1-1	0.000353031			TCRA	TRAV6-5:CALSDPSSGSWQLIF:TRAJ22	CALSDPSSGSWQLIF	TRAV6-5	TRAJ22	0.000575455		TCRB	TRBV1:CTCSADRVGGIAETLYF:TRBJ2-3	CTCSADRVGGIAETLYF	TRBV1	TRBJ2-3	0.000284599
TCRA	TRAV8-1:CATDYTNTGKLTF:TRAJ27	CATDYTNTGKLTF	TRAV8-1	TRAJ27	0.000376645		TCRB	TRBV13-1:CASSGTLNERLFF:TRBJ1-4	CASSGTLNERLFF	TRBV13-1	TRBJ1-4	0.000353031			TCRA	TRAV7N-4:CAVSPLTGNYKYVF:TRAJ40	CAVSPLTGNYKYVF	TRAV7N-4	TRAJ40	0.000575455		TCRB	TRBV29:CASKDSWVAEQFF:TRBJ2-1	CASKDSWVAEQFF	TRBV29	TRBJ2-1	0.000284599
TCRA	TRAV17:CALGNYGNEKITF:TRAJ48	CALGNYGNEKITF	TRAV17	TRAJ48	0.000376645		TCRB	TRBV29:CASSHRDERLFF:TRBJ1-4	CASSHRDERLFF	TRBV29	TRBJ1-4	0.000353031			TCRA	TRAV12N-3:CALSDRHQGGRALIF:TRAJ15	CALSDRHQGGRALIF	TRAV12N-3	TRAJ15	0.000575455		TCRB	TRBV1:CTCSAENWGANYAEQFF:TRBJ2-1	CTCSAENWGANYAEQFF	TRBV1	TRBJ2-1	0.000284599
TCRA	TRAV8-1:CATDASGSWQLIF:TRAJ22	CATDASGSWQLIF	TRAV8-1	TRAJ22	0.000376645		TCRB	TRBV19:CASSIGGLNQAPLF:TRBJ1-5	CASSIGGLNQAPLF	TRBV19	TRBJ1-5	0.000353031			TCRA	TRAV7N-4:CAVSEHETNTGKLTF:TRAJ27	CAVSEHETNTGKLTF	TRAV7N-4	TRAJ27	0.000575455		TCRB	TRBV12-1:CASKGGGLGNSPLYF:TRBJ1-6	CASKGGGLGNSPLYF	TRBV12-1	TRBJ1-6	0.000284599
TCRA	TRAV14-3:CADPQNFYF:TRAJ49	CADPQNFYF	TRAV14-3	TRAJ49	0.000376645		TCRB	TRBV16:CASSLDDWGSSYEQYF:TRBJ2-7	CASSLDDWGSSYEQYF	TRBV16	TRBJ2-7	0.000353031			TCRA	TRAV7N-4:CAVSEPGNMGYKLTF:TRAJ9	CAVSEPGNMGYKLTF	TRAV7N-4	TRAJ9	0.000575455		TCRB	TRBV29:CASKGQTSAETLYF:TRBJ2-3	CASKGQTSAETLYF	TRBV29	TRBJ2-3	0.000284599
TCRA	TRAV8D-2,TRAV8N-2:CATATASLGKLQF:TRAJ24	CATATASLGKLQF	TRAV8D-2,TRAV8N-2	TRAJ24	0.000376645		TCRB	TRBV15:CASSLDSSQNTLYF:TRBJ2-4	CASSLDSSQNTLYF	TRBV15	TRBJ2-4	0.000353031			TCRA	TRAV7N-4:CAVSDPGYQNFYF:TRAJ49	CAVSDPGYQNFYF	TRAV7N-4	TRAJ49	0.000575455		TCRB	TRBV14:CASKLGINQDTQYF:TRBJ2-5	CASKLGINQDTQYF	TRBV14	TRBJ2-5	0.000284599
TCRA	TRAV8-2:CATDRNSGTYQRF:TRAJ13	CATDRNSGTYQRF	TRAV8-2	TRAJ13	0.000376645		TCRB	TRBV3:CASSLDWGANQDTQYF:TRBJ2-5	CASSLDWGANQDTQYF	TRBV3	TRBJ2-5	0.000353031			TCRA	TRAV12N-3:CALSDRSTNTGKLTF:TRAJ27	CALSDRSTNTGKLTF	TRAV12N-3	TRAJ27	0.000575455		TCRB	TRBV29:CASKTDRGRYSDYTF:TRBJ1-2	CASKTDRGRYSDYTF	TRBV29	TRBJ1-2	0.000284599
TCRA	TRAV7-5:CASTGANTGKLTF:TRAJ52	CASTGANTGKLTF	TRAV7-5	TRAJ52	0.000376645		TCRB	TRBV12-1:CASSLEDNYEQYF:TRBJ2-7	CASSLEDNYEQYF	TRBV12-1	TRBJ2-7	0.000353031			TCRA	TRAV7N-4:CAVSVNNYAQGLTF:TRAJ26	CAVSVNNYAQGLTF	TRAV7N-4	TRAJ26	0.000575455		TCRB	TRBV5:CASKTENTEVFF:TRBJ1-1	CASKTENTEVFF	TRBV5	TRBJ1-1	0.000284599
TCRA	TRAV7-5:CAVSAPGTNKVVF:TRAJ34	CAVSAPGTNKVVF	TRAV7-5	TRAJ34	0.000376645		TCRB	TRBV16:CASSLEGLREQYF:TRBJ2-7	CASSLEGLREQYF	TRBV16	TRBJ2-7	0.000353031			TCRA	TRAV12D-1:CALSDRGQGGRALIF:TRAJ15	CALSDRGQGGRALIF	TRAV12D-1	TRAJ15	0.000575455		TCRB	TRBV13-3:CASKTGGEQYF:TRBJ2-7	CASKTGGEQYF	TRBV13-3	TRBJ2-7	0.000284599
TCRA	TRAV7-2:CAAVSSGSWHLIF:TRAJ22	CAAVSSGSWHLIF	TRAV7-2	TRAJ22	0.000376645		TCRB	TRBV17:CASSLGANTGQLYF:TRBJ2-2	CASSLGANTGQLYF	TRBV17	TRBJ2-2	0.000353031			TCRA	TRAV14-3:CAVHTGYQNFYF:TRAJ49	CAVHTGYQNFYF	TRAV14-3	TRAJ49	0.000575455		TCRB	TRBV12-2:CASLAGVSNERLFF:TRBJ1-4	CASLAGVSNERLFF	TRBV12-2	TRBJ1-4	0.000284599
TCRA	TRAV10:CAASMANYNVLYF:TRAJ21	CAASMANYNVLYF	TRAV10	TRAJ21	0.000376645		TCRB	TRBV3:CASSLGTGVYEQYF:TRBJ2-7	CASSLGTGVYEQYF	TRBV3	TRBJ2-7	0.000353031			TCRA	TRAV12D-1:CALSDREYNQGKLIF:TRAJ23	CALSDREYNQGKLIF	TRAV12D-1	TRAJ23	0.000575455		TCRB	TRBV29:CASLETLYF:TRBJ2-3	CASLETLYF	TRBV29	TRBJ2-3	0.000284599
TCRA	TRAV7-2:CAASSNYAQGLTF:TRAJ26	CAASSNYAQGLTF	TRAV7-2	TRAJ26	0.000376645		TCRB	TRBV29:CASSLRGVNSDYTF:TRBJ1-2	CASSLRGVNSDYTF	TRBV29	TRBJ1-2	0.000353031			TCRA	TRAV7N-5:CAVYQGGRALIF:TRAJ15	CAVYQGGRALIF	TRAV7N-5	TRAJ15	0.000575455		TCRB	TRBV12-1:CASLGDWAYAEQFF:TRBJ2-1	CASLGDWAYAEQFF	TRBV12-1	TRBJ2-1	0.000284599
TCRA	TRAV7-2:CAASLNSNNRIFF:TRAJ31	CAASLNSNNRIFF	TRAV7-2	TRAJ31	0.000376645		TCRB	TRBV26:CASSLSGGYSDYTF:TRBJ1-2	CASSLSGGYSDYTF	TRBV26	TRBJ1-2	0.000353031			TCRA	TRAV6-7/DV9:CALSDRNYGNEKITF:TRAJ48	CALSDRNYGNEKITF	TRAV6-7/DV9	TRAJ48	0.000575455		TCRB	TRBV13-3:CASLGTGQDTQYF:TRBJ2-5	CASLGTGQDTQYF	TRBV13-3	TRBJ2-5	0.000284599
TCRA	TRAV7-5:CAGVDTNAYKVIF:TRAJ30	CAGVDTNAYKVIF	TRAV7-5	TRAJ30	0.000376645		TCRB	TRBV16:CASSLWVAETLYF:TRBJ2-3	CASSLWVAETLYF	TRBV16	TRBJ2-3	0.000353031			TCRA	TRAV7-5:CAVFEGGADRLTF:TRAJ45	CAVFEGGADRLTF	TRAV7-5	TRAJ45	0.000575455		TCRB	TRBV19:CASLRQGADTQYF:TRBJ2-5	CASLRQGADTQYF	TRBV19	TRBJ2-5	0.000284599
TCRA	TRAV6D-6,TRAV6N-6:CALSDQGGRALIF:TRAJ15	CALSDQGGRALIF	TRAV6D-6,TRAV6N-6	TRAJ15	0.000376645		TCRB	TRBV14:CASSPGNSQNTLYF:TRBJ2-4	CASSPGNSQNTLYF	TRBV14	TRBJ2-4	0.000353031			TCRA	TRAV12N-3:CALSDHNTGYQNFYF:TRAJ49	CALSDHNTGYQNFYF	TRAV12N-3	TRAJ49	0.000575455		TCRB	TRBV29:CASLSGSSAETLYF:TRBJ2-3	CASLSGSSAETLYF	TRBV29	TRBJ2-3	0.000284599
TCRA	TRAV3-3,TRAV3D-3:CAVSVGSNNRIFF:TRAJ31	CAVSVGSNNRIFF	TRAV3-3,TRAV3D-3	TRAJ31	0.000376645		TCRB	TRBV14:CASSRDWGGSSYEQYF:TRBJ2-7	CASSRDWGGSSYEQYF	TRBV14	TRBJ2-7	0.000353031			TCRA	TRAV7-5:CASMSNYNVLYF:TRAJ21	CASMSNYNVLYF	TRAV7-5	TRAJ21	0.000575455		TCRB	TRBV13-3:CASMAGGFAEQFF:TRBJ2-1	CASMAGGFAEQFF	TRBV13-3	TRBJ2-1	0.000284599
TCRA	TRAV3-3,TRAV3D-3:CAVSATGNEKITF:TRAJ48	CAVSATGNEKITF	TRAV3-3,TRAV3D-3	TRAJ48	0.000376645		TCRB	TRBV16:CASSSDWGSSAETLYF:TRBJ2-3	CASSSDWGSSAETLYF	TRBV16	TRBJ2-3	0.000353031			TCRA	TRAV6-7/DV9:CALSDHNTGYQNFYF:TRAJ49	CALSDHNTGYQNFYF	TRAV6-7/DV9	TRAJ49	0.000575455		TCRB	TRBV19:CASMGDNNQAPLF:TRBJ1-5	CASMGDNNQAPLF	TRBV19	TRBJ1-5	0.000284599
TCRA	TRAV3D-3:CAVSGSNTNKVVF:TRAJ34	CAVSGSNTNKVVF	TRAV3D-3	TRAJ34	0.000376645		TCRB	TRBV13-3:CASSQGGANSDYTF:TRBJ1-2	CASSQGGANSDYTF	TRBV13-3	TRBJ1-2	0.000353031			TCRA	TRAV6-7/DV9:CALSDQTEGADRLTF:TRAJ45	CALSDQTEGADRLTF	TRAV6-7/DV9	TRAJ45	0.000575455		TCRB	TRBV13-3:CASMGGDTEVFF:TRBJ1-1	CASMGGDTEVFF	TRBV13-3	TRBJ1-1	0.000284599
TCRA	TRAV13D-1:CALGTNAYKVIF:TRAJ30	CALGTNAYKVIF	TRAV13D-1	TRAJ30	0.000376645		TCRB	TRBV5:CASSQNERLFF:TRBJ1-4	CASSQNERLFF	TRBV5	TRBJ1-4	0.000353031			TCRA	TRAV13D-2:CAHKYVF:TRAJ40	CAHKYVF	TRAV13D-2	TRAJ40	0.000575455		TCRB	TRBV29:CASSFVGGRYYAEQFF:TRBJ2-1	CASSFVGGRYYAEQFF	TRBV29	TRBJ2-1	0.000284599
TCRA	TRAV13D-1:CALTGGNNKLTF:TRAJ56	CALTGGNNKLTF	TRAV13D-1	TRAJ56	0.000376645		TCRB	TRBV4:CASSSDWGSYAEQFF:TRBJ2-1	CASSSDWGSYAEQFF	TRBV4	TRBJ2-1	0.000353031			TCRA	TRAV12D-1:CALSDQNYGNEKITF:TRAJ48	CALSDQNYGNEKITF	TRAV12D-1	TRAJ48	0.000575455		TCRB	TRBV29:CASMGREVFF:TRBJ1-1	CASMGREVFF	TRBV29	TRBJ1-1	0.000284599
TCRA	TRAV6-7/DV9:CALSSNTNKVVF:TRAJ34	CALSSNTNKVVF	TRAV6-7/DV9	TRAJ34	0.000376645		TCRB	TRBV31:CAWSLGGRYAEQFF:TRBJ2-1	CAWSLGGRYAEQFF	TRBV31	TRBJ2-1	0.000353031			TCRA	TRAV12N-3:CAHTNAYKVIF:TRAJ30	CAHTNAYKVIF	TRAV12N-3	TRAJ30	0.000575455		TCRB	TRBV29:CASSFSGGAGAETLYF:TRBJ2-3	CASSFSGGAGAETLYF	TRBV29	TRBJ2-3	0.000284599
TCRA	TRAV6-7/DV9,TRAV6D-7:CALYTGNYKYVF:TRAJ40	CALYTGNYKYVF	TRAV6-7/DV9,TRAV6D-7	TRAJ40	0.000376645		TCRB	TRBV3:CASSYQGDGNTLYF:TRBJ1-3	CASSYQGDGNTLYF	TRBV3	TRBJ1-3	0.000353031			TCRA	TRAV12N-3:CALSDGGQGGRALIF:TRAJ15	CALSDGGQGGRALIF	TRAV12N-3	TRAJ15	0.000575455		TCRB	TRBV29:CASMRGRAETLYF:TRBJ2-3	CASMRGRAETLYF	TRBV29	TRBJ2-3	0.000284599
TCRA	TRAV12-2,TRAV12D-1:CALRNSNNRIFF:TRAJ31	CALRNSNNRIFF	TRAV12-2,TRAV12D-1	TRAJ31	0.000376645		TCRB	TRBV4:CASSYTGDTGQLYF:TRBJ2-2	CASSYTGDTGQLYF	TRBV4	TRBJ2-2	0.000353031			TCRA	TRAV9N-3:CAHNAGAKLTF:TRAJ39	CAHNAGAKLTF	TRAV9N-3	TRAJ39	0.000575455		TCRB	TRBV29:CASSFSGTNSNTEVFF:TRBJ1-1	CASSFSGTNSNTEVFF	TRBV29	TRBJ1-1	0.000284599
TCRA	TRAV13D-1:CAPDYSNNRLTL:TRAJ7	CAPDYSNNRLTL	TRAV13D-1	TRAJ7	0.000376645		TCRB	TRBV20:CGARDLGNYAEQFF:TRBJ2-1	CGARDLGNYAEQFF	TRBV20	TRBJ2-1	0.000353031			TCRA	TRAV12-2,TRAV12D-1:CALSDEDSALGRLHF:TRAJ18	CALSDEDSALGRLHF	TRAV12-2,TRAV12D-1	TRAJ18	0.000575455		TCRB	TRBV13-3:CASMWDRATGQLYF:TRBJ2-2	CASMWDRATGQLYF	TRBV13-3	TRBJ2-2	0.000284599
TCRA	TRAV1:CAVRDSNYQLIW:TRAJ33	CAVRDSNYQLIW	TRAV1	TRAJ33	0.000376645		TCRB	TRBV17:CASSSQGANTGQLYF:TRBJ2-2	CASSSQGANTGQLYF	TRBV17	TRBJ2-2	0.00034456			TCRA	TRAV12N-3:CALSDLNYNQGKLIF:TRAJ23	CALSDLNYNQGKLIF	TRAV12N-3	TRAJ23	0.000575455		TCRB	TRBV13-3:CASNDRTNTEVFF:TRBJ1-1	CASNDRTNTEVFF	TRBV13-3	TRBJ1-1	0.000284599
TCRA	TRAV4N-3:CAAGSNTNKVVF:TRAJ34	CAAGSNTNKVVF	TRAV4N-3	TRAJ34	0.000376645		TCRB	TRBV15:CASRGTGVSAETLYF:TRBJ2-3	CASRGTGVSAETLYF	TRBV15	TRBJ2-3	0.00034456			TCRA	TRAV6-7/DV9:CAPNNNNAPRF:TRAJ43	CAPNNNNAPRF	TRAV6-7/DV9	TRAJ43	0.000575455		TCRB	TRBV29:CASSFKMRVSNERLFF:TRBJ1-4	CASSFKMRVSNERLFF	TRBV29	TRBJ1-4	0.000284599
TCRA	TRAV4D-3:CAADNAGAKLTF:TRAJ39	CAADNAGAKLTF	TRAV4D-3	TRAJ39	0.000376645		TCRB	TRBV13-2:CASGDALSAETLYF:TRBJ2-3	CASGDALSAETLYF	TRBV13-2	TRBJ2-3	0.00034456			TCRA	TRAV12D-1:CARSNNRIFF:TRAJ31	CARSNNRIFF	TRAV12D-1	TRAJ31	0.000575455		TCRB	TRBV29:CASSLGQGTNYAEQFF:TRBJ2-1	CASSLGQGTNYAEQFF	TRBV29	TRBJ2-1	0.000284599
TCRA	TRAV5D-4:CAATPNYNVLYF:TRAJ21	CAATPNYNVLYF	TRAV5D-4	TRAJ21	0.000376645		TCRB	TRBV17:CASSRGTGDTQYF:TRBJ2-5	CASSRGTGDTQYF	TRBV17	TRBJ2-5	0.00034456			TCRA	TRAV12D-1:CALSESGGSNYKLTF:TRAJ53	CALSESGGSNYKLTF	TRAV12D-1	TRAJ53	0.000575455		TCRB	TRBV14:CASNDWGSGDTQYF:TRBJ2-5	CASNDWGSGDTQYF	TRBV14	TRBJ2-5	0.000284599
TCRA	TRAV12D-2:CAGGNMGYKLTF:TRAJ9	CAGGNMGYKLTF	TRAV12D-2	TRAJ9	0.000376645		TCRB	TRBV5:CASSPGLGDTQYF:TRBJ2-5	CASSPGLGDTQYF	TRBV5	TRBJ2-5	0.00034456			TCRA	TRAV13N-1:CALDSNYQLIW:TRAJ33	CALDSNYQLIW	TRAV13N-1	TRAJ33	0.000575455		TCRB	TRBV13-1:CASNGLGGQYF:TRBJ2-7	CASNGLGGQYF	TRBV13-1	TRBJ2-7	0.000284599
TCRA	TRAV13-2:CAISGSFNKLTF:TRAJ4	CAISGSFNKLTF	TRAV13-2	TRAJ4	0.000376645		TCRB	TRBV15:CASRSGSQNTLYF:TRBJ2-4	CASRSGSQNTLYF	TRBV15	TRBJ2-4	0.00034456			TCRA	TRAV12D-1:CALSDSGTGGYKVVF:TRAJ12	CALSDSGTGGYKVVF	TRAV12D-1	TRAJ12	0.000575455		TCRB	TRBV19:CASNLRGGKETLYF:TRBJ2-3	CASNLRGGKETLYF	TRBV19	TRBJ2-3	0.000284599
TCRA	TRAV13-4/DV7:CAMANNNNAPRF:TRAJ43	CAMANNNNAPRF	TRAV13-4/DV7	TRAJ43	0.000376645		TCRB	TRBV12-2:CASSPRTGGGTNERLFF:TRBJ1-4	CASSPRTGGGTNERLFF	TRBV12-2	TRBJ1-4	0.000328776			TCRA	TRAV8D-2:CAAGGQGGRALIF:TRAJ15	CAAGGQGGRALIF	TRAV8D-2	TRAJ15	0.000575455		TCRB	TRBV29:CASSLSPDRDNSPLYF:TRBJ1-6	CASSLSPDRDNSPLYF	TRBV29	TRBJ1-6	0.000284599
TCRA	TRAV8D-2,TRAV8N-2:CATEDSNNRIFF:TRAJ31	CATEDSNNRIFF	TRAV8D-2,TRAV8N-2	TRAJ31	0.000376645		TCRB	TRBV16:CASSPDWGSGAETLYF:TRBJ2-3	CASSPDWGSGAETLYF	TRBV16	TRBJ2-3	0.000328776			TCRA	TRAV9D-3:CALSMKDYNQGKLIF:TRAJ23	CALSMKDYNQGKLIF	TRAV9D-3	TRAJ23	0.000575455		TCRB	TRBV16:CASNQGGNTGQLYF:TRBJ2-2	CASNQGGNTGQLYF	TRBV16	TRBJ2-2	0.000284599
TCRA	TRAV8-2,TRAV8D-2:CATDSGSWQLIF:TRAJ22	CATDSGSWQLIF	TRAV8-2,TRAV8D-2	TRAJ22	0.000376645		TCRB	TRBV29:CASSPSGTKYAEQFF:TRBJ2-1	CASSPSGTKYAEQFF	TRBV29	TRBJ2-1	0.000328776			TCRA	TRAV12N-3:CAGLGGYKVVF:TRAJ12	CAGLGGYKVVF	TRAV12N-3	TRAJ12	0.000575455		TCRB	TRBV13-1:CASNRDRNNSPLYF:TRBJ1-6	CASNRDRNNSPLYF	TRBV13-1	TRBJ1-6	0.000284599
TCRA	TRAV13D-1:CAHNTNTGKLTF:TRAJ27	CAHNTNTGKLTF	TRAV13D-1	TRAJ27	0.000376645		TCRB	TRBV13-2:CASGERTGNYAEQFF:TRBJ2-1	CASGERTGNYAEQFF	TRBV13-2	TRBJ2-1	0.000328776			TCRA	TRAV12-1:CAVNMGYKLTF:TRAJ9	CAVNMGYKLTF	TRAV12-1	TRAJ9	0.000575455		TCRB	TRBV29:CASSLSMTANYAEQFF:TRBJ2-1	CASSLSMTANYAEQFF	TRBV29	TRBJ2-1	0.000284599
TCRA	TRAV7D-3:CAVDNYAQGLTF:TRAJ26	CAVDNYAQGLTF	TRAV7D-3	TRAJ26	0.000376645		TCRB	TRBV13-2:CASGGLGRLSYEQYF:TRBJ2-7	CASGGLGRLSYEQYF	TRBV13-2	TRBJ2-7	0.000328776			TCRA	TRAV8D-1:CAGGRALIF:TRAJ15	CAGGRALIF	TRAV8D-1	TRAJ15	0.000575455		TCRB	TRBV16:CASNRGEDTQYF:TRBJ2-5	CASNRGEDTQYF	TRBV16	TRBJ2-5	0.000284599
TCRA	TRAV7-3:CAVNQGGRALIF:TRAJ15	CAVNQGGRALIF	TRAV7-3	TRAJ15	0.000376645		TCRB	TRBV13-3:CASSPPGGLSYEQYF:TRBJ2-7	CASSPPGGLSYEQYF	TRBV13-3	TRBJ2-7	0.000328776			TCRA	TRAV6D-6:CAVIANTNKVVF:TRAJ34	CAVIANTNKVVF	TRAV6D-6	TRAJ34	0.000575455		TCRB	TRBV29:CASSLPSGTGYAEQFF:TRBJ2-1	CASSLPSGTGYAEQFF	TRBV29	TRBJ2-1	0.000284599
TCRA	TRAV12D-2:CAFWYAQGLTF:TRAJ26	CAFWYAQGLTF	TRAV12D-2	TRAJ26	0.000376645		TCRB	TRBV19:CASSIAGGGQNTLYF:TRBJ2-4	CASSIAGGGQNTLYF	TRBV19	TRBJ2-4	0.000328776			TCRA	TRAV7-5:CAVASSGSWQLIF:TRAJ22	CAVASSGSWQLIF	TRAV7-5	TRAJ22	0.000575455		TCRB	TRBV19:CASNRGNSYNSPLYF:TRBJ1-6	CASNRGNSYNSPLYF	TRBV19	TRBJ1-6	0.000284599
TCRA	TRAV7-5:CAVRLTQGLTF:TRAJ26	CAVRLTQGLTF	TRAV7-5	TRAJ26	0.000376645		TCRB	TRBV4:CASSSSGGANTEVFF:TRBJ1-1	CASSSSGGANTEVFF	TRBV4	TRBJ1-1	0.000328776			TCRA	TRAV7-3:CASGSFNKLTF:TRAJ4	CASGSFNKLTF	TRAV7-3	TRAJ4	0.000575455		TCRB	TRBV4:CASNRVGDTEVFF:TRBJ1-1	CASNRVGDTEVFF	TRBV4	TRBJ1-1	0.000284599
TCRA	TRAV5-4,TRAV5D-4:CAASWYGSSGNKLIF:TRAJ32	CAASWYGSSGNKLIF	TRAV5-4,TRAV5D-4	TRAJ32	0.000376644		TCRB	TRBV16:CASSSVDRGQNTLYF:TRBJ2-4	CASSSVDRGQNTLYF	TRBV16	TRBJ2-4	0.000328776			TCRA	TRAV13-3:CANTGGNNKLTF:TRAJ56	CANTGGNNKLTF	TRAV13-3	TRAJ56	0.000575455		TCRB	TRBV29:CASSSTGTGFGTEVFF:TRBJ1-1	CASSSTGTGFGTEVFF	TRBV29	TRBJ1-1	0.000284599
TCRA	TRAV6-7/DV9,TRAV6D-7:CALGRSGNTGKLIF:TRAJ37	CALGRSGNTGKLIF	TRAV6-7/DV9,TRAV6D-7	TRAJ37	0.000376644		TCRB	TRBV29:CASSLWGFDTEVFF:TRBJ1-1	CASSLWGFDTEVFF	TRBV29	TRBJ1-1	0.000328776			TCRA	TRAV8-1:CANSNYQLIW:TRAJ33	CANSNYQLIW	TRAV8-1	TRAJ33	0.000575455		TCRB	TRBV29:CASNTGGAYAEQFF:TRBJ2-1	CASNTGGAYAEQFF	TRBV29	TRBJ2-1	0.000284599
TCRA	TRAV12D-1,TRAV12N-3:CALSDRYNQGKLIF:TRAJ23	CALSDRYNQGKLIF	TRAV12D-1,TRAV12N-3	TRAJ23	0.000376644		TCRB	TRBV29:CASRRDWGGAEQFF:TRBJ2-1	CASRRDWGGAEQFF	TRBV29	TRBJ2-1	0.000328776			TCRA	TRAV8D-2:CATNMGYKLTF:TRAJ9	CATNMGYKLTF	TRAV8D-2	TRAJ9	0.000575455		TCRB	TRBV29:CASSPHRGQNTGQLYF:TRBJ2-2	CASSPHRGQNTGQLYF	TRBV29	TRBJ2-2	0.000284599
TCRA	TRAV14-2:CAASADYNQGKLIF:TRAJ23	CAASADYNQGKLIF	TRAV14-2	TRAJ23	0.000376644		TCRB	TRBV12-2:CASSPGQGGTEVFF:TRBJ1-1	CASSPGQGGTEVFF	TRBV12-2	TRBJ1-1	0.000328776			TCRA	TRAV8D-2:CATDYSNNRLTL:TRAJ7	CATDYSNNRLTL	TRAV8D-2	TRAJ7	0.000575455		TCRB	TRBV12-2:CASPGNNNQAPLF:TRBJ1-5	CASPGNNNQAPLF	TRBV12-2	TRBJ1-5	0.000284599
TCRA	TRAV14-2:CAASAYYNQGKLIF:TRAJ23	CAASAYYNQGKLIF	TRAV14-2	TRAJ23	0.000376644		TCRB	TRBV13-2:CASGDAIGRETLYF:TRBJ2-3	CASGDAIGRETLYF	TRBV13-2	TRBJ2-3	0.000328776			TCRA	TRAV8D-2:CATDRHSGTYQRF:TRAJ13	CATDRHSGTYQRF	TRAV8D-2	TRAJ13	0.000575455		TCRB	TRBV17:CASSPDWGGNYAEQFF:TRBJ2-1	CASSPDWGGNYAEQFF	TRBV17	TRBJ2-1	0.000284599
TCRA	TRAV14-2:CAAGDNYAQGLTF:TRAJ26	CAAGDNYAQGLTF	TRAV14-2	TRAJ26	0.000376644		TCRB	TRBV19:CASSGDINYAEQFF:TRBJ2-1	CASSGDINYAEQFF	TRBV19	TRBJ2-1	0.000328776			TCRA	TRAV9-1:CAVSLATGGNNKLTF:TRAJ56	CAVSLATGGNNKLTF	TRAV9-1	TRAJ56	0.000575455		TCRB	TRBV29:CASPTVYEQYF:TRBJ2-7	CASPTVYEQYF	TRBV29	TRBJ2-7	0.000284599
TCRA	TRAV14-2,TRAV14-3:CAASETNYNVLYF:TRAJ21	CAASETNYNVLYF	TRAV14-2,TRAV14-3	TRAJ21	0.000376644		TCRB	TRBV4:CASSSARGNTEVFF:TRBJ1-1	CASSSARGNTEVFF	TRBV4	TRBJ1-1	0.000328776			TCRA	TRAV8D-2:CATDMPGGRALIF:TRAJ15	CATDMPGGRALIF	TRAV8D-2	TRAJ15	0.000575455		TCRB	TRBV13-3:CASQAETLYF:TRBJ2-3	CASQAETLYF	TRBV13-3	TRBJ2-3	0.000284599
TCRA	TRAV12-1,TRAV12D-2:CALSNMGYKLTF:TRAJ9	CALSNMGYKLTF	TRAV12-1,TRAV12D-2	TRAJ9	0.000376644		TCRB	TRBV3:CASSPTGNQDTQYF:TRBJ2-5	CASSPTGNQDTQYF	TRBV3	TRBJ2-5	0.000328776			TCRA	TRAV8D-2:CATDHTNAYKVIF:TRAJ30	CATDHTNAYKVIF	TRAV8D-2	TRAJ30	0.000575455		TCRB	TRBV29:CASSAPGTANTGQLYF:TRBJ2-2	CASSAPGTANTGQLYF	TRBV29	TRBJ2-2	0.000284599
TCRA	TRAV14-2:CAGDSNNRIFF:TRAJ31	CAGDSNNRIFF	TRAV14-2	TRAJ31	0.000376644		TCRB	TRBV3:CASSPWGGDYEQYF:TRBJ2-7	CASSPWGGDYEQYF	TRBV3	TRBJ2-7	0.000328776			TCRA	TRAV9N-3:CAVSRATSSGQKLVF:TRAJ16	CAVSRATSSGQKLVF	TRAV9N-3	TRAJ16	0.000575455		TCRB	TRBV29:CASQENTLYF:TRBJ2-4	CASQENTLYF	TRBV29	TRBJ2-4	0.000284599
TCRA	TRAV10D:CAASMYYGSSGNKLIF:TRAJ32	CAASMYYGSSGNKLIF	TRAV10D	TRAJ32	0.000296817		TCRB	TRBV14:CASSRTGSQNTLYF:TRBJ2-4	CASSRTGSQNTLYF	TRBV14	TRBJ2-4	0.000328776			TCRA	TRAV8D-2:CATDHDTNAYKVIF:TRAJ30	CATDHDTNAYKVIF	TRAV8D-2	TRAJ30	0.000575455		TCRB	TRBV17:CASSDRDWGNYAEQFF:TRBJ2-1	CASSDRDWGNYAEQFF	TRBV17	TRBJ2-1	0.000284599
TCRA	TRAV6-5,TRAV6-7/DV9,TRAV6D-5,TRAV6D-7:CALANYGNEKITF:TRAJ48	CALANYGNEKITF	TRAV6-5,TRAV6-7/DV9,TRAV6D-5,TRAV6D-7	TRAJ48	0.00026815		TCRB	TRBV20:CGAREPGGQNTLYF:TRBJ2-4	CGAREPGGQNTLYF	TRBV20	TRBJ2-4	0.000328776			TCRA	TRAV8-2:CATDANSGTYQRF:TRAJ13	CATDANSGTYQRF	TRAV8-2	TRAJ13	0.000575455		TCRB	TRBV14:CASQGQYEQYF:TRBJ2-7	CASQGQYEQYF	TRBV14	TRBJ2-7	0.000284599
TCRA	TRAV2:CIVTDRTSSGQKLVF:TRAJ16	CIVTDRTSSGQKLVF	TRAV2	TRAJ16	0.00026815		TCRB	TRBV29:CASSLGYQDTQYF:TRBJ2-5	CASSLGYQDTQYF	TRBV29	TRBJ2-5	0.000328776			TCRA	TRAV9-1:CAVSHYGSSGNKLIF:TRAJ32	CAVSHYGSSGNKLIF	TRAV9-1	TRAJ32	0.000575455		TCRB	TRBV17:CASSRGWGDSQNTLYF:TRBJ2-4	CASSRGWGDSQNTLYF	TRBV17	TRBJ2-4	0.000284599
TCRA	TRAV2:CIVTDRQGGRALIF:TRAJ15	CIVTDRQGGRALIF	TRAV2	TRAJ15	0.00026815		TCRB	TRBV19:CASSIWGGYEQYF:TRBJ2-7	CASSIWGGYEQYF	TRBV19	TRBJ2-7	0.000328776			TCRA	TRAV9N-3:CAVSARGSALGRLHF:TRAJ18	CAVSARGSALGRLHF	TRAV9N-3	TRAJ18	0.000575455		TCRB	TRBV29:CASQNQDTQYF:TRBJ2-5	CASQNQDTQYF	TRBV29	TRBJ2-5	0.000284599
TCRA	TRAV19:CAAIDTGGNNKLTF:TRAJ56	CAAIDTGGNNKLTF	TRAV19	TRAJ56	0.00026815		TCRB	TRBV5:CASSQGLGDEQYF:TRBJ2-7	CASSQGLGDEQYF	TRBV5	TRBJ2-7	0.000328776			TCRA	TRAV8D-2:CATATSGGNYKPTF:TRAJ6	CATATSGGNYKPTF	TRAV8D-2	TRAJ6	0.000575455		TCRB	TRBV13-3:CASQRQINERLFF:TRBJ1-4	CASQRQINERLFF	TRBV13-3	TRBJ1-4	0.000284599
TCRA	TRAV19:CAAANYGNEKITF:TRAJ48	CAAANYGNEKITF	TRAV19	TRAJ48	0.00026815		TCRB	TRBV2:CASSQDRSTEVFF:TRBJ1-1	CASSQDRSTEVFF	TRBV2	TRBJ1-1	0.000328776			TCRA	TRAV9N-3:CAVSASTSSGQKLVF:TRAJ16	CAVSASTSSGQKLVF	TRAV9N-3	TRAJ16	0.000575455		TCRB	TRBV17:CASSRDLDINTGQLYF:TRBJ2-2	CASSRDLDINTGQLYF	TRBV17	TRBJ2-2	0.000284599
TCRA	TRAV19:CAAGGNAGAKLTF:TRAJ39	CAAGGNAGAKLTF	TRAV19	TRAJ39	0.00026815		TCRB	TRBV19:CASSPNTEVFF:TRBJ1-1	CASSPNTEVFF	TRBV19	TRBJ1-1	0.000328776			TCRA	TRAV9-1:CAVSAEAASLGKLQF:TRAJ24	CAVSAEAASLGKLQF	TRAV9-1	TRAJ24	0.000575455		TCRB	TRBV17:CASSRDPGQGNSDYTF:TRBJ1-2	CASSRDPGQGNSDYTF	TRBV17	TRBJ1-2	0.000284599
TCRA	TRAV19:CAAGGITGNTGKLIF:TRAJ37	CAAGGITGNTGKLIF	TRAV19	TRAJ37	0.00026815		TCRB	TRBV13-3:CASSQNTEVFF:TRBJ1-1	CASSQNTEVFF	TRBV13-3	TRBJ1-1	0.000328776			TCRA	TRAV4N-3:CATRNMGYKLTF:TRAJ9	CATRNMGYKLTF	TRAV4N-3	TRAJ9	0.000575455		TCRB	TRBV15:CASRAGASYEQYF:TRBJ2-7	CASRAGASYEQYF	TRBV15	TRBJ2-7	0.000284599
TCRA	TRAV19:CAAGRGSNAKLTF:TRAJ42	CAAGRGSNAKLTF	TRAV19	TRAJ42	0.00026815		TCRB	TRBV19:CASSINTEVFF:TRBJ1-1	CASSINTEVFF	TRBV19	TRBJ1-1	0.000328776			TCRA	TRAV13N-1:CATLNYNQGKLIF:TRAJ23	CATLNYNQGKLIF	TRAV13N-1	TRAJ23	0.000575455		TCRB	TRBV17:CASSRDGGARQNTLYF:TRBJ2-4	CASSRDGGARQNTLYF	TRBV17	TRBJ2-4	0.000284599
TCRA	TRAV19:CAAGDSTGYQNFYF:TRAJ49	CAAGDSTGYQNFYF	TRAV19	TRAJ49	0.00026815		TCRB	TRBV12-1:CASSRDWGGAEQFF:TRBJ2-1	CASSRDWGGAEQFF	TRBV12-1	TRBJ2-1	0.000328776			TCRA	TRAV8-1:CATTEGADRLTF:TRAJ45	CATTEGADRLTF	TRAV8-1	TRAJ45	0.000575455		TCRB	TRBV29:CASRAGFQDTQYF:TRBJ2-5	CASRAGFQDTQYF	TRBV29	TRBJ2-5	0.000284599
TCRA	TRAV19:CAAGAVGTGSKLSF:TRAJ58	CAAGAVGTGSKLSF	TRAV19	TRAJ58	0.00026815		TCRB	TRBV29:CASSLGTAETLYF:TRBJ2-3	CASSLGTAETLYF	TRBV29	TRBJ2-3	0.000312993			TCRA	TRAV8D-2:CATDSNYQLIW:TRAJ33	CATDSNYQLIW	TRAV8D-2	TRAJ33	0.000575455		TCRB	TRBV17:CASSRDEGTNTGQLYF:TRBJ2-2	CASSRDEGTNTGQLYF	TRBV17	TRBJ2-2	0.000284599
TCRA	TRAV19:CAAGSNTGYQNFYF:TRAJ49	CAAGSNTGYQNFYF	TRAV19	TRAJ49	0.00026815		TCRB	TRBV31:CALTANSDYTF:TRBJ1-2	CALTANSDYTF	TRBV31	TRBJ1-2	0.000312993			TCRA	TRAV9N-3:CAVSIRNYNQGKLIF:TRAJ23	CAVSIRNYNQGKLIF	TRAV9N-3	TRAJ23	0.000575455		TCRB	TRBV13-3:CASRAGLGFSYEQYF:TRBJ2-7	CASRAGLGFSYEQYF	TRBV13-3	TRBJ2-7	0.000284599
TCRA	TRAV3-4:CAASMNYNQGKLIF:TRAJ23	CAASMNYNQGKLIF	TRAV3-4	TRAJ23	0.00026815		TCRB	TRBV16:CANRGISGNTLYF:TRBJ1-3	CANRGISGNTLYF	TRBV16	TRBJ1-3	0.000312993			TCRA	TRAV8D-2:CATGGKLIF:TRAJ23	CATGGKLIF	TRAV8D-2	TRAJ23	0.000575455		TCRB	TRBV29:CASRAGQLYF:TRBJ2-2	CASRAGQLYF	TRBV29	TRBJ2-2	0.000284599
TCRA	TRAV3-1:CAVSGRGSALGRLHF:TRAJ18	CAVSGRGSALGRLHF	TRAV3-1	TRAJ18	0.00026815		TCRB	TRBV13-2:CASGDGNQAPLF:TRBJ1-5	CASGDGNQAPLF	TRBV13-2	TRBJ1-5	0.000312993			TCRA	TRAV8-1:CATFNNNNAPRF:TRAJ43	CATFNNNNAPRF	TRAV8-1	TRAJ43	0.000575455		TCRB	TRBV13-3:CASRAGTGGHTQYF:TRBJ2-5	CASRAGTGGHTQYF	TRBV13-3	TRBJ2-5	0.000284599
TCRA	TRAV3-4:CAVKSNYNVLYF:TRAJ21	CAVKSNYNVLYF	TRAV3-4	TRAJ21	0.00026815		TCRB	TRBV13-2:CASGDRDRGNYAEQFF:TRBJ2-1	CASGDRDRGNYAEQFF	TRBV13-2	TRBJ2-1	0.000312993			TCRA	TRAV8D-2:CATNTGANTGKLTF:TRAJ52	CATNTGANTGKLTF	TRAV8D-2	TRAJ52	0.000575455		TCRB	TRBV31:CAWSLDLGASQNTLYF:TRBJ2-4	CAWSLDLGASQNTLYF	TRBV31	TRBJ2-4	0.000284599
TCRA	TRAV3-4:CAVNLSGGSNYKLTF:TRAJ53	CAVNLSGGSNYKLTF	TRAV3-4	TRAJ53	0.00026815		TCRB	TRBV13-2:CASGDRDWGNYAEQFF:TRBJ2-1	CASGDRDWGNYAEQFF	TRBV13-2	TRBJ2-1	0.000312993			TCRA	TRAV8-1:CATEMSNYNVLYF:TRAJ21	CATEMSNYNVLYF	TRAV8-1	TRAJ21	0.000575455		TCRB	TRBV31:CAWSPRDRGDNSPLYF:TRBJ1-6	CAWSPRDRGDNSPLYF	TRBV31	TRBJ1-6	0.000284599
TCRA	TRAV3-4:CAVTLAAQGLTF:TRAJ26	CAVTLAAQGLTF	TRAV3-4	TRAJ26	0.00026815		TCRB	TRBV13-1:CASNSQNTLYF:TRBJ2-4	CASNSQNTLYF	TRBV13-1	TRBJ2-4	0.000312993			TCRA	TRAV9-1:CAVRLASSSFSKLVF:TRAJ50	CAVRLASSSFSKLVF	TRAV9-1	TRAJ50	0.000575455		TCRB	TRBV31:CAWSPGTGINNQAPLF:TRBJ1-5	CAWSPGTGINNQAPLF	TRBV31	TRBJ1-5	0.000284599
TCRA	TRAV3-1:CAVTGSGGKLTL:TRAJ44	CAVTGSGGKLTL	TRAV3-1	TRAJ44	0.00026815		TCRB	TRBV17:CASRAGTGGSSYEQYF:TRBJ2-7	CASRAGTGGSSYEQYF	TRBV17	TRBJ2-7	0.000312993			TCRA	TRAV8D-2:CATEGTGGYKVVF:TRAJ12	CATEGTGGYKVVF	TRAV8D-2	TRAJ12	0.000575455		TCRB	TRBV13-1:CASRAQIEVFF:TRBJ1-1	CASRAQIEVFF	TRBV13-1	TRBJ1-1	0.000284599
TCRA	TRAV3-4:CAVSSSSGQKLVF:TRAJ16	CAVSSSSGQKLVF	TRAV3-4	TRAJ16	0.00026815		TCRB	TRBV19:CASRDGSYNSPLYF:TRBJ1-6	CASRDGSYNSPLYF	TRBV19	TRBJ1-6	0.000312993			TCRA	TRAV8N-2:CATDNYAQGLTF:TRAJ26	CATDNYAQGLTF	TRAV8N-2	TRAJ26	0.000575455		TCRB	TRBV31:CAWSYLLGGRYAEQFF:TRBJ2-1	CAWSYLLGGRYAEQFF	TRBV31	TRBJ2-1	0.000284599
TCRA	TRAV3-1:CAVSTTGGNNKLTF:TRAJ56	CAVSTTGGNNKLTF	TRAV3-1	TRAJ56	0.00026815		TCRB	TRBV14:CASRGRYAEQFF:TRBJ2-1	CASRGRYAEQFF	TRBV14	TRBJ2-1	0.000312993			TCRA	TRAV8-1:CATDTNSAGNKLTF:TRAJ17	CATDTNSAGNKLTF	TRAV8-1	TRAJ17	0.000575455		TCRB	TRBV29:CASRASDRNTGQLYF:TRBJ2-2	CASRASDRNTGQLYF	TRBV29	TRBJ2-2	0.000284599
TCRA	TRAV3-4:CAVSEGNMGYKLTF:TRAJ9	CAVSEGNMGYKLTF	TRAV3-4	TRAJ9	0.00026815		TCRB	TRBV29:CASRIKYEQYF:TRBJ2-7	CASRIKYEQYF	TRBV29	TRBJ2-7	0.000312993			TCRA	TRAV4D-3:CAAGPYGSSGNKLIF:TRAJ32	CAAGPYGSSGNKLIF	TRAV4D-3	TRAJ32	0.000575455		TCRB	TRBV31:CAWRGTGGALYAEQFF:TRBJ2-1	CAWRGTGGALYAEQFF	TRBV31	TRBJ2-1	0.000284599
TCRA	TRAV3-3:CAVSDDYGSSGNKLIF:TRAJ32	CAVSDDYGSSGNKLIF	TRAV3-3	TRAJ32	0.00026815		TCRB	TRBV13-3:CASRPGNNQDTQYF:TRBJ2-5	CASRPGNNQDTQYF	TRBV13-3	TRBJ2-5	0.000312993			TCRA	TRAV8N-2:CATEGNNRIFF:TRAJ31	CATEGNNRIFF	TRAV8N-2	TRAJ31	0.000575455		TCRB	TRBV12-1:CASSLSLGGSAETLYF:TRBJ2-3	CASSLSLGGSAETLYF	TRBV12-1	TRBJ2-3	0.000284599
TCRA	TRAV3-4:CAVSANYAQGLTF:TRAJ26	CAVSANYAQGLTF	TRAV3-4	TRAJ26	0.00026815		TCRB	TRBV13-3:CASSDAGARSDYTF:TRBJ1-2	CASSDAGARSDYTF	TRBV13-3	TRBJ1-2	0.000312993			TCRA	TRAV8-1:CATDKSAGNKLTF:TRAJ17	CATDKSAGNKLTF	TRAV8-1	TRAJ17	0.000575455		TCRB	TRBV13-3:CASRAYNSPLYF:TRBJ1-6	CASRAYNSPLYF	TRBV13-3	TRBJ1-6	0.000284599
TCRA	TRAV3-4:CAVSARNTNTGKLTF:TRAJ27	CAVSARNTNTGKLTF	TRAV3-4	TRAJ27	0.00026815		TCRB	TRBV13-1:CASSDGDSYEQYF:TRBJ2-7	CASSDGDSYEQYF	TRBV13-1	TRBJ2-7	0.000312993			TCRA	TRAV8D-1:CATDNNAGAKLTF:TRAJ39	CATDNNAGAKLTF	TRAV8D-1	TRAJ39	0.000575455		TCRB	TRBV29:CASRDGFSNERLFF:TRBJ1-4	CASRDGFSNERLFF	TRBV29	TRBJ1-4	0.000284599
TCRA	TRAV3-1:CAVSARQGGRALIF:TRAJ15	CAVSARQGGRALIF	TRAV3-1	TRAJ15	0.00026815		TCRB	TRBV13-1:CASSDGEGQTEVFF:TRBJ1-1	CASSDGEGQTEVFF	TRBV13-1	TRBJ1-1	0.000312993			TCRA	TRAV8-1:CATDNAGAKLTF:TRAJ39	CATDNAGAKLTF	TRAV8-1	TRAJ39	0.000575455		TCRB	TRBV12-1:CASSLPGGLNYAEQFF:TRBJ2-1	CASSLPGGLNYAEQFF	TRBV12-1	TRBJ2-1	0.000284599
TCRA	TRAV3-1:CAVSANYQLIW:TRAJ33	CAVSANYQLIW	TRAV3-1	TRAJ33	0.00026815		TCRB	TRBV13-3:CASSESSYEQYF:TRBJ2-7	CASSESSYEQYF	TRBV13-3	TRBJ2-7	0.000312993			TCRA	TRAV8D-2:CATDTNKVVF:TRAJ34	CATDTNKVVF	TRAV8D-2	TRAJ34	0.000575455		TCRB	TRBV12-1:CASSLPGTISNERLFF:TRBJ1-4	CASSLPGTISNERLFF	TRBV12-1	TRBJ1-4	0.000284599
TCRA	TRAV3-3:CAVSAEDSNYQLIW:TRAJ33	CAVSAEDSNYQLIW	TRAV3-3	TRAJ33	0.00026815		TCRB	TRBV4:CASSFDATNTGQLYF:TRBJ2-2	CASSFDATNTGQLYF	TRBV4	TRBJ2-2	0.000312993			TCRA	TRAV4D-4:CAAEAQTGFASALTF:TRAJ35	CAAEAQTGFASALTF	TRAV4D-4	TRAJ35	0.000575455		TCRB	TRBV13-1:CASRDGNTLYF:TRBJ1-3	CASRDGNTLYF	TRBV13-1	TRBJ1-3	0.000284599
TCRA	TRAV3-1:CAVSGGTNAYKVIF:TRAJ30	CAVSGGTNAYKVIF	TRAV3-1	TRAJ30	0.00026815		TCRB	TRBV15:CASSFGGFYEQYF:TRBJ2-7	CASSFGGFYEQYF	TRBV15	TRBJ2-7	0.000312993			TCRA	TRAV8-1:CATDPGYQNFYF:TRAJ49	CATDPGYQNFYF	TRAV8-1	TRAJ49	0.000575455		TCRB	TRBV12-2:CASSLRPGFSNERLFF:TRBJ1-4	CASSLRPGFSNERLFF	TRBV12-2	TRBJ1-4	0.000284599
TCRA	TRAV3-1:CAVSVTGNTGKLIF:TRAJ37	CAVSVTGNTGKLIF	TRAV3-1	TRAJ37	0.00026815		TCRB	TRBV29:CASSFGTGNTLYF:TRBJ1-3	CASSFGTGNTLYF	TRBV29	TRBJ1-3	0.000312993			TCRA	TRAV8N-2:CATDEAGNTGKLIF:TRAJ37	CATDEAGNTGKLIF	TRAV8N-2	TRAJ37	0.000575455		TCRB	TRBV3:CASRDGTQNTLYF:TRBJ2-4	CASRDGTQNTLYF	TRBV3	TRBJ2-4	0.000284599
TCRA	TRAV3-4:CAVSSYGNEKITF:TRAJ48	CAVSSYGNEKITF	TRAV3-4	TRAJ48	0.00026815		TCRB	TRBV15:CASSFHWDYEQYF:TRBJ2-7	CASSFHWDYEQYF	TRBV15	TRBJ2-7	0.000312993			TCRA	TRAV5D-4:CAASSPNNAGAKLTF:TRAJ39	CAASSPNNAGAKLTF	TRAV5D-4	TRAJ39	0.000575455		TCRB	TRBV29:CASRDNANSDYTF:TRBJ1-2	CASRDNANSDYTF	TRBV29	TRBJ1-2	0.000284599
TCRA	TRAV3-1:CAVPLNYNQGKLIF:TRAJ23	CAVPLNYNQGKLIF	TRAV3-1	TRAJ23	0.00026815		TCRB	TRBV14:CASSFSQNTLYF:TRBJ2-4	CASSFSQNTLYF	TRBV14	TRBJ2-4	0.000312993			TCRA	TRAV8N-2:CATDAGQGGRALIF:TRAJ15	CATDAGQGGRALIF	TRAV8N-2	TRAJ15	0.000575455		TCRB	TRBV12-1:CASSLVRDWGAETLYF:TRBJ2-3	CASSLVRDWGAETLYF	TRBV12-1	TRBJ2-3	0.000284599
TCRA	TRAV3-4:CAVDTNAYKVIF:TRAJ30	CAVDTNAYKVIF	TRAV3-4	TRAJ30	0.00026815		TCRB	TRBV16:CASSFYSGGAGEQYF:TRBJ2-7	CASSFYSGGAGEQYF	TRBV16	TRBJ2-7	0.000312993			TCRA	TRAV5D-4:CAASVSQGGSAKLIF:TRAJ57	CAASVSQGGSAKLIF	TRAV5D-4	TRAJ57	0.000575455		TCRB	TRBV12-2:CASSLVLGPGAETLYF:TRBJ2-3	CASSLVLGPGAETLYF	TRBV12-2	TRBJ2-3	0.000284599
TCRA	TRAV3-1:CAVGTNAYKVIF:TRAJ30	CAVGTNAYKVIF	TRAV3-1	TRAJ30	0.00026815		TCRB	TRBV17:CASSGGEGYAEQFF:TRBJ2-1	CASSGGEGYAEQFF	TRBV17	TRBJ2-1	0.000312993			TCRA	TRAV8-1:CATDGNNNRIFF:TRAJ31	CATDGNNNRIFF	TRAV8-1	TRAJ31	0.000575455		TCRB	TRBV15:CASRDRERNTEVFF:TRBJ1-1	CASRDRERNTEVFF	TRBV15	TRBJ1-1	0.000284599
TCRA	TRAV3-3:CAVGDMATGGNNKLTF:TRAJ56	CAVGDMATGGNNKLTF	TRAV3-3	TRAJ56	0.00026815		TCRB	TRBV19:CASSGTGGIEQYF:TRBJ2-7	CASSGTGGIEQYF	TRBV19	TRBJ2-7	0.000312993			TCRA	TRAV8N-2:CATDVTNAYKVIF:TRAJ30	CATDVTNAYKVIF	TRAV8N-2	TRAJ30	0.000575455		TCRB	TRBV12-1:CASSLAGGLNYAEQFF:TRBJ2-1	CASSLAGGLNYAEQFF	TRBV12-1	TRBJ2-1	0.000284599
TCRA	TRAV15-2/DV6-2:CALSEPPTASLGKLQF:TRAJ24	CALSEPPTASLGKLQF	TRAV15-2/DV6-2	TRAJ24	0.00026815		TCRB	TRBV19:CASSIQGANTLYF:TRBJ2-4	CASSIQGANTLYF	TRBV19	TRBJ2-4	0.000312993			TCRA	TRAV8-1:CATDVGNNNAPRF:TRAJ43	CATDVGNNNAPRF	TRAV8-1	TRAJ43	0.000575455		TCRB	TRBV29:CASRDRGAETLYF:TRBJ2-3	CASRDRGAETLYF	TRBV29	TRBJ2-3	0.000284599
TCRA	TRAV6D-7:CALRSSGSWQLIF:TRAJ22	CALRSSGSWQLIF	TRAV6D-7	TRAJ22	0.00026815		TCRB	TRBV19:CASSIWGGVAETLYF:TRBJ2-3	CASSIWGGVAETLYF	TRBV19	TRBJ2-3	0.000312993			TCRA	TRAV8D-1:CATDVGQGKLIF:TRAJ23	CATDVGQGKLIF	TRAV8D-1	TRAJ23	0.000575455		TCRB	TRBV12-2:CASSLALGISQNTLYF:TRBJ2-4	CASSLALGISQNTLYF	TRBV12-2	TRBJ2-4	0.000284599
TCRA	TRAV6N-6:CALRDMGYKLTF:TRAJ9	CALRDMGYKLTF	TRAV6N-6	TRAJ9	0.00026815		TCRB	TRBV29:CASSLADIVQAPLF:TRBJ1-5	CASSLADIVQAPLF	TRBV29	TRBJ1-5	0.000312993			TCRA	TRAV8N-2:CATADYNQGKLIF:TRAJ23	CATADYNQGKLIF	TRAV8N-2	TRAJ23	0.000575455		TCRB	TRBV13-3:CASRDRGDEQYF:TRBJ2-7	CASRDRGDEQYF	TRBV13-3	TRBJ2-7	0.000284599
TCRA	TRAV6D-7:CALRGPGGNNKLTF:TRAJ56	CALRGPGGNNKLTF	TRAV6D-7	TRAJ56	0.00026815		TCRB	TRBV26:CASSLASYAEQFF:TRBJ2-1	CASSLASYAEQFF	TRBV26	TRBJ2-1	0.000312993			TCRA	TRAV8N-2:CATAASSGSWQLIF:TRAJ22	CATAASSGSWQLIF	TRAV8N-2	TRAJ22	0.000575455		TCRB	TRBV12-2:CASSLGDRGAGNTLYF:TRBJ1-3	CASSLGDRGAGNTLYF	TRBV12-2	TRBJ1-3	0.000284599
TCRA	TRAV5-1:CSASLNTGNYKYVF:TRAJ40	CSASLNTGNYKYVF	TRAV5-1	TRAJ40	0.00026815		TCRB	TRBV16:CASSLDLTNSDYTF:TRBJ1-2	CASSLDLTNSDYTF	TRBV16	TRBJ1-2	0.000312993			TCRA	TRAV13D-3:CAMVMTTASLGKLQF:TRAJ24	CAMVMTTASLGKLQF	TRAV13D-3	TRAJ24	0.000575455		TCRB	TRBV12-2:CASSLGTGGNYAEQFF:TRBJ2-1	CASSLGTGGNYAEQFF	TRBV12-2	TRBJ2-1	0.000284599
TCRA	TRAV5-1:CSASTASGSWQLIF:TRAJ22	CSASTASGSWQLIF	TRAV5-1	TRAJ22	0.00026815		TCRB	TRBV12-2:CASSLDRANTEVFF:TRBJ1-1	CASSLDRANTEVFF	TRBV12-2	TRBJ1-1	0.000312993			TCRA	TRAV8D-2:CASTNTGKLTF:TRAJ27	CASTNTGKLTF	TRAV8D-2	TRAJ27	0.000575455		TCRB	TRBV13-3:CASRDRGNTEVFF:TRBJ1-1	CASRDRGNTEVFF	TRBV13-3	TRBJ1-1	0.000284599
TCRA	TRAV5-1:CSASATASLGKLQF:TRAJ24	CSASATASLGKLQF	TRAV5-1	TRAJ24	0.00026815		TCRB	TRBV13-1:CASSLDRVNTEVFF:TRBJ1-1	CASSLDRVNTEVFF	TRBV13-1	TRBJ1-1	0.000312993			TCRA	TRAV13-3:CAMGGGSSSFSKLVF:TRAJ50	CAMGGGSSSFSKLVF	TRAV13-3	TRAJ50	0.000575455		TCRB	TRBV12-2:CASSLDWGRSTGQLYF:TRBJ2-2	CASSLDWGRSTGQLYF	TRBV12-2	TRBJ2-2	0.000284599
TCRA	TRAV5-1:CSAASGYNKLTF:TRAJ11	CSAASGYNKLTF	TRAV5-1	TRAJ11	0.00026815		TCRB	TRBV12-1:CASSLEGQSTEVFF:TRBJ1-1	CASSLEGQSTEVFF	TRBV12-1	TRBJ1-1	0.000312993			TCRA	TRAV13-1,TRAV13-3:CAMERGTEGADRLTF:TRAJ45	CAMERGTEGADRLTF	TRAV13-1,TRAV13-3	TRAJ45	0.000575455		TCRB	TRBV4:CASRDRGNTEVFF:TRBJ1-1	CASRDRGNTEVFF	TRBV4	TRBJ1-1	0.000284599
TCRA	TRAV21/DV12:CILRVRGGNTEGADRLTF:TRAJ45	CILRVRGGNTEGADRLTF	TRAV21/DV12	TRAJ45	0.00026815		TCRB	TRBV3:CASSLGGAQDTQYF:TRBJ2-5	CASSLGGAQDTQYF	TRBV3	TRBJ2-5	0.000312993			TCRA	TRAV13D-2:CAIRGSGGSNAKLTF:TRAJ42	CAIRGSGGSNAKLTF	TRAV13D-2	TRAJ42	0.000575455		TCRB	TRBV12-2:CASSLDWGANYAEQFF:TRBJ2-1	CASSLDWGANYAEQFF	TRBV12-2	TRBJ2-1	0.000284599
TCRA	TRAV21/DV12:CILRVAQGGSAKLIF:TRAJ57	CILRVAQGGSAKLIF	TRAV21/DV12	TRAJ57	0.00026815		TCRB	TRBV29:CASSLGTEVFF:TRBJ1-1	CASSLGTEVFF	TRBV29	TRBJ1-1	0.000312993			TCRA	TRAV13D-1:CAMEQITGNTGKLIF:TRAJ37	CAMEQITGNTGKLIF	TRAV13D-1	TRAJ37	0.000575455		TCRB	TRBV4:CASRDRGYEQYF:TRBJ2-7	CASRDRGYEQYF	TRBV4	TRBJ2-7	0.000284599
TCRA	TRAV21/DV12:CILRVAMRTGSKLSF:TRAJ58	CILRVAMRTGSKLSF	TRAV21/DV12	TRAJ58	0.00026815		TCRB	TRBV12-1:CASSLKTYEQYF:TRBJ2-7	CASSLKTYEQYF	TRBV12-1	TRBJ2-7	0.000312993			TCRA	TRAV16:CAMSSTSGGNYKPTF:TRAJ6	CAMSSTSGGNYKPTF	TRAV16	TRAJ6	0.000575455		TCRB	TRBV12-1:CASSLDPGGSSYEQYF:TRBJ2-7	CASSLDPGGSSYEQYF	TRBV12-1	TRBJ2-7	0.000284599
TCRA	TRAV21/DV12:CILRVVHYGNEKITF:TRAJ48	CILRVVHYGNEKITF	TRAV21/DV12	TRAJ48	0.00026815		TCRB	TRBV12-1:CASSLLGSYEQYF:TRBJ2-7	CASSLLGSYEQYF	TRBV12-1	TRBJ2-7	0.000312993			TCRA	TRAV13D-2:CAIDRNTGKLIF:TRAJ37	CAIDRNTGKLIF	TRAV13D-2	TRAJ37	0.000575455		TCRB	TRBV12-1:CASSLDQIISNERLFF:TRBJ1-4	CASSLDQIISNERLFF	TRBV12-1	TRBJ1-4	0.000284599
TCRA	TRAV21/DV12:CILRVRTATGGNNKLTF:TRAJ56	CILRVRTATGGNNKLTF	TRAV21/DV12	TRAJ56	0.00026815		TCRB	TRBV29:CASSLRGANSDYTF:TRBJ1-2	CASSLRGANSDYTF	TRBV29	TRBJ1-2	0.000312993			TCRA	TRAV16N:CAMRVMNYNQGKLIF:TRAJ23	CAMRVMNYNQGKLIF	TRAV16N	TRAJ23	0.000575455		TCRB	TRBV12-2:CASSLEAVFNQDTQYF:TRBJ2-5	CASSLEAVFNQDTQYF	TRBV12-2	TRBJ2-5	0.000284599
TCRA	TRAV20:CAPNSGGSNYKLTF:TRAJ53	CAPNSGGSNYKLTF	TRAV20	TRAJ53	0.00026815		TCRB	TRBV29:CASSLSNSGNTLYF:TRBJ1-3	CASSLSNSGNTLYF	TRBV29	TRBJ1-3	0.000312993			TCRA	TRAV6-3:CAMRAITGNTGKLIF:TRAJ37	CAMRAITGNTGKLIF	TRAV6-3	TRAJ37	0.000575455		TCRB	TRBV13-3:CASRDSNSGNTLYF:TRBJ1-3	CASRDSNSGNTLYF	TRBV13-3	TRBJ1-3	0.000284599
TCRA	TRAV7N-5:CADTGNYKYVF:TRAJ40	CADTGNYKYVF	TRAV7N-5	TRAJ40	0.00026815		TCRB	TRBV14:CASSLTGGYEQYF:TRBJ2-7	CASSLTGGYEQYF	TRBV14	TRBJ2-7	0.000312993			TCRA	TRAV16:CAMRALNSAGNKLTF:TRAJ17	CAMRALNSAGNKLTF	TRAV16	TRAJ17	0.000575455		TCRB	TRBV29:CASRDSSYEQYF:TRBJ2-7	CASRDSSYEQYF	TRBV29	TRBJ2-7	0.000284599
TCRA	TRAV14-3:CAANSNNRIFF:TRAJ31	CAANSNNRIFF	TRAV14-3	TRAJ31	0.00026815		TCRB	TRBV15:CASSLWDRGAERLFF:TRBJ1-4	CASSLWDRGAERLFF	TRBV15	TRBJ1-4	0.000312993			TCRA	TRAV16:CAMRGATGGNNKLTF:TRAJ56	CAMRGATGGNNKLTF	TRAV16	TRAJ56	0.000575455		TCRB	TRBV13-3:CASRDSSYNSPLYF:TRBJ1-6	CASRDSSYNSPLYF	TRBV13-3	TRBJ1-6	0.000284599
TCRA	TRAV14-3:CAANGGGSNYKLTF:TRAJ53	CAANGGGSNYKLTF	TRAV14-3	TRAJ53	0.00026815		TCRB	TRBV29:CASSLWLGGDEQYF:TRBJ2-7	CASSLWLGGDEQYF	TRBV29	TRBJ2-7	0.000312993			TCRA	TRAV13D-2:CAIDPSNYQLIW:TRAJ33	CAIDPSNYQLIW	TRAV13D-2	TRAJ33	0.000575455		TCRB	TRBV15:CASRDSTEVFF:TRBJ1-1	CASRDSTEVFF	TRBV15	TRBJ1-1	0.000284599
TCRA	TRAV10:CAASNVGDNSKLIW:TRAJ38	CAASNVGDNSKLIW	TRAV10	TRAJ38	0.00026815		TCRB	TRBV4:CASSNRDYTGQLYF:TRBJ2-2	CASSNRDYTGQLYF	TRBV4	TRBJ2-2	0.000312993			TCRA	TRAV6-3:CAMRGETGNTGKLIF:TRAJ37	CAMRGETGNTGKLIF	TRAV6-3	TRAJ37	0.000575455		TCRB	TRBV12-1:CASSLLGRINQDTQYF:TRBJ2-5	CASSLLGRINQDTQYF	TRBV12-1	TRBJ2-5	0.000284599
TCRA	TRAV14-3:CAASTTNAYKVIF:TRAJ30	CAASTTNAYKVIF	TRAV14-3	TRAJ30	0.00026815		TCRB	TRBV14:CASSPGGPYNSPLYF:TRBJ1-6	CASSPGGPYNSPLYF	TRBV14	TRBJ1-6	0.000312993			TCRA	TRAV16N:CAMRGITGNTGKLIF:TRAJ37	CAMRGITGNTGKLIF	TRAV16N	TRAJ37	0.000575455		TCRB	TRBV17:CASRDTDNYAEQFF:TRBJ2-1	CASRDTDNYAEQFF	TRBV17	TRBJ2-1	0.000284599
TCRA	TRAV7-2:CAASRRGRALIF:TRAJ15	CAASRRGRALIF	TRAV7-2	TRAJ15	0.00026815		TCRB	TRBV16:CASSPGTAETLYF:TRBJ2-3	CASSPGTAETLYF	TRBV16	TRBJ2-3	0.000312993			TCRA	TRAV13-2:CAIDRRQGGRALIF:TRAJ15	CAIDRRQGGRALIF	TRAV13-2	TRAJ15	0.000575455		TCRB	TRBV12-1:CASSLHWGGRAETLYF:TRBJ2-3	CASSLHWGGRAETLYF	TRBV12-1	TRBJ2-3	0.000284599
TCRA	TRAV10:CAASSNRIFF:TRAJ31	CAASSNRIFF	TRAV10	TRAJ31	0.00026815		TCRB	TRBV12-2:CASSPLANTGQLYF:TRBJ2-2	CASSPLANTGQLYF	TRBV12-2	TRBJ2-2	0.000312993			TCRA	TRAV6-3:CAMRDLDYNQGKLIF:TRAJ23	CAMRDLDYNQGKLIF	TRAV6-3	TRAJ23	0.000575455		TCRB	TRBV19:CASRDWGDSYEQYF:TRBJ2-7	CASRDWGDSYEQYF	TRBV19	TRBJ2-7	0.000284599
TCRA	TRAV10:CAASIGNYQLIW:TRAJ33	CAASIGNYQLIW	TRAV10	TRAJ33	0.00026815		TCRB	TRBV15:CASSPRDWGSYEQYF:TRBJ2-7	CASSPRDWGSYEQYF	TRBV15	TRBJ2-7	0.000312993			TCRA	TRAV13D-2:CAIDSGGSNAKLTF:TRAJ42	CAIDSGGSNAKLTF	TRAV13D-2	TRAJ42	0.000575455		TCRB	TRBV12-1:CASSLQGRRSAETLYF:TRBJ2-3	CASSLQGRRSAETLYF	TRBV12-1	TRBJ2-3	0.000284599
TCRA	TRAV10:CAASIANYNVLYF:TRAJ21	CAASIANYNVLYF	TRAV10	TRAJ21	0.00026815		TCRB	TRBV5:CASSQDLGGEVFF:TRBJ1-1	CASSQDLGGEVFF	TRBV5	TRBJ1-1	0.000312993			TCRA	TRAV13D-2:CAIADNAGAKLTF:TRAJ39	CAIADNAGAKLTF	TRAV13D-2	TRAJ39	0.000575455		TCRB	TRBV12-1:CASSPGTGVSAETLYF:TRBJ2-3	CASSPGTGVSAETLYF	TRBV12-1	TRBJ2-3	0.000284599
TCRA	TRAV7-2:CAASMNYAQGLTF:TRAJ26	CAASMNYAQGLTF	TRAV7-2	TRAJ26	0.00026815		TCRB	TRBV2:CASSQETGGGSDYTF:TRBJ1-2	CASSQETGGGSDYTF	TRBV2	TRBJ1-2	0.000312993			TCRA	TRAV16:CAMREFMDSNYQLIW:TRAJ33	CAMREFMDSNYQLIW	TRAV16	TRAJ33	0.000575455		TCRB	TRBV12-2:CASSPGLGLNYAEQFF:TRBJ2-1	CASSPGLGLNYAEQFF	TRBV12-2	TRBJ2-1	0.000284599
TCRA	TRAV10D:CAASMHTGYQNFYF:TRAJ49	CAASMHTGYQNFYF	TRAV10D	TRAJ49	0.00026815		TCRB	TRBV17:CASSRDGGKGEQYF:TRBJ2-7	CASSRDGGKGEQYF	TRBV17	TRBJ2-7	0.000312993			TCRA	TRAV13D-2:CAIGPNYNVLYF:TRAJ21	CAIGPNYNVLYF	TRAV13D-2	TRAJ21	0.000575455		TCRB	TRBV29:CASRDWGNYAEQFF:TRBJ2-1	CASRDWGNYAEQFF	TRBV29	TRBJ2-1	0.000284599
TCRA	TRAV10:CAASMEYNQGKLIF:TRAJ23	CAASMEYNQGKLIF	TRAV10	TRAJ23	0.00026815		TCRB	TRBV12-2:CASSRLLSAETLYF:TRBJ2-3	CASSRLLSAETLYF	TRBV12-2	TRBJ2-3	0.000312993			TCRA	TRAV16:CAMRESTEGADRLTF:TRAJ45	CAMRESTEGADRLTF	TRAV16	TRAJ45	0.000575455		TCRB	TRBV12-1:CASSPFRDISNERLFF:TRBJ1-4	CASSPFRDISNERLFF	TRBV12-1	TRBJ1-4	0.000284599
TCRA	TRAV7-2:CAASMGYAQGLTF:TRAJ26	CAASMGYAQGLTF	TRAV7-2	TRAJ26	0.00026815		TCRB	TRBV29:CASSSDWASAETLYF:TRBJ2-3	CASSSDWASAETLYF	TRBV29	TRBJ2-3	0.000312993			TCRA	TRAV13-2:CAIGGTGSKLSF:TRAJ58	CAIGGTGSKLSF	TRAV13-2	TRAJ58	0.000575455		TCRB	TRBV4:CASRDWGNYAEQFF:TRBJ2-1	CASRDWGNYAEQFF	TRBV4	TRBJ2-1	0.000284599
TCRA	TRAV10:CAASPGGSNAKLTF:TRAJ42	CAASPGGSNAKLTF	TRAV10	TRAJ42	0.00026815		TCRB	TRBV29:CASSSGGFSGNTLYF:TRBJ1-3	CASSSGGFSGNTLYF	TRBV29	TRBJ1-3	0.000312993			TCRA	TRAV13N-1:CAISSGSWQLIF:TRAJ22	CAISSGSWQLIF	TRAV13N-1	TRAJ22	0.000575455		TCRB	TRBV19:CASRDWGSEQYF:TRBJ2-7	CASRDWGSEQYF	TRBV19	TRBJ2-7	0.000284599
TCRA	TRAV10:CAASPASSGSWQLIF:TRAJ22	CAASPASSGSWQLIF	TRAV10	TRAJ22	0.00026815		TCRB	TRBV12-2:CASSSGRNTLYF:TRBJ1-3	CASSSGRNTLYF	TRBV12-2	TRBJ1-3	0.000312993			TCRA	TRAV13-2:CAIPRGGRALIF:TRAJ15	CAIPRGGRALIF	TRAV13-2	TRAJ15	0.000575455		TCRB	TRBV12-1:CASSPGTGGSQNTLYF:TRBJ2-4	CASSPGTGGSQNTLYF	TRBV12-1	TRBJ2-4	0.000284599
TCRA	TRAV14-3:CAASPNTGNYKYVF:TRAJ40	CAASPNTGNYKYVF	TRAV14-3	TRAJ40	0.00026815		TCRB	TRBV3:CASSSHWDIAEQFF:TRBJ2-1	CASSSHWDIAEQFF	TRBV3	TRBJ2-1	0.000312993			TCRA	TRAV6-3:CAMREWGGSNAKLTF:TRAJ42	CAMREWGGSNAKLTF	TRAV6-3	TRAJ42	0.000575455		TCRB	TRBV29:CASRDWGSSYEQYF:TRBJ2-7	CASRDWGSSYEQYF	TRBV29	TRBJ2-7	0.000284599
TCRA	TRAV10:CAASLNNNNAPRF:TRAJ43	CAASLNNNNAPRF	TRAV10	TRAJ43	0.00026815		TCRB	TRBV17:CASSSRGSQNTLYF:TRBJ2-4	CASSSRGSQNTLYF	TRBV17	TRBJ2-4	0.000312993			TCRA	TRAV13D-2:CAIPNYNVLYF:TRAJ21	CAIPNYNVLYF	TRAV13D-2	TRAJ21	0.000575455		TCRB	TRBV12-1:CASSPGTGGAQDTQYF:TRBJ2-5	CASSPGTGGAQDTQYF	TRBV12-1	TRBJ2-5	0.000284599
TCRA	TRAV10:CAASLSSGSWQLIF:TRAJ22	CAASLSSGSWQLIF	TRAV10	TRAJ22	0.00026815		TCRB	TRBV3:CASSSVSQNTLYF:TRBJ2-4	CASSSVSQNTLYF	TRBV3	TRBJ2-4	0.000312993			TCRA	TRAV16:CAMREVGGSNAKLTF:TRAJ42	CAMREVGGSNAKLTF	TRAV16	TRAJ42	0.000575455		TCRB	TRBV29:CASREDRENTLYF:TRBJ2-4	CASREDRENTLYF	TRBV29	TRBJ2-4	0.000284599
TCRA	TRAV7-2:CAASANYAQGLTF:TRAJ26	CAASANYAQGLTF	TRAV7-2	TRAJ26	0.00026815		TCRB	TRBV29:CASSTGKSAETLYF:TRBJ2-3	CASSTGKSAETLYF	TRBV29	TRBJ2-3	0.000312993			TCRA	TRAV16:CAMRINNNAGAKLTF:TRAJ39	CAMRINNNAGAKLTF	TRAV16	TRAJ39	0.000575455		TCRB	TRBV13-1:CASREGTGGSQNTLYF:TRBJ2-4	CASREGTGGSQNTLYF	TRBV13-1	TRBJ2-4	0.000284599
TCRA	TRAV10:CAASANYNQGKLIF:TRAJ23	CAASANYNQGKLIF	TRAV10	TRAJ23	0.00026815		TCRB	TRBV16:CASSTGTTNSDYTF:TRBJ1-2	CASSTGTTNSDYTF	TRBV16	TRBJ1-2	0.000312993			TCRA	TRAV16:CAMREADSGYNKLTF:TRAJ11	CAMREADSGYNKLTF	TRAV16	TRAJ11	0.000575455		TCRB	TRBV19:CASRGAEQFF:TRBJ2-1	CASRGAEQFF	TRBV19	TRBJ2-1	0.000284599
TCRA	TRAV10:CAASATGNTGKLIF:TRAJ37	CAASATGNTGKLIF	TRAV10	TRAJ37	0.00026815		TCRB	TRBV4:CASSYGHRNTEVFF:TRBJ1-1	CASSYGHRNTEVFF	TRBV4	TRBJ1-1	0.000312993			TCRA	TRAV16:CAMREASSSFSKLVF:TRAJ50	CAMREASSSFSKLVF	TRAV16	TRAJ50	0.000575455		TCRB	TRBV12-1:CASSPGLGGGQDTQYF:TRBJ2-5	CASSPGLGGGQDTQYF	TRBV12-1	TRBJ2-5	0.000284599
TCRA	TRAV10:CAASYQGGRALIF:TRAJ15	CAASYQGGRALIF	TRAV10	TRAJ15	0.00026815		TCRB	TRBV13-2:CASVLGYEQYF:TRBJ2-7	CASVLGYEQYF	TRBV13-2	TRBJ2-7	0.000312993			TCRA	TRAV16N:CAMREDMGYKLTF:TRAJ9	CAMREDMGYKLTF	TRAV16N	TRAJ9	0.000575455		TCRB	TRBV12-2:CASSPDWGRSSYEQYF:TRBJ2-7	CASSPDWGRSSYEQYF	TRBV12-2	TRBJ2-7	0.000284599
TCRA	TRAV10:CAASSNTGYQNFYF:TRAJ49	CAASSNTGYQNFYF	TRAV10	TRAJ49	0.00026815		TCRB	TRBV31:CAWIPGQGISNERLFF:TRBJ1-4	CAWIPGQGISNERLFF	TRBV31	TRBJ1-4	0.000312993			TCRA	TRAV16:CAMREGTGGNNKLTF:TRAJ56	CAMREGTGGNNKLTF	TRAV16	TRAJ56	0.000575455		TCRB	TRBV12-2:CASSVRDTHNNQAPLF:TRBJ1-5	CASSVRDTHNNQAPLF	TRBV12-2	TRBJ1-5	0.000284599
TCRA	TRAV7-2:CAASWYAQGLTF:TRAJ26	CAASWYAQGLTF	TRAV7-2	TRAJ26	0.00026815		TCRB	TRBV20:CGARERGAETLYF:TRBJ2-3	CGARERGAETLYF	TRBV20	TRBJ2-3	0.000312993			TCRA	TRAV16:CAMREGTEGADRLTF:TRAJ45	CAMREGTEGADRLTF	TRAV16	TRAJ45	0.000575455		TCRB	TRBV3:CASRGGGYEQYF:TRBJ2-7	CASRGGGYEQYF	TRBV3	TRBJ2-7	0.000284599
TCRA	TRAV10:CAASLGSNYNVLYF:TRAJ21	CAASLGSNYNVLYF	TRAV10	TRAJ21	0.00026815		TCRB	TRBV30:CSSRQEYEQYF:TRBJ2-7	CSSRQEYEQYF	TRBV30	TRBJ2-7	0.000312993			TCRA	TRAV16N:CAMREKNYNQGKLIF:TRAJ23	CAMREKNYNQGKLIF	TRAV16N	TRAJ23	0.000575455		TCRB	TRBV12-1:CASSSGTGGAYAEQFF:TRBJ2-1	CASSSGTGGAYAEQFF	TRBV12-1	TRBJ2-1	0.000284599
TCRA	TRAV10:CAARNSNNRIFF:TRAJ31	CAARNSNNRIFF	TRAV10	TRAJ31	0.00026815		TCRB	TRBV30:CSSRRQYEQYF:TRBJ2-7	CSSRRQYEQYF	TRBV30	TRBJ2-7	0.000312993			TCRA	TRAV16:CAMREGNNAGAKLTF:TRAJ39	CAMREGNNAGAKLTF	TRAV16	TRAJ39	0.000575455		TCRB	TRBV17:CASRGGRGEQFF:TRBJ2-1	CASRGGRGEQFF	TRBV17	TRBJ2-1	0.000284599
TCRA	TRAV10D:CAARMNYNQGKLIF:TRAJ23	CAARMNYNQGKLIF	TRAV10D	TRAJ23	0.00026815		TCRB	TRBV1:CTCSADSLYAEQFF:TRBJ2-1	CTCSADSLYAEQFF	TRBV1	TRBJ2-1	0.000312993			TCRA	TRAV16:CAMRENQGGSAKLIF:TRAJ57	CAMRENQGGSAKLIF	TRAV16	TRAJ57	0.000575455		TCRB	TRBV12-1:CASSPRLGGNYAEQFF:TRBJ2-1	CASSPRLGGNYAEQFF	TRBV12-1	TRBJ2-1	0.000284599
TCRA	TRAV10D:CAARPSGSWQLIF:TRAJ22	CAARPSGSWQLIF	TRAV10D	TRAJ22	0.00026815		TCRB	TRBV1:CTCSADSRAETLYF:TRBJ2-3	CTCSADSRAETLYF	TRBV1	TRBJ2-3	0.000312993			TCRA	TRAV16:CAMRERANTNKVVF:TRAJ34	CAMRERANTNKVVF	TRAV16	TRAJ34	0.000575455		TCRB	TRBV29:CASRGGSYEQYF:TRBJ2-7	CASRGGSYEQYF	TRBV29	TRBJ2-7	0.000284599
TCRA	TRAV7-2:CAARAPMGYKLTF:TRAJ9	CAARAPMGYKLTF	TRAV7-2	TRAJ9	0.00026815		TCRB	TRBV13-1,TRBV13-3:CASSDHSNTEVFF:TRBJ1-1	CASSDHSNTEVFF	TRBV13-1,TRBV13-3	TRBJ1-1	0.000312993			TCRA	TRAV16:CAMREGYTNTGKLTF:TRAJ27	CAMREGYTNTGKLTF	TRAV16	TRAJ27	0.000575455		TCRB	TRBV13-1:CASRGGTEVFF:TRBJ1-1	CASRGGTEVFF	TRBV13-1	TRBJ1-1	0.000284599
TCRA	TRAV14D-1:CAARGNYNVLYF:TRAJ21	CAARGNYNVLYF	TRAV14D-1	TRAJ21	0.00026815		TCRB	TRBV5:CASSPGWGINQDTQYF:TRBJ2-5	CASSPGWGINQDTQYF	TRBV5	TRBJ2-5	0.000304521			TCRA	TRAV16N:CAMREQNNNNAPRF:TRAJ43	CAMREQNNNNAPRF	TRAV16N	TRAJ43	0.000575455		TCRB	TRBV12-1:CASSPTGDSYNSPLYF:TRBJ1-6	CASSPTGDSYNSPLYF	TRBV12-1	TRBJ1-6	0.000284599
TCRA	TRAV14-2:CAARGANKVVF:TRAJ34	CAARGANKVVF	TRAV14-2	TRAJ34	0.00026815		TCRB	TRBV16:CASSPNTGVSAETLYF:TRBJ2-3	CASSPNTGVSAETLYF	TRBV16	TRBJ2-3	0.000304521			TCRA	TRAV16N:CAMREDGNNNAPRF:TRAJ43	CAMREDGNNNAPRF	TRAV16N	TRAJ43	0.000575455		TCRB	TRBV13-3:CASRGGTKYNQAPLF:TRBJ1-5	CASRGGTKYNQAPLF	TRBV13-3	TRBJ1-5	0.000284599
TCRA	TRAV14-2:CAASNTNTGKLTF:TRAJ27	CAASNTNTGKLTF	TRAV14-2	TRAJ27	0.00026815		TCRB	TRBV3:CASSPGQIYAEQFF:TRBJ2-1	CASSPGQIYAEQFF	TRBV3	TRBJ2-1	0.000304521			TCRA	TRAV16:CAMREGEGSNAKLTF:TRAJ42	CAMREGEGSNAKLTF	TRAV16	TRAJ42	0.000575455		TCRB	TRBV12-1:CASSPGTGDSAETLYF:TRBJ2-3	CASSPGTGDSAETLYF	TRBV12-1	TRBJ2-3	0.000284599
TCRA	TRAV14-3:CAASNSGGSNYKLTF:TRAJ53	CAASNSGGSNYKLTF	TRAV14-3	TRAJ53	0.00026815		TCRB	TRBV17:CASRGQGAKEVFF:TRBJ1-1	CASRGQGAKEVFF	TRBV17	TRBJ1-1	0.000304521			TCRA	TRAV16:CAMREEEGSNYKLTF:TRAJ53	CAMREEEGSNYKLTF	TRAV16	TRAJ53	0.000575455		TCRB	TRBV29:CASRGHIYAEQFF:TRBJ2-1	CASRGHIYAEQFF	TRBV29	TRBJ2-1	0.000284599
TCRA	TRAV14-2:CAASIASSSFSKLVF:TRAJ50	CAASIASSSFSKLVF	TRAV14-2	TRAJ50	0.00026815		TCRB	TRBV1:CTCSRDRGREVFF:TRBJ1-1	CTCSRDRGREVFF	TRBV1	TRBJ1-1	0.000304521			TCRA	TRAV16N:CAMREGITGNYKYVF:TRAJ40	CAMREGITGNYKYVF	TRAV16N	TRAJ40	0.000575455		TCRB	TRBV13-3:CASSRLGGRDQDTQYF:TRBJ2-5	CASSRLGGRDQDTQYF	TRBV13-3	TRBJ2-5	0.000284599
TCRA	TRAV14-2:CAASPNNNNAPRF:TRAJ43	CAASPNNNNAPRF	TRAV14-2	TRAJ43	0.00026815		TCRB	TRBV13-1:CASNRDTQAPLF:TRBJ1-5	CASNRDTQAPLF	TRBV13-1	TRBJ1-5	0.000304521			TCRA	TRAV16:CAMREEDTGNYKYVF:TRAJ40	CAMREEDTGNYKYVF	TRAV16	TRAJ40	0.000575455		TCRB	TRBV15:CASRGLGATLYF:TRBJ2-3	CASRGLGATLYF	TRBV15	TRBJ2-3	0.000284599
TCRA	TRAV14-3:CAASPWTGANTGKLTF:TRAJ52	CAASPWTGANTGKLTF	TRAV14-3	TRAJ52	0.00026815		TCRB	TRBV19:CASSPGGSQNTLYF:TRBJ2-4	CASSPGGSQNTLYF	TRBV19	TRBJ2-4	0.000304521			TCRA	TRAV16:CAMREGGTGGYKVVF:TRAJ12	CAMREGGTGGYKVVF	TRAV16	TRAJ12	0.000575455		TCRB	TRBV29:CASRGLGDNYAEQFF:TRBJ2-1	CASRGLGDNYAEQFF	TRBV29	TRBJ2-1	0.000284599
TCRA	TRAV14-2:CAASESNNRIFF:TRAJ31	CAASESNNRIFF	TRAV14-2	TRAJ31	0.00026815		TCRB	TRBV13-3:CASRGRAETLYF:TRBJ2-3	CASRGRAETLYF	TRBV13-3	TRBJ2-3	0.000288738			TCRA	TRAV16:CAMREGDYGNEKITF:TRAJ48	CAMREGDYGNEKITF	TRAV16	TRAJ48	0.000575455		TCRB	TRBV15:CASRGNTLYF:TRBJ2-4	CASRGNTLYF	TRBV15	TRBJ2-4	0.000284599
TCRA	TRAV14-3:CAASDSGGSNYKLTF:TRAJ53	CAASDSGGSNYKLTF	TRAV14-3	TRAJ53	0.00026815		TCRB	TRBV5:CASSQDRGGAGETLYF:TRBJ2-3	CASSQDRGGAGETLYF	TRBV5	TRBJ2-3	0.000288738			TCRA	TRAV16N:CAMREGTASLGKLQF:TRAJ24	CAMREGTASLGKLQF	TRAV16N	TRAJ24	0.000575455		TCRB	TRBV29:CASRGQNYEQYF:TRBJ2-7	CASRGQNYEQYF	TRBV29	TRBJ2-7	0.000284599
TCRA	TRAV14D-1:CAASETASLGKLQF:TRAJ24	CAASETASLGKLQF	TRAV14D-1	TRAJ24	0.00026815		TCRB	TRBV16:CASSLDDWGGQDTQYF:TRBJ2-5	CASSLDDWGGQDTQYF	TRBV16	TRBJ2-5	0.000288738			TCRA	TRAV16N:CAMREMNYNQGKLIF:TRAJ23	CAMREMNYNQGKLIF	TRAV16N	TRAJ23	0.000575455		TCRB	TRBV29:CASRGQSAETLYF:TRBJ2-3	CASRGQSAETLYF	TRBV29	TRBJ2-3	0.000284599
TCRA	TRAV14D-1:CAASEDMGYKLTF:TRAJ9	CAASEDMGYKLTF	TRAV14D-1	TRAJ9	0.00026815		TCRB	TRBV1:CTCSADTGVRAETLYF:TRBJ2-3	CTCSADTGVRAETLYF	TRBV1	TRBJ2-3	0.000288738			TCRA	TRAV16:CAMREGDSNYQLIW:TRAJ33	CAMREGDSNYQLIW	TRAV16	TRAJ33	0.000575455		TCRB	TRBV3:CASRGQVAETLYF:TRBJ2-3	CASRGQVAETLYF	TRBV3	TRBJ2-3	0.000284599
TCRA	TRAV14-3:CAASANYGNEKITF:TRAJ48	CAASANYGNEKITF	TRAV14-3	TRAJ48	0.00026815		TCRB	TRBV12-2:CASSLGEVNYAEQFF:TRBJ2-1	CASSLGEVNYAEQFF	TRBV12-2	TRBJ2-1	0.000288738			TCRA	TRAV16N:CAMREGTNYNVLYF:TRAJ21	CAMREGTNYNVLYF	TRAV16N	TRAJ21	0.000575455		TCRB	TRBV13-3:CASRGRLGKDTQYF:TRBJ2-5	CASRGRLGKDTQYF	TRBV13-3	TRBJ2-5	0.000284599
TCRA	TRAV14-3:CAASANTGNYKYVF:TRAJ40	CAASANTGNYKYVF	TRAV14-3	TRAJ40	0.00026815		TCRB	TRBV12-2:CASSLTTGLGSDYTF:TRBJ1-2	CASSLTTGLGSDYTF	TRBV12-2	TRBJ1-2	0.000288738			TCRA	TRAV13-2:CAIDREGSALGRLHF:TRAJ18	CAIDREGSALGRLHF	TRAV13-2	TRAJ18	0.000575455		TCRB	TRBV16:CASRGSAETLYF:TRBJ2-3	CASRGSAETLYF	TRBV16	TRBJ2-3	0.000284599
TCRA	TRAV14-3:CAASASTEGADRLTF:TRAJ45	CAASASTEGADRLTF	TRAV14-3	TRAJ45	0.00026815		TCRB	TRBV13-2:CASGDVVGGPGEQYF:TRBJ2-7	CASGDVVGGPGEQYF	TRBV13-2	TRBJ2-7	0.000288738			TCRA	TRAV16:CAMREGINNRIFF:TRAJ31	CAMREGINNRIFF	TRAV16	TRAJ31	0.000575455		TCRB	TRBV13-3:CASRGSYEQYF:TRBJ2-7	CASRGSYEQYF	TRBV13-3	TRBJ2-7	0.000284599
TCRA	TRAV14D-1:CAASASYNQGKLIF:TRAJ23	CAASASYNQGKLIF	TRAV14D-1	TRAJ23	0.00026815		TCRB	TRBV13-1:CASSEGLGGDYEQYF:TRBJ2-7	CASSEGLGGDYEQYF	TRBV13-1	TRBJ2-7	0.000288738			TCRA	TRAV8-1,TRAV8D-1:CATDAFSSNTNKVVF:TRAJ34	CATDAFSSNTNKVVF	TRAV8-1,TRAV8D-1	TRAJ34	0.000575455		TCRB	TRBV26:CASRGTGASSYEQYF:TRBJ2-7	CASRGTGASSYEQYF	TRBV26	TRBJ2-7	0.000284599
TCRA	TRAV14-2:CAASGGYNQGKLIF:TRAJ23	CAASGGYNQGKLIF	TRAV14-2	TRAJ23	0.00026815		TCRB	TRBV5:CASSQVTGANAEQFF:TRBJ2-1	CASSQVTGANAEQFF	TRBV5	TRBJ2-1	0.000288738			TCRA	TRAV8-1,TRAV8D-1:CATEPLGTNAYKVIF:TRAJ30	CATEPLGTNAYKVIF	TRAV8-1,TRAV8D-1	TRAJ30	0.000575455		TCRB	TRBV15:CASRGTGDYEQYF:TRBJ2-7	CASRGTGDYEQYF	TRBV15	TRBJ2-7	0.000284599
TCRA	TRAV14-2:CAASGSNYQLIW:TRAJ33	CAASGSNYQLIW	TRAV14-2	TRAJ33	0.00026815		TCRB	TRBV29:CASSWGQRDAEQFF:TRBJ2-1	CASSWGQRDAEQFF	TRBV29	TRBJ2-1	0.000288738			TCRA	TRAV7D-6:CAVSSTNSAGNKLTF:TRAJ17	CAVSSTNSAGNKLTF	TRAV7D-6	TRAJ17	0.000575455		TCRB	TRBV14:CASRHDWDSQNTLYF:TRBJ2-4	CASRHDWDSQNTLYF	TRBV14	TRBJ2-4	0.000284599
TCRA	TRAV14-2:CAASGPYNQGKLIF:TRAJ23	CAASGPYNQGKLIF	TRAV14-2	TRAJ23	0.00026815		TCRB	TRBV17:CASSSWSSGNTLYF:TRBJ1-3	CASSSWSSGNTLYF	TRBV17	TRBJ1-3	0.000288738			TCRA	TRAV7D-3:CAVSRASSGSWQLIF:TRAJ22	CAVSRASSGSWQLIF	TRAV7D-3	TRAJ22	0.000575455		TCRB	TRBV14:CASRHSGLSSYEQYF:TRBJ2-7	CASRHSGLSSYEQYF	TRBV14	TRBJ2-7	0.000284599
TCRA	TRAV14-3:CAASGGSGGKLTL:TRAJ44	CAASGGSGGKLTL	TRAV14-3	TRAJ44	0.00026815		TCRB	TRBV12-2:CASSLAQSNTEVFF:TRBJ1-1	CASSLAQSNTEVFF	TRBV12-2	TRBJ1-1	0.000288738			TCRA	TRAV16:CAMREGYGNEKITF:TRAJ48	CAMREGYGNEKITF	TRAV16	TRAJ48	0.000575455		TCRB	TRBV4:CASRHWGSSYEQYF:TRBJ2-7	CASRHWGSSYEQYF	TRBV4	TRBJ2-7	0.000284599
TCRA	TRAV14-3:CAASGSNTGANTGKLTF:TRAJ52	CAASGSNTGANTGKLTF	TRAV14-3	TRAJ52	0.00026815		TCRB	TRBV13-2:CASGDAGARAEQFF:TRBJ2-1	CASGDAGARAEQFF	TRBV13-2	TRBJ2-1	0.000288738			TCRA	TRAV7-4:CAASDGNYNQGKLIF:TRAJ23	CAASDGNYNQGKLIF	TRAV7-4	TRAJ23	0.000575455		TCRB	TRBV26:CASRINTEVFF:TRBJ1-1	CASRINTEVFF	TRBV26	TRBJ1-1	0.000284599
TCRA	TRAV14D-1:CAASVLYTEGADRLTF:TRAJ45	CAASVLYTEGADRLTF	TRAV14D-1	TRAJ45	0.00026815		TCRB	TRBV13-2:CASGDDRGAETLYF:TRBJ2-3	CASGDDRGAETLYF	TRBV13-2	TRBJ2-3	0.000288738			TCRA	TRAV7-4:CAASERDYNQGKLIF:TRAJ23	CAASERDYNQGKLIF	TRAV7-4	TRAJ23	0.000575455		TCRB	TRBV13-1:CASRKDWGNYAEQFF:TRBJ2-1	CASRKDWGNYAEQFF	TRBV13-1	TRBJ2-1	0.000284599
TCRA	TRAV14-2:CAAISNYNVLYF:TRAJ21	CAAISNYNVLYF	TRAV14-2	TRAJ21	0.00026815		TCRB	TRBV14:CASSFYWAGTEVFF:TRBJ1-1	CASSFYWAGTEVFF	TRBV14	TRBJ1-1	0.000288738			TCRA	TRAV7-4:CAAHLPGTGSNRLTF:TRAJ28	CAAHLPGTGSNRLTF	TRAV7-4	TRAJ28	0.000575455		TCRB	TRBV13-1:CASRKQGDTLYF:TRBJ1-3	CASRKQGDTLYF	TRBV13-1	TRBJ1-3	0.000284599
TCRA	TRAV10D:CAAIASSGSWQLIF:TRAJ22	CAAIASSGSWQLIF	TRAV10D	TRAJ22	0.00026815		TCRB	TRBV13-3:CASSDAGMGAEQFF:TRBJ2-1	CASSDAGMGAEQFF	TRBV13-3	TRBJ2-1	0.000288738			TCRA	TRAV7-2:CAARDRGSALGRLHF:TRAJ18	CAARDRGSALGRLHF	TRAV7-2	TRAJ18	0.000575455		TCRB	TRBV19:CASRKTGGEQYF:TRBJ2-7	CASRKTGGEQYF	TRBV19	TRBJ2-7	0.000284599
TCRA	TRAV14D-1:CAASYGNEKITF:TRAJ48	CAASYGNEKITF	TRAV14D-1	TRAJ48	0.00026815		TCRB	TRBV13-1:CASSDGGSGNTLYF:TRBJ1-3	CASSDGGSGNTLYF	TRBV13-1	TRBJ1-3	0.000288738			TCRA	TRAV16N:CAMREGSNYNVLYF:TRAJ21	CAMREGSNYNVLYF	TRAV16N	TRAJ21	0.000575455		TCRB	TRBV14:CASRLDTNTEVFF:TRBJ1-1	CASRLDTNTEVFF	TRBV14	TRBJ1-1	0.000284599
TCRA	TRAV10:CAALGAEGADRLTF:TRAJ45	CAALGAEGADRLTF	TRAV10	TRAJ45	0.00026815		TCRB	TRBV5:CASSPRENQDTQYF:TRBJ2-5	CASSPRENQDTQYF	TRBV5	TRBJ2-5	0.000288738			TCRA	TRAV14-3:CAASGVNSAGNKLTF:TRAJ17	CAASGVNSAGNKLTF	TRAV14-3	TRAJ17	0.000575455		TCRB	TRBV14:CASRLDWGGNTGQLYF:TRBJ2-2	CASRLDWGGNTGQLYF	TRBV14	TRBJ2-2	0.000284599
TCRA	TRAV7-1:CAAWNYNQGKLIF:TRAJ23	CAAWNYNQGKLIF	TRAV7-1	TRAJ23	0.00026815		TCRB	TRBV3:CASSRAGNQDTQYF:TRBJ2-5	CASSRAGNQDTQYF	TRBV3	TRBJ2-5	0.000288738			TCRA	TRAV14-3:CAASEGKGGSAKLIF:TRAJ57	CAASEGKGGSAKLIF	TRAV14-3	TRAJ57	0.000575455		TCRB	TRBV19:CASRLEDTQYF:TRBJ2-5	CASRLEDTQYF	TRBV19	TRBJ2-5	0.000284599
TCRA	TRAV14D-1:CAAGASSGSWQLIF:TRAJ22	CAAGASSGSWQLIF	TRAV14D-1	TRAJ22	0.00026815		TCRB	TRBV5:CASSQERQATEVFF:TRBJ1-1	CASSQERQATEVFF	TRBV5	TRBJ1-1	0.000288738			TCRA	TRAV7-2:CAASSQYQGGRALIF:TRAJ15	CAASSQYQGGRALIF	TRAV7-2	TRAJ15	0.000575455		TCRB	TRBV15:CASRLENTLYF:TRBJ2-4	CASRLENTLYF	TRBV15	TRBJ2-4	0.000284599
TCRA	TRAV7-4:CAANYNQGKLIF:TRAJ23	CAANYNQGKLIF	TRAV7-4	TRAJ23	0.00026815		TCRB	TRBV16:CASSLAGGSYEQYF:TRBJ2-7	CASSLAGGSYEQYF	TRBV16	TRBJ2-7	0.000288738			TCRA	TRAV16:CAMRDDNYAQGLTF:TRAJ26	CAMRDDNYAQGLTF	TRAV16	TRAJ26	0.000575455		TCRB	TRBV19:CASRLGNYAEQFF:TRBJ2-1	CASRLGNYAEQFF	TRBV19	TRBJ2-1	0.000284599
TCRA	TRAV7-4:CAARGDTNAYKVIF:TRAJ30	CAARGDTNAYKVIF	TRAV7-4	TRAJ30	0.00026815		TCRB	TRBV16:CASSSDWGAETLYF:TRBJ2-3	CASSSDWGAETLYF	TRBV16	TRBJ2-3	0.000288738			TCRA	TRAV14-3:CAARPMNYNQGKLIF:TRAJ23	CAARPMNYNQGKLIF	TRAV14-3	TRAJ23	0.000575455		TCRB	TRBV29:CASRLLGGRQDTQYF:TRBJ2-5	CASRLLGGRQDTQYF	TRBV29	TRBJ2-5	0.000284599
TCRA	TRAV7-4:CAASEHTNKVVF:TRAJ34	CAASEHTNKVVF	TRAV7-4	TRAJ34	0.00026815		TCRB	TRBV20:CGARFRDSQNTLYF:TRBJ2-4	CGARFRDSQNTLYF	TRBV20	TRBJ2-4	0.000288738			TCRA	TRAV13-3:CAMEPGYQNFYF:TRAJ49	CAMEPGYQNFYF	TRAV13-3	TRAJ49	0.000575455		TCRB	TRBV15:CASRLQGNTLYF:TRBJ1-3	CASRLQGNTLYF	TRBV15	TRBJ1-3	0.000284599
TCRA	TRAV7-4:CAASEPNYNQGKLIF:TRAJ23	CAASEPNYNQGKLIF	TRAV7-4	TRAJ23	0.00026815		TCRB	TRBV31:CAWGTGKNSDYTF:TRBJ1-2	CAWGTGKNSDYTF	TRBV31	TRBJ1-2	0.000288738			TCRA	TRAV13-3:CAMEPNSAGNKLTF:TRAJ17	CAMEPNSAGNKLTF	TRAV13-3	TRAJ17	0.000575455		TCRB	TRBV15:CASRLRENTGQLYF:TRBJ2-2	CASRLRENTGQLYF	TRBV15	TRBJ2-2	0.000284599
TCRA	TRAV14D-1:CAAMSNYNVLYF:TRAJ21	CAAMSNYNVLYF	TRAV14D-1	TRAJ21	0.00026815		TCRB	TRBV12-2:CASSLGDRDTQYF:TRBJ2-5	CASSLGDRDTQYF	TRBV12-2	TRBJ2-5	0.000288738			TCRA	TRAV15D-2/DV6D-2:CALSELDSAGNKLTF:TRAJ17	CALSELDSAGNKLTF	TRAV15D-2/DV6D-2	TRAJ17	0.000575455		TCRB	TRBV19:CASRLRGSSYEQYF:TRBJ2-7	CASRLRGSSYEQYF	TRBV19	TRBJ2-7	0.000284599
TCRA	TRAV7-3:CAVDSGYNKLTF:TRAJ11	CAVDSGYNKLTF	TRAV7-3	TRAJ11	0.00026815		TCRB	TRBV12-1:CASSPQGNSDYTF:TRBJ1-2	CASSPQGNSDYTF	TRBV12-1	TRBJ1-2	0.000288738			TCRA	TRAV15D-2/DV6D-2:CALSELDSGYNKLTF:TRAJ11	CALSELDSGYNKLTF	TRAV15D-2/DV6D-2	TRAJ11	0.000575455		TCRB	TRBV3:CASRLTGGAPTGQLYF:TRBJ2-2	CASRLTGGAPTGQLYF	TRBV3	TRBJ2-2	0.000284599
TCRA	TRAV7D-3:CAVNSAGNKLTF:TRAJ17	CAVNSAGNKLTF	TRAV7D-3	TRAJ17	0.00026815		TCRB	TRBV13-1:CASIGRTNTEVFF:TRBJ1-1	CASIGRTNTEVFF	TRBV13-1	TRBJ1-1	0.000288738			TCRA	TRAV13-1:CAMERDQGGRALIF:TRAJ15	CAMERDQGGRALIF	TRAV13-1	TRAJ15	0.000575455		TCRB	TRBV14:CASSFSGTHNYAEQFF:TRBJ2-1	CASSFSGTHNYAEQFF	TRBV14	TRBJ2-1	0.000284599
TCRA	TRAV7-5:CAVNNYAQGLTF:TRAJ26	CAVNNYAQGLTF	TRAV7-5	TRAJ26	0.00026815		TCRB	TRBV14:CASSSGGYAEQFF:TRBJ2-1	CASSSGGYAEQFF	TRBV14	TRBJ2-1	0.000288738			TCRA	TRAV6D-6,TRAV6N-6:CALSGVANSGTYQRF:TRAJ13	CALSGVANSGTYQRF	TRAV6D-6,TRAV6N-6	TRAJ13	0.000575455		TCRB	TRBV14:CASSFNRGESAETLYF:TRBJ2-3	CASSFNRGESAETLYF	TRBV14	TRBJ2-3	0.000284599
TCRA	TRAV7-3:CAVNTGNYKYVF:TRAJ40	CAVNTGNYKYVF	TRAV7-3	TRAJ40	0.00026815		TCRB	TRBV13-1:CASSDRVQDTQYF:TRBJ2-5	CASSDRVQDTQYF	TRBV13-1	TRBJ2-5	0.000288738			TCRA	TRAV13N-3:CAMERETNTNKVVF:TRAJ34	CAMERETNTNKVVF	TRAV13N-3	TRAJ34	0.000575455		TCRB	TRBV15:CASRNLLSSAETLYF:TRBJ2-3	CASRNLLSSAETLYF	TRBV15	TRBJ2-3	0.000284599
TCRA	TRAV7-3:CAVTNSAGNKLTF:TRAJ17	CAVTNSAGNKLTF	TRAV7-3	TRAJ17	0.00026815		TCRB	TRBV13-1:CASSDAANTEVFF:TRBJ1-1	CASSDAANTEVFF	TRBV13-1	TRBJ1-1	0.000288738			TCRA	TRAV3-3,TRAV3D-3:CAVTPNVGDNSKLIW:TRAJ38	CAVTPNVGDNSKLIW	TRAV3-3,TRAV3D-3	TRAJ38	0.000575455		TCRB	TRBV14:CASSLGLGGLAETLYF:TRBJ2-3	CASSLGLGGLAETLYF	TRBV14	TRBJ2-3	0.000284599
TCRA	TRAV7-1:CAVRSSGSWQLIF:TRAJ22	CAVRSSGSWQLIF	TRAV7-1	TRAJ22	0.00026815		TCRB	TRBV3:CASRPNNNQAPLF:TRBJ1-5	CASRPNNNQAPLF	TRBV3	TRBJ1-5	0.000288738			TCRA	TRAV3-3,TRAV3D-3:CAVSPLSSNTNKVVF:TRAJ34	CAVSPLSSNTNKVVF	TRAV3-3,TRAV3D-3	TRAJ34	0.000575455		TCRB	TRBV4:CASRNQNTLYF:TRBJ2-4	CASRNQNTLYF	TRBV4	TRBJ2-4	0.000284599
TCRA	TRAV7-3:CAVSTNAYKVIF:TRAJ30	CAVSTNAYKVIF	TRAV7-3	TRAJ30	0.00026815		TCRB	TRBV16:CASSYGSAETLYF:TRBJ2-3	CASSYGSAETLYF	TRBV16	TRBJ2-3	0.000288738			TCRA	TRAV13D-4:CAMELDNAGAKLTF:TRAJ39	CAMELDNAGAKLTF	TRAV13D-4	TRAJ39	0.000575455		TCRB	TRBV14:CASRNSYEQYF:TRBJ2-7	CASRNSYEQYF	TRBV14	TRBJ2-7	0.000284599
TCRA	TRAV7D-5:CAVSTEGADRLTF:TRAJ45	CAVSTEGADRLTF	TRAV7D-5	TRAJ45	0.00026815		TCRB	TRBV12-1:CASSMGGLEQYF:TRBJ2-7	CASSMGGLEQYF	TRBV12-1	TRBJ2-7	0.000288738			TCRA	TRAV13D-3:CAMELGYSNNRLTL:TRAJ7	CAMELGYSNNRLTL	TRAV13D-3	TRAJ7	0.000575455		TCRB	TRBV15:CASSLGDSISNERLFF:TRBJ1-4	CASSLGDSISNERLFF	TRBV15	TRBJ1-4	0.000284599
TCRA	TRAV7N-5:CAVSTATGGNNKLTF:TRAJ56	CAVSTATGGNNKLTF	TRAV7N-5	TRAJ56	0.00026815		TCRB	TRBV15:CASSLRDAEQFF:TRBJ2-1	CASSLRDAEQFF	TRBV15	TRBJ2-1	0.000288738			TCRA	TRAV3D-3:CAVSAGGTGGYKVVF:TRAJ12	CAVSAGGTGGYKVVF	TRAV3D-3	TRAJ12	0.000575455		TCRB	TRBV19:CASRPANTEVFF:TRBJ1-1	CASRPANTEVFF	TRBV19	TRBJ1-1	0.000284599
TCRA	TRAV7-6:CAVSRANTNKVVF:TRAJ34	CAVSRANTNKVVF	TRAV7-6	TRAJ34	0.00026815		TCRB	TRBV13-1:CASSESAETLYF:TRBJ2-3	CASSESAETLYF	TRBV13-1	TRBJ2-3	0.000288738			TCRA	TRAV13-4/DV7:CAMEDHTNTGKLTF:TRAJ27	CAMEDHTNTGKLTF	TRAV13-4/DV7	TRAJ27	0.000575455		TCRB	TRBV15:CASSLGLGTSAETLYF:TRBJ2-3	CASSLGLGTSAETLYF	TRBV15	TRBJ2-3	0.000284599
TCRA	TRAV7N-5:CAVSINSAGNKLTF:TRAJ17	CAVSINSAGNKLTF	TRAV7N-5	TRAJ17	0.00026815		TCRB	TRBV4:CASSPDRYEQYF:TRBJ2-7	CASSPDRYEQYF	TRBV4	TRBJ2-7	0.000288738			TCRA	TRAV13-3:CAMEEDYAQGLTF:TRAJ26	CAMEEDYAQGLTF	TRAV13-3	TRAJ26	0.000575455		TCRB	TRBV14:CASRPDIYAEQFF:TRBJ2-1	CASRPDIYAEQFF	TRBV14	TRBJ2-1	0.000284599
TCRA	TRAV7-5:CAVSIGNNRIFF:TRAJ31	CAVSIGNNRIFF	TRAV7-5	TRAJ31	0.00026815		TCRB	TRBV15:CASSQDKYEQYF:TRBJ2-7	CASSQDKYEQYF	TRBV15	TRBJ2-7	0.000288738			TCRA	TRAV13-4/DV7:CAMEGQGTGSKLSF:TRAJ58	CAMEGQGTGSKLSF	TRAV13-4/DV7	TRAJ58	0.000575455		TCRB	TRBV14:CASRPGGGYAEQFF:TRBJ2-1	CASRPGGGYAEQFF	TRBV14	TRBJ2-1	0.000284599
TCRA	TRAV7D-3:CAVSIGYAQGLTF:TRAJ26	CAVSIGYAQGLTF	TRAV7D-3	TRAJ26	0.00026815		TCRB	TRBV1:CTCSADKYEQYF:TRBJ2-7	CTCSADKYEQYF	TRBV1	TRBJ2-7	0.000288738			TCRA	TRAV3-3,TRAV3D-3:CAVSASGGSNYKLTF:TRAJ53	CAVSASGGSNYKLTF	TRAV3-3,TRAV3D-3	TRAJ53	0.000575455		TCRB	TRBV19:CASSSRTGGSAETLYF:TRBJ2-3	CASSSRTGGSAETLYF	TRBV19	TRBJ2-3	0.000284599
TCRA	TRAV7D-5:CAVSMNAGAKLTF:TRAJ39	CAVSMNAGAKLTF	TRAV7D-5	TRAJ39	0.00026815		TCRB	TRBV12-2:CASSGGVEQYF:TRBJ2-7	CASSGGVEQYF	TRBV12-2	TRBJ2-7	0.000288738			TCRA	TRAV13D-1:CAMESSNYQLIW:TRAJ33	CAMESSNYQLIW	TRAV13D-1	TRAJ33	0.000575455		TCRB	TRBV14:CASRPGGYAEQFF:TRBJ2-1	CASRPGGYAEQFF	TRBV14	TRBJ2-1	0.000284599
TCRA	TRAV7-5:CAVSMNYGSSGNKLIF:TRAJ32	CAVSMNYGSSGNKLIF	TRAV7-5	TRAJ32	0.00026815		TCRB	TRBV13-1,TRBV13-3:CASSDAGQGNERLFF:TRBJ1-4	CASSDAGQGNERLFF	TRBV13-1,TRBV13-3	TRBJ1-4	0.000288738			TCRA	TRAV13N-1:CAMDTNAYKVIF:TRAJ30	CAMDTNAYKVIF	TRAV13N-1	TRAJ30	0.000575455		TCRB	TRBV15:CASSSRLGASAETLYF:TRBJ2-3	CASSSRLGASAETLYF	TRBV15	TRBJ2-3	0.000284599
TCRA	TRAV7D-3:CAVSMTQVVGQLTF:TRAJ5	CAVSMTQVVGQLTF	TRAV7D-3	TRAJ5	0.00026815		TCRB	TRBV12-2:CASSLDSSGNTLYF:TRBJ1-3	CASSLDSSGNTLYF	TRBV12-2	TRBJ1-3	0.000288738			TCRA	TRAV3D-3:CAVSEGSSAGNKLTF:TRAJ17	CAVSEGSSAGNKLTF	TRAV3D-3	TRAJ17	0.000575455		TCRB	TRBV29:CASRPGQFNERLFF:TRBJ1-4	CASRPGQFNERLFF	TRBV29	TRBJ1-4	0.000284599
TCRA	TRAV7N-5:CAVSMTPGYQNFYF:TRAJ49	CAVSMTPGYQNFYF	TRAV7N-5	TRAJ49	0.00026815		TCRB	TRBV26:CASRGQKVFF:TRBJ1-1	CASRGQKVFF	TRBV26	TRBJ1-1	0.000272955			TCRA	TRAV13-3:CAMDSAGNKLTF:TRAJ17	CAMDSAGNKLTF	TRAV13-3	TRAJ17	0.000575455		TCRB	TRBV15:CASSSDWGGAYAEQFF:TRBJ2-1	CASSSDWGGAYAEQFF	TRBV15	TRBJ2-1	0.000284599
TCRA	TRAV7-6:CAVSMTSNNRIFF:TRAJ31	CAVSMTSNNRIFF	TRAV7-6	TRAJ31	0.00026815		TCRB	TRBV13-3:CASSDLILDSAETLYF:TRBJ2-3	CASSDLILDSAETLYF	TRBV13-3	TRBJ2-3	0.000272955			TCRA	TRAV13D-4:CAMDPQGGRALIF:TRAJ15	CAMDPQGGRALIF	TRAV13D-4	TRAJ15	0.000575455		TCRB	TRBV15:CASSWGLGDNYAEQFF:TRBJ2-1	CASSWGLGDNYAEQFF	TRBV15	TRBJ2-1	0.000284599
TCRA	TRAV7-6:CAVSMDSNYQLIW:TRAJ33	CAVSMDSNYQLIW	TRAV7-6	TRAJ33	0.00026815		TCRB	TRBV13-1:CASSEDWANYAEQFF:TRBJ2-1	CASSEDWANYAEQFF	TRBV13-1	TRBJ2-1	0.000272955			TCRA	TRAV3D-3:CAVSNPSSGSWQLIF:TRAJ22	CAVSNPSSGSWQLIF	TRAV3D-3	TRAJ22	0.000575455		TCRB	TRBV26:CASSLLTGGSGNTLYF:TRBJ1-3	CASSLLTGGSGNTLYF	TRBV26	TRBJ1-3	0.000284599
TCRA	TRAV7-3:CAVSMGSNNRIFF:TRAJ31	CAVSMGSNNRIFF	TRAV7-3	TRAJ31	0.00026815		TCRB	TRBV19:CASSIARQGNTEVFF:TRBJ1-1	CASSIARQGNTEVFF	TRBV19	TRBJ1-1	0.000272955			TCRA	TRAV13-3:CAMDDYNQGKLIF:TRAJ23	CAMDDYNQGKLIF	TRAV13-3	TRAJ23	0.000575455		TCRB	TRBV29:CASRPGTGSAEQFF:TRBJ2-1	CASRPGTGSAEQFF	TRBV29	TRBJ2-1	0.000284599
TCRA	TRAV7-5:CAVSISGGSNAKLTF:TRAJ42	CAVSISGGSNAKLTF	TRAV7-5	TRAJ42	0.00026815		TCRB	TRBV19:CASSIGWGPQNTLYF:TRBJ2-4	CASSIGWGPQNTLYF	TRBV19	TRBJ2-4	0.000272955			TCRA	TRAV13D-3:CAMDGNEKITF:TRAJ48	CAMDGNEKITF	TRAV13D-3	TRAJ48	0.000575455		TCRB	TRBV26:CASSLLQGSITGQLYF:TRBJ2-2	CASSLLQGSITGQLYF	TRBV26	TRBJ2-2	0.000284599
TCRA	TRAV6D-7:CALSGPFNSGGSNAKLTF:TRAJ42	CALSGPFNSGGSNAKLTF	TRAV6D-7	TRAJ42	0.00026815		TCRB	TRBV19:CASSIRGGSGNTLYF:TRBJ1-3	CASSIRGGSGNTLYF	TRBV19	TRBJ1-3	0.000272955			TCRA	TRAV8-1:CAMEMSNYNVLYF:TRAJ21	CAMEMSNYNVLYF	TRAV8-1	TRAJ21	0.000575455		TCRB	TRBV26:CASRPGTGTGNTLYF:TRBJ1-3	CASRPGTGTGNTLYF	TRBV26	TRBJ1-3	0.000284599
TCRA	TRAV16:CAMREGLDTGANTGKLTF:TRAJ52	CAMREGLDTGANTGKLTF	TRAV16	TRAJ52	0.00026815		TCRB	TRBV12-1:CASSLEGTNTEVFF:TRBJ1-1	CASSLEGTNTEVFF	TRBV12-1	TRBJ1-1	0.000272955			TCRA	TRAV3D-3:CAVTGTGGLSGKLTF:TRAJ2	CAVTGTGGLSGKLTF	TRAV3D-3	TRAJ2	0.000575455		TCRB	TRBV14:CASRPGTYYEQYF:TRBJ2-7	CASRPGTYYEQYF	TRBV14	TRBJ2-7	0.000284599
TCRA	TRAV7N-5:CAVSLTNSAGNKLTF:TRAJ17	CAVSLTNSAGNKLTF	TRAV7N-5	TRAJ17	0.00026815		TCRB	TRBV29:CASSLGNYEQYF:TRBJ2-7	CASSLGNYEQYF	TRBV29	TRBJ2-7	0.000272955			TCRA	TRAV13D-3:CAMESNYNVLYF:TRAJ21	CAMESNYNVLYF	TRAV13D-3	TRAJ21	0.000575455		TCRB	TRBV19:CASRPPDLNYAEQFF:TRBJ2-1	CASRPPDLNYAEQFF	TRBV19	TRBJ2-1	0.000284599
TCRA	TRAV7-5:CAVSDSGGSNAKLTF:TRAJ42	CAVSDSGGSNAKLTF	TRAV7-5	TRAJ42	0.00026815		TCRB	TRBV3:CASSLRGANTEVFF:TRBJ1-1	CASSLRGANTEVFF	TRBV3	TRBJ1-1	0.000272955			TCRA	TRAV13N-1:CAMDPNYGNEKITF:TRAJ48	CAMDPNYGNEKITF	TRAV13N-1	TRAJ48	0.000575455		TCRB	TRBV13-3:CASSLDWGVNQDTQYF:TRBJ2-5	CASSLDWGVNQDTQYF	TRBV13-3	TRBJ2-5	0.000284599
TCRA	TRAV15N-1:CALWELYRGSALGRLHF:TRAJ18	CALWELYRGSALGRLHF	TRAV15N-1	TRAJ18	0.00026815		TCRB	TRBV29:CASSLTSTQDTQYF:TRBJ2-5	CASSLTSTQDTQYF	TRBV29	TRBJ2-5	0.000272955			TCRA	TRAV13N-1:CAMDASSGSWQLIF:TRAJ22	CAMDASSGSWQLIF	TRAV13N-1	TRAJ22	0.000575455		TCRB	TRBV29:CASRQGADAETLYF:TRBJ2-3	CASRQGADAETLYF	TRBV29	TRBJ2-3	0.000284599
TCRA	TRAV6D-7:CALSFLMATGGNNKLTF:TRAJ56	CALSFLMATGGNNKLTF	TRAV6D-7	TRAJ56	0.00026815		TCRB	TRBV19:CASSPGANTEVFF:TRBJ1-1	CASSPGANTEVFF	TRBV19	TRBJ1-1	0.000272955			TCRA	TRAV13D-4:CAMGNYGNEKITF:TRAJ48	CAMGNYGNEKITF	TRAV13D-4	TRAJ48	0.000575455		TCRB	TRBV26:CASSLTDRGNGNTLYF:TRBJ1-3	CASSLTDRGNGNTLYF	TRBV26	TRBJ1-3	0.000284599
TCRA	TRAV6D-7:CALSDPLITGNTGKLIF:TRAJ37	CALSDPLITGNTGKLIF	TRAV6D-7	TRAJ37	0.00026815		TCRB	TRBV15:CASSRDWGANYAEQFF:TRBJ2-1	CASSRDWGANYAEQFF	TRBV15	TRBJ2-1	0.000264483			TCRA	TRAV9N-2:CVLENNNAGAKLTF:TRAJ39	CVLENNNAGAKLTF	TRAV9N-2	TRAJ39	0.000575455		TCRB	TRBV19:CASSPSTGGARAEQFF:TRBJ2-1	CASSPSTGGARAEQFF	TRBV19	TRBJ2-1	0.000284599
TCRA	TRAV7-3:CAVSANSAGNKLTF:TRAJ17	CAVSANSAGNKLTF	TRAV7-3	TRAJ17	0.00026815		TCRB	TRBV16:CASSLDFGASAETLYF:TRBJ2-3	CASSLDFGASAETLYF	TRBV16	TRBJ2-3	0.000264483			TCRA	TRAV13N-1:CAMGDSNYQLIW:TRAJ33	CAMGDSNYQLIW	TRAV13N-1	TRAJ33	0.000575455		TCRB	TRBV15:CASSPDWGRNAETLYF:TRBJ2-3	CASSPDWGRNAETLYF	TRBV15	TRBJ2-3	0.000284599
TCRA	TRAV6-5,TRAV6-7/DV9:CALSDPNSGGSNAKLTF:TRAJ42	CALSDPNSGGSNAKLTF	TRAV6-5,TRAV6-7/DV9	TRAJ42	0.00026815		TCRB	TRBV17:CASSNGSYNSPLYF:TRBJ1-6	CASSNGSYNSPLYF	TRBV17	TRBJ1-6	0.000264483			TCRA	TRAV13-1:CAMVASSGSWQLIF:TRAJ22	CAMVASSGSWQLIF	TRAV13-1	TRAJ22	0.000575455		TCRB	TRBV19:CASRQGDYEQYF:TRBJ2-7	CASRQGDYEQYF	TRBV19	TRBJ2-7	0.000284599
TCRA	TRAV7-6:CAVSSNNAGAKLTF:TRAJ39	CAVSSNNAGAKLTF	TRAV7-6	TRAJ39	0.00026815		TCRB	TRBV12-2:CASSLSGGAFEQYF:TRBJ2-7	CASSLSGGAFEQYF	TRBV12-2	TRBJ2-7	0.000264483			TCRA	TRAV9N-2:CVLSANANTGKLTF:TRAJ52	CVLSANANTGKLTF	TRAV9N-2	TRAJ52	0.000575455		TCRB	TRBV13-1:CASRQGGAEVFF:TRBJ1-1	CASRQGGAEVFF	TRBV13-1	TRBJ1-1	0.000284599
TCRA	TRAV16:CAMREGSYAGSGGKLTL:TRAJ44	CAMREGSYAGSGGKLTL	TRAV16	TRAJ44	0.00026815		TCRB	TRBV13-1:CASSSRDYNSPLYF:TRBJ1-6	CASSSRDYNSPLYF	TRBV13-1	TRBJ1-6	0.000264483			TCRA	TRAV13D-3:CAMVGGYKVVF:TRAJ12	CAMVGGYKVVF	TRAV13D-3	TRAJ12	0.000575455		TCRB	TRBV26:CASSPPDWGSSYEQYF:TRBJ2-7	CASSPPDWGSSYEQYF	TRBV26	TRBJ2-7	0.000284599
TCRA	TRAV7-3:CAVSSSSGQKLVF:TRAJ16	CAVSSSSGQKLVF	TRAV7-3	TRAJ16	0.00026815		TCRB	TRBV3:CASSLGHNYAEQFF:TRBJ2-1	CASSLGHNYAEQFF	TRBV3	TRBJ2-1	0.000264483			TCRA	TRAV13N-1:CAMLGYKLTF:TRAJ9	CAMLGYKLTF	TRAV13N-1	TRAJ9	0.000575455		TCRB	TRBV29:CASRQGGTEVFF:TRBJ1-1	CASRQGGTEVFF	TRBV29	TRBJ1-1	0.000284599
TCRA	TRAV7-6:CAVRNSGGSNYKLTF:TRAJ53	CAVRNSGGSNYKLTF	TRAV7-6	TRAJ53	0.00026815		TCRB	TRBV13-1:CASSAGPQDTQYF:TRBJ2-5	CASSAGPQDTQYF	TRBV13-1	TRBJ2-5	0.000264483			TCRA	TRAV9N-2:CVLSEDYNQGKLIF:TRAJ23	CVLSEDYNQGKLIF	TRAV9N-2	TRAJ23	0.000575455		TCRB	TRBV19:CASSPRTGGNYAEQFF:TRBJ2-1	CASSPRTGGNYAEQFF	TRBV19	TRBJ2-1	0.000284599
TCRA	TRAV16:CAMREGGASSSFSKLVF:TRAJ50	CAMREGGASSSFSKLVF	TRAV16	TRAJ50	0.00026815		TCRB	TRBV13-1:CASSDYTNTEVFF:TRBJ1-1	CASSDYTNTEVFF	TRBV13-1	TRBJ1-1	0.000264483			TCRA	TRAV12N-3:CAHNYNQGKLIF:TRAJ23	CAHNYNQGKLIF	TRAV12N-3	TRAJ23	0.000575455		TCRB	TRBV13-3:CASRQGHAEQFF:TRBJ2-1	CASRQGHAEQFF	TRBV13-3	TRBJ2-1	0.000284599
TCRA	TRAV7-6:CAVSNSNNRIFF:TRAJ31	CAVSNSNNRIFF	TRAV7-6	TRAJ31	0.00026815		TCRB	TRBV4:CASSPGYYAEQFF:TRBJ2-1	CASSPGYYAEQFF	TRBV4	TRBJ2-1	0.000264483			TCRA	TRAV13D-2:CAPPYGSSGNKLIF:TRAJ32	CAPPYGSSGNKLIF	TRAV13D-2	TRAJ32	0.000575455		TCRB	TRBV4:CASRQGPNERLFF:TRBJ1-4	CASRQGPNERLFF	TRBV4	TRBJ1-4	0.000284599
TCRA	TRAV9N-2:CVLSADTGANTGKLTF:TRAJ52	CVLSADTGANTGKLTF	TRAV9N-2	TRAJ52	0.00026815		TCRB	TRBV4:CASSPGLGAEQYF:TRBJ2-7	CASSPGLGAEQYF	TRBV4	TRBJ2-7	0.000264483			TCRA	TRAV6-2:CVLGDPNAGAKLTF:TRAJ39	CVLGDPNAGAKLTF	TRAV6-2	TRAJ39	0.000575455		TCRB	TRBV19:CASSPDWGANTGQLYF:TRBJ2-2	CASSPDWGANTGQLYF	TRBV19	TRBJ2-2	0.000284599
TCRA	TRAV7D-5:CAVIDNAGAKLTF:TRAJ39	CAVIDNAGAKLTF	TRAV7D-5	TRAJ39	0.00026815		TCRB	TRBV13-3:CASSRDNYAEQFF:TRBJ2-1	CASSRDNYAEQFF	TRBV13-3	TRBJ2-1	0.000264483			TCRA	TRAV13-1:CAPNNYAQGLTF:TRAJ26	CAPNNYAQGLTF	TRAV13-1	TRAJ26	0.000575455		TCRB	TRBV29:CASRQNQDTQYF:TRBJ2-5	CASRQNQDTQYF	TRBV29	TRBJ2-5	0.000284599
TCRA	TRAV11:CVVGRRPGTGSNRLTF:TRAJ28	CVVGRRPGTGSNRLTF	TRAV11	TRAJ28	0.00026815		TCRB	TRBV5:CASSQDGGYEQYF:TRBJ2-7	CASSQDGGYEQYF	TRBV5	TRBJ2-7	0.000264483			TCRA	TRAV12N-3:CAPHAQGLTF:TRAJ26	CAPHAQGLTF	TRAV12N-3	TRAJ26	0.000575455		TCRB	TRBV14:CASSPGLGDNYAEQFF:TRBJ2-1	CASSPGLGDNYAEQFF	TRBV14	TRBJ2-1	0.000284599
TCRA	TRAV12D-2:CALSGGQQGTGSKLSF:TRAJ58	CALSGGQQGTGSKLSF	TRAV12D-2	TRAJ58	0.00026815		TCRB	TRBV1:CTCSGGTDYEQYF:TRBJ2-7	CTCSGGTDYEQYF	TRBV1	TRBJ2-7	0.000264483			TCRA	TRAV6-1:CVLGESSGSWQLIF:TRAJ22	CVLGESSGSWQLIF	TRAV6-1	TRAJ22	0.000575455		TCRB	TRBV12-2:CASRQNSYNSPLYF:TRBJ1-6	CASRQNSYNSPLYF	TRBV12-2	TRBJ1-6	0.000284599
TCRA	TRAV7-5:CAVEGTGSKLSF:TRAJ58	CAVEGTGSKLSF	TRAV7-5	TRAJ58	0.00026815		TCRB	TRBV13-1:CASSDRQEVFF:TRBJ1-1	CASSDRQEVFF	TRBV13-1	TRBJ1-1	0.000264483			TCRA	TRAV6-1:CVLGSRNNNNAPRF:TRAJ43	CVLGSRNNNNAPRF	TRAV6-1	TRAJ43	0.000575455		TCRB	TRBV14:CASSPGLGRNAETLYF:TRBJ2-3	CASSPGLGRNAETLYF	TRBV14	TRBJ2-3	0.000284599
TCRA	TRAV12D-2:CALSDGATGGNNKLTF:TRAJ56	CALSDGATGGNNKLTF	TRAV12D-2	TRAJ56	0.00026815		TCRB	TRBV12-2:CASSPDWGSSAETLYF:TRBJ2-3	CASSPDWGSSAETLYF	TRBV12-2	TRBJ2-3	0.0002487			TCRA	TRAV12N-3:CAPGNNRIFF:TRAJ31	CAPGNNRIFF	TRAV12N-3	TRAJ31	0.000575455		TCRB	TRBV4:CASRQTGGNTEVFF:TRBJ1-1	CASRQTGGNTEVFF	TRBV4	TRBJ1-1	0.000284599
TCRA	TRAV15N-1:CALWELMNYNQGKLIF:TRAJ23	CALWELMNYNQGKLIF	TRAV15N-1	TRAJ23	0.00026815		TCRB	TRBV19:CASSPRTEVFF:TRBJ1-1	CASSPRTEVFF	TRBV19	TRBJ1-1	0.0002487			TCRA	TRAV12N-3:CAPLSGSFNKLTF:TRAJ4	CAPLSGSFNKLTF	TRAV12N-3	TRAJ4	0.000575455		TCRB	TRBV13-3:CASSAFGTESNERLFF:TRBJ1-4	CASSAFGTESNERLFF	TRBV13-3	TRBJ1-4	0.000284599
TCRA	TRAV6D-7:CALGLNTGANTGKLTF:TRAJ52	CALGLNTGANTGKLTF	TRAV6D-7	TRAJ52	0.00026815		TCRB	TRBV13-3:CASGAKAVFF:TRBJ1-1	CASGAKAVFF	TRBV13-3	TRBJ1-1	0.0002487			TCRA	TRAV9N-2:CVLSADYSNNRLTL:TRAJ7	CVLSADYSNNRLTL	TRAV9N-2	TRAJ7	0.000575455		TCRB	TRBV4:CASRQTGGSQNTLYF:TRBJ2-4	CASRQTGGSQNTLYF	TRBV4	TRBJ2-4	0.000284599
TCRA	TRAV10:CAVMNYNQGKLIF:TRAJ23	CAVMNYNQGKLIF	TRAV10	TRAJ23	0.00026815		TCRB	TRBV13-2:CASGDAAGGERLFF:TRBJ1-4	CASGDAAGGERLFF	TRBV13-2	TRBJ1-4	0.0002487			TCRA	TRAV9D-3:CALRDSGTYQRF:TRAJ13	CALRDSGTYQRF	TRAV9D-3	TRAJ13	0.000575455		TCRB	TRBV13-3:CASSAPRQGYNSPLYF:TRBJ1-6	CASSAPRQGYNSPLYF	TRBV13-3	TRBJ1-6	0.000284599
TCRA	TRAV13D-4:CASGSAKLIF:TRAJ57	CASGSAKLIF	TRAV13D-4	TRAJ57	0.00026815		TCRB	TRBV13-2:CASGDAAGGETLYF:TRBJ2-3	CASGDAAGGETLYF	TRBV13-2	TRBJ2-3	0.0002487			TCRA	TRAV9N-2:CVLSTNSAGNKLTF:TRAJ17	CVLSTNSAGNKLTF	TRAV9N-2	TRAJ17	0.000575455		TCRB	TRBV15:CASSARLGGSSYEQYF:TRBJ2-7	CASSARLGGSSYEQYF	TRBV15	TRBJ2-7	0.000284599
TCRA	TRAV12N-3:CALSAGYGSSGNKLIF:TRAJ32	CALSAGYGSSGNKLIF	TRAV12N-3	TRAJ32	0.00026815		TCRB	TRBV13-2:CASGDASLGQDTQYF:TRBJ2-5	CASGDASLGQDTQYF	TRBV13-2	TRBJ2-5	0.0002487			TCRA	TRAV12N-3:CALSNYNVLYF:TRAJ21	CALSNYNVLYF	TRAV12N-3	TRAJ21	0.000575455		TCRB	TRBV13-3:CASSADWGTNTGQLYF:TRBJ2-2	CASSADWGTNTGQLYF	TRBV13-3	TRBJ2-2	0.000284599
TCRA	TRAV13-1:CATSSGSWQLIF:TRAJ22	CATSSGSWQLIF	TRAV13-1	TRAJ22	0.00026815		TCRB	TRBV13-2:CASGDRDRGNSDYTF:TRBJ1-2	CASGDRDRGNSDYTF	TRBV13-2	TRBJ1-2	0.0002487			TCRA	TRAV11:CVVGDGGSNAKLTF:TRAJ42	CVVGDGGSNAKLTF	TRAV11	TRAJ42	0.000575455		TCRB	TRBV13-1:CASSGGQGAANERLFF:TRBJ1-4	CASSGGQGAANERLFF	TRBV13-1	TRBJ1-4	0.000284599
TCRA	TRAV12N-3:CALSDRAGTGSNRLTF:TRAJ28	CALSDRAGTGSNRLTF	TRAV12N-3	TRAJ28	0.00026815		TCRB	TRBV13-2:CASGDSRESNQAPLF:TRBJ1-5	CASGDSRESNQAPLF	TRBV13-2	TRBJ1-5	0.0002487			TCRA	TRAV8D-1:CALSSGSWQLIF:TRAJ22	CALSSGSWQLIF	TRAV8D-1	TRAJ22	0.000575455		TCRB	TRBV14:CASRRDTTEVFF:TRBJ1-1	CASRRDTTEVFF	TRBV14	TRBJ1-1	0.000284599
TCRA	TRAV12N-3:CAHNAGAKLTF:TRAJ39	CAHNAGAKLTF	TRAV12N-3	TRAJ39	0.00026815		TCRB	TRBV13-2:CASGDTAEQFF:TRBJ2-1	CASGDTAEQFF	TRBV13-2	TRBJ2-1	0.0002487			TCRA	TRAV11:CVVGLNTNTGKLTF:TRAJ27	CVVGLNTNTGKLTF	TRAV11	TRAJ27	0.000575455		TCRB	TRBV13-1:CASSGRTGGNYAEQFF:TRBJ2-1	CASSGRTGGNYAEQFF	TRBV13-1	TRBJ2-1	0.000284599
TCRA	TRAV12D-1:CAHTGNYKYVF:TRAJ40	CAHTGNYKYVF	TRAV12D-1	TRAJ40	0.00026815		TCRB	TRBV13-2:CASGDYRANERLFF:TRBJ1-4	CASGDYRANERLFF	TRBV13-2	TRBJ1-4	0.0002487			TCRA	TRAV12-2:CALSAGNKLTF:TRAJ17	CALSAGNKLTF	TRAV12-2	TRAJ17	0.000575455		TCRB	TRBV15:CASRRGGASQNTLYF:TRBJ2-4	CASRRGGASQNTLYF	TRBV15	TRBJ2-4	0.000284599
TCRA	TRAV9N-3:CAVSMRTGGLSGKLTF:TRAJ2	CAVSMRTGGLSGKLTF	TRAV9N-3	TRAJ2	0.00026815		TCRB	TRBV13-2:CASGEGLGGVNQDTQYF:TRBJ2-5	CASGEGLGGVNQDTQYF	TRBV13-2	TRBJ2-5	0.0002487			TCRA	TRAV13D-1:CALVDNNAGAKLTF:TRAJ39	CALVDNNAGAKLTF	TRAV13D-1	TRAJ39	0.000575455		TCRB	TRBV13-3:CASSGGTGRSYAEQFF:TRBJ2-1	CASSGGTGRSYAEQFF	TRBV13-3	TRBJ2-1	0.000284599
TCRA	TRAV12D-2:CAPNNAGAKLTF:TRAJ39	CAPNNAGAKLTF	TRAV12D-2	TRAJ39	0.00026815		TCRB	TRBV17:CASGRDNNYAEQFF:TRBJ2-1	CASGRDNNYAEQFF	TRBV17	TRBJ2-1	0.0002487			TCRA	TRAV13D-1:CALVASSGSWQLIF:TRAJ22	CALVASSGSWQLIF	TRAV13D-1	TRAJ22	0.000575455		TCRB	TRBV13-1:CASRRGSDYTF:TRBJ1-2	CASRRGSDYTF	TRBV13-1	TRBJ1-2	0.000284599
TCRA	TRAV6D-6:CAPTGYQNFYF:TRAJ49	CAPTGYQNFYF	TRAV6D-6	TRAJ49	0.00026815		TCRB	TRBV14:CASHNSPLYF:TRBJ1-6	CASHNSPLYF	TRBV14	TRBJ1-6	0.0002487			TCRA	TRAV15N-1:CALWEPHNAPRF:TRAJ43	CALWEPHNAPRF	TRAV15N-1	TRAJ43	0.000575455		TCRB	TRBV29:CASRRLGYEQYF:TRBJ2-7	CASRRLGYEQYF	TRBV29	TRBJ2-7	0.000284599
TCRA	TRAV14-3:CAPGGGSNAKLTF:TRAJ42	CAPGGGSNAKLTF	TRAV14-3	TRAJ42	0.00026815		TCRB	TRBV13-3:CASRGGANEQYF:TRBJ2-7	CASRGGANEQYF	TRBV13-3	TRBJ2-7	0.0002487			TCRA	TRAV13-3,TRAV13N-1:CALVPGTGSNRLTF:TRAJ28	CALVPGTGSNRLTF	TRAV13-3,TRAV13N-1	TRAJ28	0.000575455		TCRB	TRBV13-3:CASSDLGTYNYAEQFF:TRBJ2-1	CASSDLGTYNYAEQFF	TRBV13-3	TRBJ2-1	0.000284599
TCRA	TRAV13D-3:CAMEQGASSSFSKLVF:TRAJ50	CAMEQGASSSFSKLVF	TRAV13D-3	TRAJ50	0.00026815		TCRB	TRBV15:CASRRDSSGNTLYF:TRBJ1-3	CASRRDSSGNTLYF	TRBV15	TRBJ1-3	0.0002487			TCRA	TRAV13D-1:CALDLQGTGSKLSF:TRAJ58	CALDLQGTGSKLSF	TRAV13D-1	TRAJ58	0.000575455		TCRB	TRBV13-1:CASSDPPQGRDTEVFF:TRBJ1-1	CASSDPPQGRDTEVFF	TRBV13-1	TRBJ1-1	0.000284599
TCRA	TRAV13-1:CALNQGGSAKLIF:TRAJ57	CALNQGGSAKLIF	TRAV13-1	TRAJ57	0.00026815		TCRB	TRBV29:CASRTGEYAEQFF:TRBJ2-1	CASRTGEYAEQFF	TRBV29	TRBJ2-1	0.0002487			TCRA	TRAV13D-1:CALDASSGSWQLIF:TRAJ22	CALDASSGSWQLIF	TRAV13D-1	TRAJ22	0.000575455		TCRB	TRBV29:CASRRQGNTEVFF:TRBJ1-1	CASRRQGNTEVFF	TRBV29	TRBJ1-1	0.000284599
TCRA	TRAV16N:CAMRLNSGGSNAKLTF:TRAJ42	CAMRLNSGGSNAKLTF	TRAV16N	TRAJ42	0.00026815		TCRB	TRBV4:CASSATDSYNSPLYF:TRBJ1-6	CASSATDSYNSPLYF	TRBV4	TRBJ1-6	0.0002487			TCRA	TRAV13D-1:CALDPDTNAYKVIF:TRAJ30	CALDPDTNAYKVIF	TRAV13D-1	TRAJ30	0.000575455		TCRB	TRBV13-3:CASSDPGLGGYAEQFF:TRBJ2-1	CASSDPGLGGYAEQFF	TRBV13-3	TRBJ2-1	0.000284599
TCRA	TRAV8D-2:CALDTNAYKVIF:TRAJ30	CALDTNAYKVIF	TRAV8D-2	TRAJ30	0.00026815		TCRB	TRBV17:CASSREDWGTSAETLYF:TRBJ2-3	CASSREDWGTSAETLYF	TRBV17	TRBJ2-3	0.0002487			TCRA	TRAV13D-1:CALEPTGNTGKLIF:TRAJ37	CALEPTGNTGKLIF	TRAV13D-1	TRAJ37	0.000575455		TCRB	TRBV15:CASRRTGAANERLFF:TRBJ1-4	CASRRTGAANERLFF	TRBV15	TRBJ1-4	0.000284599
TCRA	TRAV16:CAMRAIASSSFSKLVF:TRAJ50	CAMRAIASSSFSKLVF	TRAV16	TRAJ50	0.00026815		TCRB	TRBV13-3:CASSDGKLSPLYF:TRBJ1-6	CASSDGKLSPLYF	TRBV13-3	TRBJ1-6	0.0002487			TCRA	TRAV13D-1:CALERSSGSWQLIF:TRAJ22	CALERSSGSWQLIF	TRAV13D-1	TRAJ22	0.000575455		TCRB	TRBV13-1:CASRRTGGANTGQLYF:TRBJ2-2	CASRRTGGANTGQLYF	TRBV13-1	TRBJ2-2	0.000284599
TCRA	TRAV16:CAMREGQQGTGSKLSF:TRAJ58	CAMREGQQGTGSKLSF	TRAV16	TRAJ58	0.00026815		TCRB	TRBV13-3:CASSDGNSNERLFF:TRBJ1-4	CASSDGNSNERLFF	TRBV13-3	TRBJ1-4	0.0002487			TCRA	TRAV13D-1:CALERGQGGRALIF:TRAJ15	CALERGQGGRALIF	TRAV13D-1	TRAJ15	0.000575455		TCRB	TRBV3:CASRRTGGGQNTLYF:TRBJ2-4	CASRRTGGGQNTLYF	TRBV3	TRBJ2-4	0.000284599
TCRA	TRAV13-1:CALNSAGNKLTF:TRAJ17	CALNSAGNKLTF	TRAV13-1	TRAJ17	0.00026815		TCRB	TRBV12-2:CASSPRPGQNYAEQFF:TRBJ2-1	CASSPRPGQNYAEQFF	TRBV12-2	TRBJ2-1	0.0002487			TCRA	TRAV12D-2:CALSGNTNTGKLTF:TRAJ27	CALSGNTNTGKLTF	TRAV12D-2	TRAJ27	0.000575455		TCRB	TRBV13-3:CASSDQGHSSQNTLYF:TRBJ2-4	CASSDQGHSSQNTLYF	TRBV13-3	TRBJ2-4	0.000284599
TCRA	TRAV13D-1:CALSNAGAKLTF:TRAJ39	CALSNAGAKLTF	TRAV13D-1	TRAJ39	0.00026815		TCRB	TRBV13-1:CASSDSQNTEVFF:TRBJ1-1	CASSDSQNTEVFF	TRBV13-1	TRBJ1-1	0.0002487			TCRA	TRAV12D-2:CALSDRTGGYKVVF:TRAJ12	CALSDRTGGYKVVF	TRAV12D-2	TRAJ12	0.000575455		TCRB	TRBV13-3:CASSDVWGVNYAEQFF:TRBJ2-1	CASSDVWGVNYAEQFF	TRBV13-3	TRBJ2-1	0.000284599
TCRA	TRAV4D-4:CAAFTGSGGKLTL:TRAJ44	CAAFTGSGGKLTL	TRAV4D-4	TRAJ44	0.00026815		TCRB	TRBV13-3:CASSDTGRSYEQYF:TRBJ2-7	CASSDTGRSYEQYF	TRBV13-3	TRBJ2-7	0.0002487			TCRA	TRAV12D-2:CALSDRGYAQGLTF:TRAJ26	CALSDRGYAQGLTF	TRAV12D-2	TRAJ26	0.000575455		TCRB	TRBV26:CASRRVAEVFF:TRBJ1-1	CASRRVAEVFF	TRBV26	TRBJ1-1	0.000284599
TCRA	TRAV8D-2:CATENNNNAPRF:TRAJ43	CATENNNNAPRF	TRAV8D-2	TRAJ43	0.00026815		TCRB	TRBV3:CASSLESGFNQDTQYF:TRBJ2-5	CASSLESGFNQDTQYF	TRBV3	TRBJ2-5	0.0002487			TCRA	TRAV12D-2:CALSDSTGNYKYVF:TRAJ40	CALSDSTGNYKYVF	TRAV12D-2	TRAJ40	0.000575455		TCRB	TRBV13-3:CASSDAWTASAETLYF:TRBJ2-3	CASSDAWTASAETLYF	TRBV13-3	TRBJ2-3	0.000284599
TCRA	TRAV8-2:CATDRNNYAQGLTF:TRAJ26	CATDRNNYAQGLTF	TRAV8-2	TRAJ26	0.00026815		TCRB	TRBV13-3:CASSDWVQDTQYF:TRBJ2-5	CASSDWVQDTQYF	TRBV13-3	TRBJ2-5	0.0002487			TCRA	TRAV15N-1:CALWELYMGYKLTF:TRAJ9	CALWELYMGYKLTF	TRAV15N-1	TRAJ9	0.000575455		TCRB	TRBV17:CASRSEQNERLFF:TRBJ1-4	CASRSEQNERLFF	TRBV17	TRBJ1-4	0.000284599
TCRA	TRAV8D-2:CATEASSGQKLVF:TRAJ16	CATEASSGQKLVF	TRAV8D-2	TRAJ16	0.00026815		TCRB	TRBV5:CASSQSGGTNTGQLYF:TRBJ2-2	CASSQSGGTNTGQLYF	TRBV5	TRBJ2-2	0.0002487			TCRA	TRAV12N-3:CALKTNAYKVIF:TRAJ30	CALKTNAYKVIF	TRAV12N-3	TRAJ30	0.000575455		TCRB	TRBV13-3:CASRSGGAQDTQYF:TRBJ2-5	CASRSGGAQDTQYF	TRBV13-3	TRBJ2-5	0.000284599
TCRA	TRAV8D-2:CATDTEGADRLTF:TRAJ45	CATDTEGADRLTF	TRAV8D-2	TRAJ45	0.00026815		TCRB	TRBV13-3:CASSEGNNNSPLYF:TRBJ1-6	CASSEGNNNSPLYF	TRBV13-3	TRBJ1-6	0.0002487			TCRA	TRAV12D-2:CALSDGNMGYKLTF:TRAJ9	CALSDGNMGYKLTF	TRAV12D-2	TRAJ9	0.000575455		TCRB	TRBV13-1:CASSDARDRSGNTLYF:TRBJ1-3	CASSDARDRSGNTLYF	TRBV13-1	TRBJ1-3	0.000284599
TCRA	TRAV8D-2:CATDPQGGRALIF:TRAJ15	CATDPQGGRALIF	TRAV8D-2	TRAJ15	0.00026815		TCRB	TRBV2:CASSQDLGGSNERLFF:TRBJ1-4	CASSQDLGGSNERLFF	TRBV2	TRBJ1-4	0.0002487			TCRA	TRAV12D-1:CALNNNNAPRF:TRAJ43	CALNNNNAPRF	TRAV12D-1	TRAJ43	0.000575455		TCRB	TRBV15:CASRSGQQNTLYF:TRBJ2-4	CASRSGQQNTLYF	TRBV15	TRBJ2-4	0.000284599
TCRA	TRAV8D-2:CATDAGSNNRIFF:TRAJ31	CATDAGSNNRIFF	TRAV8D-2	TRAJ31	0.00026815		TCRB	TRBV1:CTCSAGLGGLSYEQYF:TRBJ2-7	CTCSAGLGGLSYEQYF	TRBV1	TRBJ2-7	0.0002487			TCRA	TRAV12D-2:CALSEYQGGRALIF:TRAJ15	CALSEYQGGRALIF	TRAV12D-2	TRAJ15	0.000575455		TCRB	TRBV13-3:CASSDAQGADQDTQYF:TRBJ2-5	CASSDAQGADQDTQYF	TRBV13-3	TRBJ2-5	0.000284599
TCRA	TRAV13N-1:CATINTGNYKYVF:TRAJ40	CATINTGNYKYVF	TRAV13N-1	TRAJ40	0.00026815		TCRB	TRBV1:CTCSAERQFSNERLFF:TRBJ1-4	CTCSAERQFSNERLFF	TRBV1	TRBJ1-4	0.0002487			TCRA	TRAV6-7/DV9:CALNQGGSAKLIF:TRAJ57	CALNQGGSAKLIF	TRAV6-7/DV9	TRAJ57	0.000575455		TCRB	TRBV16:CASRSGTAETLYF:TRBJ2-3	CASRSGTAETLYF	TRBV16	TRBJ2-3	0.000284599
TCRA	TRAV8-1:CATNNNAGAKLTF:TRAJ39	CATNNNAGAKLTF	TRAV8-1	TRAJ39	0.00026815		TCRB	TRBV17:CASSRLGGRAETLYF:TRBJ2-3	CASSRLGGRAETLYF	TRBV17	TRBJ2-3	0.0002487			TCRA	TRAV12D-2:CALSEGTNAYKVIF:TRAJ30	CALSEGTNAYKVIF	TRAV12D-2	TRAJ30	0.000575455		TCRB	TRBV13-3:CASSDARTGGYAEQFF:TRBJ2-1	CASSDARTGGYAEQFF	TRBV13-3	TRBJ2-1	0.000284599
TCRA	TRAV8N-2:CATNYGNEKITF:TRAJ48	CATNYGNEKITF	TRAV8N-2	TRAJ48	0.00026815		TCRB	TRBV17:CASSSRDRGAETLYF:TRBJ2-3	CASSSRDRGAETLYF	TRBV17	TRBJ2-3	0.0002487			TCRA	TRAV12D-2:CALSEPSGSWQLIF:TRAJ22	CALSEPSGSWQLIF	TRAV12D-2	TRAJ22	0.000575455		TCRB	TRBV29:CASRSGTPNTEVFF:TRBJ1-1	CASRSGTPNTEVFF	TRBV29	TRBJ1-1	0.000284599
TCRA	TRAV8N-2:CATKNYNQGKLIF:TRAJ23	CATKNYNQGKLIF	TRAV8N-2	TRAJ23	0.00026815		TCRB	TRBV14:CASSFGNSNSDYTF:TRBJ1-2	CASSFGNSNSDYTF	TRBV14	TRBJ1-2	0.0002487			TCRA	TRAV12-2:CALTGGRALIF:TRAJ15	CALTGGRALIF	TRAV12-2	TRAJ15	0.000575455		TCRB	TRBV16:CASRSGTTNERLFF:TRBJ1-4	CASRSGTTNERLFF	TRBV16	TRBJ1-4	0.000284599
TCRA	TRAV8N-2:CATHDTNAYKVIF:TRAJ30	CATHDTNAYKVIF	TRAV8N-2	TRAJ30	0.00026815		TCRB	TRBV12-1:CASSLEGTSAETLYF:TRBJ2-3	CASSLEGTSAETLYF	TRBV12-1	TRBJ2-3	0.0002487			TCRA	TRAV12D-2:CALSTGGLSGKLTF:TRAJ2	CALSTGGLSGKLTF	TRAV12D-2	TRAJ2	0.000575455		TCRB	TRBV13-3:CASSDAYMGEDGEQYF:TRBJ2-7	CASSDAYMGEDGEQYF	TRBV13-3	TRBJ2-7	0.000284599
TCRA	TRAV8D-2:CATERGRALIF:TRAJ15	CATERGRALIF	TRAV8D-2	TRAJ15	0.00026815		TCRB	TRBV12-2:CASSLGQGFQDTQYF:TRBJ2-5	CASSLGQGFQDTQYF	TRBV12-2	TRBJ2-5	0.0002487			TCRA	TRAV12D-2:CALSTSSSFSKLVF:TRAJ50	CALSTSSSFSKLVF	TRAV12D-2	TRAJ50	0.000575455		TCRB	TRBV15:CASRSRDWGGYEQYF:TRBJ2-7	CASRSRDWGGYEQYF	TRBV15	TRBJ2-7	0.000284599
TCRA	TRAV8-1:CATDTNKVVF:TRAJ34	CATDTNKVVF	TRAV8-1	TRAJ34	0.00026815		TCRB	TRBV26:CASTDWGVGTGQLYF:TRBJ2-2	CASTDWGVGTGQLYF	TRBV26	TRBJ2-2	0.0002487			TCRA	TRAV12N-3:CALRNMGYKLTF:TRAJ9	CALRNMGYKLTF	TRAV12N-3	TRAJ9	0.000575455		TCRB	TRBV13-3:CASSDGGWGGDAEQFF:TRBJ2-1	CASSDGGWGGDAEQFF	TRBV13-3	TRBJ2-1	0.000284599
TCRA	TRAV8D-2:CATDDPQGGRALIF:TRAJ15	CATDDPQGGRALIF	TRAV8D-2	TRAJ15	0.00026815		TCRB	TRBV13-3:CASTDWGASQNTLYF:TRBJ2-4	CASTDWGASQNTLYF	TRBV13-3	TRBJ2-4	0.0002487			TCRA	TRAV12N-3:CALRGNQGKLIF:TRAJ23	CALRGNQGKLIF	TRAV12N-3	TRAJ23	0.000575455		TCRB	TRBV13-1:CASSDGDWVNQDTQYF:TRBJ2-5	CASSDGDWVNQDTQYF	TRBV13-1	TRBJ2-5	0.000284599
TCRA	TRAV8D-2:CATDADQGGRALIF:TRAJ15	CATDADQGGRALIF	TRAV8D-2	TRAJ15	0.00026815		TCRB	TRBV14:CASSFVTGRDAEQFF:TRBJ2-1	CASSFVTGRDAEQFF	TRBV14	TRBJ2-1	0.0002487			TCRA	TRAV9D-3:CALSNQGGRALIF:TRAJ15	CALSNQGGRALIF	TRAV9D-3	TRAJ15	0.000575455		TCRB	TRBV13-1:CASRSSYEQYF:TRBJ2-7	CASRSSYEQYF	TRBV13-1	TRBJ2-7	0.000284599
TCRA	TRAV8N-2:CATDAGSNNRIFF:TRAJ31	CATDAGSNNRIFF	TRAV8N-2	TRAJ31	0.00026815		TCRB	TRBV19:CASSIGTASGNTLYF:TRBJ1-3	CASSIGTASGNTLYF	TRBV19	TRBJ1-3	0.0002487			TCRA	TRAV12D-2:CALSASSGSWQLIF:TRAJ22	CALSASSGSWQLIF	TRAV12D-2	TRAJ22	0.000575455		TCRB	TRBV13-1:CASSDTTGANYAEQFF:TRBJ2-1	CASSDTTGANYAEQFF	TRBV13-1	TRBJ2-1	0.000284599
TCRA	TRAV3D-3:CAVSEERGSALGRLHF:TRAJ18	CAVSEERGSALGRLHF	TRAV3D-3	TRAJ18	0.00026815		TCRB	TRBV3:CASSLALWTAAEQFF:TRBJ2-1	CASSLALWTAAEQFF	TRBV3	TRBJ2-1	0.0002487			TCRA	TRAV12D-2:CALRRGQGGRALIF:TRAJ15	CALRRGQGGRALIF	TRAV12D-2	TRAJ15	0.000575455		TCRB	TRBV14:CASRSTPLSGNTLYF:TRBJ1-3	CASRSTPLSGNTLYF	TRBV14	TRBJ1-3	0.000284599
TCRA	TRAV6-1:CVLVLTSGGNYKPTF:TRAJ6	CVLVLTSGGNYKPTF	TRAV6-1	TRAJ6	0.00026815		TCRB	TRBV3:CASSSSGTNYAEQFF:TRBJ2-1	CASSSSGTNYAEQFF	TRBV3	TRBJ2-1	0.0002487			TCRA	TRAV9D-3:CALSMDSNYQLIW:TRAJ33	CALSMDSNYQLIW	TRAV9D-3	TRAJ33	0.000575455		TCRB	TRBV13-1:CASSDSTGGNAETLYF:TRBJ2-3	CASSDSTGGNAETLYF	TRBV13-1	TRBJ2-3	0.000284599
TCRA	TRAV6-1:CVLGDPYQGGRALIF:TRAJ15	CVLGDPYQGGRALIF	TRAV6-1	TRAJ15	0.00026815		TCRB	TRBV13-3:CASSGQGYEQYF:TRBJ2-7	CASSGQGYEQYF	TRBV13-3	TRBJ2-7	0.0002487			TCRA	TRAV13D-1:CAYYSGGSNYKLTF:TRAJ53	CAYYSGGSNYKLTF	TRAV13D-1	TRAJ53	0.000575455		TCRB	TRBV15:CASRTGAQDTQYF:TRBJ2-5	CASRTGAQDTQYF	TRBV15	TRBJ2-5	0.000284599
TCRA	TRAV13-3:CASNMGYKLTF:TRAJ9	CASNMGYKLTF	TRAV13-3	TRAJ9	0.00026815		TCRB	TRBV4:CASSSTGSYNSPLYF:TRBJ1-6	CASSSTGSYNSPLYF	TRBV4	TRBJ1-6	0.0002487			TCRA	TRAV12D-1:CALPATGGNNKLTF:TRAJ56	CALPATGGNNKLTF	TRAV12D-1	TRAJ56	0.000575455		TCRB	TRBV13-3:CASSDPGGTNYAEQFF:TRBJ2-1	CASSDPGGTNYAEQFF	TRBV13-3	TRBJ2-1	0.000284599
TCRA	TRAV8D-2:CASGTGGYKVVF:TRAJ12	CASGTGGYKVVF	TRAV8D-2	TRAJ12	0.00026815		TCRB	TRBV3:CASSPYRGGQDTQYF:TRBJ2-5	CASSPYRGGQDTQYF	TRBV3	TRBJ2-5	0.0002487			TCRA	TRAV6-5:CALRTDRIFF:TRAJ31	CALRTDRIFF	TRAV6-5	TRAJ31	0.000575455		TCRB	TRBV19:CASRTGASYEQYF:TRBJ2-7	CASRTGASYEQYF	TRBV19	TRBJ2-7	0.000284599
TCRA	TRAV11:CVVVDRGSALGRLHF:TRAJ18	CVVVDRGSALGRLHF	TRAV11	TRAJ18	0.00026815		TCRB	TRBV15:CASSPRGPSAETLYF:TRBJ2-3	CASSPRGPSAETLYF	TRBV15	TRBJ2-3	0.0002487			TCRA	TRAV12D-1:CALRPQGGNNKLTF:TRAJ56	CALRPQGGNNKLTF	TRAV12D-1	TRAJ56	0.000575455		TCRB	TRBV29:CASRTGDEQYF:TRBJ2-7	CASRTGDEQYF	TRBV29	TRBJ2-7	0.000284599
TCRA	TRAV13D-1:CALQNYGSSGNKLIF:TRAJ32	CALQNYGSSGNKLIF	TRAV13D-1	TRAJ32	0.00026815		TCRB	TRBV19:CASSPASFSQNTLYF:TRBJ2-4	CASSPASFSQNTLYF	TRBV19	TRBJ2-4	0.0002487			TCRA	TRAV12N-3:CALRRSNNRIFF:TRAJ31	CALRRSNNRIFF	TRAV12N-3	TRAJ31	0.000575455		TCRB	TRBV13-3:CASSERLGENYAEQFF:TRBJ2-1	CASSERLGENYAEQFF	TRBV13-3	TRBJ2-1	0.000284599
TCRA	TRAV13D-2:CAIDTNAYKVIF:TRAJ30	CAIDTNAYKVIF	TRAV13D-2	TRAJ30	0.00026815		TCRB	TRBV5:CASSHRDWGYAEQFF:TRBJ2-1	CASSHRDWGYAEQFF	TRBV5	TRBJ2-1	0.0002487			TCRA	TRAV6D-7:CALRATNTGKLTF:TRAJ27	CALRATNTGKLTF	TRAV6D-7	TRAJ27	0.000575455		TCRB	TRBV13-3:CASSEAGPPSGNTLYF:TRBJ1-3	CASSEAGPPSGNTLYF	TRBV13-3	TRBJ1-3	0.000284599
TCRA	TRAV13D-1:CALGGYGSSGNKLIF:TRAJ32	CALGGYGSSGNKLIF	TRAV13D-1	TRAJ32	0.00026815		TCRB	TRBV4:CASSQPLGGRDTQYF:TRBJ2-5	CASSQPLGGRDTQYF	TRBV4	TRBJ2-5	0.0002487			TCRA	TRAV12-2:CALLNTEGADRLTF:TRAJ45	CALLNTEGADRLTF	TRAV12-2	TRAJ45	0.000575455		TCRB	TRBV16:CASRTGGDEQYF:TRBJ2-7	CASRTGGDEQYF	TRBV16	TRBJ2-7	0.000284599
TCRA	TRAV12D-2:CALGSSGGSNAKLTF:TRAJ42	CALGSSGGSNAKLTF	TRAV12D-2	TRAJ42	0.00026815		TCRB	TRBV2:CASSQDPASNTEVFF:TRBJ1-1	CASSQDPASNTEVFF	TRBV2	TRBJ1-1	0.0002487			TCRA	TRAV12N-3:CALRGGRALIF:TRAJ15	CALRGGRALIF	TRAV12N-3	TRAJ15	0.000575455		TCRB	TRBV15:CASRTGGGAETLYF:TRBJ2-3	CASRTGGGAETLYF	TRBV15	TRBJ2-3	0.000284599
TCRA	TRAV13D-2:CAIDTEGADRLTF:TRAJ45	CAIDTEGADRLTF	TRAV13D-2	TRAJ45	0.00026815		TCRB	TRBV3:CASSHWDSAETLYF:TRBJ2-3	CASSHWDSAETLYF	TRBV3	TRBJ2-3	0.0002487			TCRA	TRAV12-2:CALRGAGNKLTF:TRAJ17	CALRGAGNKLTF	TRAV12-2	TRAJ17	0.000575455		TCRB	TRBV19:CASSIAGQGLGDTQYF:TRBJ2-5	CASSIAGQGLGDTQYF	TRBV19	TRBJ2-5	0.000284599
TCRA	TRAV13D-2:CAIDRDTGYQNFYF:TRAJ49	CAIDRDTGYQNFYF	TRAV13D-2	TRAJ49	0.00026815		TCRB	TRBV5:CASSQDEGRGNTLYF:TRBJ1-3	CASSQDEGRGNTLYF	TRBV5	TRBJ1-3	0.0002487			TCRA	TRAV6-4:CALVDDYSNNRLTL:TRAJ7	CALVDDYSNNRLTL	TRAV6-4	TRAJ7	0.000575455		TCRB	TRBV29:CASRTGGISNERLFF:TRBJ1-4	CASRTGGISNERLFF	TRBV29	TRBJ1-4	0.000284599
TCRA	TRAV13D-2:CAIDLSNYNVLYF:TRAJ21	CAIDLSNYNVLYF	TRAV13D-2	TRAJ21	0.00026815		TCRB	TRBV16:CASSLDRGAVYEQYF:TRBJ2-7	CASSLDRGAVYEQYF	TRBV16	TRBJ2-7	0.0002487			TCRA	TRAV12D-1:CALRYNAGAKLTF:TRAJ39	CALRYNAGAKLTF	TRAV12D-1	TRAJ39	0.000575455		TCRB	TRBV13-1:CASRTGGNEQYF:TRBJ2-7	CASRTGGNEQYF	TRBV13-1	TRBJ2-7	0.000284599
TCRA	TRAV13D-1:CALEGDDSGYNKLTF:TRAJ11	CALEGDDSGYNKLTF	TRAV13D-1	TRAJ11	0.00026815		TCRB	TRBV19:CASSIRGSGNTLYF:TRBJ1-3	CASSIRGSGNTLYF	TRBV19	TRBJ1-3	0.0002487			TCRA	TRAV12-2:CALSNTEGADRLTF:TRAJ45	CALSNTEGADRLTF	TRAV12-2	TRAJ45	0.000575455		TCRB	TRBV19:CASSIGGTTNYAEQFF:TRBJ2-1	CASSIGGTTNYAEQFF	TRBV19	TRBJ2-1	0.000284599
TCRA	TRAV12-3:CALTDASSGSWQLIF:TRAJ22	CALTDASSGSWQLIF	TRAV12-3	TRAJ22	0.00026815		TCRB	TRBV20:CGARDQNGANSDYTF:TRBJ1-2	CGARDQNGANSDYTF	TRBV20	TRBJ1-2	0.0002487			TCRA	TRAV12D-1:CALSIYSAGNKLTF:TRAJ17	CALSIYSAGNKLTF	TRAV12D-1	TRAJ17	0.000575455		TCRB	TRBV13-3:CASRTGGNYAEQFF:TRBJ2-1	CASRTGGNYAEQFF	TRBV13-3	TRBJ2-1	0.000284599
TCRA	TRAV13-4/DV7:CAIYSGGSNAKLTF:TRAJ42	CAIYSGGSNAKLTF	TRAV13-4/DV7	TRAJ42	0.00026815		TCRB	TRBV19:CASSIRTGGDTQYF:TRBJ2-5	CASSIRTGGDTQYF	TRBV19	TRBJ2-5	0.0002487			TCRA	TRAV12D-1:CALSQGGSAKLIF:TRAJ57	CALSQGGSAKLIF	TRAV12D-1	TRAJ57	0.000575455		TCRB	TRBV19:CASSTGTGAFYAEQFF:TRBJ2-1	CASSTGTGAFYAEQFF	TRBV19	TRBJ2-1	0.000284599
TCRA	TRAV12D-2:CALSLPGTGSNRLTF:TRAJ28	CALSLPGTGSNRLTF	TRAV12D-2	TRAJ28	0.00026815		TCRB	TRBV1:CTCSSRTGVAETLYF:TRBJ2-3	CTCSSRTGVAETLYF	TRBV1	TRBJ2-3	0.0002487			TCRA	TRAV6-7/DV9:CALAPDTNAYKVIF:TRAJ30	CALAPDTNAYKVIF	TRAV6-7/DV9	TRAJ30	0.000575455		TCRB	TRBV17:CASRTGGYAEQFF:TRBJ2-1	CASRTGGYAEQFF	TRBV17	TRBJ2-1	0.000284599
TCRA	TRAV16:CAMRENTGYQNFYF:TRAJ49	CAMRENTGYQNFYF	TRAV16	TRAJ49	0.00026815		TCRB	TRBV19:CASSIVGTEVFF:TRBJ1-1	CASSIVGTEVFF	TRBV19	TRBJ1-1	0.0002487			TCRA	TRAV12D-1:CALSQGGRALIF:TRAJ15	CALSQGGRALIF	TRAV12D-1	TRAJ15	0.000575455		TCRB	TRBV13-3:CASRTGLGTEVFF:TRBJ1-1	CASRTGLGTEVFF	TRBV13-3	TRBJ1-1	0.000284599
TCRA	TRAV12D-2:CALSDLTEGADRLTF:TRAJ45	CALSDLTEGADRLTF	TRAV12D-2	TRAJ45	0.00026815		TCRB	TRBV1:CTCSAGTLSNERLFF:TRBJ1-4	CTCSAGTLSNERLFF	TRBV1	TRBJ1-4	0.0002487			TCRA	TRAV6D-7:CALAMNYNQGKLIF:TRAJ23	CALAMNYNQGKLIF	TRAV6D-7	TRAJ23	0.000575455		TCRB	TRBV19:CASSTGLGGLQDTQYF:TRBJ2-5	CASSTGLGGLQDTQYF	TRBV19	TRBJ2-5	0.000284599
TCRA	TRAV16:CAMREPSSGSWQLIF:TRAJ22	CAMREPSSGSWQLIF	TRAV16	TRAJ22	0.00026815		TCRB	TRBV1:CTCSGTGGNYAEQFF:TRBJ2-1	CTCSGTGGNYAEQFF	TRBV1	TRBJ2-1	0.0002487			TCRA	TRAV6-6,TRAV6D-6:CALGPGTGGYKVVF:TRAJ12	CALGPGTGGYKVVF	TRAV6-6,TRAV6D-6	TRAJ12	0.000575455		TCRB	TRBV19:CASRTGLYAEQFF:TRBJ2-1	CASRTGLYAEQFF	TRBV19	TRBJ2-1	0.000284599
TCRA	TRAV12-3:CALSDRTGNTGKLIF:TRAJ37	CALSDRTGNTGKLIF	TRAV12-3	TRAJ37	0.00026815		TCRB	TRBV19:CASSIWGPLAEQFF:TRBJ2-1	CASSIWGPLAEQFF	TRBV19	TRBJ2-1	0.0002487			TCRA	TRAV6D-6:CALGPNYGNEKITF:TRAJ48	CALGPNYGNEKITF	TRAV6D-6	TRAJ48	0.000575455		TCRB	TRBV19:CASRTGNYAEQFF:TRBJ2-1	CASRTGNYAEQFF	TRBV19	TRBJ2-1	0.000284599
TCRA	TRAV12-1:CALSEASSGSWQLIF:TRAJ22	CALSEASSGSWQLIF	TRAV12-1	TRAJ22	0.00026815		TCRB	TRBV29:CASSLAANQDTQYF:TRBJ2-5	CASSLAANQDTQYF	TRBV29	TRBJ2-5	0.0002487			TCRA	TRAV12D-1:CALSEPGTGSKLSF:TRAJ58	CALSEPGTGSKLSF	TRAV12D-1	TRAJ58	0.000575455		TCRB	TRBV19:CASRTGQDTQYF:TRBJ2-5	CASRTGQDTQYF	TRBV19	TRBJ2-5	0.000284599
TCRA	TRAV12-1:CALSEAPSGSWQLIF:TRAJ22	CALSEAPSGSWQLIF	TRAV12-1	TRAJ22	0.00026815		TCRB	TRBV12-1:CASSLGIGLYEQYF:TRBJ2-7	CASSLGIGLYEQYF	TRBV12-1	TRBJ2-7	0.0002487			TCRA	TRAV6D-5:CALGRTQVVGQLTF:TRAJ5	CALGRTQVVGQLTF	TRAV6D-5	TRAJ5	0.000575455		TCRB	TRBV3:CASSFGQGANQDTQYF:TRBJ2-5	CASSFGQGANQDTQYF	TRBV3	TRBJ2-5	0.000284599
TCRA	TRAV16N:CAMREDSSNTNKVVF:TRAJ34	CAMREDSSNTNKVVF	TRAV16N	TRAJ34	0.00026815		TCRB	TRBV3:CASSLDRFDQAPLF:TRBJ1-5	CASSLDRFDQAPLF	TRBV3	TRBJ1-5	0.0002487			TCRA	TRAV6-5:CALSEVGYKLTF:TRAJ9	CALSEVGYKLTF	TRAV6-5	TRAJ9	0.000575455		TCRB	TRBV26:CASRTGQNTLYF:TRBJ2-4	CASRTGQNTLYF	TRBV26	TRBJ2-4	0.000284599
TCRA	TRAV16N:CAMREGNSNNRIFF:TRAJ31	CAMREGNSNNRIFF	TRAV16N	TRAJ31	0.00026815		TCRB	TRBV15:CASSLDWGDYEQYF:TRBJ2-7	CASSLDWGDYEQYF	TRBV15	TRBJ2-7	0.0002487			TCRA	TRAV6D-7:CALGRNNYAQGLTF:TRAJ26	CALGRNNYAQGLTF	TRAV6D-7	TRAJ26	0.000575455		TCRB	TRBV3:CASSLDRGRGYAEQFF:TRBJ2-1	CASSLDRGRGYAEQFF	TRBV3	TRBJ2-1	0.000284599
TCRA	TRAV6D-7:CALGQSSNMGYKLTF:TRAJ9	CALGQSSNMGYKLTF	TRAV6D-7	TRAJ9	0.00026815		TCRB	TRBV15:CASSLSGSGNTLYF:TRBJ1-3	CASSLSGSGNTLYF	TRBV15	TRBJ1-3	0.0002487			TCRA	TRAV12N-3:CALSDQGGRALIF:TRAJ15	CALSDQGGRALIF	TRAV12N-3	TRAJ15	0.000575455		TCRB	TRBV14:CASRTHWGVDAETLYF:TRBJ2-3	CASRTHWGVDAETLYF	TRBV14	TRBJ2-3	0.000284599
TCRA	TRAV6-7/DV9:CALGALYQGGRALIF:TRAJ15	CALGALYQGGRALIF	TRAV6-7/DV9	TRAJ15	0.00026815		TCRB	TRBV15:CASSLRGQGDEQYF:TRBJ2-7	CASSLRGQGDEQYF	TRBV15	TRBJ2-7	0.0002487			TCRA	TRAV6D-6:CALGALTGNYKYVF:TRAJ40	CALGALTGNYKYVF	TRAV6D-6	TRAJ40	0.000575455		TCRB	TRBV4:CASSLSTGTNTGQLYF:TRBJ2-2	CASSLSTGTNTGQLYF	TRBV4	TRBJ2-2	0.000284599
TCRA	TRAV6D-6:CALGDYGSSGNKLIF:TRAJ32	CALGDYGSSGNKLIF	TRAV6D-6	TRAJ32	0.00026815		TCRB	TRBV14:CASSLRGADSDYTF:TRBJ1-2	CASSLRGADSDYTF	TRBV14	TRBJ1-2	0.0002487			TCRA	TRAV6-6,TRAV6D-6:CALGATGNTGKLIF:TRAJ37	CALGATGNTGKLIF	TRAV6-6,TRAV6D-6	TRAJ37	0.000575455		TCRB	TRBV3:CASSLRRMFSNERLFF:TRBJ1-4	CASSLRRMFSNERLFF	TRBV3	TRBJ1-4	0.000284599
TCRA	TRAV6-6:CALGDPDTNAYKVIF:TRAJ30	CALGDPDTNAYKVIF	TRAV6-6	TRAJ30	0.00026815		TCRB	TRBV12-2:CASSLETLYF:TRBJ2-3	CASSLETLYF	TRBV12-2	TRBJ2-3	0.0002487			TCRA	TRAV6D-7:CALGGGTNAYKVIF:TRAJ30	CALGGGTNAYKVIF	TRAV6D-7	TRAJ30	0.000575455		TCRB	TRBV29:CASRTVNYAEQFF:TRBJ2-1	CASRTVNYAEQFF	TRBV29	TRBJ2-1	0.000284599
TCRA	TRAV16N:CAMREGDTNTGKLTF:TRAJ27	CAMREGDTNTGKLTF	TRAV16N	TRAJ27	0.00026815		TCRB	TRBV14:CASSPGTGVDTQYF:TRBJ2-5	CASSPGTGVDTQYF	TRBV14	TRBJ2-5	0.0002487			TCRA	TRAV12N-3:CALSESNYQLIW:TRAJ33	CALSESNYQLIW	TRAV12N-3	TRAJ33	0.000575455		TCRB	TRBV3:CASSLRLGVSAETLYF:TRBJ2-3	CASSLRLGVSAETLYF	TRBV3	TRBJ2-3	0.000284599
TCRA	TRAV6D-5:CALGDPGYSNNRLTL:TRAJ7	CALGDPGYSNNRLTL	TRAV6D-5	TRAJ7	0.00026815		TCRB	TRBV12-2:CASSLGDKDTQYF:TRBJ2-5	CASSLGDKDTQYF	TRBV12-2	TRBJ2-5	0.0002487			TCRA	TRAV6D-6:CALGDSSGSWQLIF:TRAJ22	CALGDSSGSWQLIF	TRAV6D-6	TRAJ22	0.000575455		TCRB	TRBV13-3:CASRVTNNYAEQFF:TRBJ2-1	CASRVTNNYAEQFF	TRBV13-3	TRBJ2-1	0.000284599
TCRA	TRAV6-6,TRAV6D-5,TRAV6D-7:CALGDRRSAGNKLTF:TRAJ17	CALGDRRSAGNKLTF	TRAV6-6,TRAV6D-5,TRAV6D-7	TRAJ17	0.00026815		TCRB	TRBV4:CASSSTGENTEVFF:TRBJ1-1	CASSSTGENTEVFF	TRBV4	TRBJ1-1	0.0002487			TCRA	TRAV6D-7:CALGDYYNQGKLIF:TRAJ23	CALGDYYNQGKLIF	TRAV6D-7	TRAJ23	0.000575455		TCRB	TRBV3:CASRWDSANTEVFF:TRBJ1-1	CASRWDSANTEVFF	TRBV3	TRBJ1-1	0.000284599
TCRA	TRAV6-6,TRAV6D-6:CALGDVTSSFSKLVF:TRAJ50	CALGDVTSSFSKLVF	TRAV6-6,TRAV6D-6	TRAJ50	0.00026815		TCRB	TRBV5:CASSLRDWGGEQYF:TRBJ2-7	CASSLRDWGGEQYF	TRBV5	TRBJ2-7	0.0002487			TCRA	TRAV6-7/DV9:CALGDLDSNYQLIW:TRAJ33	CALGDLDSNYQLIW	TRAV6-7/DV9	TRAJ33	0.000575455		TCRB	TRBV3:CASSLVTGGNQDTQYF:TRBJ2-5	CASSLVTGGNQDTQYF	TRBV3	TRBJ2-5	0.000284599
TCRA	TRAV6D-5:CALGDNVGDNSKLIW:TRAJ38	CALGDNVGDNSKLIW	TRAV6D-5	TRAJ38	0.00026815		TCRB	TRBV14:CASSLLRDTQYF:TRBJ2-5	CASSLLRDTQYF	TRBV14	TRBJ2-5	0.0002487			TCRA	TRAV12N-3:CALSDNRIFF:TRAJ31	CALSDNRIFF	TRAV12N-3	TRAJ31	0.000575455		TCRB	TRBV14:CASRWGGEQYF:TRBJ2-7	CASRWGGEQYF	TRBV14	TRBJ2-7	0.000284599
TCRA	TRAV16:CAMREGGGSNAKLTF:TRAJ42	CAMREGGGSNAKLTF	TRAV16	TRAJ42	0.00026815		TCRB	TRBV29:CASSLQGNSDYTF:TRBJ1-2	CASSLQGNSDYTF	TRBV29	TRBJ1-2	0.0002487			TCRA	TRAV6D-7:CALGDRSGSWQLIF:TRAJ22	CALGDRSGSWQLIF	TRAV6D-7	TRAJ22	0.000575455		TCRB	TRBV3:CASSLVGTDSAETLYF:TRBJ2-3	CASSLVGTDSAETLYF	TRBV3	TRBJ2-3	0.000284599
TCRA	TRAV6D-6:CALGEEDSGYNKLTF:TRAJ11	CALGEEDSGYNKLTF	TRAV6D-6	TRAJ11	0.00026815		TCRB	TRBV16:CASSLQYEQYF:TRBJ2-7	CASSLQYEQYF	TRBV16	TRBJ2-7	0.0002487			TCRA	TRAV12N-3:CALSDRDYAQGLTF:TRAJ26	CALSDRDYAQGLTF	TRAV12N-3	TRAJ26	0.000575455		TCRB	TRBV14:CASRWTANTEVFF:TRBJ1-1	CASRWTANTEVFF	TRBV14	TRBJ1-1	0.000284599
TCRA	TRAV12N-3:CALSGPGTGGYKVVF:TRAJ12	CALSGPGTGGYKVVF	TRAV12N-3	TRAJ12	0.00026815		TCRB	TRBV16:CASSSWGLQDTQYF:TRBJ2-5	CASSSWGLQDTQYF	TRBV16	TRBJ2-5	0.0002487			TCRA	TRAV6D-6:CALGDGANAYKVIF:TRAJ30	CALGDGANAYKVIF	TRAV6D-6	TRAJ30	0.000575455		TCRB	TRBV12-2:CASRYAEQFF:TRBJ2-1	CASRYAEQFF	TRBV12-2	TRBJ2-1	0.000284599
TCRA	TRAV16N:CAMREGHSGTYQRF:TRAJ13	CAMREGHSGTYQRF	TRAV16N	TRAJ13	0.00026815		TCRB	TRBV16:CASSSGTSNSDYTF:TRBJ1-2	CASSSGTSNSDYTF	TRBV16	TRBJ1-2	0.0002487			TCRA	TRAV6-7/DV9:CALSDMGFASALTF:TRAJ35	CALSDMGFASALTF	TRAV6-7/DV9	TRAJ35	0.000575455		TCRB	TRBV15:CASRYNYAEQFF:TRBJ2-1	CASRYNYAEQFF	TRBV15	TRBJ2-1	0.000284599
TCRA	TRAV6D-7:CALSDSGGSNAKLTF:TRAJ42	CALSDSGGSNAKLTF	TRAV6D-7	TRAJ42	0.00026815		TCRB	TRBV17:CASSRQGKDTQYF:TRBJ2-5	CASSRQGKDTQYF	TRBV17	TRBJ2-5	0.0002487			TCRA	TRAV6-6,TRAV6D-6:CALGDNEGGRALIF:TRAJ15	CALGDNEGGRALIF	TRAV6-6,TRAV6D-6	TRAJ15	0.000575455		TCRB	TRBV14:CASRYRGNYAEQFF:TRBJ2-1	CASRYRGNYAEQFF	TRBV14	TRBJ2-1	0.000284599
TCRA	TRAV12D-1:CALSDLGANTGKLTF:TRAJ52	CALSDLGANTGKLTF	TRAV12D-1	TRAJ52	0.00026815		TCRB	TRBV31:CAWSLRETGQLYF:TRBJ2-2	CAWSLRETGQLYF	TRBV31	TRBJ2-2	0.0002487			TCRA	TRAV6D-7:CALGDDTNTGKLTF:TRAJ27	CALGDDTNTGKLTF	TRAV6D-7	TRAJ27	0.000575455		TCRB	TRBV19:CASSADWAYEQYF:TRBJ2-7	CASSADWAYEQYF	TRBV19	TRBJ2-7	0.000284599
TCRA	TRAV16N:CAMREGESNYQLIW:TRAJ33	CAMREGESNYQLIW	TRAV16N	TRAJ33	0.00026815		TCRB	TRBV13-3:CATGTGNNQAPLF:TRBJ1-5	CATGTGNNQAPLF	TRBV13-3	TRBJ1-5	0.0002487			TCRA	TRAV6-6,TRAV6D-6:CALGEGTNAYKVIF:TRAJ30	CALGEGTNAYKVIF	TRAV6-6,TRAV6D-6	TRAJ30	0.000575455		TCRB	TRBV3:CASSSQGRVNYAEQFF:TRBJ2-1	CASSSQGRVNYAEQFF	TRBV3	TRBJ2-1	0.000284599
TCRA	TRAV12D-1:CALSDRGASLGKLQF:TRAJ24	CALSDRGASLGKLQF	TRAV12D-1	TRAJ24	0.00026815		TCRB	TRBV12-2:CASSLWGRAEQFF:TRBJ2-1	CASSLWGRAEQFF	TRBV12-2	TRBJ2-1	0.0002487			TCRA	TRAV6D-5:CALGEDYNQGKLIF:TRAJ23	CALGEDYNQGKLIF	TRAV6D-5	TRAJ23	0.000575455		TCRB	TRBV13-3:CASSADWGDTQYF:TRBJ2-5	CASSADWGDTQYF	TRBV13-3	TRBJ2-5	0.000284599
TCRA	TRAV12N-3:CALSDDPSGSWQLIF:TRAJ22	CALSDDPSGSWQLIF	TRAV12N-3	TRAJ22	0.00026815		TCRB	TRBV12-1:CASSPGGFYEQYF:TRBJ2-7	CASSPGGFYEQYF	TRBV12-1	TRBJ2-7	0.0002487			TCRA	TRAV6-5:CALSDPNTNKVVF:TRAJ34	CALSDPNTNKVVF	TRAV6-5	TRAJ34	0.000575455		TCRB	TRBV3:CASSSSGTGYTGQLYF:TRBJ2-2	CASSSSGTGYTGQLYF	TRBV3	TRBJ2-2	0.000284599
TCRA	TRAV12N-3:CALSDRYYNQGKLIF:TRAJ23	CALSDRYYNQGKLIF	TRAV12N-3	TRAJ23	0.00026815		TCRB	TRBV26:CASSRHNQDTQYF:TRBJ2-5	CASSRHNQDTQYF	TRBV26	TRBJ2-5	0.0002487			TCRA	TRAV6-6,TRAV6D-6:CALGESSGSWQLIF:TRAJ22	CALGESSGSWQLIF	TRAV6-6,TRAV6D-6	TRAJ22	0.000575455		TCRB	TRBV4:CASSSWGGADYAEQFF:TRBJ2-1	CASSSWGGADYAEQFF	TRBV4	TRBJ2-1	0.000284599
TCRA	TRAV12N-3:CALSDRVTNTGKLTF:TRAJ27	CALSDRVTNTGKLTF	TRAV12N-3	TRAJ27	0.00026815		TCRB	TRBV13-1:CASSPGPGEVFF:TRBJ1-1	CASSPGPGEVFF	TRBV13-1	TRBJ1-1	0.0002487			TCRA	TRAV12-2:CALSDPPNAYKVIF:TRAJ30	CALSDPPNAYKVIF	TRAV12-2	TRAJ30	0.000575455		TCRB	TRBV3:CASSSVLGASAETLYF:TRBJ2-3	CASSSVLGASAETLYF	TRBV3	TRBJ2-3	0.000284599
TCRA	TRAV16N:CAMRGSNSAGNKLTF:TRAJ17	CAMRGSNSAGNKLTF	TRAV16N	TRAJ17	0.00026815		TCRB	TRBV3:CASSSDRDTEVFF:TRBJ1-1	CASSSDRDTEVFF	TRBV3	TRBJ1-1	0.0002487			TCRA	TRAV6D-5:CALGEVSAGNKLTF:TRAJ17	CALGEVSAGNKLTF	TRAV6D-5	TRAJ17	0.000575455		TCRB	TRBV13-1:CASSAGAETLYF:TRBJ2-3	CASSAGAETLYF	TRBV13-1	TRBJ2-3	0.000284599
TCRA	TRAV16N:CAMSNMGYKLTF:TRAJ9	CAMSNMGYKLTF	TRAV16N	TRAJ9	0.00026815		TCRB	TRBV13-3:CASSYGINSDYTF:TRBJ1-2	CASSYGINSDYTF	TRBV13-3	TRBJ1-2	0.0002487			TCRA	TRAV12N-3:CALSDPAGGYKVVF:TRAJ12	CALSDPAGGYKVVF	TRAV12N-3	TRAJ12	0.000575455		TCRB	TRBV26:CASSSDWGANTGQLYF:TRBJ2-2	CASSSDWGANTGQLYF	TRBV26	TRBJ2-2	0.000284599
TCRA	TRAV16:CAMRTGGNNKLTF:TRAJ56	CAMRTGGNNKLTF	TRAV16	TRAJ56	0.00026815		TCRB	TRBV3:CASSRTGNTEVFF:TRBJ1-1	CASSRTGNTEVFF	TRBV3	TRBJ1-1	0.0002487			TCRA	TRAV6-7/DV9:CALGEDYGNEKITF:TRAJ48	CALGEDYGNEKITF	TRAV6-7/DV9	TRAJ48	0.000575455		TCRB	TRBV5:CASSAGAYEQYF:TRBJ2-7	CASSAGAYEQYF	TRBV5	TRBJ2-7	0.000284599
TCRA	TRAV6-5:CALSEGGSSGNKLIF:TRAJ32	CALSEGGSSGNKLIF	TRAV6-5	TRAJ32	0.00026815		TCRB	TRBV30:CSSRDRGDERLFF:TRBJ1-4	CSSRDRGDERLFF	TRBV30	TRBJ1-4	0.0002487			TCRA	TRAV12N-3:CALSDPTGGYKVVF:TRAJ12	CALSDPTGGYKVVF	TRAV12N-3	TRAJ12	0.000575455		TCRB	TRBV3:CASSAGGRNQNTLYF:TRBJ2-4	CASSAGGRNQNTLYF	TRBV3	TRBJ2-4	0.000284599
TCRA	TRAV6-5:CALRRPGTGSNRLTF:TRAJ28	CALRRPGTGSNRLTF	TRAV6-5	TRAJ28	0.00026815		TCRB	TRBV1:CTCSAESRDEQYF:TRBJ2-7	CTCSAESRDEQYF	TRBV1	TRBJ2-7	0.0002487			TCRA	TRAV6D-5,TRAV6D-7:CALGPSNMGYKLTF:TRAJ9	CALGPSNMGYKLTF	TRAV6D-5,TRAV6D-7	TRAJ9	0.000575455		TCRB	TRBV12-1:CASSAGGRNTGQLYF:TRBJ2-2	CASSAGGRNTGQLYF	TRBV12-1	TRBJ2-2	0.000284599
TCRA	TRAV9-1:CAVTPHDSGYNKLTF:TRAJ11	CAVTPHDSGYNKLTF	TRAV9-1	TRAJ11	0.00026815		TCRB	TRBV17:CASSRDNTEVFF:TRBJ1-1	CASSRDNTEVFF	TRBV17	TRBJ1-1	0.0002487			TCRA	TRAV6D-6:CALGENTGYQNFYF:TRAJ49	CALGENTGYQNFYF	TRAV6D-6	TRAJ49	0.000575455		TCRB	TRBV4:CASSAGLNYAEQFF:TRBJ2-1	CASSAGLNYAEQFF	TRBV4	TRBJ2-1	0.000284599
TCRA	TRAV16:CAMRAGANTGKLTF:TRAJ52	CAMRAGANTGKLTF	TRAV16	TRAJ52	0.00026815		TCRB	TRBV17:CASSRVRNEQYF:TRBJ2-7	CASSRVRNEQYF	TRBV17	TRBJ2-7	0.0002487			TCRA	TRAV6-6,TRAV6D-6:CALGYDTNAYKVIF:TRAJ30	CALGYDTNAYKVIF	TRAV6-6,TRAV6D-6	TRAJ30	0.000575455		TCRB	TRBV16:CASSAGQGYEQYF:TRBJ2-7	CASSAGQGYEQYF	TRBV16	TRBJ2-7	0.000284599
TCRA	TRAV9-1:CAVSYYGSSGNKLIF:TRAJ32	CAVSYYGSSGNKLIF	TRAV9-1	TRAJ32	0.00026815		TCRB	TRBV17:CASSRGQGEVFF:TRBJ1-1	CASSRGQGEVFF	TRBV17	TRBJ1-1	0.0002487			TCRA	TRAV12N-3:CALSDRQGGRALIF:TRAJ15	CALSDRQGGRALIF	TRAV12N-3	TRAJ15	0.000575455		TCRB	TRBV15:CASSPPGTPNYAEQFF:TRBJ2-1	CASSPPGTPNYAEQFF	TRBV15	TRBJ2-1	0.000284599
TCRA	TRAV9-1:CAVSASGGSNAKLTF:TRAJ42	CAVSASGGSNAKLTF	TRAV9-1	TRAJ42	0.00026815		TCRB	TRBV19:CASSSGVAEVFF:TRBJ1-1	CASSSGVAEVFF	TRBV19	TRBJ1-1	0.0002487			TCRA	TRAV6-7/DV9:CALGILSNTNKVVF:TRAJ34	CALGILSNTNKVVF	TRAV6-7/DV9	TRAJ34	0.000575455		TCRB	TRBV3:CASSPRTGGSAETLYF:TRBJ2-3	CASSPRTGGSAETLYF	TRBV3	TRBJ2-3	0.000284599
TCRA	TRAV13N-1:CAMEPSSGSWQLIF:TRAJ22	CAMEPSSGSWQLIF	TRAV13N-1	TRAJ22	0.00026815		TCRB	TRBV15:CASSSDNERLFF:TRBJ1-4	CASSSDNERLFF	TRBV15	TRBJ1-4	0.0002487			TCRA	TRAV6-7/DV9:CALSDRGSNYQLIW:TRAJ33	CALSDRGSNYQLIW	TRAV6-7/DV9	TRAJ33	0.000575455		TCRB	TRBV13-1:CASSAGQINTEVFF:TRBJ1-1	CASSAGQINTEVFF	TRBV13-1	TRBJ1-1	0.000284599
TCRA	TRAV9-1:CAVSAAGGSNAKLTF:TRAJ42	CAVSAAGGSNAKLTF	TRAV9-1	TRAJ42	0.00026815		TCRB	TRBV20:CGAPGENTEVFF:TRBJ1-1	CGAPGENTEVFF	TRBV20	TRBJ1-1	0.0002487			TCRA	TRAV12N-3:CALSDRYAQGLTF:TRAJ26	CALSDRYAQGLTF	TRAV12N-3	TRAJ26	0.000575455		TCRB	TRBV13-3:CASSAGQISNERLFF:TRBJ1-4	CASSAGQISNERLFF	TRBV13-3	TRBJ1-4	0.000284599
TCRA	TRAV13-4/DV7:CAMERASLGKLQF:TRAJ24	CAMERASLGKLQF	TRAV13-4/DV7	TRAJ24	0.00026815		TCRB	TRBV29:CASTDRETLYF:TRBJ2-3	CASTDRETLYF	TRBV29	TRBJ2-3	0.0002487			TCRA	TRAV6-7/DV9:CALSVNYGNEKITF:TRAJ48	CALSVNYGNEKITF	TRAV6-7/DV9	TRAJ48	0.000575455		TCRB	TRBV4:CASSPRTGESAETLYF:TRBJ2-3	CASSPRTGESAETLYF	TRBV4	TRBJ2-3	0.000284599
TCRA	TRAV9D-3:CAVSATNYGNEKITF:TRAJ48	CAVSATNYGNEKITF	TRAV9D-3	TRAJ48	0.00026815		TCRB	TRBV3:CASSRTGGFNQDTQYF:TRBJ2-5	CASSRTGGFNQDTQYF	TRBV3	TRBJ2-5	0.000224445			TCRA	TRAV12N-3:CALSDRYNQAKLIF:TRAJ23	CALSDRYNQAKLIF	TRAV12N-3	TRAJ23	0.000575455		TCRB	TRBV4:CASSPRLGGRDAEQFF:TRBJ2-1	CASSPRLGGRDAEQFF	TRBV4	TRBJ2-1	0.000284599
TCRA	TRAV13-1:CAMERNTGYQNFYF:TRAJ49	CAMERNTGYQNFYF	TRAV13-1	TRAJ49	0.00026815		TCRB	TRBV29:CASSFGQGNYAEQFF:TRBJ2-1	CASSFGQGNYAEQFF	TRBV29	TRBJ2-1	0.000224445			TCRA	TRAV6-5:CALSDLSAGNKLTF:TRAJ17	CALSDLSAGNKLTF	TRAV6-5	TRAJ17	0.000575455		TCRB	TRBV29:CASSAGQSGNTLYF:TRBJ1-3	CASSAGQSGNTLYF	TRBV29	TRBJ1-3	0.000284599
TCRA	TRAV9-1:CAVSARGSGSWQLIF:TRAJ22	CAVSARGSGSWQLIF	TRAV9-1	TRAJ22	0.00026815		TCRB	TRBV17:CASSRSTGNYAEQFF:TRBJ2-1	CASSRSTGNYAEQFF	TRBV17	TRBJ2-1	0.000224445			TCRA	TRAV12N-3:CALSDLYSNNRIFF:TRAJ31	CALSDLYSNNRIFF	TRAV12N-3	TRAJ31	0.000575455		TCRB	TRBV15:CASSPGTGGVQNTLYF:TRBJ2-4	CASSPGTGGVQNTLYF	TRBV15	TRBJ2-4	0.000284599
TCRA	TRAV9-1:CAVSARNNAGAKLTF:TRAJ39	CAVSARNNAGAKLTF	TRAV9-1	TRAJ39	0.00026815		TCRB	TRBV13-2:CASGDASPGNSDYTF:TRBJ1-2	CASGDASPGNSDYTF	TRBV13-2	TRBJ1-2	0.000224445			TCRA	TRAV12D-1:CALSDLYGNEKITF:TRAJ48	CALSDLYGNEKITF	TRAV12D-1	TRAJ48	0.000575455		TCRB	TRBV13-3:CASSAGRDSPLYF:TRBJ1-6	CASSAGRDSPLYF	TRBV13-3	TRBJ1-6	0.000284599
TCRA	TRAV13-4/DV7:CAMERSSNTNKVVF:TRAJ34	CAMERSSNTNKVVF	TRAV13-4/DV7	TRAJ34	0.00026815		TCRB	TRBV15:CASSPDWGGHAEQFF:TRBJ2-1	CASSPDWGGHAEQFF	TRBV15	TRBJ2-1	0.000224445			TCRA	TRAV12D-1:CALSGTSSGQKLVF:TRAJ16	CALSGTSSGQKLVF	TRAV12D-1	TRAJ16	0.000575455		TCRB	TRBV5:CASSPGTGYNYAEQFF:TRBJ2-1	CASSPGTGYNYAEQFF	TRBV5	TRBJ2-1	0.000284599
TCRA	TRAV13-4/DV7:CAMELWGGSVKLIF:TRAJ57	CAMELWGGSVKLIF	TRAV13-4/DV7	TRAJ57	0.00026815		TCRB	TRBV3:CASSLIWGQAERLFF:TRBJ1-4	CASSLIWGQAERLFF	TRBV3	TRBJ1-4	0.000224445			TCRA	TRAV12N-3:CALSDDYNQGKLIF:TRAJ23	CALSDDYNQGKLIF	TRAV12N-3	TRAJ23	0.000575455		TCRB	TRBV4:CASSPDWGGSAETLYF:TRBJ2-3	CASSPDWGGSAETLYF	TRBV4	TRBJ2-3	0.000284599
TCRA	TRAV9N-3:CAVRNTGGLSGKLTF:TRAJ2	CAVRNTGGLSGKLTF	TRAV9N-3	TRAJ2	0.00026815		TCRB	TRBV4:CASSYTGGAGTEVFF:TRBJ1-1	CASSYTGGAGTEVFF	TRBV4	TRBJ1-1	0.000224445			TCRA	TRAV12N-3:CALSDGSALGRLHF:TRAJ18	CALSDGSALGRLHF	TRAV12N-3	TRAJ18	0.000575455		TCRB	TRBV19:CASSPDWGGDAETLYF:TRBJ2-3	CASSPDWGGDAETLYF	TRBV19	TRBJ2-3	0.000284599
TCRA	TRAV13D-1:CAMDSNYQLIW:TRAJ33	CAMDSNYQLIW	TRAV13D-1	TRAJ33	0.00026815		TCRB	TRBV16:CASSFAGTFNERLFF:TRBJ1-4	CASSFAGTFNERLFF	TRBV16	TRBJ1-4	0.000224445			TCRA	TRAV12N-3:CALSGSNYNVLYF:TRAJ21	CALSGSNYNVLYF	TRAV12N-3	TRAJ21	0.000575455		TCRB	TRBV13-3:CASSPDWGSNTGQLYF:TRBJ2-2	CASSPDWGSNTGQLYF	TRBV13-3	TRBJ2-2	0.000284599
TCRA	TRAV13N-3:CAMDHNNNAPRF:TRAJ43	CAMDHNNNAPRF	TRAV13N-3	TRAJ43	0.00026815		TCRB	TRBV17:CASTTGGHQDTQYF:TRBJ2-5	CASTTGGHQDTQYF	TRBV17	TRBJ2-5	0.000224445			TCRA	TRAV12D-1:CALSVNYQLIW:TRAJ33	CALSVNYQLIW	TRAV12D-1	TRAJ33	0.000575455		TCRB	TRBV13-1:CASSAGTGFSNERLFF:TRBJ1-4	CASSAGTGFSNERLFF	TRBV13-1	TRBJ1-4	0.000284599
TCRA	TRAV9-1,TRAV9-3:CAVRSASSGSWQLIF:TRAJ22	CAVRSASSGSWQLIF	TRAV9-1,TRAV9-3	TRAJ22	0.00026815		TCRB	TRBV17:CASSRRENYAEQFF:TRBJ2-1	CASSRRENYAEQFF	TRBV17	TRBJ2-1	0.000224445			TCRA	TRAV12N-3:CALSVPKRGKLTF:TRAJ27	CALSVPKRGKLTF	TRAV12N-3	TRAJ27	0.000575455		TCRB	TRBV15:CASSPTGAFSNERLFF:TRBJ1-4	CASSPTGAFSNERLFF	TRBV15	TRBJ1-4	0.000284599
TCRA	TRAV13D-4:CAMDYSNNRLTL:TRAJ7	CAMDYSNNRLTL	TRAV13D-4	TRAJ7	0.00026815		TCRB	TRBV29:CASRPGHNYAEQFF:TRBJ2-1	CASRPGHNYAEQFF	TRBV29	TRBJ2-1	0.000224445			TCRA	TRAV12-2,TRAV12N-3:CALSDHNNNNAPRF:TRAJ43	CALSDHNNNNAPRF	TRAV12-2,TRAV12N-3	TRAJ43	0.000575455		TCRB	TRBV15:CASSPDWGVNYAEQFF:TRBJ2-1	CASSPDWGVNYAEQFF	TRBV15	TRBJ2-1	0.000284599
TCRA	TRAV4D-4:CAAEPHDTNAYKVIF:TRAJ30	CAAEPHDTNAYKVIF	TRAV4D-4	TRAJ30	0.00026815		TCRB	TRBV31:CAWRDRGSGNTLYF:TRBJ1-3	CAWRDRGSGNTLYF	TRBV31	TRBJ1-3	0.000224445			TCRA	TRAV12N-3:CALMDSAGNKLTF:TRAJ17	CALMDSAGNKLTF	TRAV12N-3	TRAJ17	0.000575455		TCRB	TRBV14:CASSRDWGGTYAEQFF:TRBJ2-1	CASSRDWGGTYAEQFF	TRBV14	TRBJ2-1	0.000284599
TCRA	TRAV4D-4:CAAEGHDTNAYKVIF:TRAJ30	CAAEGHDTNAYKVIF	TRAV4D-4	TRAJ30	0.00026815		TCRB	TRBV3:CASSYRDRGLEQYF:TRBJ2-7	CASSYRDRGLEQYF	TRBV3	TRBJ2-7	0.000224445			TCRA	TRAV6-5:CALQGGRALIF:TRAJ15	CALQGGRALIF	TRAV6-5	TRAJ15	0.000575455		TCRB	TRBV4:CASSRDWGHNYAEQFF:TRBJ2-1	CASSRDWGHNYAEQFF	TRBV4	TRBJ2-1	0.000284599
TCRA	TRAV13-3:CAMDSFDSGYNKLTF:TRAJ11	CAMDSFDSGYNKLTF	TRAV13-3	TRAJ11	0.00026815		TCRB	TRBV13-1:CASREDRGYAEQFF:TRBJ2-1	CASREDRGYAEQFF	TRBV13-1	TRBJ2-1	0.000224445			TCRA	TRAV6-5:CALPNYNVLYF:TRAJ21	CALPNYNVLYF	TRAV6-5	TRAJ21	0.000575455		TCRB	TRBV13-1:CASSAGYEQYF:TRBJ2-7	CASSAGYEQYF	TRBV13-1	TRBJ2-7	0.000284599
TCRA	TRAV4D-4:CAAPLASSSFSKLVF:TRAJ50	CAAPLASSSFSKLVF	TRAV4D-4	TRAJ50	0.00026815		TCRB	TRBV13-3:CASKAGGSQNTLYF:TRBJ2-4	CASKAGGSQNTLYF	TRBV13-3	TRBJ2-4	0.000224445			TCRA	TRAV12N-3:CALDMGYKLTF:TRAJ9	CALDMGYKLTF	TRAV12N-3	TRAJ9	0.000575455		TCRB	TRBV4:CASSRDWGASQNTLYF:TRBJ2-4	CASSRDWGASQNTLYF	TRBV4	TRBJ2-4	0.000284599
TCRA	TRAV13-3:CAMASNTGYQNFYF:TRAJ49	CAMASNTGYQNFYF	TRAV13-3	TRAJ49	0.00026815		TCRB	TRBV16:CASSQTGPDTEVFF:TRBJ1-1	CASSQTGPDTEVFF	TRBV16	TRBJ1-1	0.000224445			TCRA	TRAV12D-1:CALDQGGRALIF:TRAJ15	CALDQGGRALIF	TRAV12D-1	TRAJ15	0.000575455		TCRB	TRBV29:CASSALGGPEQYF:TRBJ2-7	CASSALGGPEQYF	TRBV29	TRBJ2-7	0.000284599
TCRA	TRAV5D-4:CAASEGAGNTGKLIF:TRAJ37	CAASEGAGNTGKLIF	TRAV5D-4	TRAJ37	0.00026815		TCRB	TRBV29:CASSPHRGREQYF:TRBJ2-7	CASSPHRGREQYF	TRBV29	TRBJ2-7	0.000224445			TCRA	TRAV12-2,TRAV12D-1:CALSDNQGGRALIF:TRAJ15	CALSDNQGGRALIF	TRAV12-2,TRAV12D-1	TRAJ15	0.000575455		TCRB	TRBV12-2:CASSANSDYTF:TRBJ1-2	CASSANSDYTF	TRBV12-2	TRBJ1-2	0.000284599
TCRA	TRAV13N-1:CAMGNTGYQNFYF:TRAJ49	CAMGNTGYQNFYF	TRAV13N-1	TRAJ49	0.00026815		TCRB	TRBV12-2:CASSSGDQDTQYF:TRBJ2-5	CASSSGDQDTQYF	TRBV12-2	TRBJ2-5	0.000224445			TCRA	TRAV6D-4:CALAMDSNYQLIW:TRAJ33	CALAMDSNYQLIW	TRAV6D-4	TRAJ33	0.000575455		TCRB	TRBV5:CASSHWGGAGQNTLYF:TRBJ2-4	CASSHWGGAGQNTLYF	TRBV5	TRBJ2-4	0.000284599
TCRA	TRAV13-1:CAIASSGSWQLIF:TRAJ22	CAIASSGSWQLIF	TRAV13-1	TRAJ22	0.00026815		TCRB	TRBV13-2:CASGDGGNSDYTF:TRBJ1-2	CASGDGGNSDYTF	TRBV13-2	TRBJ1-2	0.000224445			TCRA	TRAV12-2:CALALSNNRIFF:TRAJ31	CALALSNNRIFF	TRAV12-2	TRAJ31	0.000575455		TCRB	TRBV5:CASSQDWGDNYAEQFF:TRBJ2-1	CASSQDWGDNYAEQFF	TRBV5	TRBJ2-1	0.000284599
TCRA	TRAV13D-1:CAIGEAGNYKYVF:TRAJ40	CAIGEAGNYKYVF	TRAV13D-1	TRAJ40	0.00026815		TCRB	TRBV13-2:CASGDGGVDTQYF:TRBJ2-5	CASGDGGVDTQYF	TRBV13-2	TRBJ2-5	0.000224445			TCRA	TRAV6-7/DV9:CALASNYNVLYF:TRAJ21	CALASNYNVLYF	TRAV6-7/DV9	TRAJ21	0.000575455		TCRB	TRBV13-1:CASSAPGTWNTEVFF:TRBJ1-1	CASSAPGTWNTEVFF	TRBV13-1	TRBJ1-1	0.000284599
TCRA	TRAV12-3:CAPMSNYNVLYF:TRAJ21	CAPMSNYNVLYF	TRAV12-3	TRAJ21	0.00026815		TCRB	TRBV13-2:CASGDGTNAEQFF:TRBJ2-1	CASGDGTNAEQFF	TRBV13-2	TRBJ2-1	0.000224445			TCRA	TRAV6-4:CALAQGLTF:TRAJ26	CALAQGLTF	TRAV6-4	TRAJ26	0.000575455		TCRB	TRBV5:CASSQPGQGDYAEQFF:TRBJ2-1	CASSQPGQGDYAEQFF	TRBV5	TRBJ2-1	0.000284599
TCRA	TRAV12N-3:CAPPRGYKLTF:TRAJ9	CAPPRGYKLTF	TRAV12N-3	TRAJ9	0.00026815		TCRB	TRBV15:CASSLLSNTEVFF:TRBJ1-1	CASSLLSNTEVFF	TRBV15	TRBJ1-1	0.000224445			TCRA	TRAV12-3:CALGDNAGAKLTF:TRAJ39	CALGDNAGAKLTF	TRAV12-3	TRAJ39	0.000575455		TCRB	TRBV2:CASSQPDRGNTGQLYF:TRBJ2-2	CASSQPDRGNTGQLYF	TRBV2	TRBJ2-2	0.000284599
TCRA	TRAV8-2:CAPLTGYQNFYF:TRAJ49	CAPLTGYQNFYF	TRAV8-2	TRAJ49	0.00026815		TCRB	TRBV13-1:CASSDNSQNTLYF:TRBJ2-4	CASSDNSQNTLYF	TRBV13-1	TRBJ2-4	0.000224445			TCRA	TRAV6D-6:CALGDTGNYKYVF:TRAJ40	CALGDTGNYKYVF	TRAV6D-6	TRAJ40	0.000575455		TCRB	TRBV12-2:CASSAQEYEQYF:TRBJ2-7	CASSAQEYEQYF	TRBV12-2	TRBJ2-7	0.000284599
TCRA	TRAV13-3:CAPLATGGNNKLTF:TRAJ56	CAPLATGGNNKLTF	TRAV13-3	TRAJ56	0.00026815		TCRB	TRBV19:CASSTTSAETLYF:TRBJ2-3	CASSTTSAETLYF	TRBV19	TRBJ2-3	0.000224445			TCRA	TRAV9D-3:CALSLSSGSWQLIF:TRAJ22	CALSLSSGSWQLIF	TRAV9D-3	TRAJ22	0.000575455		TCRB	TRBV5:CASSQGWGSSAETLYF:TRBJ2-3	CASSQGWGSSAETLYF	TRBV5	TRBJ2-3	0.000284599
TCRA	TRAV6-7/DV9:CARFDSGYNKLTF:TRAJ11	CARFDSGYNKLTF	TRAV6-7/DV9	TRAJ11	0.00026815		TCRB	TRBV13-3:CASSTGNQDTQYF:TRBJ2-5	CASSTGNQDTQYF	TRBV13-3	TRBJ2-5	0.000224445			TCRA	TRAV9D-3:CALSSTSSGQKLVF:TRAJ16	CALSSTSSGQKLVF	TRAV9D-3	TRAJ16	0.000575455		TCRB	TRBV4:CASSAQGAATEVFF:TRBJ1-1	CASSAQGAATEVFF	TRBV4	TRBJ1-1	0.000284599
TCRA	TRAV6-6:CALTGNTGKLIF:TRAJ37	CALTGNTGKLIF	TRAV6-6	TRAJ37	0.00026815		TCRB	TRBV13-1:CASSPGQGSTLYF:TRBJ2-4	CASSPGQGSTLYF	TRBV13-1	TRBJ2-4	0.000224445			TCRA	TRAV9D-3:CALSPYQGGRALIF:TRAJ15	CALSPYQGGRALIF	TRAV9D-3	TRAJ15	0.000575455		TCRB	TRBV5:CASSQGWGGFSYEQYF:TRBJ2-7	CASSQGWGGFSYEQYF	TRBV5	TRBJ2-7	0.000284599
TCRA	TRAV6-3:CAMSDRGSALGRLHF:TRAJ18	CAMSDRGSALGRLHF	TRAV6-3	TRAJ18	0.00026815		TCRB	TRBV19:CASRPQGAETLYF:TRBJ2-3	CASRPQGAETLYF	TRBV19	TRBJ2-3	0.000224445			TCRA	TRAV9D-3:CALSPSSNTNKVVF:TRAJ34	CALSPSSNTNKVVF	TRAV9D-3	TRAJ34	0.000575455		TCRB	TRBV5:CASSAQGADAEQFF:TRBJ2-1	CASSAQGADAEQFF	TRBV5	TRBJ2-1	0.000284599
TCRA	TRAV6-4:CALPGSNRLTF:TRAJ28	CALPGSNRLTF	TRAV6-4	TRAJ28	0.00026815		TCRB	TRBV16:CASSLDTGNTLYF:TRBJ1-3	CASSLDTGNTLYF	TRBV16	TRBJ1-3	0.000224445			TCRA	TRAV6D-6:CALGANYAQGLTF:TRAJ26	CALGANYAQGLTF	TRAV6D-6	TRAJ26	0.000575455		TCRB	TRBV12-2:CASSAQPNSDYTF:TRBJ1-2	CASSAQPNSDYTF	TRBV12-2	TRBJ1-2	0.000284599
TCRA	TRAV8-1:CALSYYYNVLYF:TRAJ21	CALSYYYNVLYF	TRAV8-1	TRAJ21	0.00026815		TCRB	TRBV17:CASSPGQYEQYF:TRBJ2-7	CASSPGQYEQYF	TRBV17	TRBJ2-7	0.000224445			TCRA	TRAV6-7/DV9:CALGTGGYKVVF:TRAJ12	CALGTGGYKVVF	TRAV6-7/DV9	TRAJ12	0.000575455		TCRB	TRBV2:CASSQGDWGAEDTQYF:TRBJ2-5	CASSQGDWGAEDTQYF	TRBV2	TRBJ2-5	0.000284599
TCRA	TRAV6-3:CAMRALANSGTYQRF:TRAJ13	CAMRALANSGTYQRF	TRAV6-3	TRAJ13	0.00026815		TCRB	TRBV13-1:CASSDWGETLYF:TRBJ2-3	CASSDWGETLYF	TRBV13-1	TRBJ2-3	0.000224445			TCRA	TRAV6-7/DV9:CALRGGNYAQGLTF:TRAJ26	CALRGGNYAQGLTF	TRAV6-7/DV9	TRAJ26	0.000575455		TCRB	TRBV13-3:CASSAREKGQDTQYF:TRBJ2-5	CASSAREKGQDTQYF	TRBV13-3	TRBJ2-5	0.000284599
TCRA	TRAV6-3:CAMRDQTASLGKLQF:TRAJ24	CAMRDQTASLGKLQF	TRAV6-3	TRAJ24	0.00026815		TCRB	TRBV13-1:CASTRASEVFF:TRBJ1-1	CASTRASEVFF	TRBV13-1	TRBJ1-1	0.000224445			TCRA	TRAV12-2,TRAV12D-1:CALRPGTGGYKVVF:TRAJ12	CALRPGTGGYKVVF	TRAV12-2,TRAV12D-1	TRAJ12	0.000575455		TCRB	TRBV14:CASSARGLEQYF:TRBJ2-7	CASSARGLEQYF	TRBV14	TRBJ2-7	0.000284599
TCRA	TRAV16N:CAMRESNYGNEKITF:TRAJ48	CAMRESNYGNEKITF	TRAV16N	TRAJ48	0.00026815		TCRB	TRBV26:CASSLGTDYAEQFF:TRBJ2-1	CASSLGTDYAEQFF	TRBV26	TRBJ2-1	0.000224445			TCRA	TRAV6D-6:CALGGGNTGKLIF:TRAJ37	CALGGGNTGKLIF	TRAV6D-6	TRAJ37	0.000575455		TCRB	TRBV17:CASSARGVNTEVFF:TRBJ1-1	CASSARGVNTEVFF	TRBV17	TRBJ1-1	0.000284599
TCRA	TRAV12D-1:CALNTNKVVF:TRAJ34	CALNTNKVVF	TRAV12D-1	TRAJ34	0.00026815		TCRB	TRBV29:CASSPGQGVDEQYF:TRBJ2-7	CASSPGQGVDEQYF	TRBV29	TRBJ2-7	0.000224445			TCRA	TRAV12N-3:CALGSNNRIFF:TRAJ31	CALGSNNRIFF	TRAV12N-3	TRAJ31	0.000575455		TCRB	TRBV4:CASSARQNNYAEQFF:TRBJ2-1	CASSARQNNYAEQFF	TRBV4	TRBJ2-1	0.000284599
TCRA	TRAV12-2:CALNYGSSGNKLIF:TRAJ32	CALNYGSSGNKLIF	TRAV12-2	TRAJ32	0.00026815		TCRB	TRBV12-1:CASSLRDSNYAEQFF:TRBJ2-1	CASSLRDSNYAEQFF	TRBV12-1	TRBJ2-1	0.000208662			TCRA	TRAV6D-5:CALGDHGNEKITF:TRAJ48	CALGDHGNEKITF	TRAV6D-5	TRAJ48	0.000575455		TCRB	TRBV5:CASSQDLDWGENTLYF:TRBJ2-4	CASSQDLDWGENTLYF	TRBV5	TRBJ2-4	0.000284599
TCRA	TRAV16:CAMRERSSGSWQLIF:TRAJ22	CAMRERSSGSWQLIF	TRAV16	TRAJ22	0.00026815		TCRB	TRBV26:CASSLGSSYEQYF:TRBJ2-7	CASSLGSSYEQYF	TRBV26	TRBJ2-7	0.000208662			TCRA	TRAV9D-3:CAVYNVGDNSKLIW:TRAJ38	CAVYNVGDNSKLIW	TRAV9D-3	TRAJ38	0.000575455		TCRB	TRBV2:CASSQDPPGGLYEQYF:TRBJ2-7	CASSQDPPGGLYEQYF	TRBV2	TRBJ2-7	0.000284599
TCRA	TRAV12D-1:CALTRNSNNRIFF:TRAJ31	CALTRNSNNRIFF	TRAV12D-1	TRAJ31	0.00026815		TCRB	TRBV14:CASRGRNERLFF:TRBJ1-4	CASRGRNERLFF	TRBV14	TRBJ1-4	0.000208662			TCRA	TRAV9-4:CAVTASSGSWQLIF:TRAJ22	CAVTASSGSWQLIF	TRAV9-4	TRAJ22	0.000575455		TCRB	TRBV2:CASSQDPGQIAETLYF:TRBJ2-3	CASSQDPGQIAETLYF	TRBV2	TRBJ2-3	0.000284599
TCRA	TRAV12N-3:CALRNNAPRF:TRAJ43	CALRNNAPRF	TRAV12N-3	TRAJ43	0.00026815		TCRB	TRBV31:CACGQFSNERLFF:TRBJ1-4	CACGQFSNERLFF	TRBV31	TRBJ1-4	0.000208662			TCRA	TRAV9-1:CAVSSTEGADRLTF:TRAJ45	CAVSSTEGADRLTF	TRAV9-1	TRAJ45	0.000575455		TCRB	TRBV13-3:CASSARTGSGNTLYF:TRBJ1-3	CASSARTGSGNTLYF	TRBV13-3	TRBJ1-3	0.000284599
TCRA	TRAV16:CAMREASSSFSKLVF:TRAJ50	CAMREASSSFSKLVF	TRAV16	TRAJ50	0.00026815		TCRB	TRBV13-1:CAPRDWGGAGTQYF:TRBJ2-5	CAPRDWGGAGTQYF	TRBV13-1	TRBJ2-5	0.000208662			TCRA	TRAV6D-5:CALGDSNNRIFF:TRAJ31	CALGDSNNRIFF	TRAV6D-5	TRAJ31	0.000575455		TCRB	TRBV2:CASSQDGGQTNTEVFF:TRBJ1-1	CASSQDGGQTNTEVFF	TRBV2	TRBJ1-1	0.000284599
TCRA	TRAV6-5:CALRGNSNNRIFF:TRAJ31	CALRGNSNNRIFF	TRAV6-5	TRAJ31	0.00026815		TCRB	TRBV13-3:CASDWGGGQNTLYF:TRBJ2-4	CASDWGGGQNTLYF	TRBV13-3	TRBJ2-4	0.000208662			TCRA	TRAV9N-3:CAVSLTGNTGKLIF:TRAJ37	CAVSLTGNTGKLIF	TRAV9N-3	TRAJ37	0.000575455		TCRB	TRBV29:CASSASGTGLFEQYF:TRBJ2-7	CASSASGTGLFEQYF	TRBV29	TRBJ2-7	0.000284599
TCRA	TRAV16:CAMREGLSNYNVLYF:TRAJ21	CAMREGLSNYNVLYF	TRAV16	TRAJ21	0.00026815		TCRB	TRBV13-2:CASGAPTGGYSDYTF:TRBJ1-2	CASGAPTGGYSDYTF	TRBV13-2	TRBJ1-2	0.000208662			TCRA	TRAV9N-3:CAVSRSSGSWQLIF:TRAJ22	CAVSRSSGSWQLIF	TRAV9N-3	TRAJ22	0.000575455		TCRB	TRBV5:CASSQDEDINYAEQFF:TRBJ2-1	CASSQDEDINYAEQFF	TRBV5	TRBJ2-1	0.000284599
TCRA	TRAV12D-1:CALRWSNYQLIW:TRAJ33	CALRWSNYQLIW	TRAV12D-1	TRAJ33	0.00026815		TCRB	TRBV13-2:CASGDALGGGTQYF:TRBJ2-5	CASGDALGGGTQYF	TRBV13-2	TRBJ2-5	0.000208662			TCRA	TRAV9-1:CAVSHNTGNYKYVF:TRAJ40	CAVSHNTGNYKYVF	TRAV9-1	TRAJ40	0.000575455		TCRB	TRBV2:CASSQDRPRGNTEVFF:TRBJ1-1	CASSQDRPRGNTEVFF	TRBV2	TRBJ1-1	0.000284599
TCRA	TRAV12N-3:CALSSAGNKLTF:TRAJ17	CALSSAGNKLTF	TRAV12N-3	TRAJ17	0.00026815		TCRB	TRBV13-2:CASGDAQGAERLFF:TRBJ1-4	CASGDAQGAERLFF	TRBV13-2	TRBJ1-4	0.000208662			TCRA	TRAV9-1:CAVSHNTGYQNFYF:TRAJ49	CAVSHNTGYQNFYF	TRAV9-1	TRAJ49	0.000575455		TCRB	TRBV13-3:CASSATISYEQYF:TRBJ2-7	CASSATISYEQYF	TRBV13-3	TRBJ2-7	0.000284599
TCRA	TRAV9D-3:CALSMNNRIFF:TRAJ31	CALSMNNRIFF	TRAV9D-3	TRAJ31	0.00026815		TCRB	TRBV13-2:CASGDARAFANSDYTF:TRBJ1-2	CASGDARAFANSDYTF	TRBV13-2	TRBJ1-2	0.000208662			TCRA	TRAV6-7/DV9:CALGGSGYNKLTF:TRAJ11	CALGGSGYNKLTF	TRAV6-7/DV9	TRAJ11	0.000575455		TCRB	TRBV2:CASSQDSGDSAETLYF:TRBJ2-3	CASSQDSGDSAETLYF	TRBV2	TRBJ2-3	0.000284599
TCRA	TRAV9D-3:CALSMTGNTGKLIF:TRAJ37	CALSMTGNTGKLIF	TRAV9D-3	TRAJ37	0.00026815		TCRB	TRBV13-2:CASGDMQNTEVFF:TRBJ1-1	CASGDMQNTEVFF	TRBV13-2	TRBJ1-1	0.000208662			TCRA	TRAV9D-3:CAVSAEDSNYQLIW:TRAJ33	CAVSAEDSNYQLIW	TRAV9D-3	TRAJ33	0.000575455		TCRB	TRBV5:CASSQDDWGVTGQLYF:TRBJ2-2	CASSQDDWGVTGQLYF	TRBV5	TRBJ2-2	0.000284599
TCRA	TRAV16:CAMREGDTGNYKYVF:TRAJ40	CAMREGDTGNYKYVF	TRAV16	TRAJ40	0.00026815		TCRB	TRBV13-2:CASGDRDSYNYAEQFF:TRBJ2-1	CASGDRDSYNYAEQFF	TRBV13-2	TRBJ2-1	0.000208662			TCRA	TRAV6-6:CALGVSNNRIFF:TRAJ31	CALGVSNNRIFF	TRAV6-6	TRAJ31	0.000575455		TCRB	TRBV2:CASSQESRGVNERLFF:TRBJ1-4	CASSQESRGVNERLFF	TRBV2	TRBJ1-4	0.000284599
TCRA	TRAV9D-3:CALSMSQGKLIF:TRAJ23	CALSMSQGKLIF	TRAV9D-3	TRAJ23	0.00026815		TCRB	TRBV13-2:CASGDRDWGEDTQYF:TRBJ2-5	CASGDRDWGEDTQYF	TRBV13-2	TRBJ2-5	0.000208662			TCRA	TRAV9D-3:CAVSASYGNEKITF:TRAJ48	CAVSASYGNEKITF	TRAV9D-3	TRAJ48	0.000575455		TCRB	TRBV2:CASSQEHSLGSYEQYF:TRBJ2-7	CASSQEHSLGSYEQYF	TRBV2	TRBJ2-7	0.000284599
TCRA	TRAV9D-3:CALSMGTGGYKVVF:TRAJ12	CALSMGTGGYKVVF	TRAV9D-3	TRAJ12	0.00026815		TCRB	TRBV13-2:CASGDRWGNNYAEQFF:TRBJ2-1	CASGDRWGNNYAEQFF	TRBV13-2	TRBJ2-1	0.000208662			TCRA	TRAV6-4:CALVNNYAQGLTF:TRAJ26	CALVNNYAQGLTF	TRAV6-4	TRAJ26	0.000575455		TCRB	TRBV2:CASSQERQDSGNTLYF:TRBJ1-3	CASSQERQDSGNTLYF	TRBV2	TRBJ1-3	0.000284599
TCRA	TRAV16:CAMREGGTGNYKYVF:TRAJ40	CAMREGGTGNYKYVF	TRAV16	TRAJ40	0.00026815		TCRB	TRBV13-2:CASGERLGGNTLYF:TRBJ2-4	CASGERLGGNTLYF	TRBV13-2	TRBJ2-4	0.000208662			TCRA	TRAV6D-6:CALVGHMGYKLTF:TRAJ9	CALVGHMGYKLTF	TRAV6D-6	TRAJ9	0.000575455		TCRB	TRBV5:CASSQESGSYNSPLYF:TRBJ1-6	CASSQESGSYNSPLYF	TRBV5	TRBJ1-6	0.000284599
TCRA	TRAV6-5:CALSVYNAGAKLTF:TRAJ39	CALSVYNAGAKLTF	TRAV6-5	TRAJ39	0.00026815		TCRB	TRBV13-2:CASGERTVSNERLFF:TRBJ1-4	CASGERTVSNERLFF	TRBV13-2	TRBJ1-4	0.000208662			TCRA	TRAV9-1:CAVSGDTGNYKYVF:TRAJ40	CAVSGDTGNYKYVF	TRAV9-1	TRAJ40	0.000575455		TCRB	TRBV5:CASSQEGGVSSYEQYF:TRBJ2-7	CASSQEGGVSSYEQYF	TRBV5	TRBJ2-7	0.000284599
TCRA	TRAV16:CAMRENQGGSAKLIF:TRAJ57	CAMRENQGGSAKLIF	TRAV16	TRAJ57	0.00026815		TCRB	TRBV13-2:CASGSGGADTQYF:TRBJ2-5	CASGSGGADTQYF	TRBV13-2	TRBJ2-5	0.000208662			TCRA	TRAV12-2:CALYNTNTGKLTF:TRAJ27	CALYNTNTGKLTF	TRAV12-2	TRAJ27	0.000575455		TCRB	TRBV13-1:CASSDADFYEQYF:TRBJ2-7	CASSDADFYEQYF	TRBV13-1	TRBJ2-7	0.000284599
TCRA	TRAV8-1,TRAV8D-1:CATDDGGANTGKLTF:TRAJ52	CATDDGGANTGKLTF	TRAV8-1,TRAV8D-1	TRAJ52	0.00026815		TCRB	TRBV13-3:CASKGLGYEQYF:TRBJ2-7	CASKGLGYEQYF	TRBV13-3	TRBJ2-7	0.000208662			TCRA	TRAV9-1,TRAV9D-3:CAVSDNTNTGKLTF:TRAJ27	CAVSDNTNTGKLTF	TRAV9-1,TRAV9D-3	TRAJ27	0.000575455		TCRB	TRBV13-1:CASSDADRGREQYF:TRBJ2-7	CASSDADRGREQYF	TRBV13-1	TRBJ2-7	0.000284599
TCRA	TRAV6-5:CALRDTNAYKVIF:TRAJ30	CALRDTNAYKVIF	TRAV6-5	TRAJ30	0.00026815		TCRB	TRBV29:CASKPGGAGDTQYF:TRBJ2-5	CASKPGGAGDTQYF	TRBV29	TRBJ2-5	0.000208662			TCRA	TRAV12N-3:CALYNQGKLIF:TRAJ23	CALYNQGKLIF	TRAV12N-3	TRAJ23	0.000575455		TCRB	TRBV5:CASSQEDRGNTGQLYF:TRBJ2-2	CASSQEDRGNTGQLYF	TRBV5	TRBJ2-2	0.000284599
TCRA	TRAV8D-2:CATETGGANTGKLTF:TRAJ52	CATETGGANTGKLTF	TRAV8D-2	TRAJ52	0.00026815		TCRB	TRBV19:CASNDRFSGNTLYF:TRBJ1-3	CASNDRFSGNTLYF	TRBV19	TRBJ1-3	0.000208662			TCRA	TRAV9D-3:CAVSERGNTGKLIF:TRAJ37	CAVSERGNTGKLIF	TRAV9D-3	TRAJ37	0.000575455		TCRB	TRBV13-3:CASSDAEQFF:TRBJ2-1	CASSDAEQFF	TRBV13-3	TRBJ2-1	0.000284599
TCRA	TRAV8D-2:CARSDTGANTGKLTF:TRAJ52	CARSDTGANTGKLTF	TRAV8D-2	TRAJ52	0.00026815		TCRB	TRBV19:CASRDRDGNTLYF:TRBJ1-3	CASRDRDGNTLYF	TRBV19	TRBJ1-3	0.000208662			TCRA	TRAV12N-3:CALSGKLTF:TRAJ27	CALSGKLTF	TRAV12N-3	TRAJ27	0.000575455		TCRB	TRBV13-3:CASSDAEYEQYF:TRBJ2-7	CASSDAEYEQYF	TRBV13-3	TRBJ2-7	0.000284599
TCRA	TRAV12D-1:CALRSDSNYQLIW:TRAJ33	CALRSDSNYQLIW	TRAV12D-1	TRAJ33	0.00026815		TCRB	TRBV5:CASRDSYNSPLYF:TRBJ1-6	CASRDSYNSPLYF	TRBV5	TRBJ1-6	0.000208662			TCRA	TRAV9N-3:CAVSMAGNTGKLIF:TRAJ37	CAVSMAGNTGKLIF	TRAV9N-3	TRAJ37	0.000575455		TCRB	TRBV2:CASSQETVNSGNTLYF:TRBJ1-3	CASSQETVNSGNTLYF	TRBV2	TRBJ1-3	0.000284599
TCRA	TRAV6-7/DV9:CALRSSNTNKVVF:TRAJ34	CALRSSNTNKVVF	TRAV6-7/DV9	TRAJ34	0.00026815		TCRB	TRBV14:CASRLGGHYEQYF:TRBJ2-7	CASRLGGHYEQYF	TRBV14	TRBJ2-7	0.000208662			TCRA	TRAV12D-1:CALWRNSNNRIFF:TRAJ31	CALWRNSNNRIFF	TRAV12D-1	TRAJ31	0.000575455		TCRB	TRBV13-3:CASSDAGAETLYF:TRBJ2-3	CASSDAGAETLYF	TRBV13-3	TRBJ2-3	0.000284599
TCRA	TRAV12D-1:CALSTNYGNEKITF:TRAJ48	CALSTNYGNEKITF	TRAV12D-1	TRAJ48	0.00026815		TCRB	TRBV16:CASRQTSAETLYF:TRBJ2-3	CASRQTSAETLYF	TRBV16	TRBJ2-3	0.000208662			TCRA	TRAV9N-3:CAVSMDNYAQGLTF:TRAJ26	CAVSMDNYAQGLTF	TRAV9N-3	TRAJ26	0.000575455		TCRB	TRBV5:CASSQTGDSYNSPLYF:TRBJ1-6	CASSQTGDSYNSPLYF	TRBV5	TRBJ1-6	0.000284599
TCRA	TRAV12N-3:CALSTYQLIW:TRAJ33	CALSTYQLIW	TRAV12N-3	TRAJ33	0.00026815		TCRB	TRBV15:CASRRTGSVDTLYF:TRBJ2-4	CASRRTGSVDTLYF	TRBV15	TRBJ2-4	0.000208662			TCRA	TRAV6-4:CALLDSNYQLIW:TRAJ33	CALLDSNYQLIW	TRAV6-4	TRAJ33	0.000575455		TCRB	TRBV13-1:CASSDAGDRKDTQYF:TRBJ2-5	CASSDAGDRKDTQYF	TRBV13-1	TRBJ2-5	0.000284599
TCRA	TRAV6-7/DV9:CALSLNTNKVVF:TRAJ34	CALSLNTNKVVF	TRAV6-7/DV9	TRAJ34	0.00026815		TCRB	TRBV14:CASRSQGSYEQYF:TRBJ2-7	CASRSQGSYEQYF	TRBV14	TRBJ2-7	0.000208662			TCRA	TRAV9N-3:CAVSMNTNTGKLTF:TRAJ27	CAVSMNTNTGKLTF	TRAV9N-3	TRAJ27	0.000575455		TCRB	TRBV13-3:CASSDAGESAETLYF:TRBJ2-3	CASSDAGESAETLYF	TRBV13-3	TRBJ2-3	0.000284599
TCRA	TRAV14-3:CAASAASSSFSKLVF:TRAJ50	CAASAASSSFSKLVF	TRAV14-3	TRAJ50	0.00026815		TCRB	TRBV13-3:CASSAGSYNSPLYF:TRBJ1-6	CASSAGSYNSPLYF	TRBV13-3	TRBJ1-6	0.000208662			TCRA	TRAV12D-1:CALRNNYAQGLTF:TRAJ26	CALRNNYAQGLTF	TRAV12D-1	TRAJ26	0.000575455		TCRB	TRBV13-3:CASSDAGFNQAPLF:TRBJ1-5	CASSDAGFNQAPLF	TRBV13-3	TRBJ1-5	0.000284599
TCRA	TRAV12D-1:CALSDNYNQGKLIF:TRAJ23	CALSDNYNQGKLIF	TRAV12D-1	TRAJ23	0.00026815		TCRB	TRBV4:CASSARGAETLYF:TRBJ2-3	CASSARGAETLYF	TRBV4	TRBJ2-3	0.000208662			TCRA	TRAV6-7/DV9:CALLSGGNNKLTF:TRAJ56	CALLSGGNNKLTF	TRAV6-7/DV9	TRAJ56	0.000575455		TCRB	TRBV3:CASSTGLGGGSETLYF:TRBJ2-3	CASSTGLGGGSETLYF	TRBV3	TRBJ2-3	0.000284599
TCRA	TRAV6-7/DV9:CALSETGNKLTF:TRAJ17	CALSETGNKLTF	TRAV6-7/DV9	TRAJ17	0.00026815		TCRB	TRBV13-3:CASSASAETLYF:TRBJ2-3	CASSASAETLYF	TRBV13-3	TRBJ2-3	0.000208662			TCRA	TRAV9N-3:CAVSTNSAGNKLTF:TRAJ17	CAVSTNSAGNKLTF	TRAV9N-3	TRAJ17	0.000575455		TCRB	TRBV13-1:CASSDAGGVAEQFF:TRBJ2-1	CASSDAGGVAEQFF	TRBV13-1	TRBJ2-1	0.000284599
TCRA	TRAV6D-7:CALSDNTNTGKLTF:TRAJ27	CALSDNTNTGKLTF	TRAV6D-7	TRAJ27	0.00026815		TCRB	TRBV19:CASSASLGYQDTQYF:TRBJ2-5	CASSASLGYQDTQYF	TRBV19	TRBJ2-5	0.000208662			TCRA	TRAV9D-3:CAVRGGNSNNRIFF:TRAJ31	CAVRGGNSNNRIFF	TRAV9D-3	TRAJ31	0.000575455		TCRB	TRBV13-1:CASSDAGGYEQYF:TRBJ2-7	CASSDAGGYEQYF	TRBV13-1	TRBJ2-7	0.000284599
TCRA	TRAV14-1:CAASETSSSYSKLVF:TRAJ50	CAASETSSSYSKLVF	TRAV14-1	TRAJ50	0.00026815		TCRB	TRBV13-1:CASSDAAARSYEQYF:TRBJ2-7	CASSDAAARSYEQYF	TRBV13-1	TRBJ2-7	0.000208662			TCRA	TRAV8-1:CALASSGSWQLIF:TRAJ22	CALASSGSWQLIF	TRAV8-1	TRAJ22	0.000575455		TCRB	TRBV13-1:CASSDAGNERLFF:TRBJ1-4	CASSDAGNERLFF	TRBV13-1	TRBJ1-4	0.000284599
TCRA	TRAV6D-6:CALSDHNRIFF:TRAJ31	CALSDHNRIFF	TRAV6D-6	TRAJ31	0.00026815		TCRB	TRBV13-1:CASSDAGDEQYF:TRBJ2-7	CASSDAGDEQYF	TRBV13-1	TRBJ2-7	0.000208662			TCRA	TRAV1:CAVRDRTGGYKVVF:TRAJ12	CAVRDRTGGYKVVF	TRAV1	TRAJ12	0.000575455		TCRB	TRBV13-1:CASSDAGQHTEVFF:TRBJ1-1	CASSDAGQHTEVFF	TRBV13-1	TRBJ1-1	0.000284599
TCRA	TRAV14-3:CAASEMNYNQGKLIF:TRAJ23	CAASEMNYNQGKLIF	TRAV14-3	TRAJ23	0.00026815		TCRB	TRBV13-1:CASSDAGVSQNTLYF:TRBJ2-4	CASSDAGVSQNTLYF	TRBV13-1	TRBJ2-4	0.000208662			TCRA	TRAV12N-3:CALGGYKVVF:TRAJ12	CALGGYKVVF	TRAV12N-3	TRAJ12	0.000575455		TCRB	TRBV13-3:CASSDAGTEVFF:TRBJ1-1	CASSDAGTEVFF	TRBV13-3	TRBJ1-1	0.000284599
TCRA	TRAV6D-6,TRAV6N-6:CALSPRMSNYNVLYF:TRAJ21	CALSPRMSNYNVLYF	TRAV6D-6,TRAV6N-6	TRAJ21	0.00026815		TCRB	TRBV13-1:CASSDEGTEVFF:TRBJ1-1	CASSDEGTEVFF	TRBV13-1	TRBJ1-1	0.000208662			TCRA	TRAV4-2:CADASSGSWQLIF:TRAJ22	CADASSGSWQLIF	TRAV4-2	TRAJ22	0.000575455		TCRB	TRBV16:CASSPDWGGNYAEQFF:TRBJ2-1	CASSPDWGGNYAEQFF	TRBV16	TRBJ2-1	0.000284599
TCRA	TRAV3-3,TRAV3D-3:CAVSPDYQGGRALIF:TRAJ15	CAVSPDYQGGRALIF	TRAV3-3,TRAV3D-3	TRAJ15	0.00026815		TCRB	TRBV13-3:CASSDGTKVFF:TRBJ1-1	CASSDGTKVFF	TRBV13-3	TRBJ1-1	0.000208662			TCRA	TRAV9-1:CAVRAGGSNAKLTF:TRAJ42	CAVRAGGSNAKLTF	TRAV9-1	TRAJ42	0.000575455		TCRB	TRBV16:CASSFPLGGPQDTQYF:TRBJ2-5	CASSFPLGGPQDTQYF	TRBV16	TRBJ2-5	0.000284599
TCRA	TRAV12D-1:CALSDLANYNVLYF:TRAJ21	CALSDLANYNVLYF	TRAV12D-1	TRAJ21	0.00026815		TCRB	TRBV13-3:CASSDGVEYF:TRBJ2-7	CASSDGVEYF	TRBV13-3	TRBJ2-7	0.000208662			TCRA	TRAV9N-3:CAVRTSGGNYKPTF:TRAJ6	CAVRTSGGNYKPTF	TRAV9N-3	TRAJ6	0.000575455		TCRB	TRBV13-1:CASSDAGTGQLYF:TRBJ2-2	CASSDAGTGQLYF	TRBV13-1	TRBJ2-2	0.000284599
TCRA	TRAV3-3,TRAV3D-3:CAVSAASGGNYKPTF:TRAJ6	CAVSAASGGNYKPTF	TRAV3-3,TRAV3D-3	TRAJ6	0.00026815		TCRB	TRBV19:CASSDHRDGNERLFF:TRBJ1-4	CASSDHRDGNERLFF	TRBV19	TRBJ1-4	0.000208662			TCRA	TRAV12-3:CADYGSSGNKLIF:TRAJ32	CADYGSSGNKLIF	TRAV12-3	TRAJ32	0.000575455		TCRB	TRBV16:CASSFGLGGRYAEQFF:TRBJ2-1	CASSFGLGGRYAEQFF	TRBV16	TRBJ2-1	0.000284599
TCRA	TRAV6D-7:CALSDLGGYKVVF:TRAJ12	CALSDLGGYKVVF	TRAV6D-7	TRAJ12	0.00026815		TCRB	TRBV13-3:CASSDLDSDYTF:TRBJ1-2	CASSDLDSDYTF	TRBV13-3	TRBJ1-2	0.000208662			TCRA	TRAV5-4:CAANTGANTGKLTF:TRAJ52	CAANTGANTGKLTF	TRAV5-4	TRAJ52	0.000575455		TCRB	TRBV13-3:CASSDAGTTNSDYTF:TRBJ1-2	CASSDAGTTNSDYTF	TRBV13-3	TRBJ1-2	0.000284599
TCRA	TRAV6-5:CALSDLSGSWQLIF:TRAJ22	CALSDLSGSWQLIF	TRAV6-5	TRAJ22	0.00026815		TCRB	TRBV13-3:CASSDPDRGQAETLYF:TRBJ2-3	CASSDPDRGQAETLYF	TRBV13-3	TRBJ2-3	0.000208662			TCRA	TRAV4-3,TRAV4-4/DV10,TRAV4D-4:CAARATASLGKLQF:TRAJ24	CAARATASLGKLQF	TRAV4-3,TRAV4-4/DV10,TRAV4D-4	TRAJ24	0.000575455		TCRB	TRBV13-1:CASSDAGVEQYF:TRBJ2-7	CASSDAGVEQYF	TRBV13-1	TRBJ2-7	0.000284599
TCRA	TRAV3-3,TRAV3D-3:CAVSGQTGFASALTF:TRAJ35	CAVSGQTGFASALTF	TRAV3-3,TRAV3D-3	TRAJ35	0.00026815		TCRB	TRBV13-1:CASSDQGDTQYF:TRBJ2-5	CASSDQGDTQYF	TRBV13-1	TRBJ2-5	0.000208662			TCRA	TRAV5D-4:CAARTGGSNAKLTF:TRAJ42	CAARTGGSNAKLTF	TRAV5D-4	TRAJ42	0.000575455		TCRB	TRBV16:CASSLWTGISQNTLYF:TRBJ2-4	CASSLWTGISQNTLYF	TRBV16	TRBJ2-4	0.000284599
TCRA	TRAV6-7/DV9:CALSDDTNAYKVIF:TRAJ30	CALSDDTNAYKVIF	TRAV6-7/DV9	TRAJ30	0.00026815		TCRB	TRBV13-1:CASSDRAETNTGQLYF:TRBJ2-2	CASSDRAETNTGQLYF	TRBV13-1	TRBJ2-2	0.000208662			TCRA	TRAV4N-3:CAAVPSSGSWQLIF:TRAJ22	CAAVPSSGSWQLIF	TRAV4N-3	TRAJ22	0.000575455		TCRB	TRBV13-1:CASSDAGVGERLFF:TRBJ1-4	CASSDAGVGERLFF	TRBV13-1	TRBJ1-4	0.000284599
TCRA	TRAV3-3,TRAV3D-3:CAVSEGSSSFSKLVF:TRAJ50	CAVSEGSSSFSKLVF	TRAV3-3,TRAV3D-3	TRAJ50	0.00026815		TCRB	TRBV13-3:CASSDRGSYNSPLYF:TRBJ1-6	CASSDRGSYNSPLYF	TRBV13-3	TRBJ1-6	0.000208662			TCRA	TRAV4D-4:CAAGYGSSGNKLIF:TRAJ32	CAAGYGSSGNKLIF	TRAV4D-4	TRAJ32	0.000575455		TCRB	TRBV16:CASSLLALGGSYEQYF:TRBJ2-7	CASSLLALGGSYEQYF	TRBV16	TRBJ2-7	0.000284599
TCRA	TRAV12N-3:CALSDDAGAKLTF:TRAJ39	CALSDDAGAKLTF	TRAV12N-3	TRAJ39	0.00026815		TCRB	TRBV12-2:CASSDRRYEQYF:TRBJ2-7	CASSDRRYEQYF	TRBV12-2	TRBJ2-7	0.000208662			TCRA	TRAV4D-4:CAAGSTGGNNKLTF:TRAJ56	CAAGSTGGNNKLTF	TRAV4D-4	TRAJ56	0.000575455		TCRB	TRBV13-1:CASSDAGVQDTQYF:TRBJ2-5	CASSDAGVQDTQYF	TRBV13-1	TRBJ2-5	0.000284599
TCRA	TRAV3D-3:CAVSEPGTGSNRLTF:TRAJ28	CAVSEPGTGSNRLTF	TRAV3D-3	TRAJ28	0.00026815		TCRB	TRBV13-1:CASSEGTEIAETLYF:TRBJ2-3	CASSEGTEIAETLYF	TRBV13-1	TRBJ2-3	0.000208662			TCRA	TRAV5D-4:CAASVNYNQGKLIF:TRAJ23	CAASVNYNQGKLIF	TRAV5D-4	TRAJ23	0.000575455		TCRB	TRBV16:CASSLVGTGGFGEQYF:TRBJ2-7	CASSLVGTGGFGEQYF	TRBV16	TRBJ2-7	0.000284599
TCRA	TRAV6-5:CALSDSGSWQLIF:TRAJ22	CALSDSGSWQLIF	TRAV6-5	TRAJ22	0.00026815		TCRB	TRBV13-1:CASSELGGDYEQYF:TRBJ2-7	CASSELGGDYEQYF	TRBV13-1	TRBJ2-7	0.000208662			TCRA	TRAV4D-4:CAAGDQGGSAKLIF:TRAJ57	CAAGDQGGSAKLIF	TRAV4D-4	TRAJ57	0.000575455		TCRB	TRBV13-1:CASSDAHAEQFF:TRBJ2-1	CASSDAHAEQFF	TRBV13-1	TRBJ2-1	0.000284599
TCRA	TRAV3D-3:CAVRELSSGSWQLIF:TRAJ22	CAVRELSSGSWQLIF	TRAV3D-3	TRAJ22	0.00026815		TCRB	TRBV4:CASSEQLGGTLYF:TRBJ2-3	CASSEQLGGTLYF	TRBV4	TRBJ2-3	0.000208662			TCRA	TRAV5-4:CAASNGSSGNKLIF:TRAJ32	CAASNGSSGNKLIF	TRAV5-4	TRAJ32	0.000575455		TCRB	TRBV13-1:CASSDAHNERLFF:TRBJ1-4	CASSDAHNERLFF	TRBV13-1	TRBJ1-4	0.000284599
TCRA	TRAV6-7/DV9:CALSANNNNAPRF:TRAJ43	CALSANNNNAPRF	TRAV6-7/DV9	TRAJ43	0.00026815		TCRB	TRBV13-1:CASSETANSDYTF:TRBJ1-2	CASSETANSDYTF	TRBV13-1	TRBJ1-2	0.000208662			TCRA	TRAV4D-4:CAADPNYGNEKITF:TRAJ48	CAADPNYGNEKITF	TRAV4D-4	TRAJ48	0.000575455		TCRB	TRBV16:CASSLAGGRDTGQLYF:TRBJ2-2	CASSLAGGRDTGQLYF	TRBV16	TRBJ2-2	0.000284599
TCRA	TRAV12N-3:CALSGEGGRALIF:TRAJ15	CALSGEGGRALIF	TRAV12N-3	TRAJ15	0.00026815		TCRB	TRBV29:CASSFDWGTNTGQLYF:TRBJ2-2	CASSFDWGTNTGQLYF	TRBV29	TRBJ2-2	0.000208662			TCRA	TRAV4D-4:CAADSTTGYQNFYF:TRAJ49	CAADSTTGYQNFYF	TRAV4D-4	TRAJ49	0.000575455		TCRB	TRBV13-3:CASSDAKDTQYF:TRBJ2-5	CASSDAKDTQYF	TRBV13-3	TRBJ2-5	0.000284599
TCRA	TRAV6-7/DV9:CALSGGSNYKLTF:TRAJ53	CALSGGSNYKLTF	TRAV6-7/DV9	TRAJ53	0.00026815		TCRB	TRBV3:CASSFGGFSYEQYF:TRBJ2-7	CASSFGGFSYEQYF	TRBV3	TRBJ2-7	0.000208662			TCRA	TRAV4D-3:CAAEVPSGSWQLIF:TRAJ22	CAAEVPSGSWQLIF	TRAV4D-3	TRAJ22	0.000575455		TCRB	TRBV16:CASSLGTGASAETLYF:TRBJ2-3	CASSLGTGASAETLYF	TRBV16	TRBJ2-3	0.000284599
TCRA	TRAV12D-1:CALSGGNYAQGLTF:TRAJ26	CALSGGNYAQGLTF	TRAV12D-1	TRAJ26	0.00026815		TCRB	TRBV29:CASSFGQGANSDYTF:TRBJ1-2	CASSFGQGANSDYTF	TRBV29	TRBJ1-2	0.000208662			TCRA	TRAV5D-4:CAASPTGYQNFYF:TRAJ49	CAASPTGYQNFYF	TRAV5D-4	TRAJ49	0.000575455		TCRB	TRBV13-1:CASSDAKNSDYTF:TRBJ1-2	CASSDAKNSDYTF	TRBV13-1	TRBJ1-2	0.000284599
TCRA	TRAV6-7/DV9:CALILNTGYQNFYF:TRAJ49	CALILNTGYQNFYF	TRAV6-7/DV9	TRAJ49	0.00026815		TCRB	TRBV29:CASSFGTGAERLFF:TRBJ1-4	CASSFGTGAERLFF	TRBV29	TRBJ1-4	0.000208662			TCRA	TRAV4-3:CAAEAGYNQGKLIF:TRAJ23	CAAEAGYNQGKLIF	TRAV4-3	TRAJ23	0.000575455		TCRB	TRBV16:CASSLDYRGDGNTLYF:TRBJ1-3	CASSLDYRGDGNTLYF	TRBV16	TRBJ1-3	0.000284599
TCRA	TRAV6D-6:CALQGTGSKLSF:TRAJ58	CALQGTGSKLSF	TRAV6D-6	TRAJ58	0.00026815		TCRB	TRBV3:CASSFGTGGFEQYF:TRBJ2-7	CASSFGTGGFEQYF	TRBV3	TRBJ2-7	0.000208662			TCRA	TRAV5D-4:CAASPPGNTGKLIF:TRAJ37	CAASPPGNTGKLIF	TRAV5D-4	TRAJ37	0.000575455		TCRB	TRBV16:CASSLDLGLGEDTQYF:TRBJ2-5	CASSLDLGLGEDTQYF	TRBV16	TRBJ2-5	0.000284599
TCRA	TRAV6-7/DV9:CALEYNTGNYKYVF:TRAJ40	CALEYNTGNYKYVF	TRAV6-7/DV9	TRAJ40	0.00026815		TCRB	TRBV29:CASSFPDRGSGNTLYF:TRBJ1-3	CASSFPDRGSGNTLYF	TRBV29	TRBJ1-3	0.000208662			TCRA	TRAV4D-4:CAAEAESNYNVLYF:TRAJ21	CAAEAESNYNVLYF	TRAV4D-4	TRAJ21	0.000575455		TCRB	TRBV16:CASSLDGTGANTEVFF:TRBJ1-1	CASSLDGTGANTEVFF	TRBV16	TRBJ1-1	0.000284599
TCRA	TRAV6-1:CVLGGSTGGYKVVF:TRAJ12	CVLGGSTGGYKVVF	TRAV6-1	TRAJ12	0.00026815		TCRB	TRBV16:CASSFPGHLNTEVFF:TRBJ1-1	CASSFPGHLNTEVFF	TRBV16	TRBJ1-1	0.000208662			TCRA	TRAV5-4:CAASPTGGNNKLTF:TRAJ56	CAASPTGGNNKLTF	TRAV5-4	TRAJ56	0.000575455		TCRB	TRBV16:CASSLDGTGYTGQLYF:TRBJ2-2	CASSLDGTGYTGQLYF	TRBV16	TRBJ2-2	0.000284599
TCRA	TRAV6D-6:CALAHDSNYQLIW:TRAJ33	CALAHDSNYQLIW	TRAV6D-6	TRAJ33	0.00026815		TCRB	TRBV19:CASSFPRQANTEVFF:TRBJ1-1	CASSFPRQANTEVFF	TRBV19	TRBJ1-1	0.000208662			TCRA	TRAV4D-3:CAAEAETGSWQLIF:TRAJ22	CAAEAETGSWQLIF	TRAV4D-3	TRAJ22	0.000575455		TCRB	TRBV16:CASSLEVGASAETLYF:TRBJ2-3	CASSLEVGASAETLYF	TRBV16	TRBJ2-3	0.000284599
TCRA	TRAV6D-4:CALAPSSGSWQLIF:TRAJ22	CALAPSSGSWQLIF	TRAV6D-4	TRAJ22	0.00026815		TCRB	TRBV3:CASSFQGMYAEQFF:TRBJ2-1	CASSFQGMYAEQFF	TRBV3	TRBJ2-1	0.000208662			TCRA	TRAV4D-3:CAAEAGSAGNKLTF:TRAJ17	CAAEAGSAGNKLTF	TRAV4D-3	TRAJ17	0.000575455		TCRB	TRBV13-1:CASSDALGREQYF:TRBJ2-7	CASSDALGREQYF	TRBV13-1	TRBJ2-7	0.000284599
TCRA	TRAV6-2:CVLGERANTGKLTF:TRAJ27	CVLGERANTGKLTF	TRAV6-2	TRAJ27	0.00026815		TCRB	TRBV3:CASSFRDPDTEVFF:TRBJ1-1	CASSFRDPDTEVFF	TRBV3	TRBJ1-1	0.000208662			TCRA	TRAV4D-4:CAAEADTGNYKYVF:TRAJ40	CAAEADTGNYKYVF	TRAV4D-4	TRAJ40	0.000575455		TCRB	TRBV16:CASSSRQGASGNTLYF:TRBJ1-3	CASSSRQGASGNTLYF	TRBV16	TRBJ1-3	0.000284599
TCRA	TRAV6-7/DV9:CALGPGTGSNRLTF:TRAJ28	CALGPGTGSNRLTF	TRAV6-7/DV9	TRAJ28	0.00026815		TCRB	TRBV3:CASSFRDPNTEVFF:TRBJ1-1	CASSFRDPNTEVFF	TRBV3	TRBJ1-1	0.000208662			TCRA	TRAV4D-3:CAAEAEDSNYQLIW:TRAJ33	CAAEAEDSNYQLIW	TRAV4D-3	TRAJ33	0.000575455		TCRB	TRBV13-1:CASSDALSQNTLYF:TRBJ2-4	CASSDALSQNTLYF	TRBV13-1	TRBJ2-4	0.000284599
TCRA	TRAV6-1:CVLGENYNQGKLIF:TRAJ23	CVLGENYNQGKLIF	TRAV6-1	TRAJ23	0.00026815		TCRB	TRBV3:CASSFRDRDSDYTF:TRBJ1-2	CASSFRDRDSDYTF	TRBV3	TRBJ1-2	0.000208662			TCRA	TRAV4N-3:CAAEATSGSWQLIF:TRAJ22	CAAEATSGSWQLIF	TRAV4N-3	TRAJ22	0.000575455		TCRB	TRBV16:CASSSRTGGSSYEQYF:TRBJ2-7	CASSSRTGGSSYEQYF	TRBV16	TRBJ2-7	0.000284599
TCRA	TRAV6-5:CALGNTGYQNFYF:TRAJ49	CALGNTGYQNFYF	TRAV6-5	TRAJ49	0.00026815		TCRB	TRBV3:CASSFRTGPSAETLYF:TRBJ2-3	CASSFRTGPSAETLYF	TRBV3	TRBJ2-3	0.000208662			TCRA	TRAV4-3:CAAEASSGSWQLIF:TRAJ22	CAAEASSGSWQLIF	TRAV4-3	TRAJ22	0.000575455		TCRB	TRBV13-1:CASSDANYEQYF:TRBJ2-7	CASSDANYEQYF	TRBV13-1	TRBJ2-7	0.000284599
TCRA	TRAV6D-6:CALGNQGGRALIF:TRAJ15	CALGNQGGRALIF	TRAV6D-6	TRAJ15	0.00026815		TCRB	TRBV14:CASSFTGGNAEQFF:TRBJ2-1	CASSFTGGNAEQFF	TRBV14	TRBJ2-1	0.000208662			TCRA	TRAV5D-4:CAASADTGYQNFYF:TRAJ49	CAASADTGYQNFYF	TRAV5D-4	TRAJ49	0.000575455		TCRB	TRBV16:CASSPPGGLSNERLFF:TRBJ1-4	CASSPPGGLSNERLFF	TRBV16	TRBJ1-4	0.000284599
TCRA	TRAV6-5:CALGPNTGYQNFYF:TRAJ49	CALGPNTGYQNFYF	TRAV6-5	TRAJ49	0.00026815		TCRB	TRBV16:CASSFWGQDTQYF:TRBJ2-5	CASSFWGQDTQYF	TRBV16	TRBJ2-5	0.000208662			TCRA	TRAV4D-3:CAAEAPGNTGKLIF:TRAJ37	CAAEAPGNTGKLIF	TRAV4D-3	TRAJ37	0.000575455		TCRB	TRBV16:CASSPGQVISGNTLYF:TRBJ1-3	CASSPGQVISGNTLYF	TRBV16	TRBJ1-3	0.000284599
TCRA	TRAV9N-2:CVLSADYNQGKLIF:TRAJ23	CVLSADYNQGKLIF	TRAV9N-2	TRAJ23	0.00026815		TCRB	TRBV13-3:CASSGDISAETLYF:TRBJ2-3	CASSGDISAETLYF	TRBV13-3	TRBJ2-3	0.000208662			TCRA	TRAV5D-4:CAASAGNNRIFF:TRAJ31	CAASAGNNRIFF	TRAV5D-4	TRAJ31	0.000575455		TCRB	TRBV13-3:CASSDAPGNSDYTF:TRBJ1-2	CASSDAPGNSDYTF	TRBV13-3	TRBJ1-2	0.000284599
TCRA	TRAV11:CVVGRGSALGRLHF:TRAJ18	CVVGRGSALGRLHF	TRAV11	TRAJ18	0.00026815		TCRB	TRBV13-1:CASSGLMEQYF:TRBJ2-7	CASSGLMEQYF	TRBV13-1	TRBJ2-7	0.000208662			TCRA	TRAV4-2:CAAEAGNAGAKLTF:TRAJ39	CAAEAGNAGAKLTF	TRAV4-2	TRAJ39	0.000575455		TCRB	TRBV16:CASSQTGGLSNERLFF:TRBJ1-4	CASSQTGGLSNERLFF	TRBV16	TRBJ1-4	0.000284599
TCRA	TRAV6-7/DV9:CALGELGGSAKLIF:TRAJ57	CALGELGGSAKLIF	TRAV6-7/DV9	TRAJ57	0.00026815		TCRB	TRBV13-3:CASSGTGYEQYF:TRBJ2-7	CASSGTGYEQYF	TRBV13-3	TRBJ2-7	0.000208662			TCRA	TRAV4-3,TRAV4D-3:CAAEANYGNEKITF:TRAJ48	CAAEANYGNEKITF	TRAV4-3,TRAV4D-3	TRAJ48	0.000575455		TCRB	TRBV13-1:CASSDAPGTEVFF:TRBJ1-1	CASSDAPGTEVFF	TRBV13-1	TRBJ1-1	0.000284599
TCRA	TRAV13D-1:CALDASSGSWQLIF:TRAJ22	CALDASSGSWQLIF	TRAV13D-1	TRAJ22	0.00026815		TCRB	TRBV12-2:CASSHDWGGGAETLYF:TRBJ2-3	CASSHDWGGGAETLYF	TRBV12-2	TRBJ2-3	0.000208662			TCRA	TRAV4D-3:CAAPYGSSGNKLIF:TRAJ32	CAAPYGSSGNKLIF	TRAV4D-3	TRAJ32	0.000575455		TCRB	TRBV20:CGARDRTGGAAETLYF:TRBJ2-3	CGARDRTGGAAETLYF	TRBV20	TRBJ2-3	0.000284599
TCRA	TRAV13D-1:CALDPSSGSWQLIF:TRAJ22	CALDPSSGSWQLIF	TRAV13D-1	TRAJ22	0.00026815		TCRB	TRBV26:CASSHGTGSNQAPLF:TRBJ1-5	CASSHGTGSNQAPLF	TRBV26	TRBJ1-5	0.000208662			TCRA	TRAV5D-4:CAASSNYNVLYF:TRAJ21	CAASSNYNVLYF	TRAV5D-4	TRAJ21	0.000575455		TCRB	TRBV13-3:CASSDAPPNSDYTF:TRBJ1-2	CASSDAPPNSDYTF	TRBV13-3	TRBJ1-2	0.000284599
TCRA	TRAV6D-6:CALGEGNNNAPRF:TRAJ43	CALGEGNNNAPRF	TRAV6D-6	TRAJ43	0.00026815		TCRB	TRBV12-1:CASSHGTLNSDYTF:TRBJ1-2	CASSHGTLNSDYTF	TRBV12-1	TRBJ1-2	0.000208662			TCRA	TRAV5D-4:CAAAHDTNAYKVIF:TRAJ30	CAAAHDTNAYKVIF	TRAV5D-4	TRAJ30	0.000575455		TCRB	TRBV23:CSSSQSGQNSGNTLYF:TRBJ1-3	CSSSQSGQNSGNTLYF	TRBV23	TRBJ1-3	0.000284599
TCRA	TRAV6-7/DV9:CALGDTGNYKYVF:TRAJ40	CALGDTGNYKYVF	TRAV6-7/DV9	TRAJ40	0.00026815		TCRB	TRBV4:CASSHKHAEQFF:TRBJ2-1	CASSHKHAEQFF	TRBV4	TRBJ2-1	0.000208662			TCRA	TRAV13D-1:CAAIASSSFSKLVF:TRAJ50	CAAIASSSFSKLVF	TRAV13D-1	TRAJ50	0.000575455		TCRB	TRBV23:CSSSQSRGYNYAEQFF:TRBJ2-1	CSSSQSRGYNYAEQFF	TRBV23	TRBJ2-1	0.000284599
TCRA	TRAV6-7/DV9:CALGDDQGGRALIF:TRAJ15	CALGDDQGGRALIF	TRAV6-7/DV9	TRAJ15	0.00026815		TCRB	TRBV2:CASSHPTANTEVFF:TRBJ1-1	CASSHPTANTEVFF	TRBV2	TRBJ1-1	0.000208662			TCRA	TRAV5D-4:CAALTSGGNYKPTF:TRAJ6	CAALTSGGNYKPTF	TRAV5D-4	TRAJ6	0.000575455		TCRB	TRBV13-1:CASSDAPYEQYF:TRBJ2-7	CASSDAPYEQYF	TRBV13-1	TRBJ2-7	0.000284599
TCRA	TRAV12D-2:CALSAFSNTNKVVF:TRAJ34	CALSAFSNTNKVVF	TRAV12D-2	TRAJ34	0.00026815		TCRB	TRBV14:CASSHRDWGYEQYF:TRBJ2-7	CASSHRDWGYEQYF	TRBV14	TRBJ2-7	0.000208662			TCRA	TRAV5D-4:CAAIGSNNRIFF:TRAJ31	CAAIGSNNRIFF	TRAV5D-4	TRAJ31	0.000575455		TCRB	TRBV13-1:CASSDAQANSDYTF:TRBJ1-2	CASSDAQANSDYTF	TRBV13-1	TRBJ1-2	0.000284599
TCRA	TRAV12-3:CALSGTGSGGKLTL:TRAJ44	CALSGTGSGGKLTL	TRAV12-3	TRAJ44	0.00026815		TCRB	TRBV12-1:CASSHRGDERLFF:TRBJ1-4	CASSHRGDERLFF	TRBV12-1	TRBJ1-4	0.000208662			TCRA	TRAV13D-3:CAAETGFASALTF:TRAJ35	CAAETGFASALTF	TRAV13D-3	TRAJ35	0.000575455		TCRB	TRBV1:CTCSAGLGANTGQLYF:TRBJ2-2	CTCSAGLGANTGQLYF	TRBV1	TRBJ2-2	0.000284599
TCRA	TRAV13D-1:CALSGTGNTGKLIF:TRAJ37	CALSGTGNTGKLIF	TRAV13D-1	TRAJ37	0.00026815		TCRB	TRBV5:CASSHWGSSYEQYF:TRBJ2-7	CASSHWGSSYEQYF	TRBV5	TRBJ2-7	0.000208662			TCRA	TRAV4D-3:CAANTEGADRLTF:TRAJ45	CAANTEGADRLTF	TRAV4D-3	TRAJ45	0.000575455		TCRB	TRBV13-1:CASSDAQDYTF:TRBJ1-2	CASSDAQDYTF	TRBV13-1	TRBJ1-2	0.000284599
TCRA	TRAV12D-2:CALSDPYSNNRLTL:TRAJ7	CALSDPYSNNRLTL	TRAV12D-2	TRAJ7	0.00026815		TCRB	TRBV19:CASSIAWASQNTLYF:TRBJ2-4	CASSIAWASQNTLYF	TRBV19	TRBJ2-4	0.000208662			TCRA	TRAV5D-4:CAASRGYNQGKLIF:TRAJ23	CAASRGYNQGKLIF	TRAV5D-4	TRAJ23	0.000575455		TCRB	TRBV1:CTCSAQGSPNTGQLYF:TRBJ2-2	CTCSAQGSPNTGQLYF	TRBV1	TRBJ2-2	0.000284599
TCRA	TRAV12D-2:CALSDQYNQGKLIF:TRAJ23	CALSDQYNQGKLIF	TRAV12D-2	TRAJ23	0.00026815		TCRB	TRBV19:CASSIGLYEQYF:TRBJ2-7	CASSIGLYEQYF	TRBV19	TRBJ2-7	0.000208662			TCRA	TRAV4N-3:CAALSAGNKLTF:TRAJ17	CAALSAGNKLTF	TRAV4N-3	TRAJ17	0.000575455		TCRB	TRBV1:CTCSAQSQGADTEVFF:TRBJ1-1	CTCSAQSQGADTEVFF	TRBV1	TRBJ1-1	0.000284599
TCRA	TRAV6-7/DV9:CALGGDTNTGKLTF:TRAJ27	CALGGDTNTGKLTF	TRAV6-7/DV9	TRAJ27	0.00026815		TCRB	TRBV19:CASSILGISNERLFF:TRBJ1-4	CASSILGISNERLFF	TRBV19	TRBJ1-4	0.000208662			TCRA	TRAV5D-4:CAASDNTNTGKLTF:TRAJ27	CAASDNTNTGKLTF	TRAV5D-4	TRAJ27	0.000575455		TCRB	TRBV13-1:CASSDAQGDNSPLYF:TRBJ1-6	CASSDAQGDNSPLYF	TRBV13-1	TRBJ1-6	0.000284599
TCRA	TRAV12-1:CALSDKYSNYQLIW:TRAJ33	CALSDKYSNYQLIW	TRAV12-1	TRAJ33	0.00026815		TCRB	TRBV19:CASSIRRGYTEVFF:TRBJ1-1	CASSIRRGYTEVFF	TRBV19	TRBJ1-1	0.000208662			TCRA	TRAV4D-3:CAAEGADRLTF:TRAJ45	CAAEGADRLTF	TRAV4D-3	TRAJ45	0.000575455		TCRB	TRBV1:CTCSASLGGGTGQLYF:TRBJ2-2	CTCSASLGGGTGQLYF	TRBV1	TRBJ2-2	0.000284599
TCRA	TRAV6-4:CALVPDYSNNRLTL:TRAJ7	CALVPDYSNNRLTL	TRAV6-4	TRAJ7	0.00026815		TCRB	TRBV19:CASSIWTNTGQLYF:TRBJ2-2	CASSIWTNTGQLYF	TRBV19	TRBJ2-2	0.000208662			TCRA	TRAV4D-4:CAAVQGGRALIF:TRAJ15	CAAVQGGRALIF	TRAV4D-4	TRAJ15	0.000575455		TCRB	TRBV1:CTCSALQGASAETLYF:TRBJ2-3	CTCSALQGASAETLYF	TRBV1	TRBJ2-3	0.000284599
TCRA	TRAV12-2:CALSWNSAGNKLTF:TRAJ17	CALSWNSAGNKLTF	TRAV12-2	TRAJ17	0.00026815		TCRB	TRBV12-1:CASSKGSSYEQYF:TRBJ2-7	CASSKGSSYEQYF	TRBV12-1	TRBJ2-7	0.000208662			TCRA	TRAV13-4/DV7:CAAPSSSFSKLVF:TRAJ50	CAAPSSSFSKLVF	TRAV13-4/DV7	TRAJ50	0.000575455		TCRB	TRBV1:CTCSAALGGRQDTQYF:TRBJ2-5	CTCSAALGGRQDTQYF	TRBV1	TRBJ2-5	0.000284599
TCRA	TRAV6-4:CALVDHQGGRALIF:TRAJ15	CALVDHQGGRALIF	TRAV6-4	TRAJ15	0.00026815		TCRB	TRBV16:CASSLAGGDNQAPLF:TRBJ1-5	CASSLAGGDNQAPLF	TRBV16	TRBJ1-5	0.000208662			TCRA	TRAV4D-3:CAAERNNNAPRF:TRAJ43	CAAERNNNAPRF	TRAV4D-3	TRAJ43	0.000575455		TCRB	TRBV13-1:CASSDARGANTEVFF:TRBJ1-1	CASSDARGANTEVFF	TRBV13-1	TRBJ1-1	0.000284599
TCRA	TRAV12D-1:CALSSGTGSNRLTF:TRAJ28	CALSSGTGSNRLTF	TRAV12D-1	TRAJ28	0.00026815		TCRB	TRBV3:CASSLAGSSNERLFF:TRBJ1-4	CASSLAGSSNERLFF	TRBV3	TRBJ1-4	0.000208662			TCRA	TRAV4D-3:CAAEADNNNAPRF:TRAJ43	CAAEADNNNAPRF	TRAV4D-3	TRAJ43	0.000575455		TCRB	TRBV1:CTCSAAQGMGAETLYF:TRBJ2-3	CTCSAAQGMGAETLYF	TRBV1	TRBJ2-3	0.000284599
TCRA	TRAV6D-4:CALVDQNRIFF:TRAJ31	CALVDQNRIFF	TRAV6D-4	TRAJ31	0.00026815		TCRB	TRBV12-2:CASSLAMGGDAETLYF:TRBJ2-3	CASSLAMGGDAETLYF	TRBV12-2	TRBJ2-3	0.000208662			TCRA	TRAV13-3,TRAV13N-1:CAMPPGTGSNRLTF:TRAJ28	CAMPPGTGSNRLTF	TRAV13-3,TRAV13N-1	TRAJ28	0.000575455		TCRB	TRBV13-3:CASSDARTGDTQYF:TRBJ2-5	CASSDARTGDTQYF	TRBV13-3	TRBJ2-5	0.000284599
TCRA	TRAV6D-4:CALVDANAYKVIF:TRAJ30	CALVDANAYKVIF	TRAV6D-4	TRAJ30	0.00026815		TCRB	TRBV3:CASSLDAYEQYF:TRBJ2-7	CASSLDAYEQYF	TRBV3	TRBJ2-7	0.000208662			TCRA	TRAV4N-3:CAAEGNMGYKLTF:TRAJ9	CAAEGNMGYKLTF	TRAV4N-3	TRAJ9	0.000575455		TCRB	TRBV1:CTCSAGREASAETLYF:TRBJ2-3	CTCSAGREASAETLYF	TRBV1	TRBJ2-3	0.000284599
TCRA	TRAV6D-5:CALGGGTGSNRLTF:TRAJ28	CALGGGTGSNRLTF	TRAV6D-5	TRAJ28	0.00026815		TCRB	TRBV14:CASSLDERLFF:TRBJ1-4	CASSLDERLFF	TRBV14	TRBJ1-4	0.000208662			TCRA	TRAV4D-4:CAADQGGSAKLIF:TRAJ57	CAADQGGSAKLIF	TRAV4D-4	TRAJ57	0.000575455		TCRB	TRBV13-1:CASSDARTGGKYF:TRBJ2-7	CASSDARTGGKYF	TRBV13-1	TRBJ2-7	0.000284599
TCRA	TRAV6-5:CALHTGYQNFYF:TRAJ49	CALHTGYQNFYF	TRAV6-5	TRAJ49	0.00026815		TCRB	TRBV12-2:CASSLDNSGNTLYF:TRBJ1-3	CASSLDNSGNTLYF	TRBV12-2	TRBJ1-3	0.000208662			TCRA	TRAV4D-4:CAAENSAGNKLTF:TRAJ17	CAAENSAGNKLTF	TRAV4D-4	TRAJ17	0.000575455		TCRB	TRBV13-1:CASSDARTQKRLFF:TRBJ1-4	CASSDARTQKRLFF	TRBV13-1	TRBJ1-4	0.000284599
TCRA	TRAV13D-2:CADSAGNKLTF:TRAJ17	CADSAGNKLTF	TRAV13D-2	TRAJ17	0.00026815		TCRB	TRBV12-2:CASSLDRGGNTLYF:TRBJ1-3	CASSLDRGGNTLYF	TRBV12-2	TRBJ1-3	0.000208662			TCRA	TRAV4N-3:CAAEMSNYNVLYF:TRAJ21	CAAEMSNYNVLYF	TRAV4N-3	TRAJ21	0.000575455		TCRB	TRBV1:CTCSADAGQNYAEQFF:TRBJ2-1	CTCSADAGQNYAEQFF	TRBV1	TRBJ2-1	0.000284599
TCRA	TRAV5D-4:CAAKNNNAPRF:TRAJ43	CAAKNNNAPRF	TRAV5D-4	TRAJ43	0.00026815		TCRB	TRBV3:CASSLDRGLYEQYF:TRBJ2-7	CASSLDRGLYEQYF	TRBV3	TRBJ2-7	0.000208662			TCRA	TRAV4D-3:CAAEENAYKVIF:TRAJ30	CAAEENAYKVIF	TRAV4D-3	TRAJ30	0.000575455		TCRB	TRBV1:CTCSADGGTSAETLYF:TRBJ2-3	CTCSADGGTSAETLYF	TRBV1	TRBJ2-3	0.000284599
TCRA	TRAV6-6,TRAV6D-6:CALGDPNSNNRIFF:TRAJ31	CALGDPNSNNRIFF	TRAV6-6,TRAV6D-6	TRAJ31	0.00026815		TCRB	TRBV19:CASSLDRGPANTGQLYF:TRBJ2-2	CASSLDRGPANTGQLYF	TRBV19	TRBJ2-2	0.000208662			TCRA	TRAV4-3:CAAEENNNNAPRF:TRAJ43	CAAEENNNNAPRF	TRAV4-3	TRAJ43	0.000575455		TCRB	TRBV13-1:CASSDATANERLFF:TRBJ1-4	CASSDATANERLFF	TRBV13-1	TRBJ1-4	0.000284599
TCRA	TRAV6-6,TRAV6D-6:CALGEGSSGNKLIF:TRAJ32	CALGEGSSGNKLIF	TRAV6-6,TRAV6D-6	TRAJ32	0.00026815		TCRB	TRBV3:CASSLEEQYF:TRBJ2-7	CASSLEEQYF	TRBV3	TRBJ2-7	0.000208662			TCRA	TRAV4D-3:CAAEEGMGYKLTF:TRAJ9	CAAEEGMGYKLTF	TRAV4D-3	TRAJ9	0.000575455		TCRB	TRBV1:CTCSAEHWGYYAEQFF:TRBJ2-1	CTCSAEHWGYYAEQFF	TRBV1	TRBJ2-1	0.000284599
TCRA	TRAV6D-7:CALGEDYNQGKLIF:TRAJ23	CALGEDYNQGKLIF	TRAV6D-7	TRAJ23	0.00026815		TCRB	TRBV12-1:CASSLEEWAEQFF:TRBJ2-1	CASSLEEWAEQFF	TRBV12-1	TRBJ2-1	0.000208662			TCRA	TRAV4N-3:CAAEDGSWQLIF:TRAJ22	CAAEDGSWQLIF	TRAV4N-3	TRAJ22	0.000575455		TCRB	TRBV1:CTCSAEGGPSAETLYF:TRBJ2-3	CTCSAEGGPSAETLYF	TRBV1	TRBJ2-3	0.000284599
TCRA	TRAV6D-7:CALGETGSFNKLTF:TRAJ4	CALGETGSFNKLTF	TRAV6D-7	TRAJ4	0.00026815		TCRB	TRBV26:CASSLEGSAETLYF:TRBJ2-3	CASSLEGSAETLYF	TRBV26	TRBJ2-3	0.000208662			TCRA	TRAV13D-3,TRAV13N-3:CAMERDQGGRALIF:TRAJ15	CAMERDQGGRALIF	TRAV13D-3,TRAV13N-3	TRAJ15	0.000575455		TCRB	TRBV13-1:CASSDATRSNERLFF:TRBJ1-4	CASSDATRSNERLFF	TRBV13-1	TRBJ1-4	0.000284599
TCRA	TRAV6D-7:CALGAMSNYNVLYF:TRAJ21	CALGAMSNYNVLYF	TRAV6D-7	TRAJ21	0.00026815		TCRB	TRBV12-1:CASSLEQGPNERLFF:TRBJ1-4	CASSLEQGPNERLFF	TRBV12-1	TRBJ1-4	0.000208662			TCRA	TRAV4D-3:CAAEAPNTNKVVF:TRAJ34	CAAEAPNTNKVVF	TRAV4D-3	TRAJ34	0.000575455		TCRB	TRBV1:CTCSAETTGGQDTQYF:TRBJ2-5	CTCSAETTGGQDTQYF	TRBV1	TRBJ2-5	0.000284599
TCRA	TRAV6D-5:CALGASSGSWQLIF:TRAJ22	CALGASSGSWQLIF	TRAV6D-5	TRAJ22	0.00026815		TCRB	TRBV3:CASSLERVEQYF:TRBJ2-7	CASSLERVEQYF	TRBV3	TRBJ2-7	0.000208662			TCRA	TRAV6-3:CAMIPDYSNNRLTL:TRAJ7	CAMIPDYSNNRLTL	TRAV6-3	TRAJ7	0.000575455		TCRB	TRBV13-3:CASSDAWEQYF:TRBJ2-7	CASSDAWEQYF	TRBV13-3	TRBJ2-7	0.000284599
TCRA	TRAV6D-7:CALGDSGGNYKPTF:TRAJ6	CALGDSGGNYKPTF	TRAV6D-7	TRAJ6	0.00026815		TCRB	TRBV12-2:CASSLGENSDYTF:TRBJ1-2	CASSLGENSDYTF	TRBV12-2	TRBJ1-2	0.000208662			TCRA	TRAV16N:CAMSLYQGGRALIF:TRAJ15	CAMSLYQGGRALIF	TRAV16N	TRAJ15	0.000575455		TCRB	TRBV1:CTCSAENWGGPETLYF:TRBJ2-3	CTCSAENWGGPETLYF	TRBV1	TRBJ2-3	0.000284599
TCRA	TRAV6-6,TRAV6D-6:CALGRGTGYQNFYF:TRAJ49	CALGRGTGYQNFYF	TRAV6-6,TRAV6D-6	TRAJ49	0.00026815		TCRB	TRBV26:CASSLGGAETLYF:TRBJ2-3	CASSLGGAETLYF	TRBV26	TRBJ2-3	0.000208662			TCRA	TRAV6-3:CAMSDGYNQGKLIF:TRAJ23	CAMSDGYNQGKLIF	TRAV6-3	TRAJ23	0.000575455		TCRB	TRBV13-1:CASSDAWGNTEVFF:TRBJ1-1	CASSDAWGNTEVFF	TRBV13-1	TRBJ1-1	0.000284599
TCRA	TRAV12-1:CALGASSGSWQLIF:TRAJ22	CALGASSGSWQLIF	TRAV12-1	TRAJ22	0.00026815		TCRB	TRBV29:CASSLGGAETLYF:TRBJ2-3	CASSLGGAETLYF	TRBV29	TRBJ2-3	0.000208662			TCRA	TRAV6-3:CAMRASSSFSKLVF:TRAJ50	CAMRASSSFSKLVF	TRAV6-3	TRAJ50	0.000575455		TCRB	TRBV13-1:CASSDAWGNTGQLYF:TRBJ2-2	CASSDAWGNTGQLYF	TRBV13-1	TRBJ2-2	0.000284599
TCRA	TRAV5D-4:CAASGTASLGKLQF:TRAJ24	CAASGTASLGKLQF	TRAV5D-4	TRAJ24	0.00026815		TCRB	TRBV19:CASSLGGALREQYF:TRBJ2-7	CASSLGGALREQYF	TRBV19	TRBJ2-7	0.000208662			TCRA	TRAV4D-3:CAAEASGSWQLIF:TRAJ22	CAAEASGSWQLIF	TRAV4D-3	TRAJ22	0.000575455		TCRB	TRBV1:CTCSGRDRSYNSPLYF:TRBJ1-6	CTCSGRDRSYNSPLYF	TRBV1	TRBJ1-6	0.000284599
TCRA	TRAV5D-4:CAASVESNYNVLYF:TRAJ21	CAASVESNYNVLYF	TRAV5D-4	TRAJ21	0.00026815		TCRB	TRBV26:CASSLGGGANSDYTF:TRBJ1-2	CASSLGGGANSDYTF	TRBV26	TRBJ1-2	0.000208662			TCRA	TRAV4D-3:CAAEGSNYQLIW:TRAJ33	CAAEGSNYQLIW	TRAV4D-3	TRAJ33	0.000575455		TCRB	TRBV13-1:CASSDAYAEQFF:TRBJ2-1	CASSDAYAEQFF	TRBV13-1	TRBJ2-1	0.000284599
TCRA	TRAV5D-4:CAASVTSNTNKVVF:TRAJ34	CAASVTSNTNKVVF	TRAV5D-4	TRAJ34	0.00026815		TCRB	TRBV3:CASSLGGIQDTQYF:TRBJ2-5	CASSLGGIQDTQYF	TRBV3	TRBJ2-5	0.000208662			TCRA	TRAV4N-3:CAAEVTGGYKVVF:TRAJ12	CAAEVTGGYKVVF	TRAV4N-3	TRAJ12	0.000575455		TCRB	TRBV1:CTCSGPGRNNNQAPLF:TRBJ1-5	CTCSGPGRNNNQAPLF	TRBV1	TRBJ1-5	0.000284599
TCRA	TRAV4D-4:CAAPNMGYKLTF:TRAJ9	CAAPNMGYKLTF	TRAV4D-4	TRAJ9	0.00026815		TCRB	TRBV12-1:CASSLGGNSDYTF:TRBJ1-2	CASSLGGNSDYTF	TRBV12-1	TRBJ1-2	0.000208662			TCRA	TRAV16N:CAMRSSSNTNKVVF:TRAJ34	CAMRSSSNTNKVVF	TRAV16N	TRAJ34	0.000575455		TCRB	TRBV13-1:CASSDDRANTEVFF:TRBJ1-1	CASSDDRANTEVFF	TRBV13-1	TRBJ1-1	0.000284599
TCRA	TRAV4D-3:CAADDTNAYKVIF:TRAJ30	CAADDTNAYKVIF	TRAV4D-3	TRAJ30	0.00026815		TCRB	TRBV12-2:CASSLGRLNQDTQYF:TRBJ2-5	CASSLGRLNQDTQYF	TRBV12-2	TRBJ2-5	0.000208662			TCRA	TRAV4D-4:CAADSNYQLIW:TRAJ33	CAADSNYQLIW	TRAV4D-4	TRAJ33	0.000575455		TCRB	TRBV13-3:CASSDDRASAETLYF:TRBJ2-3	CASSDDRASAETLYF	TRBV13-3	TRBJ2-3	0.000284599
TCRA	TRAV4D-3:CAAGYAQGLTF:TRAJ26	CAAGYAQGLTF	TRAV4D-3	TRAJ26	0.00026815		TCRB	TRBV16:CASSLGRYSGNTLYF:TRBJ1-3	CASSLGRYSGNTLYF	TRBV16	TRBJ1-3	0.000208662			TCRA	TRAV6-3:CAMRVGSSGNKLIF:TRAJ32	CAMRVGSSGNKLIF	TRAV6-3	TRAJ32	0.000575455		TCRB	TRBV13-1:CASSDDRGYAEQFF:TRBJ2-1	CASSDDRGYAEQFF	TRBV13-1	TRBJ2-1	0.000284599
TCRA	TRAV5D-4:CAAITGNTGKLIF:TRAJ37	CAAITGNTGKLIF	TRAV5D-4	TRAJ37	0.00026815		TCRB	TRBV29:CASSLGTGADTQYF:TRBJ2-5	CASSLGTGADTQYF	TRBV29	TRBJ2-5	0.000208662			TCRA	TRAV4N-3:CAADDSGYNKLTF:TRAJ11	CAADDSGYNKLTF	TRAV4N-3	TRAJ11	0.000575455		TCRB	TRBV13-3:CASSDDRYEQYF:TRBJ2-7	CASSDDRYEQYF	TRBV13-3	TRBJ2-7	0.000284599
TCRA	TRAV4D-3:CAAETTNAYKVIF:TRAJ30	CAAETTNAYKVIF	TRAV4D-3	TRAJ30	0.00026815		TCRB	TRBV16:CASSLGWGVSAETLYF:TRBJ2-3	CASSLGWGVSAETLYF	TRBV16	TRBJ2-3	0.000208662			TCRA	TRAV16:CAMRVNTNTGKLTF:TRAJ27	CAMRVNTNTGKLTF	TRAV16	TRAJ27	0.000575455		TCRB	TRBV13-1:CASSDDTYEQYF:TRBJ2-7	CASSDDTYEQYF	TRBV13-1	TRBJ2-7	0.000284599
TCRA	TRAV4D-4:CAAEDVGDNSKLIW:TRAJ38	CAAEDVGDNSKLIW	TRAV4D-4	TRAJ38	0.00026815		TCRB	TRBV14:CASSLLENTGQLYF:TRBJ2-2	CASSLLENTGQLYF	TRBV14	TRBJ2-2	0.000208662			TCRA	TRAV16:CAMRVNYNQGKLIF:TRAJ23	CAMRVNYNQGKLIF	TRAV16	TRAJ23	0.000575455		TCRB	TRBV13-1:CASSDDWTSAETLYF:TRBJ2-3	CASSDDWTSAETLYF	TRBV13-1	TRBJ2-3	0.000284599
TCRA	TRAV4D-4:CAAEANYNQGKLIF:TRAJ23	CAAEANYNQGKLIF	TRAV4D-4	TRAJ23	0.00026815		TCRB	TRBV16:CASSLLGGAEQFF:TRBJ2-1	CASSLLGGAEQFF	TRBV16	TRBJ2-1	0.000208662			TCRA	TRAV4D-4:CAAAGTNAYKVIF:TRAJ30	CAAAGTNAYKVIF	TRAV4D-4	TRAJ30	0.000575455		TCRB	TRBV13-3:CASSDDYQDTQYF:TRBJ2-5	CASSDDYQDTQYF	TRBV13-3	TRBJ2-5	0.000284599
TCRA	TRAV9N-3:CAVSANYGNEKITF:TRAJ48	CAVSANYGNEKITF	TRAV9N-3	TRAJ48	0.00026815		TCRB	TRBV24:CASSLPGTTETLYF:TRBJ2-3	CASSLPGTTETLYF	TRBV24	TRBJ2-3	0.000208662			TCRA	TRAV16N:CAMRASSSFSKLVF:TRAJ50	CAMRASSSFSKLVF	TRAV16N	TRAJ50	0.000575455		TCRB	TRBV13-1:CASSDEETLYF:TRBJ2-3	CASSDEETLYF	TRBV13-1	TRBJ2-3	0.000284599
TCRA	TRAV4D-4:CAAEATTNAYKVIF:TRAJ30	CAAEATTNAYKVIF	TRAV4D-4	TRAJ30	0.00026815		TCRB	TRBV12-2:CASSLPYEQYF:TRBJ2-7	CASSLPYEQYF	TRBV12-2	TRBJ2-7	0.000208662			TCRA	TRAV4D-4:CAAGSSNYQLIW:TRAJ33	CAAGSSNYQLIW	TRAV4D-4	TRAJ33	0.000575455		TCRB	TRBV13-3:CASSDEGGEQYF:TRBJ2-7	CASSDEGGEQYF	TRBV13-3	TRBJ2-7	0.000284599
TCRA	TRAV9-1:CAVSLNNYAQGLTF:TRAJ26	CAVSLNNYAQGLTF	TRAV9-1	TRAJ26	0.00026815		TCRB	TRBV19:CASSLQGAYAEQFF:TRBJ2-1	CASSLQGAYAEQFF	TRBV19	TRBJ2-1	0.000208662			TCRA	TRAV4D-4:CAAGRYNQGKLIF:TRAJ23	CAAGRYNQGKLIF	TRAV4D-4	TRAJ23	0.000575455		TCRB	TRBV13-3:CASSDEGQNTEVFF:TRBJ1-1	CASSDEGQNTEVFF	TRBV13-3	TRBJ1-1	0.000284599
TCRA	TRAV4-3:CAAEAWNSNNRIFF:TRAJ31	CAAEAWNSNNRIFF	TRAV4-3	TRAJ31	0.00026815		TCRB	TRBV12-1:CASSLREAEQFF:TRBJ2-1	CASSLREAEQFF	TRBV12-1	TRBJ2-1	0.000208662			TCRA	TRAV16N:CAMRGDTNAYKVIF:TRAJ30	CAMRGDTNAYKVIF	TRAV16N	TRAJ30	0.000575455		TCRB	TRBV13-1:CASSDEGTGDYEQYF:TRBJ2-7	CASSDEGTGDYEQYF	TRBV13-1	TRBJ2-7	0.000284599
TCRA	TRAV9-1:CAVSLNYNQGKLIF:TRAJ23	CAVSLNYNQGKLIF	TRAV9-1	TRAJ23	0.00026815		TCRB	TRBV16:CASSLRGGNSDYTF:TRBJ1-2	CASSLRGGNSDYTF	TRBV16	TRBJ1-2	0.000208662			TCRA	TRAV4D-3:CAAVNYNQGKLIF:TRAJ23	CAAVNYNQGKLIF	TRAV4D-3	TRAJ23	0.000575455		TCRB	TRBV13-3:CASSDEPSGNTLYF:TRBJ1-3	CASSDEPSGNTLYF	TRBV13-3	TRBJ1-3	0.000284599
TCRA	TRAV4N-3:CAAEAYNQGKLIF:TRAJ23	CAAEAYNQGKLIF	TRAV4N-3	TRAJ23	0.00026815		TCRB	TRBV15:CASSLRSPSQNTLYF:TRBJ2-4	CASSLRSPSQNTLYF	TRBV15	TRBJ2-4	0.000208662			TCRA	TRAV6-3:CAMRDLSNYNVLYF:TRAJ21	CAMRDLSNYNVLYF	TRAV6-3	TRAJ21	0.000575455		TCRB	TRBV13-3:CASSDEQNSGNTLYF:TRBJ1-3	CASSDEQNSGNTLYF	TRBV13-3	TRBJ1-3	0.000284599
TCRA	TRAV9N-3:CAVSRDTNAYKVIF:TRAJ30	CAVSRDTNAYKVIF	TRAV9N-3	TRAJ30	0.00026815		TCRB	TRBV3:CASSLRTNSDYTF:TRBJ1-2	CASSLRTNSDYTF	TRBV3	TRBJ1-2	0.000208662			TCRA	TRAV6-3:CAMRDWPNTNKVVF:TRAJ34	CAMRDWPNTNKVVF	TRAV6-3	TRAJ34	0.000575455		TCRB	TRBV13-3:CASSDEQYSDYTF:TRBJ1-2	CASSDEQYSDYTF	TRBV13-3	TRBJ1-2	0.000284599
TCRA	TRAV4N-3:CAAEASNYNVLYF:TRAJ21	CAAEASNYNVLYF	TRAV4N-3	TRAJ21	0.00026815		TCRB	TRBV29:CASSLSGGADEQYF:TRBJ2-7	CASSLSGGADEQYF	TRBV29	TRBJ2-7	0.000208662			TCRA	TRAV4-3:CAAVSSNTNKVVF:TRAJ34	CAAVSSNTNKVVF	TRAV4-3	TRAJ34	0.000575455		TCRB	TRBV13-3:CASSDEWETLYF:TRBJ2-3	CASSDEWETLYF	TRBV13-3	TRBJ2-3	0.000284599
TCRA	TRAV9N-3:CAVSRYQGGRALIF:TRAJ15	CAVSRYQGGRALIF	TRAV9N-3	TRAJ15	0.00026815		TCRB	TRBV12-2:CASSLSGGASAETLYF:TRBJ2-3	CASSLSGGASAETLYF	TRBV12-2	TRBJ2-3	0.000208662			TCRA	TRAV4D-4:CAASQGTGSKLSF:TRAJ58	CAASQGTGSKLSF	TRAV4D-4	TRAJ58	0.000575455		TCRB	TRBV13-1:CASSDEWGSNERLFF:TRBJ1-4	CASSDEWGSNERLFF	TRBV13-1	TRBJ1-4	0.000284599
TCRA	TRAV4-3:CAAEVDAKLTF:TRAJ42	CAAEVDAKLTF	TRAV4-3	TRAJ42	0.00026815		TCRB	TRBV29:CASSLSGTTYEQYF:TRBJ2-7	CASSLSGTTYEQYF	TRBV29	TRBJ2-7	0.000208662			TCRA	TRAV16N:CAMRDNNAGAKLTF:TRAJ39	CAMRDNNAGAKLTF	TRAV16N	TRAJ39	0.000575455		TCRB	TRBV13-1:CASSDGAKQYF:TRBJ2-7	CASSDGAKQYF	TRBV13-1	TRBJ2-7	0.000284599
TCRA	TRAV9-1:CAVSVDTNAYKVIF:TRAJ30	CAVSVDTNAYKVIF	TRAV9-1	TRAJ30	0.00026815		TCRB	TRBV29:CASSLSSQGQDTQYF:TRBJ2-5	CASSLSSQGQDTQYF	TRBV29	TRBJ2-5	0.000208662			TCRA	TRAV12-3:CAGYGSSGNKLIF:TRAJ32	CAGYGSSGNKLIF	TRAV12-3	TRAJ32	0.000575455		TCRB	TRBV13-3:CASSDGANTEVFF:TRBJ1-1	CASSDGANTEVFF	TRBV13-3	TRBJ1-1	0.000284599
TCRA	TRAV9N-3:CAVSVGYSNNRLTL:TRAJ7	CAVSVGYSNNRLTL	TRAV9N-3	TRAJ7	0.00026815		TCRB	TRBV12-1:CASSLTEISNERLFF:TRBJ1-4	CASSLTEISNERLFF	TRBV12-1	TRBJ1-4	0.000208662			TCRA	TRAV16:CAMREVNMGYKLTF:TRAJ9	CAMREVNMGYKLTF	TRAV16	TRAJ9	0.000575455		TCRB	TRBV13-3:CASSDGANTGQLYF:TRBJ2-2	CASSDGANTGQLYF	TRBV13-3	TRBJ2-2	0.000284599
TCRA	TRAV4D-3:CAADTEGADRLTF:TRAJ45	CAADTEGADRLTF	TRAV4D-3	TRAJ45	0.00026815		TCRB	TRBV3:CASSLTGDSDYTF:TRBJ1-2	CASSLTGDSDYTF	TRBV3	TRBJ1-2	0.000208662			TCRA	TRAV7-3:CAGGDNAPRF:TRAJ43	CAGGDNAPRF	TRAV7-3	TRAJ43	0.000575455		TCRB	TRBV13-1:CASSDGASGNTLYF:TRBJ1-3	CASSDGASGNTLYF	TRBV13-1	TRBJ1-3	0.000284599
TCRA	TRAV9D-3:CAVSATEGADRLTF:TRAJ45	CAVSATEGADRLTF	TRAV9D-3	TRAJ45	0.00026815		TCRB	TRBV4:CASSLTGVDTQYF:TRBJ2-5	CASSLTGVDTQYF	TRBV4	TRBJ2-5	0.000208662			TCRA	TRAV9N-3:CAVDTNAYKVIF:TRAJ30	CAVDTNAYKVIF	TRAV9N-3	TRAJ30	0.000575455		TCRB	TRBV13-1:CASSDGEGTEVFF:TRBJ1-1	CASSDGEGTEVFF	TRBV13-1	TRBJ1-1	0.000284599
TCRA	TRAV4D-3:CAADVPNYNVLYF:TRAJ21	CAADVPNYNVLYF	TRAV4D-3	TRAJ21	0.00026815		TCRB	TRBV29:CASSLTQGMDTQYF:TRBJ2-5	CASSLTQGMDTQYF	TRBV29	TRBJ2-5	0.000208662			TCRA	TRAV9N-3:CAVKKGGRALIF:TRAJ15	CAVKKGGRALIF	TRAV9N-3	TRAJ15	0.000575455		TCRB	TRBV13-1:CASSDGGALEQYF:TRBJ2-7	CASSDGGALEQYF	TRBV13-1	TRBJ2-7	0.000284599
TCRA	TRAV9D-3:CAVSARYNQGKLIF:TRAJ23	CAVSARYNQGKLIF	TRAV9D-3	TRAJ23	0.00026815		TCRB	TRBV3:CASSLVGGFNQDTQYF:TRBJ2-5	CASSLVGGFNQDTQYF	TRBV3	TRBJ2-5	0.000208662			TCRA	TRAV16:CAMREGRSNNRIFF:TRAJ31	CAMREGRSNNRIFF	TRAV16	TRAJ31	0.000575455		TCRB	TRBV13-3:CASSDGGDTQYF:TRBJ2-5	CASSDGGDTQYF	TRBV13-3	TRBJ2-5	0.000284599
TCRA	TRAV4D-3:CAADSNTNKVVF:TRAJ34	CAADSNTNKVVF	TRAV4D-3	TRAJ34	0.00026815		TCRB	TRBV16:CASSLVGGGPNYAEQFF:TRBJ2-1	CASSLVGGGPNYAEQFF	TRBV16	TRBJ2-1	0.000208662			TCRA	TRAV9N-3:CAVTNSAGNKLTF:TRAJ17	CAVTNSAGNKLTF	TRAV9N-3	TRAJ17	0.000575455		TCRB	TRBV13-1:CASSDGGLAEQFF:TRBJ2-1	CASSDGGLAEQFF	TRBV13-1	TRBJ2-1	0.000284599
TCRA	TRAV9D-3:CAAANYGNEKITF:TRAJ48	CAAANYGNEKITF	TRAV9D-3	TRAJ48	0.00026815		TCRB	TRBV16:CASSLWDKDTQYF:TRBJ2-5	CASSLWDKDTQYF	TRBV16	TRBJ2-5	0.000208662			TCRA	TRAV16:CAMREGSAGNKLTF:TRAJ17	CAMREGSAGNKLTF	TRAV16	TRAJ17	0.000575455		TCRB	TRBV13-3:CASSDGGNTEVFF:TRBJ1-1	CASSDGGNTEVFF	TRBV13-3	TRBJ1-1	0.000284599
TCRA	TRAV9-1:CAVSAMSNYNVLYF:TRAJ21	CAVSAMSNYNVLYF	TRAV9-1	TRAJ21	0.00026815		TCRB	TRBV12-2:CASSLWGNQDTQYF:TRBJ2-5	CASSLWGNQDTQYF	TRBV12-2	TRBJ2-5	0.000208662			TCRA	TRAV16:CAMREGNMGYKLTF:TRAJ9	CAMREGNMGYKLTF	TRAV16	TRAJ9	0.000575455		TCRB	TRBV13-3:CASSDGGSSYEQYF:TRBJ2-7	CASSDGGSSYEQYF	TRBV13-3	TRBJ2-7	0.000284599
TCRA	TRAV5D-4:CAAGANTGKLTF:TRAJ52	CAAGANTGKLTF	TRAV5D-4	TRAJ52	0.00026815		TCRB	TRBV29:CASSLWGNTEVFF:TRBJ1-1	CASSLWGNTEVFF	TRBV29	TRBJ1-1	0.000208662			TCRA	TRAV9N-3:CAVSNNYAQGLTF:TRAJ26	CAVSNNYAQGLTF	TRAV9N-3	TRAJ26	0.000575455		TCRB	TRBV13-1:CASSDGGTKEVFF:TRBJ1-1	CASSDGGTKEVFF	TRBV13-1	TRBJ1-1	0.000284599
TCRA	TRAV9-1:CAVSASYNQGKLIF:TRAJ23	CAVSASYNQGKLIF	TRAV9-1	TRAJ23	0.00026815		TCRB	TRBV29:CASSLWGPGNSPLYF:TRBJ1-6	CASSLWGPGNSPLYF	TRBV29	TRBJ1-6	0.000208662			TCRA	TRAV16N:CAMREGDNNNAPRF:TRAJ43	CAMREGDNNNAPRF	TRAV16N	TRAJ43	0.000575455		TCRB	TRBV13-1:CASSDGHNSGNTLYF:TRBJ1-3	CASSDGHNSGNTLYF	TRBV13-1	TRBJ1-3	0.000284599
TCRA	TRAV9D-3:CAVSDNTNTGKLTF:TRAJ27	CAVSDNTNTGKLTF	TRAV9D-3	TRAJ27	0.00026815		TCRB	TRBV15:CASSLYTKDTQYF:TRBJ2-5	CASSLYTKDTQYF	TRBV15	TRBJ2-5	0.000208662			TCRA	TRAV9N-3:CAVSRPSYNVLYF:TRAJ21	CAVSRPSYNVLYF	TRAV9N-3	TRAJ21	0.000575455		TCRB	TRBV13-3:CASSDGHQDTQYF:TRBJ2-5	CASSDGHQDTQYF	TRBV13-3	TRBJ2-5	0.000284599
TCRA	TRAV9-1:CAVSSGGSNYKLTF:TRAJ53	CAVSSGGSNYKLTF	TRAV9-1	TRAJ53	0.00026815		TCRB	TRBV19:CASSMATGQLYF:TRBJ2-2	CASSMATGQLYF	TRBV19	TRBJ2-2	0.000208662			TCRA	TRAV9N-3:CAVSRGSNNRIFF:TRAJ31	CAVSRGSNNRIFF	TRAV9N-3	TRAJ31	0.000575455		TCRB	TRBV13-1:CASSDGIANTEVFF:TRBJ1-1	CASSDGIANTEVFF	TRBV13-1	TRBJ1-1	0.000284599
TCRA	TRAV4-3:CAAYTEGADRLTF:TRAJ45	CAAYTEGADRLTF	TRAV4-3	TRAJ45	0.00026815		TCRB	TRBV19:CASSMTEISNERLFF:TRBJ1-4	CASSMTEISNERLFF	TRBV19	TRBJ1-4	0.000208662			TCRA	TRAV16N:CAMREKYGNEKITF:TRAJ48	CAMREKYGNEKITF	TRAV16N	TRAJ48	0.000575455		TCRB	TRBV13-3:CASSDGQGEPETLYF:TRBJ2-3	CASSDGQGEPETLYF	TRBV13-3	TRBJ2-3	0.000284599
TCRA	TRAV12N-3:CAGNTNTGKLTF:TRAJ27	CAGNTNTGKLTF	TRAV12N-3	TRAJ27	0.00026815		TCRB	TRBV15:CASSPDRGDTQYF:TRBJ2-5	CASSPDRGDTQYF	TRBV15	TRBJ2-5	0.000208662			TCRA	TRAV16N:CAMREKNNNNAPRF:TRAJ43	CAMREKNNNNAPRF	TRAV16N	TRAJ43	0.000575455		TCRB	TRBV3:CASSDGQGSQNTLYF:TRBJ2-4	CASSDGQGSQNTLYF	TRBV3	TRBJ2-4	0.000284599
TCRA	TRAV9N-3:CAGHSGGSNYKLTF:TRAJ53	CAGHSGGSNYKLTF	TRAV9N-3	TRAJ53	0.00026815		TCRB	TRBV12-2:CASSPDRTEVFF:TRBJ1-1	CASSPDRTEVFF	TRBV12-2	TRBJ1-1	0.000208662			TCRA	TRAV9N-3:CAVSMNMGYKLTF:TRAJ9	CAVSMNMGYKLTF	TRAV9N-3	TRAJ9	0.000575455		TCRB	TRBV13-1:CASSDGQNANSDYTF:TRBJ1-2	CASSDGQNANSDYTF	TRBV13-1	TRBJ1-2	0.000284599
TCRA	TRAV1:CAVRDEDSNYQLIW:TRAJ33	CAVRDEDSNYQLIW	TRAV1	TRAJ33	0.00026815		TCRB	TRBV3:CASSPDWGVNYAEQFF:TRBJ2-1	CASSPDWGVNYAEQFF	TRBV3	TRBJ2-1	0.000208662			TCRA	TRAV9N-3:CAVSMSNNRIFF:TRAJ31	CAVSMSNNRIFF	TRAV9N-3	TRAJ31	0.000575455		TCRB	TRBV13-1:CASSDGQYTEVFF:TRBJ1-1	CASSDGQYTEVFF	TRBV13-1	TRBJ1-1	0.000284599
TCRA	TRAV9-1:CAVRGDYNQGKLIF:TRAJ23	CAVRGDYNQGKLIF	TRAV9-1	TRAJ23	0.00026815		TCRB	TRBV16:CASSPEGGPSAETLYF:TRBJ2-3	CASSPEGGPSAETLYF	TRBV16	TRBJ2-3	0.000208662			TCRA	TRAV16:CAMREDYSNNRLTL:TRAJ7	CAMREDYSNNRLTL	TRAV16	TRAJ7	0.000575455		TCRB	TRBV13-1:CASSDGRGTEVFF:TRBJ1-1	CASSDGRGTEVFF	TRBV13-1	TRBJ1-1	0.000284599
TCRA	TRAV9N-3:CAVNGGYKVVF:TRAJ12	CAVNGGYKVVF	TRAV9N-3	TRAJ12	0.00026815		TCRB	TRBV12-2:CASSPGAREQYF:TRBJ2-7	CASSPGAREQYF	TRBV12-2	TRBJ2-7	0.000208662			TCRA	TRAV6-3:CAMRETSSGQKLVF:TRAJ16	CAMRETSSGQKLVF	TRAV6-3	TRAJ16	0.000575455		TCRB	TRBV13-1:CASSDGRNERLFF:TRBJ1-4	CASSDGRNERLFF	TRBV13-1	TRBJ1-4	0.000284599
TCRA	TRAV13D-1:CAVNSGGSNAKLTF:TRAJ42	CAVNSGGSNAKLTF	TRAV13D-1	TRAJ42	0.00026815		TCRB	TRBV17:CASSPGIYEQYF:TRBJ2-7	CASSPGIYEQYF	TRBV17	TRBJ2-7	0.000208662			TCRA	TRAV16:CAMRENQGGRALIF:TRAJ15	CAMRENQGGRALIF	TRAV16	TRAJ15	0.000575455		TCRB	TRBV13-1:CASSDGTETLYF:TRBJ2-3	CASSDGTETLYF	TRBV13-1	TRBJ2-3	0.000284599
TCRA	TRAV4D-4:CAAGTNYNQGKLIF:TRAJ23	CAAGTNYNQGKLIF	TRAV4D-4	TRAJ23	0.00026815		TCRB	TRBV4:CASSPGLGGPYEQYF:TRBJ2-7	CASSPGLGGPYEQYF	TRBV4	TRBJ2-7	0.000208662			TCRA	TRAV13-2:CAIVPDYSNNRLTL:TRAJ7	CAIVPDYSNNRLTL	TRAV13-2	TRAJ7	0.000575455		TCRB	TRBV13-1:CASSDGTGKVFF:TRBJ1-1	CASSDGTGKVFF	TRBV13-1	TRBJ1-1	0.000284599
TCRA	TRAV9N-3:CAVSMTGGYKVVF:TRAJ12	CAVSMTGGYKVVF	TRAV9N-3	TRAJ12	0.00026815		TCRB	TRBV16:CASSPGLGGRYAEQFF:TRBJ2-1	CASSPGLGGRYAEQFF	TRBV16	TRBJ2-1	0.000208662			TCRA	TRAV13-2:CAIGGRTGGYKVVF:TRAJ12	CAIGGRTGGYKVVF	TRAV13-2	TRAJ12	0.000575455		TCRB	TRBV13-3:CASSDGVNQDTQYF:TRBJ2-5	CASSDGVNQDTQYF	TRBV13-3	TRBJ2-5	0.000284599
TCRA	TRAV9N-3:CAVSMAGGYKVVF:TRAJ12	CAVSMAGGYKVVF	TRAV9N-3	TRAJ12	0.00026815		TCRB	TRBV19:CASSPGNSRTEVFF:TRBJ1-1	CASSPGNSRTEVFF	TRBV19	TRBJ1-1	0.000208662			TCRA	TRAV9N-3:CAVSMGGRALIF:TRAJ15	CAVSMGGRALIF	TRAV9N-3	TRAJ15	0.000575455		TCRB	TRBV13-1:CASSDGVSYEQYF:TRBJ2-7	CASSDGVSYEQYF	TRBV13-1	TRBJ2-7	0.000284599
TCRA	TRAV9-1:CAVSAGGGYKVVF:TRAJ12	CAVSAGGGYKVVF	TRAV9-1	TRAJ12	0.00026815		TCRB	TRBV12-1:CASSPGNYAEQFF:TRBJ2-1	CASSPGNYAEQFF	TRBV12-1	TRBJ2-1	0.000208662			TCRA	TRAV13-2:CAIDSSSGSWQLIF:TRAJ22	CAIDSSSGSWQLIF	TRAV13-2	TRAJ22	0.000575455		TCRB	TRBV5:CASSDGWGGDAEQFF:TRBJ2-1	CASSDGWGGDAEQFF	TRBV5	TRBJ2-1	0.000284599
TCRA	TRAV9-1:CAVSAKGYQNFYF:TRAJ49	CAVSAKGYQNFYF	TRAV9-1	TRAJ49	0.00026815		TCRB	TRBV12-2:CASSPGTANSDYTF:TRBJ1-2	CASSPGTANSDYTF	TRBV12-2	TRBJ1-2	0.000208662			TCRA	TRAV13-2:CAIDLNYNQGKLIF:TRAJ23	CAIDLNYNQGKLIF	TRAV13-2	TRAJ23	0.000575455		TCRB	TRBV13-1:CASSDKGTNSDYTF:TRBJ1-2	CASSDKGTNSDYTF	TRBV13-1	TRBJ1-2	0.000284599
TCRA	TRAV13-1,TRAV13D-1:CAMVASSGSWQLIF:TRAJ22	CAMVASSGSWQLIF	TRAV13-1,TRAV13D-1	TRAJ22	0.00026815		TCRB	TRBV4:CASSPGTGYSDYTF:TRBJ1-2	CASSPGTGYSDYTF	TRBV4	TRBJ1-2	0.000208662			TCRA	TRAV9N-3:CAVSLGGRALIF:TRAJ15	CAVSLGGRALIF	TRAV9N-3	TRAJ15	0.000575455		TCRB	TRBV13-1:CASSDKPNTEVFF:TRBJ1-1	CASSDKPNTEVFF	TRBV13-1	TRBJ1-1	0.000284599
TCRA	TRAV9D-3:CAVSADNNNAPRF:TRAJ43	CAVSADNNNAPRF	TRAV9D-3	TRAJ43	0.00026815		TCRB	TRBV29:CASSPGYSGNTLYF:TRBJ1-3	CASSPGYSGNTLYF	TRBV29	TRBJ1-3	0.000208662			TCRA	TRAV8-2,TRAV8D-2:CATDRGQGGRALIF:TRAJ15	CATDRGQGGRALIF	TRAV8-2,TRAV8D-2	TRAJ15	0.000575455		TCRB	TRBV13-3:CASSDLAGGDEQYF:TRBJ2-7	CASSDLAGGDEQYF	TRBV13-3	TRBJ2-7	0.000284599
TCRA	TRAV9-1:CAVSGQGGRALIF:TRAJ15	CAVSGQGGRALIF	TRAV9-1	TRAJ15	0.00026815		TCRB	TRBV16:CASSPTGGGAETLYF:TRBJ2-3	CASSPTGGGAETLYF	TRBV16	TRBJ2-3	0.000208662			TCRA	TRAV9-1:CAVSEDYAQGLTF:TRAJ26	CAVSEDYAQGLTF	TRAV9-1	TRAJ26	0.000575455		TCRB	TRBV13-3:CASSDLANSDYTF:TRBJ1-2	CASSDLANSDYTF	TRBV13-3	TRBJ1-2	0.000284599
TCRA	TRAV9-1:CAVSYYGNEKITF:TRAJ48	CAVSYYGNEKITF	TRAV9-1	TRAJ48	0.00026815		TCRB	TRBV13-3:CASSPTGGLNSDYTF:TRBJ1-2	CASSPTGGLNSDYTF	TRBV13-3	TRBJ1-2	0.000208662			TCRA	TRAV9D-3:CAVSAANYNVLYF:TRAJ21	CAVSAANYNVLYF	TRAV9D-3	TRAJ21	0.000575455		TCRB	TRBV13-3:CASSDLGANYAEQFF:TRBJ2-1	CASSDLGANYAEQFF	TRBV13-3	TRBJ2-1	0.000284599
TCRA	TRAV16:CAMRAAGSGGKLTL:TRAJ44	CAMRAAGSGGKLTL	TRAV16	TRAJ44	0.00026815		TCRB	TRBV12-2:CASSPTGVPNERLFF:TRBJ1-4	CASSPTGVPNERLFF	TRBV12-2	TRBJ1-4	0.000208662			TCRA	TRAV9D-3:CAVSASNTNKVVF:TRAJ34	CAVSASNTNKVVF	TRAV9D-3	TRAJ34	0.000575455		TCRB	TRBV29:CASSFMGANYAEQFF:TRBJ2-1	CASSFMGANYAEQFF	TRBV29	TRBJ2-1	0.000284599
TCRA	TRAV6-3:CAMRGDTNAYKVIF:TRAJ30	CAMRGDTNAYKVIF	TRAV6-3	TRAJ30	0.00026815		TCRB	TRBV2:CASSQDGGARDERLFF:TRBJ1-4	CASSQDGGARDERLFF	TRBV2	TRBJ1-4	0.000208662			TCRA	TRAV9-1:CAVSGNNRIFF:TRAJ31	CAVSGNNRIFF	TRAV9-1	TRAJ31	0.000575455		TCRB	TRBV13-3:CASSDLGDNYAEQFF:TRBJ2-1	CASSDLGDNYAEQFF	TRBV13-3	TRBJ2-1	0.000284599
TCRA	TRAV6-3:CAMRDDTNAYKVIF:TRAJ30	CAMRDDTNAYKVIF	TRAV6-3	TRAJ30	0.00026815		TCRB	TRBV2:CASSQDRGSQNTLYF:TRBJ2-4	CASSQDRGSQNTLYF	TRBV2	TRBJ2-4	0.000208662			TCRA	TRAV9N-3:CAVSCSNNRLTL:TRAJ7	CAVSCSNNRLTL	TRAV9N-3	TRAJ7	0.000575455		TCRB	TRBV29:CASSFPRASAETLYF:TRBJ2-3	CASSFPRASAETLYF	TRBV29	TRBJ2-3	0.000284599
TCRA	TRAV1:CAVREDSNNRIFF:TRAJ31	CAVREDSNNRIFF	TRAV1	TRAJ31	0.00026815		TCRB	TRBV12-1:CASSQGTGNSDYTF:TRBJ1-2	CASSQGTGNSDYTF	TRBV12-1	TRBJ1-2	0.000208662			TCRA	TRAV7-3,TRAV7D-3:CAVSGSGNTGKLIF:TRAJ37	CAVSGSGNTGKLIF	TRAV7-3,TRAV7D-3	TRAJ37	0.000575455		TCRB	TRBV13-3:CASSDLGGADTLYF:TRBJ2-4	CASSDLGGADTLYF	TRBV13-3	TRBJ2-4	0.000284599
TCRA	TRAV16,TRAV16N:CAMRDLNMGYKLTF:TRAJ9	CAMRDLNMGYKLTF	TRAV16,TRAV16N	TRAJ9	0.00026815		TCRB	TRBV2:CASSQGTVNTGQLYF:TRBJ2-2	CASSQGTVNTGQLYF	TRBV2	TRBJ2-2	0.000208662			TCRA	TRAV9N-3:CAVRTGGYKVVF:TRAJ12	CAVRTGGYKVVF	TRAV9N-3	TRAJ12	0.000575455		TCRB	TRBV29:CASSLGGVVAETLYF:TRBJ2-3	CASSLGGVVAETLYF	TRBV29	TRBJ2-3	0.000284599
TCRA	TRAV1:CAVRAQGGRALIF:TRAJ15	CAVRAQGGRALIF	TRAV1	TRAJ15	0.00026815		TCRB	TRBV14:CASSQTAYEQYF:TRBJ2-7	CASSQTAYEQYF	TRBV14	TRBJ2-7	0.000208662			TCRA	TRAV1:CAVRDLGRIFF:TRAJ31	CAVRDLGRIFF	TRAV1	TRAJ31	0.000575455		TCRB	TRBV13-1:CASSDLGGEDEQYF:TRBJ2-7	CASSDLGGEDEQYF	TRBV13-1	TRBJ2-7	0.000284599
TCRA	TRAV16:CAMREGSNYNVLYF:TRAJ21	CAMREGSNYNVLYF	TRAV16	TRAJ21	0.00026815		TCRB	TRBV5:CASSQTGNYAEQFF:TRBJ2-1	CASSQTGNYAEQFF	TRBV5	TRBJ2-1	0.000208662			TCRA	TRAV9N-3:CAVRGYNQGKLIF:TRAJ23	CAVRGYNQGKLIF	TRAV9N-3	TRAJ23	0.000575455		TCRB	TRBV29:CASSLSGTGNTEVFF:TRBJ1-1	CASSLSGTGNTEVFF	TRBV29	TRBJ1-1	0.000284599
TCRA	TRAV16:CAMREDQGGRALIF:TRAJ15	CAMREDQGGRALIF	TRAV16	TRAJ15	0.00026815		TCRB	TRBV17:CASSRDRQNTGQLYF:TRBJ2-2	CASSRDRQNTGQLYF	TRBV17	TRBJ2-2	0.000208662			TCRA	TRAV1:CAVRVGGYKVVF:TRAJ12	CAVRVGGYKVVF	TRAV1	TRAJ12	0.000575455		TCRB	TRBV13-1:CASSDLGGRGEQYF:TRBJ2-7	CASSDLGGRGEQYF	TRBV13-1	TRBJ2-7	0.000284599
TCRA	TRAV9N-3:CAVDNYAQGLTF:TRAJ26	CAVDNYAQGLTF	TRAV9N-3	TRAJ26	0.00026815		TCRB	TRBV16:CASSRDSYAEQFF:TRBJ2-1	CASSRDSYAEQFF	TRBV16	TRBJ2-1	0.000208662			TCRA	TRAV9N-3:CAVSNYNQGKLIF:TRAJ23	CAVSNYNQGKLIF	TRAV9N-3	TRAJ23	0.000575455		TCRB	TRBV13-3:CASSDLGSAETLYF:TRBJ2-3	CASSDLGSAETLYF	TRBV13-3	TRBJ2-3	0.000284599
TCRA	TRAV9N-3:CAVASGTGSKLSF:TRAJ58	CAVASGTGSKLSF	TRAV9N-3	TRAJ58	0.00026815		TCRB	TRBV3:CASSRDSYEQYF:TRBJ2-7	CASSRDSYEQYF	TRBV3	TRBJ2-7	0.000208662			TCRA	TRAV9D-3:CAVSSSNTNKVVF:TRAJ34	CAVSSSNTNKVVF	TRAV9D-3	TRAJ34	0.000575455		TCRB	TRBV29:CASSLSPGNTGQLYF:TRBJ2-2	CASSLSPGNTGQLYF	TRBV29	TRBJ2-2	0.000284599
TCRA	TRAV9N-3:CAVLSGSFNKLTF:TRAJ4	CAVLSGSFNKLTF	TRAV9N-3	TRAJ4	0.00026815		TCRB	TRBV16:CASSRDWGRREQYF:TRBJ2-7	CASSRDWGRREQYF	TRBV16	TRBJ2-7	0.000208662			TCRA	TRAV9D-3:CAVPNTNKVVF:TRAJ34	CAVPNTNKVVF	TRAV9D-3	TRAJ34	0.000575455		TCRB	TRBV29:CASSLSDSSAETLYF:TRBJ2-3	CASSLSDSSAETLYF	TRBV29	TRBJ2-3	0.000284599
TCRA	TRAV9N-3:CAVFRTGYQNFYF:TRAJ49	CAVFRTGYQNFYF	TRAV9N-3	TRAJ49	0.00026815		TCRB	TRBV17:CASSRERTGFTGQLYF:TRBJ2-2	CASSRERTGFTGQLYF	TRBV17	TRBJ2-2	0.000208662			TCRA	TRAV9N-3:CAVLGTGSNRLTF:TRAJ28	CAVLGTGSNRLTF	TRAV9N-3	TRAJ28	0.000575455		TCRB	TRBV13-1:CASSDLGSYAEQFF:TRBJ2-1	CASSDLGSYAEQFF	TRBV13-1	TRBJ2-1	0.000284599
TCRA	TRAV4D-3:CAVLNSAGNKLTF:TRAJ17	CAVLNSAGNKLTF	TRAV4D-3	TRAJ17	0.00026815		TCRB	TRBV17:CASSRGGAGTGQLYF:TRBJ2-2	CASSRGGAGTGQLYF	TRBV17	TRBJ2-2	0.000208662			TCRA	TRAV7-4:CAASEFNNNNAPRF:TRAJ43	CAASEFNNNNAPRF	TRAV7-4	TRAJ43	0.000575455		TCRB	TRBV13-3:CASSDLGVQDTQYF:TRBJ2-5	CASSDLGVQDTQYF	TRBV13-3	TRBJ2-5	0.000284599
TCRA	TRAV13-2:CAIDRRTNAYKVIF:TRAJ30	CAIDRRTNAYKVIF	TRAV13-2	TRAJ30	0.00026815		TCRB	TRBV17:CASSRGGGDTEVFF:TRBJ1-1	CASSRGGGDTEVFF	TRBV17	TRBJ1-1	0.000208662			TCRA	TRAV7-4:CAASEMYNQGKLIF:TRAJ23	CAASEMYNQGKLIF	TRAV7-4	TRAJ23	0.000575455		TCRB	TRBV29:CASSLWDSSAETLYF:TRBJ2-3	CASSLWDSSAETLYF	TRBV29	TRBJ2-3	0.000284599
TCRA	TRAV6-7/DV9:CAYSGGSNYKLTF:TRAJ53	CAYSGGSNYKLTF	TRAV6-7/DV9	TRAJ53	0.00026815		TCRB	TRBV17:CASSRGNQDTQYF:TRBJ2-5	CASSRGNQDTQYF	TRBV17	TRBJ2-5	0.000208662			TCRA	TRAV7-4:CAASENNYAQGLTF:TRAJ26	CAASENNYAQGLTF	TRAV7-4	TRAJ26	0.000575455		TCRB	TRBV13-1:CASSDLGVSAETLYF:TRBJ2-3	CASSDLGVSAETLYF	TRBV13-1	TRBJ2-3	0.000284599
TCRA	TRAV13-2:CAIDRNTNTGKLTF:TRAJ27	CAIDRNTNTGKLTF	TRAV13-2	TRAJ27	0.00026815		TCRB	TRBV3:CASSRTGDEQYF:TRBJ2-7	CASSRTGDEQYF	TRBV3	TRBJ2-7	0.000208662			TCRA	TRAV9D-3:CAYNTNTGKLTF:TRAJ27	CAYNTNTGKLTF	TRAV9D-3	TRAJ27	0.000575455		TCRB	TRBV13-1:CASSDLGYEQYF:TRBJ2-7	CASSDLGYEQYF	TRBV13-1	TRBJ2-7	0.000284599
TCRA	TRAV13-2:CAIDENTGYQNFYF:TRAJ49	CAIDENTGYQNFYF	TRAV13-2	TRAJ49	0.00026815		TCRB	TRBV16:CASSRTGGVFF:TRBJ1-1	CASSRTGGVFF	TRBV16	TRBJ1-1	0.000208662			TCRA	TRAV7-4:CAARITGNTGKLIF:TRAJ37	CAARITGNTGKLIF	TRAV7-4	TRAJ37	0.000575455		TCRB	TRBV29:CASSLGGASQNTLYF:TRBJ2-4	CASSLGGASQNTLYF	TRBV29	TRBJ2-4	0.000284599
TCRA	TRAV13D-1:CASDSNYQLIW:TRAJ33	CASDSNYQLIW	TRAV13D-1	TRAJ33	0.00026815		TCRB	TRBV12-1:CASSRTGSNTGQLYF:TRBJ2-2	CASSRTGSNTGQLYF	TRBV12-1	TRBJ2-2	0.000208662			TCRA	TRAV8D-1:CASGFASALTF:TRAJ35	CASGFASALTF	TRAV8D-1	TRAJ35	0.000575455		TCRB	TRBV13-1:CASSDMGGRGEQYF:TRBJ2-7	CASSDMGGRGEQYF	TRBV13-1	TRBJ2-7	0.000284599
TCRA	TRAV8-1,TRAV8D-1:CATVHDSGYNKLTF:TRAJ11	CATVHDSGYNKLTF	TRAV8-1,TRAV8D-1	TRAJ11	0.00026815		TCRB	TRBV3:CASSSDSYEQYF:TRBJ2-7	CASSSDSYEQYF	TRBV3	TRBJ2-7	0.000208662			TCRA	TRAV7-5:CAAAVNTGNYKYVF:TRAJ40	CAAAVNTGNYKYVF	TRAV7-5	TRAJ40	0.000575455		TCRB	TRBV13-1:CASSDMGNSDYTF:TRBJ1-2	CASSDMGNSDYTF	TRBV13-1	TRBJ1-2	0.000284599
TCRA	TRAV12D-2:CALGSNNRIFF:TRAJ31	CALGSNNRIFF	TRAV12D-2	TRAJ31	0.00026815		TCRB	TRBV19:CASSSGANTEVFF:TRBJ1-1	CASSSGANTEVFF	TRBV19	TRBJ1-1	0.000208662			TCRA	TRAV12D-2:CALKSSGSWQLIF:TRAJ22	CALKSSGSWQLIF	TRAV12D-2	TRAJ22	0.000575455		TCRB	TRBV13-3:CASSDNQDTQYF:TRBJ2-5	CASSDNQDTQYF	TRBV13-3	TRBJ2-5	0.000284599
TCRA	TRAV8D-2,TRAV8N-2:CATDAPGNTGKLIF:TRAJ37	CATDAPGNTGKLIF	TRAV8D-2,TRAV8N-2	TRAJ37	0.00026815		TCRB	TRBV29:CASSSGNSDYTF:TRBJ1-2	CASSSGNSDYTF	TRBV29	TRBJ1-2	0.000208662			TCRA	TRAV7-2:CAAITNSAGNKLTF:TRAJ17	CAAITNSAGNKLTF	TRAV7-2	TRAJ17	0.000575455		TCRB	TRBV13-3:CASSDNRRYTEVFF:TRBJ1-1	CASSDNRRYTEVFF	TRBV13-3	TRBJ1-1	0.000284599
TCRA	TRAV12-3:CAFHYGNEKITF:TRAJ48	CAFHYGNEKITF	TRAV12-3	TRAJ48	0.00026815		TCRB	TRBV29:CASSSGQDTQYF:TRBJ2-5	CASSSGQDTQYF	TRBV29	TRBJ2-5	0.000208662			TCRA	TRAV12-3:CALTYSNYQLIW:TRAJ33	CALTYSNYQLIW	TRAV12-3	TRAJ33	0.000575455		TCRB	TRBV29:CASSSSGPLSYEQYF:TRBJ2-7	CASSSSGPLSYEQYF	TRBV29	TRBJ2-7	0.000284599
TCRA	TRAV12D-2:CAFGTNTGKLTF:TRAJ27	CAFGTNTGKLTF	TRAV12D-2	TRAJ27	0.00026815		TCRB	TRBV29:CASSSGQGWDTQYF:TRBJ2-5	CASSSGQGWDTQYF	TRBV29	TRBJ2-5	0.000208662			TCRA	TRAV7-2:CAATSSNMGYKLTF:TRAJ9	CAATSSNMGYKLTF	TRAV7-2	TRAJ9	0.000575455		TCRB	TRBV29:CASSSRGHSSYEQYF:TRBJ2-7	CASSSRGHSSYEQYF	TRBV29	TRBJ2-7	0.000284599
TCRA	TRAV8-1,TRAV8D-1:CATDAATNAYKVIF:TRAJ30	CATDAATNAYKVIF	TRAV8-1,TRAV8D-1	TRAJ30	0.00026815		TCRB	TRBV14:CASSSGTGAEQFF:TRBJ2-1	CASSSGTGAEQFF	TRBV14	TRBJ2-1	0.000208662			TCRA	TRAV14-3:CAATASSGSWQLIF:TRAJ22	CAATASSGSWQLIF	TRAV14-3	TRAJ22	0.000575455		TCRB	TRBV13-1:CASSDNTGQLYF:TRBJ2-2	CASSDNTGQLYF	TRBV13-1	TRBJ2-2	0.000284599
TCRA	TRAV13D-1:CALNTGYQNFYF:TRAJ49	CALNTGYQNFYF	TRAV13D-1	TRAJ49	0.00026815		TCRB	TRBV29:CASSSGTGDTQYF:TRBJ2-5	CASSSGTGDTQYF	TRBV29	TRBJ2-5	0.000208662			TCRA	TRAV12D-1:CALRVTGNYKYVF:TRAJ40	CALRVTGNYKYVF	TRAV12D-1	TRAJ40	0.000575455		TCRB	TRBV13-1:CASSDNWGGYEQYF:TRBJ2-7	CASSDNWGGYEQYF	TRBV13-1	TRBJ2-7	0.000284599
TCRA	TRAV12-3:CALSDTGYQNFYF:TRAJ49	CALSDTGYQNFYF	TRAV12-3	TRAJ49	0.00026815		TCRB	TRBV29:CASSSGTGSERLFF:TRBJ1-4	CASSSGTGSERLFF	TRBV29	TRBJ1-4	0.000208662			TCRA	TRAV14-1:CAASPTGGNNKLTF:TRAJ56	CAASPTGGNNKLTF	TRAV14-1	TRAJ56	0.000575455		TCRB	TRBV29:CASSSPGFSGNTLYF:TRBJ1-3	CASSSPGFSGNTLYF	TRBV29	TRBJ1-3	0.000284599
TCRA	TRAV7D-6:CAVSSYQGGRALIF:TRAJ15	CAVSSYQGGRALIF	TRAV7D-6	TRAJ15	0.00026815		TCRB	TRBV29:CASSSGTRDTQYF:TRBJ2-5	CASSSGTRDTQYF	TRBV29	TRBJ2-5	0.000208662			TCRA	TRAV12D-2:CALSQGGRALIF:TRAJ15	CALSQGGRALIF	TRAV12D-2	TRAJ15	0.000575455		TCRB	TRBV13-3:CASSDNYEQYF:TRBJ2-7	CASSDNYEQYF	TRBV13-3	TRBJ2-7	0.000284599
TCRA	TRAV7D-6:CAVSPDTNAYKVIF:TRAJ30	CAVSPDTNAYKVIF	TRAV7D-6	TRAJ30	0.00026815		TCRB	TRBV16:CASSSLGLYEQYF:TRBJ2-7	CASSSLGLYEQYF	TRBV16	TRBJ2-7	0.000208662			TCRA	TRAV12-1:CALSEPGNYKYVF:TRAJ40	CALSEPGNYKYVF	TRAV12-1	TRAJ40	0.000575455		TCRB	TRBV29:CASSSHRVSNERLFF:TRBJ1-4	CASSSHRVSNERLFF	TRBV29	TRBJ1-4	0.000284599
TCRA	TRAV7-3,TRAV7D-3:CAVSPNTGNYKYVF:TRAJ40	CAVSPNTGNYKYVF	TRAV7-3,TRAV7D-3	TRAJ40	0.00026815		TCRB	TRBV17:CASSSLGTYAEQFF:TRBJ2-1	CASSSLGTYAEQFF	TRBV17	TRBJ2-1	0.000208662			TCRA	TRAV14-1,TRAV14-2:CAASPNYNQGKLIF:TRAJ23	CAASPNYNQGKLIF	TRAV14-1,TRAV14-2	TRAJ23	0.000575455		TCRB	TRBV29:CASSDNYEQYF:TRBJ2-7	CASSDNYEQYF	TRBV29	TRBJ2-7	0.000284599
TCRA	TRAV13D-1:CALEPNAYKVIF:TRAJ30	CALEPNAYKVIF	TRAV13D-1	TRAJ30	0.00026815		TCRB	TRBV17:CASSSQPIQDTQYF:TRBJ2-5	CASSSQPIQDTQYF	TRBV17	TRBJ2-5	0.000208662			TCRA	TRAV12D-2:CALSDPGSWQLIF:TRAJ22	CALSDPGSWQLIF	TRAV12D-2	TRAJ22	0.000575455		TCRB	TRBV13-3:CASSDPDNYAEQFF:TRBJ2-1	CASSDPDNYAEQFF	TRBV13-3	TRBJ2-1	0.000284599
TCRA	TRAV13D-1:CALEPDMGYKLTF:TRAJ9	CALEPDMGYKLTF	TRAV13D-1	TRAJ9	0.00026815		TCRB	TRBV17:CASSSRDKANTEVFF:TRBJ1-1	CASSSRDKANTEVFF	TRBV17	TRBJ1-1	0.000208662			TCRA	TRAV14-1:CAASADTGNYKYVF:TRAJ40	CAASADTGNYKYVF	TRAV14-1	TRAJ40	0.000575455		TCRB	TRBV29:CASSYTGGSSYEQYF:TRBJ2-7	CASSYTGGSSYEQYF	TRBV29	TRBJ2-7	0.000284599
TCRA	TRAV13D-1:CALEPGSNNRIFF:TRAJ31	CALEPGSNNRIFF	TRAV13D-1	TRAJ31	0.00026815		TCRB	TRBV29:CASSSRDRVNQDTQYF:TRBJ2-5	CASSSRDRVNQDTQYF	TRBV29	TRBJ2-5	0.000208662			TCRA	TRAV12D-2:CALSDNTNKVVF:TRAJ34	CALSDNTNKVVF	TRAV12D-2	TRAJ34	0.000575455		TCRB	TRBV13-1:CASSDPDRGSYEQYF:TRBJ2-7	CASSDPDRGSYEQYF	TRBV13-1	TRBJ2-7	0.000284599
TCRA	TRAV14-3:CAAIRGSALGRLHF:TRAJ18	CAAIRGSALGRLHF	TRAV14-3	TRAJ18	0.00026815		TCRB	TRBV16:CASSSRGDYAEQFF:TRBJ2-1	CASSSRGDYAEQFF	TRBV16	TRBJ2-1	0.000208662			TCRA	TRAV14-1:CAASAGSNYNVLYF:TRAJ21	CAASAGSNYNVLYF	TRAV14-1	TRAJ21	0.000575455		TCRB	TRBV29:CASSYTGGRNSDYTF:TRBJ1-2	CASSYTGGRNSDYTF	TRBV29	TRBJ1-2	0.000284599
TCRA	TRAV13D-1:CALEESNNRIFF:TRAJ31	CALEESNNRIFF	TRAV13D-1	TRAJ31	0.00026815		TCRB	TRBV17:CASSSTAEQFF:TRBJ2-1	CASSSTAEQFF	TRBV17	TRBJ2-1	0.000208662			TCRA	TRAV14-3:CAASADYSNNRLTL:TRAJ7	CAASADYSNNRLTL	TRAV14-3	TRAJ7	0.000575455		TCRB	TRBV14:CASSDPDRVNTEVFF:TRBJ1-1	CASSDPDRVNTEVFF	TRBV14	TRBJ1-1	0.000284599
TCRA	TRAV13D-1:CALDLRGLTF:TRAJ26	CALDLRGLTF	TRAV13D-1	TRAJ26	0.00026815		TCRB	TRBV29:CASSSTAYEQYF:TRBJ2-7	CASSSTAYEQYF	TRBV29	TRBJ2-7	0.000208662			TCRA	TRAV14-1:CAASASTGNYKYVF:TRAJ40	CAASASTGNYKYVF	TRAV14-1	TRAJ40	0.000575455		TCRB	TRBV29:CASSPSTENTGQLYF:TRBJ2-2	CASSPSTENTGQLYF	TRBV29	TRBJ2-2	0.000284599
TCRA	TRAV13D-1:CALEYQGGRALIF:TRAJ15	CALEYQGGRALIF	TRAV13D-1	TRAJ15	0.00026815		TCRB	TRBV17:CASSSWGGGEQYF:TRBJ2-7	CASSSWGGGEQYF	TRBV17	TRBJ2-7	0.000208662			TCRA	TRAV12D-2:CALSDPGGYKLTF:TRAJ9	CALSDPGGYKLTF	TRAV12D-2	TRAJ9	0.000575455		TCRB	TRBV29:CASSPGLGDYAEQFF:TRBJ2-1	CASSPGLGDYAEQFF	TRBV29	TRBJ2-1	0.000284599
TCRA	TRAV7-2:CAAISGGSNAKLTF:TRAJ42	CAAISGGSNAKLTF	TRAV7-2	TRAJ42	0.00026815		TCRB	TRBV4:CASSSWTGNYEQYF:TRBJ2-7	CASSSWTGNYEQYF	TRBV4	TRBJ2-7	0.000208662			TCRA	TRAV14-3:CAASAGNMGYKLTF:TRAJ9	CAASAGNMGYKLTF	TRAV14-3	TRAJ9	0.000575455		TCRB	TRBV13-1:CASSDPGLGGRKQFF:TRBJ2-1	CASSDPGLGGRKQFF	TRBV13-1	TRBJ2-1	0.000284599
TCRA	TRAV13D-1:CALGNNYAQGLTF:TRAJ26	CALGNNYAQGLTF	TRAV13D-1	TRAJ26	0.00026815		TCRB	TRBV13-3:CASSTASQNTLYF:TRBJ2-4	CASSTASQNTLYF	TRBV13-3	TRBJ2-4	0.000208662			TCRA	TRAV14-3:CAASAGAGGYKVVF:TRAJ12	CAASAGAGGYKVVF	TRAV14-3	TRAJ12	0.000575455		TCRB	TRBV13-3:CASSDPGYTEVFF:TRBJ1-1	CASSDPGYTEVFF	TRBV13-3	TRBJ1-1	0.000284599
TCRA	TRAV12-3:CALGSSGNKLIF:TRAJ32	CALGSSGNKLIF	TRAV12-3	TRAJ32	0.00026815		TCRB	TRBV3:CASSTRPSSYEQYF:TRBJ2-7	CASSTRPSSYEQYF	TRBV3	TRBJ2-7	0.000208662			TCRA	TRAV14-1:CAASADYSNNRLTL:TRAJ7	CAASADYSNNRLTL	TRAV14-1	TRAJ7	0.000575455		TCRB	TRBV13-1:CASSDPLGGYEQYF:TRBJ2-7	CASSDPLGGYEQYF	TRBV13-1	TRBJ2-7	0.000284599
TCRA	TRAV14-1:CAASAGTGGYKVVF:TRAJ12	CAASAGTGGYKVVF	TRAV14-1	TRAJ12	0.00026815		TCRB	TRBV29:CASSVTGDEQYF:TRBJ2-7	CASSVTGDEQYF	TRBV29	TRBJ2-7	0.000208662			TCRA	TRAV12-1:CALSGYNQGKLIF:TRAJ23	CALSGYNQGKLIF	TRAV12-1	TRAJ23	0.000575455		TCRB	TRBV29:CASSPGQISNERLFF:TRBJ1-4	CASSPGQISNERLFF	TRBV29	TRBJ1-4	0.000284599
TCRA	TRAV13D-1:CALGANAYKVIF:TRAJ30	CALGANAYKVIF	TRAV13D-1	TRAJ30	0.00026815		TCRB	TRBV13-3:CASSVTNYAEQFF:TRBJ2-1	CASSVTNYAEQFF	TRBV13-3	TRBJ2-1	0.000208662			TCRA	TRAV12D-2:CALSYTGKLTF:TRAJ27	CALSYTGKLTF	TRAV12D-2	TRAJ27	0.000575455		TCRB	TRBV13-3:CASSDPNERLFF:TRBJ1-4	CASSDPNERLFF	TRBV13-3	TRBJ1-4	0.000284599
TCRA	TRAV13D-1:CALGYSNNRIFF:TRAJ31	CALGYSNNRIFF	TRAV13D-1	TRAJ31	0.00026815		TCRB	TRBV14:CASSWARGGNTLYF:TRBJ1-3	CASSWARGGNTLYF	TRBV14	TRBJ1-3	0.000208662			TCRA	TRAV12D-2:CALIDTNAYKVIF:TRAJ30	CALIDTNAYKVIF	TRAV12D-2	TRAJ30	0.000575455		TCRB	TRBV17:CASSPRLGNTGQLYF:TRBJ2-2	CASSPRLGNTGQLYF	TRBV17	TRBJ2-2	0.000284599
TCRA	TRAV14-1:CAASAGNMGYKLTF:TRAJ9	CAASAGNMGYKLTF	TRAV14-1	TRAJ9	0.00026815		TCRB	TRBV12-1:CASSYDLNTGQLYF:TRBJ2-2	CASSYDLNTGQLYF	TRBV12-1	TRBJ2-2	0.000208662			TCRA	TRAV13-3:CALEQGGRALIF:TRAJ15	CALEQGGRALIF	TRAV13-3	TRAJ15	0.000575455		TCRB	TRBV29:CASSRLGVNQDTQYF:TRBJ2-5	CASSRLGVNQDTQYF	TRBV29	TRBJ2-5	0.000284599
TCRA	TRAV14-2,TRAV14D-1:CAASGSSGSWQLIF:TRAJ22	CAASGSSGSWQLIF	TRAV14-2,TRAV14D-1	TRAJ22	0.00026815		TCRB	TRBV4:CASSYDRNNQAPLF:TRBJ1-5	CASSYDRNNQAPLF	TRBV4	TRBJ1-5	0.000208662			TCRA	TRAV13D-1:CALERSNNRIFF:TRAJ31	CALERSNNRIFF	TRAV13D-1	TRAJ31	0.000575455		TCRB	TRBV13-3:CASSDPPSAETLYF:TRBJ2-3	CASSDPPSAETLYF	TRBV13-3	TRBJ2-3	0.000284599
TCRA	TRAV13D-1:CALVGYNQGKLIF:TRAJ23	CALVGYNQGKLIF	TRAV13D-1	TRAJ23	0.00026815		TCRB	TRBV14:CASSYQDANTEVFF:TRBJ1-1	CASSYQDANTEVFF	TRBV14	TRBJ1-1	0.000208662			TCRA	TRAV14-1,TRAV14D-1:CAASEGGTGSKLSF:TRAJ58	CAASEGGTGSKLSF	TRAV14-1,TRAV14D-1	TRAJ58	0.000575455		TCRB	TRBV29:CASSQGAASAETLYF:TRBJ2-3	CASSQGAASAETLYF	TRBV29	TRBJ2-3	0.000284599
TCRA	TRAV14-1:CAASEGNMGYKLTF:TRAJ9	CAASEGNMGYKLTF	TRAV14-1	TRAJ9	0.00026815		TCRB	TRBV4:CASSYRWGGDAETLYF:TRBJ2-3	CASSYRWGGDAETLYF	TRBV4	TRBJ2-3	0.000208662			TCRA	TRAV13D-1:CALELNQGKLIF:TRAJ23	CALELNQGKLIF	TRAV13D-1	TRAJ23	0.000575455		TCRB	TRBV17:CASSQDWGDYAEQFF:TRBJ2-1	CASSQDWGDYAEQFF	TRBV17	TRBJ2-1	0.000284599
TCRA	TRAV14-3:CAASRAEGADRLTF:TRAJ45	CAASRAEGADRLTF	TRAV14-3	TRAJ45	0.00026815		TCRB	TRBV4:CASSYTGQNTEVFF:TRBJ1-1	CASSYTGQNTEVFF	TRBV4	TRBJ1-1	0.000208662			TCRA	TRAV13D-1:CALEDTNKVVF:TRAJ34	CALEDTNKVVF	TRAV13D-1	TRAJ34	0.000575455		TCRB	TRBV13-1:CASSDPTSSDYTF:TRBJ1-2	CASSDPTSSDYTF	TRBV13-1	TRBJ1-2	0.000284599
TCRA	TRAV9N-2:CVHNSNNRIFF:TRAJ31	CVHNSNNRIFF	TRAV9N-2	TRAJ31	0.00026815		TCRB	TRBV29:CASTGGPNSDYTF:TRBJ1-2	CASTGGPNSDYTF	TRBV29	TRBJ1-2	0.000208662			TCRA	TRAV13D-1:CALDHSNYQLIW:TRAJ33	CALDHSNYQLIW	TRAV13D-1	TRAJ33	0.000575455		TCRB	TRBV13-1:CASSDQGYTEVFF:TRBJ1-1	CASSDQGYTEVFF	TRBV13-1	TRBJ1-1	0.000284599
TCRA	TRAV7-2:CAASPGTGGYKVVF:TRAJ12	CAASPGTGGYKVVF	TRAV7-2	TRAJ12	0.00026815		TCRB	TRBV19:CASTGTDNQAPLF:TRBJ1-5	CASTGTDNQAPLF	TRBV19	TRBJ1-5	0.000208662			TCRA	TRAV13D-1:CALDPSSTNKVVF:TRAJ34	CALDPSSTNKVVF	TRAV13D-1	TRAJ34	0.000575455		TCRB	TRBV14:CASSDRDAEQFF:TRBJ2-1	CASSDRDAEQFF	TRBV14	TRBJ2-1	0.000284599
TCRA	TRAV7-2:CAASRMDSNYQLIW:TRAJ33	CAASRMDSNYQLIW	TRAV7-2	TRAJ33	0.00026815		TCRB	TRBV14:CASTLGAEQFF:TRBJ2-1	CASTLGAEQFF	TRBV14	TRBJ2-1	0.000208662			TCRA	TRAV14-1:CAASMNYNQGKLIF:TRAJ23	CAASMNYNQGKLIF	TRAV14-1	TRAJ23	0.000575455		TCRB	TRBV17:CASSDRDERLFF:TRBJ1-4	CASSDRDERLFF	TRBV17	TRBJ1-4	0.000284599
TCRA	TRAV6-1:CVLGAGNKLTF:TRAJ17	CVLGAGNKLTF	TRAV6-1	TRAJ17	0.00026815		TCRB	TRBV19:CASTSGNNNQAPLF:TRBJ1-5	CASTSGNNNQAPLF	TRBV19	TRBJ1-5	0.000208662			TCRA	TRAV13D-1:CALENTGYQNFYF:TRAJ49	CALENTGYQNFYF	TRAV13D-1	TRAJ49	0.000575455		TCRB	TRBV17:CASSDWGKNTGQLYF:TRBJ2-2	CASSDWGKNTGQLYF	TRBV17	TRBJ2-2	0.000284599
TCRA	TRAV6-2:CVLGYNAGAKLTF:TRAJ39	CVLGYNAGAKLTF	TRAV6-2	TRAJ39	0.00026815		TCRB	TRBV31:CAWSGRGSQNTLYF:TRBJ2-4	CAWSGRGSQNTLYF	TRBV31	TRBJ2-4	0.000208662			TCRA	TRAV14-3:CAASSGSSGNKLIF:TRAJ32	CAASSGSSGNKLIF	TRAV14-3	TRAJ32	0.000575455		TCRB	TRBV13-1:CASSDRDRNYEQYF:TRBJ2-7	CASSDRDRNYEQYF	TRBV13-1	TRBJ2-7	0.000284599
TCRA	TRAV14-1:CAARANSAGNKLTF:TRAJ17	CAARANSAGNKLTF	TRAV14-1	TRAJ17	0.00026815		TCRB	TRBV31:CAWSLRGIYNSPLYF:TRBJ1-6	CAWSLRGIYNSPLYF	TRBV31	TRBJ1-6	0.000208662			TCRA	TRAV12-1:CALETGGYKVVF:TRAJ12	CALETGGYKVVF	TRAV12-1	TRAJ12	0.000575455		TCRB	TRBV17:CASSSGTPNTGQLYF:TRBJ2-2	CASSSGTPNTGQLYF	TRBV17	TRBJ2-2	0.000284599
TCRA	TRAV6D-6,TRAV6N-6:CALSVDTGYQNFYF:TRAJ49	CALSVDTGYQNFYF	TRAV6D-6,TRAV6N-6	TRAJ49	0.00026815		TCRB	TRBV20:CGARQGGWDNYAEQFF:TRBJ2-1	CGARQGGWDNYAEQFF	TRBV20	TRBJ2-1	0.000208662			TCRA	TRAV13D-1:CALDYNQGKLIF:TRAJ23	CALDYNQGKLIF	TRAV13D-1	TRAJ23	0.000575455		TCRB	TRBV17:CASSSPGGSSYEQYF:TRBJ2-7	CASSSPGGSSYEQYF	TRBV17	TRBJ2-7	0.000284599
TCRA	TRAV6D-6,TRAV6D-7,TRAV6N-6:CALSGGTGGYKVVF:TRAJ12	CALSGGTGGYKVVF	TRAV6D-6,TRAV6D-7,TRAV6N-6	TRAJ12	0.00026815		TCRB	TRBV20:CGARDLARTNTEVFF:TRBJ1-1	CGARDLARTNTEVFF	TRBV20	TRBJ1-1	0.000208662			TCRA	TRAV14-1:CAASPHSNYNVLYF:TRAJ21	CAASPHSNYNVLYF	TRAV14-1	TRAJ21	0.000575455		TCRB	TRBV29:CASSSRLGNYAEQFF:TRBJ2-1	CASSSRLGNYAEQFF	TRBV29	TRBJ2-1	0.000284599
TCRA	TRAV3-3,TRAV3D-3:CANIASSSFSKLVF:TRAJ50	CANIASSSFSKLVF	TRAV3-3,TRAV3D-3	TRAJ50	0.00026815		TCRB	TRBV20:CGARDQDTANSDYTF:TRBJ1-2	CGARDQDTANSDYTF	TRBV20	TRBJ1-2	0.000208662			TCRA	TRAV13D-1:CALARGSAKLIF:TRAJ57	CALARGSAKLIF	TRAV13D-1	TRAJ57	0.000575455		TCRB	TRBV12-1:CASSDREMQNTLYF:TRBJ2-4	CASSDREMQNTLYF	TRBV12-1	TRBJ2-4	0.000284599
TCRA	TRAV4D-2:CAAEADNYAQGLTF:TRAJ26	CAAEADNYAQGLTF	TRAV4D-2	TRAJ26	0.00026815		TCRB	TRBV20:CGARDWGFAEQFF:TRBJ2-1	CGARDWGFAEQFF	TRBV20	TRBJ2-1	0.000208662			TCRA	TRAV13D-1:CALAGWGGKLIF:TRAJ37	CALAGWGGKLIF	TRAV13D-1	TRAJ37	0.000575455		TCRB	TRBV17:CASSSRRNNYAEQFF:TRBJ2-1	CASSSRRNNYAEQFF	TRBV17	TRBJ2-1	0.000284599
TCRA	TRAV3D-3:CAVPQGGRALIF:TRAJ15	CAVPQGGRALIF	TRAV3D-3	TRAJ15	0.00026815		TCRB	TRBV20:CGAREGQDTGQLYF:TRBJ2-2	CGAREGQDTGQLYF	TRBV20	TRBJ2-2	0.000208662			TCRA	TRAV13D-1:CALGNRIFF:TRAJ31	CALGNRIFF	TRAV13D-1	TRAJ31	0.000575455		TCRB	TRBV4:CASSDREMSNQAPLF:TRBJ1-5	CASSDREMSNQAPLF	TRBV4	TRBJ1-5	0.000284599
TCRA	TRAV3-3,TRAV3D-3:CAVNHNYAQGLTF:TRAJ26	CAVNHNYAQGLTF	TRAV3-3,TRAV3D-3	TRAJ26	0.00026815		TCRB	TRBV20:CGARGGNTLYF:TRBJ1-3	CGARGGNTLYF	TRBV20	TRBJ1-3	0.000208662			TCRA	TRAV12-3:CALGGSGGKLTL:TRAJ44	CALGGSGGKLTL	TRAV12-3	TRAJ44	0.000575455		TCRB	TRBV17:CASSRAIANTGQLYF:TRBJ2-2	CASSRAIANTGQLYF	TRBV17	TRBJ2-2	0.000284599
TCRA	TRAV3D-3:CAVTHTGNYKYVF:TRAJ40	CAVTHTGNYKYVF	TRAV3D-3	TRAJ40	0.00026815		TCRB	TRBV20:CGARGQNSYEQYF:TRBJ2-7	CGARGQNSYEQYF	TRBV20	TRBJ2-7	0.000208662			TCRA	TRAV6-1:CVLSSGSWQLIF:TRAJ22	CVLSSGSWQLIF	TRAV6-1	TRAJ22	0.000575455		TCRB	TRBV13-1:CASSDRGAGETLYF:TRBJ2-3	CASSDRGAGETLYF	TRBV13-1	TRBJ2-3	0.000284599
TCRA	TRAV3D-3:CAVGEAEGADRLTF:TRAJ45	CAVGEAEGADRLTF	TRAV3D-3	TRAJ45	0.00026815		TCRB	TRBV20:CGARSQNTLYF:TRBJ2-4	CGARSQNTLYF	TRBV20	TRBJ2-4	0.000208662			TCRA	TRAV9N-2:CVLRANSGTYQRF:TRAJ13	CVLRANSGTYQRF	TRAV9N-2	TRAJ13	0.000575455		TCRB	TRBV17:CASSRGGDSAETLYF:TRBJ2-3	CASSRGGDSAETLYF	TRBV17	TRBJ2-3	0.000284599
TCRA	TRAV3D-3:CAVRNNYAQGLTF:TRAJ26	CAVRNNYAQGLTF	TRAV3D-3	TRAJ26	0.00026815		TCRB	TRBV1:CTCSAAREDYAEQFF:TRBJ2-1	CTCSAAREDYAEQFF	TRBV1	TRBJ2-1	0.000208662			TCRA	TRAV7-2:CAASRGGSNAKLTF:TRAJ42	CAASRGGSNAKLTF	TRAV7-2	TRAJ42	0.000575455		TCRB	TRBV13-1:CASSDRGDSGNTLYF:TRBJ1-3	CASSDRGDSGNTLYF	TRBV13-1	TRBJ1-3	0.000284599
TCRA	TRAV3D-3:CAVIPGTGSNRLTF:TRAJ28	CAVIPGTGSNRLTF	TRAV3D-3	TRAJ28	0.00026815		TCRB	TRBV1:CTCSADRANTEVFF:TRBJ1-1	CTCSADRANTEVFF	TRBV1	TRBJ1-1	0.000208662			TCRA	TRAV7-2:CAASRGYSNNRLTL:TRAJ7	CAASRGYSNNRLTL	TRAV7-2	TRAJ7	0.000575455		TCRB	TRBV17:CASSRDWGVPYEQYF:TRBJ2-7	CASSRDWGVPYEQYF	TRBV17	TRBJ2-7	0.000284599
TCRA	TRAV3-1:CAVSPYTGYQNFYF:TRAJ49	CAVSPYTGYQNFYF	TRAV3-1	TRAJ49	0.00026815		TCRB	TRBV1:CTCSADREYF:TRBJ2-7	CTCSADREYF	TRBV1	TRBJ2-7	0.000208662			TCRA	TRAV14-3:CAARSSNMGYKLTF:TRAJ9	CAARSSNMGYKLTF	TRAV14-3	TRAJ9	0.000575455		TCRB	TRBV13-3:CASSDRGENTLYF:TRBJ2-4	CASSDRGENTLYF	TRBV13-3	TRBJ2-4	0.000284599
TCRA	TRAV3D-3:CAVSNMGYKLTF:TRAJ9	CAVSNMGYKLTF	TRAV3D-3	TRAJ9	0.00026815		TCRB	TRBV1:CTCSAGNYEQYF:TRBJ2-7	CTCSAGNYEQYF	TRBV1	TRBJ2-7	0.000208662			TCRA	TRAV14-1:CAARSTQVVGQLTF:TRAJ5	CAARSTQVVGQLTF	TRAV14-1	TRAJ5	0.000575455		TCRB	TRBV17:CASSRTGSSAETLYF:TRBJ2-3	CASSRTGSSAETLYF	TRBV17	TRBJ2-3	0.000284599
TCRA	TRAV3-3,TRAV3D-3:CAVSHTGYQNFYF:TRAJ49	CAVSHTGYQNFYF	TRAV3-3,TRAV3D-3	TRAJ49	0.00026815		TCRB	TRBV1:CTCSARGYYAEQFF:TRBJ2-1	CTCSARGYYAEQFF	TRBV1	TRBJ2-1	0.000208662			TCRA	TRAV14-1:CAARATASLGKLQF:TRAJ24	CAARATASLGKLQF	TRAV14-1	TRAJ24	0.000575455		TCRB	TRBV17:CASSRNREDQDTQYF:TRBJ2-5	CASSRNREDQDTQYF	TRBV17	TRBJ2-5	0.000284599
TCRA	TRAV3D-3:CAVSAGYNQGKLIF:TRAJ23	CAVSAGYNQGKLIF	TRAV3D-3	TRAJ23	0.00026815		TCRB	TRBV12-1,TRBV12-2:CASSLAGGNYAEQFF:TRBJ2-1	CASSLAGGNYAEQFF	TRBV12-1,TRBV12-2	TRBJ2-1	0.000208662			TCRA	TRAV7-2:CAARMNYNQGKLIF:TRAJ23	CAARMNYNQGKLIF	TRAV7-2	TRAJ23	0.000575455		TCRB	TRBV13-1:CASSDRGGSPLYF:TRBJ1-6	CASSDRGGSPLYF	TRBV13-1	TRBJ1-6	0.000284599
TCRA	TRAV3D-3:CAVRPNSAGNKLTF:TRAJ17	CAVRPNSAGNKLTF	TRAV3D-3	TRAJ17	0.00026815		TCRB	TRBV1:CTCSDDWVAETLYF:TRBJ2-3	CTCSDDWVAETLYF	TRBV1	TRBJ2-3	0.000208662			TCRA	TRAV6-1:CVLESSGSWQLIF:TRAJ22	CVLESSGSWQLIF	TRAV6-1	TRAJ22	0.000575455		TCRB	TRBV17:CASSRARTGGAEVFF:TRBJ1-1	CASSRARTGGAEVFF	TRBV17	TRBJ1-1	0.000284599
TCRA	TRAV3D-3:CAVREGADRLTF:TRAJ45	CAVREGADRLTF	TRAV3D-3	TRAJ45	0.00026815		TCRB	TRBV1:CTCSDWGDNYAEQFF:TRBJ2-1	CTCSDWGDNYAEQFF	TRBV1	TRBJ2-1	0.000208662			TCRA	TRAV6-1:CVLGDSNYQLIW:TRAJ33	CVLGDSNYQLIW	TRAV6-1	TRAJ33	0.000575455		TCRB	TRBV13-1:CASSDRGHNYAEQFF:TRBJ2-1	CASSDRGHNYAEQFF	TRBV13-1	TRBJ2-1	0.000284599
TCRA	TRAV3D-3:CAVSATGSGGKLTL:TRAJ44	CAVSATGSGGKLTL	TRAV3D-3	TRAJ44	0.00026815		TCRB	TRBV1:CTCSGDRVNQAPLF:TRBJ1-5	CTCSGDRVNQAPLF	TRBV1	TRBJ1-5	0.000208662			TCRA	TRAV6-1:CVLGESGGYKVVF:TRAJ12	CVLGESGGYKVVF	TRAV6-1	TRAJ12	0.000575455		TCRB	TRBV17:CASSRGGPNTGQLYF:TRBJ2-2	CASSRGGPNTGQLYF	TRBV17	TRBJ2-2	0.000284599
TCRA	TRAV3D-3:CAVRDSNYQLIW:TRAJ33	CAVRDSNYQLIW	TRAV3D-3	TRAJ33	0.00026815		TCRB	TRBV12-1,TRBV12-2:CASSPGQNSDYTF:TRBJ1-2	CASSPGQNSDYTF	TRBV12-1,TRBV12-2	TRBJ1-2	0.000208662			TCRA	TRAV6-2:CVLGDYGNEKITF:TRAJ48	CVLGDYGNEKITF	TRAV6-2	TRAJ48	0.000575455		TCRB	TRBV13-1:CASSDRGHQDTQYF:TRBJ2-5	CASSDRGHQDTQYF	TRBV13-1	TRBJ2-5	0.000284599
TCRA	TRAV3-1,TRAV3-4:CAVRSYTNAYKVIF:TRAJ30	CAVRSYTNAYKVIF	TRAV3-1,TRAV3-4	TRAJ30	0.00026815		TCRB	TRBV14:CASSPGQYEQYF:TRBJ2-7	CASSPGQYEQYF	TRBV14	TRBJ2-7	0.000184407			TCRA	TRAV6-1:CVLGEGMGYKLTF:TRAJ9	CVLGEGMGYKLTF	TRAV6-1	TRAJ9	0.000575455		TCRB	TRBV17:CASSRGDRESTEVFF:TRBJ1-1	CASSRGDRESTEVFF	TRBV17	TRBJ1-1	0.000284599
TCRA	TRAV3D-3:CAVSDVGDNSKLIW:TRAJ38	CAVSDVGDNSKLIW	TRAV3D-3	TRAJ38	0.00026815		TCRB	TRBV17:CASSRDPLGGSNTGQLYF:TRBJ2-2	CASSRDPLGGSNTGQLYF	TRBV17	TRBJ2-2	0.000184407			TCRA	TRAV15D-2/DV6D-2:CALSELNMGYKLTF:TRAJ9	CALSELNMGYKLTF	TRAV15D-2/DV6D-2	TRAJ9	0.000575455		TCRB	TRBV13-1:CASSDRGLQNTLYF:TRBJ2-4	CASSDRGLQNTLYF	TRBV13-1	TRBJ2-4	0.000284599
TCRA	TRAV3D-3:CAVSNSAGNKLTF:TRAJ17	CAVSNSAGNKLTF	TRAV3D-3	TRAJ17	0.00026815		TCRB	TRBV16:CASSLVWGAPNTGQLYF:TRBJ2-2	CASSLVWGAPNTGQLYF	TRBV16	TRBJ2-2	0.000184407			TCRA	TRAV15-2/DV6-2,TRAV15D-2/DV6D-2:CALSELANTNKVVF:TRAJ34	CALSELANTNKVVF	TRAV15-2/DV6-2,TRAV15D-2/DV6D-2	TRAJ34	0.000575455		TCRB	TRBV17:CASSDRGNERLFF:TRBJ1-4	CASSDRGNERLFF	TRBV17	TRBJ1-4	0.000284599
TCRA	TRAV3-3,TRAV3D-3:CAVSPSYKVIF:TRAJ30	CAVSPSYKVIF	TRAV3-3,TRAV3D-3	TRAJ30	0.00026815		TCRB	TRBV29:CASSPGLGHNYAEQFF:TRBJ2-1	CASSPGLGHNYAEQFF	TRBV29	TRBJ2-1	0.000184407			TCRA	TRAV6-2:CVLGWSNYNVLYF:TRAJ21	CVLGWSNYNVLYF	TRAV6-2	TRAJ21	0.000575455		TCRB	TRBV17:CASSRGTGANERLFF:TRBJ1-4	CASSRGTGANERLFF	TRBV17	TRBJ1-4	0.000284599
TCRA	TRAV3D-3:CAVSETMGYKLTF:TRAJ9	CAVSETMGYKLTF	TRAV3D-3	TRAJ9	0.00026815		TCRB	TRBV29:CASRTDWGASAETLYF:TRBJ2-3	CASRTDWGASAETLYF	TRBV29	TRBJ2-3	0.000184407			TCRA	TRAV6D-6:CALIANYGNEKITF:TRAJ48	CALIANYGNEKITF	TRAV6D-6	TRAJ48	0.000575455		TCRB	TRBV17:CASSRGTGGTGQLYF:TRBJ2-2	CASSRGTGGTGQLYF	TRBV17	TRBJ2-2	0.000284599
TCRA	TRAV3D-3:CAVSAGNKLTF:TRAJ17	CAVSAGNKLTF	TRAV3D-3	TRAJ17	0.00026815		TCRB	TRBV12-2:CASSLHAGTANTEVFF:TRBJ1-1	CASSLHAGTANTEVFF	TRBV12-2	TRBJ1-1	0.000184407			TCRA	TRAV6-1:CVLVDTNAYKVIF:TRAJ30	CVLVDTNAYKVIF	TRAV6-1	TRAJ30	0.000575455		TCRB	TRBV17:CASSRGRDSYAEQFF:TRBJ2-1	CASSRGRDSYAEQFF	TRBV17	TRBJ2-1	0.000284599
TCRA	TRAV3-3,TRAV3D-3:CAVSAGGNYQLIW:TRAJ33	CAVSAGGNYQLIW	TRAV3-3,TRAV3D-3	TRAJ33	0.00026815		TCRB	TRBV13-2:CASGDRGEDSGNTLYF:TRBJ1-3	CASGDRGEDSGNTLYF	TRBV13-2	TRBJ1-3	0.000184407			TCRA	TRAV6D-6,TRAV6N-6:CALSDHSNTNKVVF:TRAJ34	CALSDHSNTNKVVF	TRAV6D-6,TRAV6N-6	TRAJ34	0.000575455		TCRB	TRBV13-1:CASSDRGNTGQLYF:TRBJ2-2	CASSDRGNTGQLYF	TRBV13-1	TRBJ2-2	0.000284599
TCRA	TRAV3D-3:CAVSYTGYQNFYF:TRAJ49	CAVSYTGYQNFYF	TRAV3D-3	TRAJ49	0.00026815		TCRB	TRBV13-2:CASGDRAENSAETLYF:TRBJ2-3	CASGDRAENSAETLYF	TRBV13-2	TRBJ2-3	0.000184407			TCRA	TRAV6D-6,TRAV6N-6:CALSESSGSWQLIF:TRAJ22	CALSESSGSWQLIF	TRAV6D-6,TRAV6N-6	TRAJ22	0.000575455		TCRB	TRBV13-1:CASSDRGNYAEQFF:TRBJ2-1	CASSDRGNYAEQFF	TRBV13-1	TRBJ2-1	0.000284599
TCRA	TRAV3D-3:CAVIGNAGAKLTF:TRAJ39	CAVIGNAGAKLTF	TRAV3D-3	TRAJ39	0.00026815		TCRB	TRBV13-1:CASSDDGQTNTGQLYF:TRBJ2-2	CASSDDGQTNTGQLYF	TRBV13-1	TRBJ2-2	0.000184407			TCRA	TRAV6D-6,TRAV6N-6:CALSEDQGGRALIF:TRAJ15	CALSEDQGGRALIF	TRAV6D-6,TRAV6N-6	TRAJ15	0.000575455		TCRB	TRBV4:CASSDRGQDTQYF:TRBJ2-5	CASSDRGQDTQYF	TRBV4	TRBJ2-5	0.000284599
TCRA	TRAV3-3,TRAV3D-3:CAVMGGRALIF:TRAJ15	CAVMGGRALIF	TRAV3-3,TRAV3D-3	TRAJ15	0.00026815		TCRB	TRBV3:CASSFRTEISNERLFF:TRBJ1-4	CASSFRTEISNERLFF	TRBV3	TRBJ1-4	0.000184407			TCRA	TRAV6D-6,TRAV6N-6:CALSERSGSWQLIF:TRAJ22	CALSERSGSWQLIF	TRAV6D-6,TRAV6N-6	TRAJ22	0.000575455		TCRB	TRBV17:CASSRDGGDQDTQYF:TRBJ2-5	CASSRDGGDQDTQYF	TRBV17	TRBJ2-5	0.000284599
TCRA	TRAV3-3,TRAV3D-3:CAVDTGNYKYVF:TRAJ40	CAVDTGNYKYVF	TRAV3-3,TRAV3D-3	TRAJ40	0.00026815		TCRB	TRBV3:CASSLAYRLANSDYTF:TRBJ1-2	CASSLAYRLANSDYTF	TRBV3	TRBJ1-2	0.000184407			TCRA	TRAV6D-6,TRAV6N-6:CALSEGSNTNKVVF:TRAJ34	CALSEGSNTNKVVF	TRAV6D-6,TRAV6N-6	TRAJ34	0.000575455		TCRB	TRBV13-1:CASSDRGREVFF:TRBJ1-1	CASSDRGREVFF	TRBV13-1	TRBJ1-1	0.000284599
TCRA	TRAV3D-3:CAVDDTNAYKVIF:TRAJ30	CAVDDTNAYKVIF	TRAV3D-3	TRAJ30	0.00026815		TCRB	TRBV4:CASSYRDWGNTGQLYF:TRBJ2-2	CASSYRDWGNTGQLYF	TRBV4	TRBJ2-2	0.000184407			TCRA	TRAV9N-2:CVLSDNAGAKLTF:TRAJ39	CVLSDNAGAKLTF	TRAV9N-2	TRAJ39	0.000575455		TCRB	TRBV17:CASSRDTGGEDTQYF:TRBJ2-5	CASSRDTGGEDTQYF	TRBV17	TRBJ2-5	0.000284599
TCRA	TRAV3-3,TRAV3D-3:CAVFTGSGGKLTL:TRAJ44	CAVFTGSGGKLTL	TRAV3-3,TRAV3D-3	TRAJ44	0.00026815		TCRB	TRBV17:CASSPRLGVYAEQFF:TRBJ2-1	CASSPRLGVYAEQFF	TRBV17	TRBJ2-1	0.000184407			TCRA	TRAV6D-6,TRAV6N-6:CALRGDYSNNRLTL:TRAJ7	CALRGDYSNNRLTL	TRAV6D-6,TRAV6N-6	TRAJ7	0.000575455		TCRB	TRBV17:CASSRERWGRNTLYF:TRBJ2-4	CASSRERWGRNTLYF	TRBV17	TRBJ2-4	0.000284599
TCRA	TRAV6D-6,TRAV6N-6:CALSPGGYKVVF:TRAJ12	CALSPGGYKVVF	TRAV6D-6,TRAV6N-6	TRAJ12	0.00026815		TCRB	TRBV31:CAWSPPGGSQNTLYF:TRBJ2-4	CAWSPPGGSQNTLYF	TRBV31	TRBJ2-4	0.000184407			TCRA	TRAV9N-2:CVLSANSNNRIFF:TRAJ31	CVLSANSNNRIFF	TRAV9N-2	TRAJ31	0.000575455		TCRB	TRBV13-3:CASSDRGTGQLYF:TRBJ2-2	CASSDRGTGQLYF	TRBV13-3	TRBJ2-2	0.000284599
TCRA	TRAV6-6,TRAV6D-6:CALFSGGNYKPTF:TRAJ6	CALFSGGNYKPTF	TRAV6-6,TRAV6D-6	TRAJ6	0.00026815		TCRB	TRBV13-2:CASGGPGLGGETLYF:TRBJ2-3	CASGGPGLGGETLYF	TRBV13-2	TRBJ2-3	0.000184407			TCRA	TRAV6D-6:CALNPNYNQGKLIF:TRAJ23	CALNPNYNQGKLIF	TRAV6D-6	TRAJ23	0.000575455		TCRB	TRBV13-1:CASSDRHLSNERLFF:TRBJ1-4	CASSDRHLSNERLFF	TRBV13-1	TRBJ1-4	0.000284599
TCRA	TRAV6D-6,TRAV6N-6:CALSLDMGYKLTF:TRAJ9	CALSLDMGYKLTF	TRAV6D-6,TRAV6N-6	TRAJ9	0.00026815		TCRB	TRBV13-2:CASGDGLGAPNTLYF:TRBJ2-4	CASGDGLGAPNTLYF	TRBV13-2	TRBJ2-4	0.000184407			TCRA	TRAV3D-3:CAVFMNYNQGKLIF:TRAJ23	CAVFMNYNQGKLIF	TRAV3D-3	TRAJ23	0.000575455		TCRB	TRBV17:CASSRRDIANTEVFF:TRBJ1-1	CASSRRDIANTEVFF	TRBV17	TRBJ1-1	0.000284599
TCRA	TRAV6D-7:CALGSSGSWQLIF:TRAJ22	CALGSSGSWQLIF	TRAV6D-7	TRAJ22	0.00026815		TCRB	TRBV19:CASSMGGFSNERLFF:TRBJ1-4	CASSMGGFSNERLFF	TRBV19	TRBJ1-4	0.000184407			TCRA	TRAV9N-2:CVLSANSNYQLIW:TRAJ33	CVLSANSNYQLIW	TRAV9N-2	TRAJ33	0.000575455		TCRB	TRBV17:CASSRRDRRDERLFF:TRBJ1-4	CASSRRDRRDERLFF	TRBV17	TRBJ1-4	0.000284599
TCRA	TRAV6D-7:CALGAYGNEKITF:TRAJ48	CALGAYGNEKITF	TRAV6D-7	TRAJ48	0.00026815		TCRB	TRBV19:CASSIAGGAHSDYTF:TRBJ1-2	CASSIAGGAHSDYTF	TRBV19	TRBJ1-2	0.000184407			TCRA	TRAV3-3,TRAV3D-3:CAVSYYQGGRALIF:TRAJ15	CAVSYYQGGRALIF	TRAV3-3,TRAV3D-3	TRAJ15	0.000575455		TCRB	TRBV17:CASSLRDIANTEVFF:TRBJ1-1	CASSLRDIANTEVFF	TRBV17	TRBJ1-1	0.000284599
TCRA	TRAV10,TRAV10N:CAASTSNYQLIW:TRAJ33	CAASTSNYQLIW	TRAV10,TRAV10N	TRAJ33	0.00026815		TCRB	TRBV19:CASSIAANSGNTLYF:TRBJ1-3	CASSIAANSGNTLYF	TRBV19	TRBJ1-3	0.000184407			TCRA	TRAV3D-3:CAVSYNTNTGKLTF:TRAJ27	CAVSYNTNTGKLTF	TRAV3D-3	TRAJ27	0.000575455		TCRB	TRBV29:CASSPRAFYNSPLYF:TRBJ1-6	CASSPRAFYNSPLYF	TRBV29	TRBJ1-6	0.000284599
TCRA	TRAV6D-5:CALGDRDNNAPRF:TRAJ43	CALGDRDNNAPRF	TRAV6D-5	TRAJ43	0.00026815		TCRB	TRBV19:CASSIGGFSGNTLYF:TRBJ1-3	CASSIGGFSGNTLYF	TRBV19	TRBJ1-3	0.000184407			TCRA	TRAV3D-3:CANNSAGNKLTF:TRAJ17	CANNSAGNKLTF	TRAV3D-3	TRAJ17	0.000575455		TCRB	TRBV13-3:CASSDRNSDYTF:TRBJ1-2	CASSDRNSDYTF	TRBV13-3	TRBJ1-2	0.000284599
TCRA	TRAV7-2:CAASSPNTNKVVF:TRAJ34	CAASSPNTNKVVF	TRAV7-2	TRAJ34	0.00026815		TCRB	TRBV3:CASSLAGVSSYEQYF:TRBJ2-7	CASSLAGVSSYEQYF	TRBV3	TRBJ2-7	0.000184407			TCRA	TRAV3D-3:CAVSVDTNAYKVIF:TRAJ30	CAVSVDTNAYKVIF	TRAV3D-3	TRAJ30	0.000575455		TCRB	TRBV29:CASSPDRVDTGQLYF:TRBJ2-2	CASSPDRVDTGQLYF	TRBV29	TRBJ2-2	0.000284599
TCRA	TRAV7-2:CAASMEGNYKYVF:TRAJ40	CAASMEGNYKYVF	TRAV7-2	TRAJ40	0.00026815		TCRB	TRBV3:CASSLGQGNQDTQYF:TRBJ2-5	CASSLGQGNQDTQYF	TRBV3	TRBJ2-5	0.000184407			TCRA	TRAV3D-3:CADNYNVLYF:TRAJ21	CADNYNVLYF	TRAV3D-3	TRAJ21	0.000575455		TCRB	TRBV29:CASSPTGASQNTLYF:TRBJ2-4	CASSPTGASQNTLYF	TRBV29	TRBJ2-4	0.000284599
TCRA	TRAV6D-7:CALGGNSGTYQRF:TRAJ13	CALGGNSGTYQRF	TRAV6D-7	TRAJ13	0.00026815		TCRB	TRBV4:CASSSYGTGEDTQYF:TRBJ2-5	CASSSYGTGEDTQYF	TRBV4	TRBJ2-5	0.000184407			TCRA	TRAV3D-3:CAVSVTSGSWQLIF:TRAJ22	CAVSVTSGSWQLIF	TRAV3D-3	TRAJ22	0.000575455		TCRB	TRBV13-1:CASSDRQHNERLFF:TRBJ1-4	CASSDRQHNERLFF	TRBV13-1	TRBJ1-4	0.000284599
TCRA	TRAV6D-7:CALGGTGGYKVVF:TRAJ12	CALGGTGGYKVVF	TRAV6D-7	TRAJ12	0.00026815		TCRB	TRBV4:CASSGDKINYAEQFF:TRBJ2-1	CASSGDKINYAEQFF	TRBV4	TRBJ2-1	0.000184407			TCRA	TRAV3D-3:CAARTSSGQKLVF:TRAJ16	CAARTSSGQKLVF	TRAV3D-3	TRAJ16	0.000575455		TCRB	TRBV29:CASSRGGWSAETLYF:TRBJ2-3	CASSRGGWSAETLYF	TRBV29	TRBJ2-3	0.000284599
TCRA	TRAV10,TRAV10N:CAASANYNVLYF:TRAJ21	CAASANYNVLYF	TRAV10,TRAV10N	TRAJ21	0.00026815		TCRB	TRBV15:CASRPGQGNQDTQYF:TRBJ2-5	CASRPGQGNQDTQYF	TRBV15	TRBJ2-5	0.000184407			TCRA	TRAV3D-3:CAANTGYQNFYF:TRAJ49	CAANTGYQNFYF	TRAV3D-3	TRAJ49	0.000575455		TCRB	TRBV13-1:CASSDRQQAPLF:TRBJ1-5	CASSDRQQAPLF	TRBV13-1	TRBJ1-5	0.000284599
TCRA	TRAV14-3:CAARDNRIFF:TRAJ31	CAARDNRIFF	TRAV14-3	TRAJ31	0.00026815		TCRB	TRBV14:CASRLDRGRRDTQYF:TRBJ2-5	CASRLDRGRRDTQYF	TRBV14	TRBJ2-5	0.000184407			TCRA	TRAV3D-3:CAVSARNYAQGLTF:TRAJ26	CAVSARNYAQGLTF	TRAV3D-3	TRAJ26	0.000575455		TCRB	TRBV17:CASSRDWGNYAEQFF:TRBJ2-1	CASSRDWGNYAEQFF	TRBV17	TRBJ2-1	0.000284599
TCRA	TRAV14-1:CAASNTGKLTF:TRAJ27	CAASNTGKLTF	TRAV14-1	TRAJ27	0.00026815		TCRB	TRBV29:CASSLFQANTEVFF:TRBJ1-1	CASSLFQANTEVFF	TRBV29	TRBJ1-1	0.000184407			TCRA	TRAV3D-3:CAVNSGGNYKPTF:TRAJ6	CAVNSGGNYKPTF	TRAV3D-3	TRAJ6	0.000575455		TCRB	TRBV13-3:CASSDRQTNTEVFF:TRBJ1-1	CASSDRQTNTEVFF	TRBV13-3	TRBJ1-1	0.000284599
TCRA	TRAV10D,TRAV10N:CAASSNNNNAPRF:TRAJ43	CAASSNNNNAPRF	TRAV10D,TRAV10N	TRAJ43	0.00026815		TCRB	TRBV29:CASSSGTGDAEQFF:TRBJ2-1	CASSSGTGDAEQFF	TRBV29	TRBJ2-1	0.000184407			TCRA	TRAV3-3,TRAV3D-3:CAVKSNNRIFF:TRAJ31	CAVKSNNRIFF	TRAV3-3,TRAV3D-3	TRAJ31	0.000575455		TCRB	TRBV15:CASSDRSYEQYF:TRBJ2-7	CASSDRSYEQYF	TRBV15	TRBJ2-7	0.000284599
TCRA	TRAV14-1:CAASGDSNNRLTL:TRAJ7	CAASGDSNNRLTL	TRAV14-1	TRAJ7	0.00026815		TCRB	TRBV17:CASSRQGSSYEQYF:TRBJ2-7	CASSRQGSSYEQYF	TRBV17	TRBJ2-7	0.000184407			TCRA	TRAV3-1,TRAV3-4:CAVSAGSNYNVLYF:TRAJ21	CAVSAGSNYNVLYF	TRAV3-1,TRAV3-4	TRAJ21	0.000575455		TCRB	TRBV13-3:CASSDRTGREVFF:TRBJ1-1	CASSDRTGREVFF	TRBV13-3	TRBJ1-1	0.000284599
TCRA	TRAV12-2,TRAV12D-1:CALRGAGSWQLIF:TRAJ22	CALRGAGSWQLIF	TRAV12-2,TRAV12D-1	TRAJ22	0.00026815		TCRB	TRBV13-3:CATSTGNNNQAPLF:TRBJ1-5	CATSTGNNNQAPLF	TRBV13-3	TRBJ1-5	0.000184407			TCRA	TRAV3D-3:CAVKRASSGQKLVF:TRAJ16	CAVKRASSGQKLVF	TRAV3D-3	TRAJ16	0.000575455		TCRB	TRBV13-1:CASSDRTGSSYEQYF:TRBJ2-7	CASSDRTGSSYEQYF	TRBV13-1	TRBJ2-7	0.000284599
TCRA	TRAV10D,TRAV10N:CAAHSNNRIFF:TRAJ31	CAAHSNNRIFF	TRAV10D,TRAV10N	TRAJ31	0.00026815		TCRB	TRBV12-2:CASSLVQGDAEQFF:TRBJ2-1	CASSLVQGDAEQFF	TRBV12-2	TRBJ2-1	0.000184407			TCRA	TRAV3D-3:CAVTNMGYKLTF:TRAJ9	CAVTNMGYKLTF	TRAV3D-3	TRAJ9	0.000575455		TCRB	TRBV13-3:CASSDRYEQYF:TRBJ2-7	CASSDRYEQYF	TRBV13-3	TRBJ2-7	0.000284599
TCRA	TRAV10,TRAV10D:CAAKTGGYKVVF:TRAJ12	CAAKTGGYKVVF	TRAV10,TRAV10D	TRAJ12	0.00026815		TCRB	TRBV13-2:CASGARDSAETLYF:TRBJ2-3	CASGARDSAETLYF	TRBV13-2	TRBJ2-3	0.000184407			TCRA	TRAV3-3,TRAV3D-3:CAVSAAGSGGKLTL:TRAJ44	CAVSAAGSGGKLTL	TRAV3-3,TRAV3D-3	TRAJ44	0.000575455		TCRB	TRBV13-3:CASSDSANTEVFF:TRBJ1-1	CASSDSANTEVFF	TRBV13-3	TRBJ1-1	0.000284599
TCRA	TRAV14-1:CAATNTGNYKYVF:TRAJ40	CAATNTGNYKYVF	TRAV14-1	TRAJ40	0.00026815		TCRB	TRBV13-2:CASGDENWYAEQFF:TRBJ2-1	CASGDENWYAEQFF	TRBV13-2	TRBJ2-1	0.000184407			TCRA	TRAV3D-3:CAVTISNTNKVVF:TRAJ34	CAVTISNTNKVVF	TRAV3D-3	TRAJ34	0.000575455		TCRB	TRBV13-3:CASSDSGADTGQLYF:TRBJ2-2	CASSDSGADTGQLYF	TRBV13-3	TRBJ2-2	0.000284599
TCRA	TRAV14-2:CAAASSSFSKLVF:TRAJ50	CAAASSSFSKLVF	TRAV14-2	TRAJ50	0.00026815		TCRB	TRBV13-3:CASTSGNSNERLFF:TRBJ1-4	CASTSGNSNERLFF	TRBV13-3	TRBJ1-4	0.000184407			TCRA	TRAV3D-3:CAVSAGNYAQGLTF:TRAJ26	CAVSAGNYAQGLTF	TRAV3D-3	TRAJ26	0.000575455		TCRB	TRBV31:CAWSLWGGSAETLYF:TRBJ2-3	CAWSLWGGSAETLYF	TRBV31	TRBJ2-3	0.000284599
[truncated: 1,961 more rows]
