# Supplementary material for: Evaluation of the capacities of mouse TCR profiling from short read RNA-seq data
Source: PLoS One. 2018 Nov 15;13(11):e0207020. doi: 10.1371/journal.pone.0207020 (PMC6237323; doi:10.1371/journal.pone.0207020)
Supplement: S1 Supplementary File — (ZIP) [file pone.0207020.s006.zip]

Archive with 11 entries (10 files):
- mtra.fasta
- mtrb.fasta
- README
- __MACOSX/
- __MACOSX/._README
- tcr-vj-cutoff.pl
- tcr-vj-cutoff_short.pl
- tcrklass_LCMV_a.pl
- tcrklass_LCMV_b.pl
- tcrklass_SC_a.pl
- tcrklass_SC_b.pl
