# Supplementary material for: Evaluation of the capacities of mouse TCR profiling from short read RNA-seq data
Source: PLoS One. 2018 Nov 15;13(11):e0207020. doi: 10.1371/journal.pone.0207020 (PMC6237323; doi:10.1371/journal.pone.0207020)
Supplement: S1 Supplementary File — (ZIP) [file pone.0207020.s006.zip › mtra.fasta]

>TRAV1*01
GGACAGGGCGTGGAGCAGCCTGACAACTTGATGTCTGTAGAGGGAACCTTTGCTCGGGTC
AACTGCACATACAGCACCTCAGGGTTCAATGGGTTATCCTGGTACCAGCAACGTGAAGGC
CACGCCCCCGTATTTCTTTCTTATGTTGTTTTGGATGGTTTGAAGGACAGTGGGCATTTC
TCCACATTCCTGAGCCGCTCGAATGGGTACAGTTACCTGCTTCTGACAGAGCTCCAGATC
AAAGACTCTGCCTCATACCTCTGTGCTGTGAGGGA
>TRAV1*02
GGACAGGGTGTGGAGCAGCCTGCCAAATTGATGTCTGTGGAGGGAACCTTTGCTCGGGTC
AACTGCACATACAGCACCTCAGGGTTCAACGGGTTATCCTGGTACCAGCAACGTGAAGGC
CAAGCCCCTGTATTTCTTTCTTATGTTGTTTTGGATGGTTTGAAGGACAGTGGGCATTTC
TCCACTTTCCTGAGCCGCTCGAATGGGTACAGTTACCTGCTTCTGACAGAGCTCCAGATC
AAAGACTCTGCCTCATACCTCTGTGCTGTGAGG
>TRAV10*01
GGAGAGAAGGTCGAGCAACACGAGTCTACACTGAGTGTTCGAGAGGGAGACAGCGCTGTC
ATCAACTGCACTTACACAGATACTGCTTCATCATACTTCCCTTGGTACAAGCAAGAAGCT
GGAAAGGGTCTCCACTTTGTGATAGACATTCGTTCAAATGTGGACAGAAAACAGAGCCAA
AGACTTATAGTTTTGTTGGATAAGAAAGCCAAACGATTCTCCCTGCACATCACAGCCACA
CAGCCTGAAGATTCAGCCATCTACTTCTGTGCAGCAAGCA
>TRAV10*02
GGAGAGAAGGTCGAGCAACATGAGTCTACACTGAGTGTTCGAGAGGGAGACAGCGCTGTC
ATCAACTGCACTTACACAGATACTGCTTCATCATACTTCCCTTGGTACAAGCAAGAAGCT
GGAAAGAGTCTCCACTTTGTGATAGACATTCGTTCAAATGTGGACAGAAAACAGAGCCAA
AGACTTATAGTTTTGTTGGATAAGAAAGCCAAACGATTCTCCCTGCACATCACAGCCACA
CAGCCTGAAGATTCAGCCATCTACTTCTGTGCAGCAGCA
>TRAV10*03
GGAGAGAAGGTCGAGCAACACGAGTCTACACTTAGTGTTCAAGAGGGAGACAGCGCTGTC
ATCAACTGCACTTACACAGATACTGCTTCATCATACTTCCCTTGGTACAAGCAAGAAGCT
GGAAAGGGTCTCCACTTTGTGATAGACATTCGTTCAAATGTGGACAGAAAACAGAGCCAA
AGACTTATAGTTTTGTTGGATAAGAAAGCCAAACGATTCTCCCTGCATATCACAGCCACA
CAGCCTGAAGATTCAGCCATCTACTTCTGTGCAGCAGCA
>TRAV10*04
GGAGAGAAGGTCGAGCAACACGAGTCTACACTGAGTGTTCGAGAGGGAGACAGCGCTGTC
ATCAACTGCACTTACACAGATACTGCCTCATCATACTTCCCTTGGTACAAGCAAGAAGCT
GGAAAGAGTCTCCACTTTGTGATAGACATTCGTTCAAATGTGGACAGAAGACAGAGCCAA
AGACTTATAGTTTTGTTGGATAAGAAAGCCAAACGATTCTCCCTGCACATCACAGCCACA
CAGCCTGAAGATTCAGCCATCTACTTCTGTGCAGCAGCA
>TRAV10*05
GGAGAGAAGGTCGAGCAACACGAGTCTACACTGAGTGTTCGAGAGGGAGACAGCGCTGTC
ATCAACTGCACTTACACAGATACTGCCTCATCATACTTCCCTTGGTACAAGCAAGAAGCT
GGAAAGAGTCTCCACTTTGTGATAGACATTCGTTCAAATGTGGACAGAAAACAGAGCCAA
AGACTTATAGTTTTGTTGGATAAGAAAGCCAAACGATTCTCCCTGCACATCACAGCCACA
CAGCCTGAAGATTCAGCCATCTACTTCTGTGCAGCAGCA
>TRAV10D*01
GGAGAGAAGGTCGAGCAACACCAGTCTACACTGAGTGTTCGAGAGGGAGACAGCGCTGTC
ATCAACTGCACTTACACAGATACTGCCTCATCATACTTCCCTTGGTACAAGCAAGAAGCT
GGAAAGAGTCTCCACTTTGTGATAGACATTCGTTCAAATGTGGACAGAAAACAGAGCCAA
AGACTTACAGTTTTATTGGATAAGAAAGCCAAACGATTCTCCCTGCACATCACAGCCACA
CAGCCTGAAGATTCAGCCATCTACTTCTGTGCAGCAAGCA
>TRAV10D*02
GGAGAGAAGGTCGAGCAACACGAGTCTACACTGAGTGTTCGAGAGGGAGACAGCGCTGTC
ATCAACTGCACTTACACAGATACTGCCTCATCATACTTCCCTTGGTACAAGCAAGAAGCT
GGAAAGAGTCTCCACTTTGTGATAGACATTCGTTCAAATGTGGACAGAAAACAGAGCCAA
AGACTTACAGTTTTATTGGATAAGAAAGCCAAACGATTCTCCCTGCACATCACAGCCACA
CAGCCTGAAGATTCAGCCATCTACTTCTGTGCAGCAGCA
>TRAV10N*01
GGAGAGAAGGTCGAGCAACACGAGTCTACACTGAGTGTTCGAGAGGGAGACAGCGCTGTC
ATCAACTGCACTTACACAGATACTGCCTCATCATACTTCCCTTGGTACAAGCAAGAAGCT
GGAAAGAGTCTCCACTTTGTGATAGACATTCGTTCAAATGTGGACAGAAAACAGAGCCAA
AGACTTACAGTTTTATTGGATAAGAAAGCCAAACGATTCTCCCTGCACATCACAGCCACA
CAGCCTGAAGATTCAGCCATCTACTTCTGTGCAGCAAGCA
>TRAV11*01
AAGACCCAAGTGGAGCAGAGTCCTCAGTCCCTGGTTGTCCGTCAGGGAGAGAACTGCGTC
CTTCAATGTAATTACAGTGTGACCCCCGACAACCACTTAAGGTGGTTCAAACAGGACACA
GGCAAAGGTCTTGTGTCCCTGACAGTCCTGGTTCATGAAAATGACAAAACGTCAAATGGG
AGATACTCAGCAACTCTGGATAAAGATGCTAAGCACAGCACGCTGCACATCACAGCCACC
CTGCTGGATGACACTGCCACCTACATCTGTGTGGTGGGCG
>TRAV11*02
AAGACCCAAGTGGAGCAGAGTCCTCAGTCCCTGGTTGTCCGTCAGGGAGAGAACTGCGTC
CTTCAATGTAATTACAGTGTGACCCCCGACAACCACTTAAGGTGGTTCAAACAGGACACA
GGCAAAGGTCTTGTGTCCCTGACAGTCCTGGTTGACCAAAAAGACAAAACGTCAAATGGG
AGATACTCAGCAACTCTGGATAAAGATGCTAAGCACAGCACGCTGCACATCACAGCCACC
CTGCTGGATGACACTGCCACCTACATCTGTGTGGTGGGCG
>TRAV11D*01
AAGACCCAAGTGGAGCAGAGTCCTCAGTCCCTGGTTGTCCGTCAGGGAGAGAACTGCGTC
CTTCAATGTAATTACAGTGTGACCCCCGACAACCACTTAAGGTGGTTCAAACAGGACACA
GGCAAAGGTCTTGTGTCCCTGACAGTCCTGGTTCATGAAAATGACAAAACGTCAAATGGG
AGATACTCAGCAACTCTGGATAAAGATGCTAAGCACAGCACGCTGCACATCACAGCCACC
CTGCTGGATGACACTGCCACCTACATCTGTGTGGTGGGCG
>TRAV12-1*01
GGAGACTCCGTGACCCAGACAGAAGGCCTGGTCACTGTCACAGAAGGGTTGCCTGTGATG
CTGAACTGCACCTATCAGACTGCTTACTCAGATGTTGCCTTTTTCTGGTATGTGCAATAT
CTCAACGAAGCCCCTAAACTACTCCTGCGGAGCTCCACAGACAACAAGAGGACCGAGCAC
CAAGGGTTCCACGCCACTCTCCATAAGAGCAGCAGCTCCTTCCATCTGCAGAAGTCCTCA
GTGCAGCTGTCAGACTCTGCCCTGTACTACTGTGCTCTGAGTGA
>TRAV12-1*02
GGAGACTCCGTGACCCAGACAGAAGGCCTGGTCACTGTCACAGAAGGGTTGCCTGTGATG
CTGAACTGCACCTATCAGACTACTTACTCAGATGTTGCCTTTTTCTGGTATGTGCAATAC
CTCAACGAAGCCCCTAAACTACTCTTGCGGAGCTCCACAGACAACAAGAGGACCGAGCAC
CAAGGGTTCCACGCCACTCTCCATAAGAGCAGCAGCTCCTTCCATCTGCAGAAGTCCTAC
GCGCAGCTGTCAGACTCTGGCCTGTACTACTGTGCTTTGAGTGA
>TRAV12-1*03
GGAGACTCCGTGACCCAGACAGAAGGCCTGGTCACTCTCACAGAAGGGTTGCCTGTGAAG
CTGAACTGCACCTATCAGACTGCTTACTCAGATGTTGCCTTTTTCTGGTATGTGCAACAT
CTCAACGAAGCCCCTAAACTACTCCTGCGGAGCTCCACAGACAACAAGAGGACCGAGCAC
CAAGGGTTCCACGCCACTCTCCATAAGAGCAGCAGCTCCTTCCATCTGCAGAAGTCCTCA
GTGCAGCTGTCAGACTCTGCCCTGTACTTCTGTGCTTTGAGTGA
>TRAV12-1*04
GGAGACTCCGTGACCCAGACAGAAGGCCTGGTCACTGTCACAGAAGGGTTGCCTGTGATG
CTGAACTGCACCTATCAGACTGCTTACTCAGATGTTGCCTTTTTCTGGTATGTGCAACAT
CTCAACGAAGCCCCTAAACTACTCCTGCGGAGCTCCACAGACAACAAGAGGACCGAGCAC
CAAGGGTTCCACGCCACTCTCCATAAGAGCAGCAGCTCCTTCCATCTGCAGAAGTCCTCA
GTGCAGCTGTCAGACTCTGCCCTGTACTTCTGTGCTTTGAGT
>TRAV12-1*05
GGAGACTCCGTGACCCAGACAGAAGGCCTGGTCACTGTCACAGAAGGGTTGCCTGTGATG
CTGAACTGCACCTATCAGACTGCTTACTCAGATGTTGGCTTTTTCTGGTATGTGCAATAT
CTCAACGAAGCCCCTAAACTACTCCTGCGGAGCTCCACAGACAACAAGAGGACCGAGCAC
CAAGGGTTCCACGCCACTCTCCATAAGAGCAGCAGCTCCTTCCATCTGCAGAAGTCCTCA
GTGCAGCTGTCAGACTCTGCCCTGTACTACTGTGCTCTGAGT
>TRAV12-2*01
GGAGACTCAGTGACCCAGACAGAAGGCCTGGTCACTCTCACCGAGGGGTTGCCTGTGATG
CTGAACTGCACCTATCAGACTGCTTACTCAACTTTCCTTTTCTGGTATGTGCAACATCTC
AATGAAGCCCCTAAACTACTCCTGAAGAGCTCCACAGACAACAAGAGGACCGAGCACCAA
GGGTTCCACGCCACTCTCCATAAGAGCAGCAGCTCCTTCCATCTGCAGAAGTCCTCAGCG
CAGCTGTCAGACTCTGCCCTGTACTACTGTGCTCTGAGTGA
>TRAV12-3*01
GGAGACTCAGTGACCCAGACAGAAGGCCTGGTCACTCTCACCGAGGGGTTGCCTGTGATG
CTGAACTGCACCTATCAGACTATTTACTCAAATCCTTTCCTTTTCTGGTATGTGCACTAT
CTCAATGAATCCCCTCGGTTACTCCTGAAGAGCTCCACAGACAACAAGAGGACCGAGCAC
CAAGGGTTCCACGCCACTCTCCATAAGAGCAGCAGCTCCTTCCATCTGCAGAAGTCCTCA
GCGCAGCTGTCAGACTCTGCCCTGTACTACTGTGCTTTGAGTGA
>TRAV12-3*02
GGAGACTCCGTGACCCAGACAGAAGGCCTGATCACTCTCACCGAGGGGTTGCCTGTGATG
CTGAACTGCACCTATCAGACTACTTACTCAAATCCTTCCTTTTTCTGGTATGTGCAACAT
CTCAATGAATCCCCTCGGCTACTCCTGAGGAGCTCCACAGACAACAAGAGGACCGAGCAA
GGGTTCCACGCCACTCTCCATAAGAGCAGCAGCTCCTTCCATCTGCAGAAGTCCTCAGCG
CAGTCAGACTCTGCCCTGTACTACTGTGCTCTGAGTG
>TRAV12-3*03
GGAGACTCAGTGACCCAGACAGAAGGCCTGGTCACTCTCACCGAGGGGTTGCCTGTGATG
CTGAACTGCACCTATCAGACTATTTACTCAAATCCTTTCCTTTTCTGGTATGTGCACTAT
CTCAATGAATCCCCTCGGCTACTCCTGAAGAGCTCCACAGACAACAAGAGGACCGAGCAC
CAAGGGTTCCACGCCACTCTCCATAAGAGCAGCAGCTCCTTCCATCTGCAGAAGTCCTCA
GCGCAGCTGTCAGACTCTGCCCTGTACTACTGTGCT
>TRAV12-3*04
CTGGTCACTCTCACCGAGGGGTTGCCTGTGATGCTGAACTGCACCTATCAGACTATTTAC
TCACATCCTTTCCTTTTCTGGTATGTGCACTATCTCAATGAATCCCCTAGGTTACTCCTG
AAGAGCTCCACAGACAACAAGAGGACCGAGCACCAAGGGTTCCACGCCACTCTCCATAAG
AGCAGCAGCTCCTTCCATCTGCAGAAGTCCTCAGCGCAGCTGTCAGACTCTGCCCTGTAC
TACTGTGCTTTGAGGGCT
>TRAV12-4*01
GGGTTATGCAATGGAAATTCCATAACCCTCACAGTGGGGGCACCTCTGATCCTGAACTGC
ACTTCTCAGACTCCTTATTCTGATGTGCTGCTTTGATGGTATGTTCAACATCTCAACAAA
GCCCCTCAACTACTCCTGAAGAGTATGAAAGATACCAAGACAGAGCACCAAGGGTTCCAC
GCCACTCTCCATAAGAGCAGCAGCTCCTTCCATCTGCAGTAGTCCTCAGTGAAGTTGTCA
GACTACTACTGTGCTGTGGGGA
>TRAV12-4*02
GGTTATGCAATGGAAATTCCATAACCCTCACAGTGGGGGCACCTCTGATCCTGAACTGCA
CTTCTCAGACTCCTTATTCTGATGTGCTGCTTTGATGGTATGTTCAACATCTCAACAAAG
CCCTCAGCTACTCCCGAAAAGCTTGGAAGATACCAAGACAGAGCACCAAGGGTTCCACGC
CACTCTCCATAAGAGCAGCAGCTCCTTGGATCTGCAGAAGTCCTCAGTGCAGTTGTCAGA
CTCTGCCCTGTACTACTGTGCTGTGGGGA
>TRAV12D-1*01
GGAGACTCCGTGACCCAGACAGAAGGCCTGGTCACTGTCACCGAGGGGTTGCCTGTGAAG
CTGAACTGCACCTATCAGACTACTTATTTAACTATTGCCTTTTTCTGGTATGTGCAATAT
CTCAACGAAGCCCCTCAGGTACTCCTGAAGAGCTCCACAGACAACAAGAGGACCGAGCAC
CAAGGGTTCCACGCCACTCTCCATAAGAGCAGCAGCTCCTTCCATCTGCAGAAGTCCTCA
GCGCAGCTGTCAGACTCTGCCCTGTACTACTGTGCTCTGAGTGA
>TRAV12D-1*02
GGAGACTCCGTGACCCAGACAGAAGGCCTGGTCACTGTCACCGAGGGGTTGCCTGTGAAG
CTGAACTGCACCTATCAGACTACTTATTTAACTATTGCCTTTTTCTGGTATGTGCAATAT
CTCAACGAAGCCCCTCAGGTACTCCTGCGGAGCTCCACAGACAACAAGAGGACCGAGCAC
CAAGGGTTCCACGCCACTCTCCATAAGAGCAGCAGCTCCTTCCATCTGCAGAAGTCCTCA
GCGCAGCTGTCAGACTCTGCCCTGTACTACTGTGCTCTGAGTGA
>TRAV12D-1*03
GTGCAGTATCTCAACGAAGCCCCTCAGGTACTCCTGAAGAGCTCCACAGACAACAAGAGG
ACCGAGCACCAAGGGTTCCACGCCACTCTCCATAAGAGCAGCAGCTCCTTCCATCTGCAG
AAGTCCTCGCAGCTGTCAGACTCTGCCCTGTACTACTGTGCTCT
>TRAV12D-1*04
GGAGATTCCGTGACCCAGACAGAAGGCCTGGTCACTGTCACCGAGGGGTTGCCTGTGAAG
CTGAACTGCACCTATCAGACTACTTATTTAACTATTGCCTTTTTCTGGTATGTGCAATAT
CTCAACGAAGCCCCTCAGGTACTCCTGAAGAGCTCCACAGACAACAAGAGGACCGAGCAG
GAAGGGTTCCACGCCACTCTCCATAAGAGCAGCAGCTCCTTCCATCTGCAGAAGTCCTCA
GCGCAGCTGTCAGACTCTGCCCTGTACTACTGTGCTCTGAGTGA
>TRAV12D-1*05
GACTCAGTGACCCAGACAGAAGGCCTGGTCACTGTCACCGAGGGGTTGCCTGTGAAGCTG
AACTGCACCTATCAGACTACTTATTCAAATATTGCCTTTTTCTGGTATGTGCAATATCTC
AACGAAGCCCCTCAGGTACTCCTGAAGAGCTCCACAGACAACAAGAGGACCGAGCACCAA
GGGTTCCACGCCACTCTCCATAAGAGCAGCAGCTCCTTCCATCTGCAGAAGTCCTCAGCG
CAGCTGTCAGACTCTGCCCTGTACTACTGTGCTTTGAGT
>TRAV12D-2*01
GGAGACTCTGTGACCCAGACAGAAGGCCTGGTCACTCTCACCGAGGGGTTGCCTGTGATG
CTGAACTGCACCTATCAGAGTACTTACTCACCTTTCCTTTTCTGGTATGTGCAACATCTC
AACGAAGCCCCTAAGCTACTTTTGAAGAGCTTCACAGACAACAAGAGGCCCGAGCACCAA
GGGTTCCACGCCACTCTCCATAAGAGCAGCAGCTCCTTCCATCTGCAGAAGTCCTCAGCG
CAGCTGTCAGACTCTGCCCTGTACTACTGTGCTTTGAGTGA
>TRAV12D-2*02
GGAGACTCAGTGACCCAGACAGAAGGCCTGGTCACTCTCACCAAGGGGTTGCCTGTGATG
CTGAACTGCACCTATCAGACTACTTACTCACCTTTCCTTTTCTGGTATGTGCAACATCTC
AACGAAGCCCCTAAGCTACTCCTGAAGAGCTCCACAGACAACAAGAGGACCGAGCACCAA
GGGTTCTACGCCACTCTCCATAAGAGCAGCAGCTCCTTCCATCTGCAGAAGTCCTCAGTG
CAGCTGTCAGACTCTGCCCTGTACTTCTGTGCTTTGAGTGA
>TRAV12D-2*03
GGAGACTCTGTGACCCAGACAGAAGGCCTGGTCACTCTCACCGAGGGGTTGCCTGTGATG
CTGAACTGCACCTATCAGAGTACTTACTCACCTTTCCTTTTCTGGTATGTGCAACATCTC
AACGAAGCCCCTAAGCTACTTTTCAAGAGCTTCACAGACAACAAGAGGCCCGAGCACCAA
GGGTTCCACGCCACTCTCCATAAGAGCAGCAGCTCCTTCCATCTGCAGAAGTCCTCAGCG
CAGCTGTCAGACTCTGCCCTGTACTACTGTGCTTTGAGTAA
>TRAV12D-2*04
GGAGACTCAGTGACCCAGACAGAAGGCTTGGTCACTCTCACCAAGGGGTTGCCTGTGATG
CTGAACTGCACCTATCAGACTACTTACTCACCTTTCCTTTTCTGGTATGTGCAACATCTC
AACGAAGCCCCTAAGCTACTCCTGAAGAGCTCCACAGACAACAAGAGGACCGAGCACCAA
GGGTTCTACGCCACTCTCCATAAGAGCAGCAGCTCCTTCCATCTGCAGAAGTCCTCAGTG
CAGCTGTCAGACTCTGCCCTGTACTTCTGTGCTTTGAGTG
>TRAV12D-2*05
GTCACTCTCACCAAGGGGTTGCCTGTGATGCTGAACTGCACCTATCAGACTACTTACTCA
CCTTTCCTTTTCTGGCATGTGCAACATCTCAACGAAGCCCCTAAGCTACTCCTGAAGAGC
TCCACAGACAACAAGAGGACCGAGCACCAAGGGTTCTACGCCACTCTCCATAAGAGCAGC
AGCTCCTTCCATCTGCAGAAGTCCTCAGTGCAGCTGTCAGACTCTGCCCTGTACTTCTGT
GCTTTGAGCC
>TRAV12D-3*01
GACTCCGTGACCCAGACAGAAGGCCTGGTCACTCTCACAGAAGGGTTGCCTGTGATGCTG
AACAGCACCTATCAGACTATTTACTCAAATCCTTACCTTTTCTGGTATGTGCAACATCTC
AATGAATCCCCTCGGCTACTCCTGAAGAACTTCACAGACAACAAGAGGACCGAGCACCAA
GGGTTCCACGCCACTCTCCATAAGAGCAGCAGCTCCTCCCATCTGCAGAAGTCCTCAGCG
CAGCTGTCAGACTCTGCCCTGTACTGCTGTGCTCTGAGT
>TRAV12D-3*02
GGAGACTCCGTGACCCAGACAGAAGGCCTGGTCACTCTCACAGAAGGGTTGCCTGTGATG
CTGAACTGCACCTATCAGACTATTTACTCAAATGCTTTCCTTTTCTGGTATGTGCACTAT
CTCAATGAATCCCCTTGGCTACTCCTGCGGAGCTCCACAGACAACAAGAGGACCGAGCAC
CAAGGGTTCCACGCCACTCTCCATAAGAGCAGCAGCTCCTTCCATCTGCAGAAGTCCTCA
GCGCAGCTGTCAGACTCTGCCCTGTACTACTGTGCTTTGAGTGA
>TRAV12D-3*03
GACTCCGTGACCCAGACAGAAGGCCTGGTCACTCTCAACGAGGGGTTGCCTGTGATGCTG
AACTGCACCTATCAGACTATTTACTCAAATGCTTTCCTTTTCTGGTATGTGCACTATCTC
AATGAATCCCCTTGGCTACTCCTGCGGAGCTCCACAGACAACAAGAGGACCGAGCACCAA
GGGTTCCACGCCACTCTCCATAAGAGCAGCAGCTCCTTCCATCTGCAGAAGTCCTCAGCG
CAGCTGTCAGACTCTGCCCTGTACTACTGTGCTTTGAGTGA
>TRAV12N-1*01
GGAGACTCCGTGACCCAGACAGAAGGCCTGGTCACTGTCACAGAAGGGTTGCCTGTGATG
CTGAACTGCACCTATCAGACTGCTTACTCAGATGTTGCCTTTTTCTGGTATGTGCAATAT
CTCAACGAAGCCCCTAAACTACTCCTGCGGAGCTCCACAGACAACAAGAGGACCGAGCAC
CAAGGGTTCCACGCCACTCTCCATAAGAGCAGCAGCTCCTTCCATCTGCAGAAGTCCTCA
GTGCAGCTGTCAGACTCTGCCCTGTACTACTGTGCTCTGAGTGA
>TRAV12N-2*01
GGAGACTCAGTGACCCAGACAGAAGGCCTGGTCACTCTCACCAAGGGGTTGCCTGTGATG
CTGAACTGCACCTATCAGACTACTTACTCACCTTTCCTTTTCTGGTATGTGCAACATCTC
AACGAAGCCCCTAAGCTACTCCTGAAGAGCTCCACAGACAACAAGAGGACCGAGCACCAA
GGGTTCTACGCCACTCTCCATAAGAGCAGCAGCTCCTTCCATCTGCAGAAGTCCTCAGTG
CAGCTGTCAGACTCTGCCCTGTACTTCTGTGCTTTGAGTGA
>TRAV12N-3*01
GGAGACTCCGTGACCCAGACAGAAGGCCTGGTCACTCTCACAGAAGGGTTGCCTGTGATG
CTGAACTGCACCTATCAGACTATTTACTCAAATCCTTTCCTTTTCTGGTATGTGCAACAT
CTCAATGAATCCCCTCGGCTACTCCTGAAGAGCTTCACAGACAACAAGAGGACCGAGCAC
CAAGGGTTCCACGCCACTCTCCATAAGAGCAGCAGCTCCTTCCATCTGCAGAAGTCCTCA
GCGCAGCTGTCAGACTCTGCCCTGTACTACTGTGCTCTGAGTGA
>TRAV13-1*01
GGACAGCAAGTGCAGCAGAGCCCCGCGTCCTTGGTTCTGCAGGAGGGGGAGAATGCAGAG
CTGCAGTGTAACTTTTCCACATCTTTGAACAGTATGCAGTGGTTTTACCAACGTCCTGAG
GGAAGTCTCGTCAGCCTGTTCTACAATCCTTCTGGGACAAAGCAGAGTGGGAGACTGACA
TCCACAACAGTCATCAAAGAACGTCGCAGCTCTTTGCACATTTCCTCCTCCCAGATCACA
GACTCAGGCACTTATCTCTGTGCTATGGAAC
>TRAV13-2*01
GGACAGCAAGTGCAGCAGAGTCCCTCGTCCTTGGTTCTGCAGGAGGGGGAGAACGCAGAG
CTGCAGTGTAACTTTTCCTCCACAGCAACCCAGCTGCAGTGGTTTTACCAAAGTCCTGGG
GGAAGCCTCGTCAGCCTGTTGTCCAATCCTTCTGGGACAAAGCACACTGGAAGACTGACA
TCCACCACAGTCACTAAGGAACGTCGCAGCTCTTTGCACATTTCCTCCTCCCAGACAACA
GACTCAGGCACTTATCTCTGTGCTATAGATC
>TRAV13-2*02
GGACAGCAAGTGCAGCAGAGCCCCGCGTCCTTGGTTCTGCAGGAGGGGGAGAACGCAGAG
CTGCAGTGTAACTTTTCCTCCACAGCAACCCAGCTGCAGTGGTTTTACCAAAGTCCTGGG
GGAAGCCTCGTCAGCCTGTTGTCCAATCCTTCTGGGACAAAGCACACTGGAAGACTGACA
TCCACCACAGTCACTAAGGAACGTCGCAGCTCTTTGCACATTTCCTCCTCCCAGACAACA
GACTCAGGCACTTATCTCTGTGCT
>TRAV13-3*01
GGACAGCAAGTGCAGCAGAGCCCCGCGTCCTTGGTTCTGCAGGAGGGGGAGAACGCAGAG
CTGCAGTGCACCTATTCCACAACTTTGAACAGTATGCAGTGGTTTTACCAACGTCCTGGG
GGAAGACTCGTCAGCCTGTTGTACAGTCCTTCTTGGGCAGAGCAGAGAGGTGGAAGACTG
ACATCCTCGGCAGCCAGTAACGAAAGTCGCAGCTCTTTGCACATTTCCTCCTCCCAGATC
ACAGACTCAGGCACTTATCTCTGTGCTATGGAAC
>TRAV13-3*02
GGACAGCAAGTGCAGCAGAGCCCCGCGTCCTTGGTTCTGCAGGAGGGGGAGAATGCAGAG
CTGCAGTGCACCTATTCCACAACTTTGAACAGTATGCAGTGGTTTTACCAACGTCCTGGG
GGAAGACTCGTCAGCCTGTTGTACAGTCCTTCTTGGGCAGAGCAGAGAGGTGGAAGACTG
ACATCCTCCGCAGCCAGTAACGAAAGTCGCAGCTCTTTGCACATTTCCTCCTCCCATATC
ACAGACTCAGGCACTTATCTCTGTGCTATG
>TRAV13-4/DV7*01
GGACAGCAAGTGCAGCAGAGTCCTGCATCCTTGGTTCTGCAGGAGGGGGAGAACGCAGAG
CTGCAGTGTAACTTTTCCTCCACAGCAACCCAGCTGCAGTGGTTTTACCAACGTCCTGGG
GGAAGCCTCGTCAGCCTGTTGTACAATCCTTCTGGGACAAAGCACACTGGAAGACTGACA
TCCACCACAGTCACTAAAGAACGTCGCAGCTCTTTGCACATTTCCTCCTCCCAGATCACA
GACTCAGGCACTTATTTCTGTGCTATGGAAC
>TRAV13-4/DV7*02
GGACAGCAAGTGCAGCAGAGTCCTGCATCCTTGGTTCTGCAGGAGGGGGAGAACGCAGAG
CTGCAGTGTAACTTTTCCTCCACAGCAACCCGGCTGCAGTGGTTTTACCAACGTCCTGGG
GGAAGCCTCGTCAGCCTGTTGTCCAATCCTTCTGGGACAAAGCACACTGGAAGACTGACA
TCCACCACAGTCACTAAAGAACGTCGCGGCTCTTTGCACATTTCCTCCTCCCAGATCACA
GACTCAGGCACTTATCTCTGTGCTATCGG
>TRAV13-4/DV7*03
GGACAGCAAGTGGAGCAGAGTCCCGCGTCCTTGGTTCTGCAGGAGGGGGAGAAAGCAGAG
CTGCAGTGTAACTTTTCCTCCACAGCAACCGAGCTGCAGTGGTTTTACCAAAGTCCTGGG
GGAAGACTCGTCAGCCTGTTGTACAATCCTTCTGGGACAAAGCAGAGTGGGAGACTGATA
TCCACAACAGTCATTAAAGAACGTCGCAGCTCTTTGCACATTTCCTCCTCCCAGATCACA
GACTCAGGCACTTATCTCTGTGCTATGGAC
>TRAV13-5*01
GGTCAGCAAGTGCAGCAGAGTCCCGCGTCCTTGGTTCTGCAGGAGGGGGAGAACGCAGAG
CTGCAGTGTAGCTTTTCCATCTCTACAAACCAGGTGCAGTGGTTTTACCAACGTCCTGGG
GGACGCCTCATCGGCCTGTCCTACATTCCTGGAATGAAGCCTACTGGAAAACAGACATCC
TCAACAGTCACTAAGGGACGTCACAGCTCTTTGACTATATCCTCCTCCCAGACCACAGAC
TCAGGCACTTATTTCTGTGTTCTGAGTA
>TRAV13D-1*01
GGACAGCAAGTGCAGCAGAGCCCTGCATCCTTGGTTCTGCAGGAGGGGGAGAACGCAGAG
CTGCAGTGTAACTTTTCCACATCTTTGAACAGTATGCAGTGGTTTTACCAACGTCCTGGG
GGAAGTCTCGTCAGCCTGTTCTACAATCCTTCTGGGACAAAGCAGAGTGGGAGACTGACA
TCCACTACAGTCATCAAAGAACGTCGCAGCTCTTTGCACATTTCCTCCTCCCAGACAACA
GACTCAGGCACTTATCTCTGTGCTATGGAAC
>TRAV13D-1*02
GGACAGCAAGTGCAGCAGAGCCCCGCGTCCTTGGTTCTGCAGGAGGGGGAGAACGCAGAG
CTGCAGTGTAACTTTTCCACATCTTTGAACAGTATGCAGTGGTTTTACCAACGTCCTGGG
GGAAGTCTCGTCAGCCTGTTCTACAATCCTTCTGGGACAAAGCATAGTGGGAGACTGACA
TCCACTACAGTCATCAAAGAACGTCGCAGCTCTTTGCACATTTCCTCCTCCCAGACAACA
GACTCAGGCACTTATCTCTGTGCT
>TRAV13D-1*03
ATGCAGTGGTTTTATCAACGTCCTGGGGGAAGTCTCGTCAGCCTGTTCTACAATCCTTCT
GGGACAAAGCAGAGTGGGAGACTGACATCCACTACAGTCATCAAAGAACGTCGCAGCTCT
TTGCACATTTCCTCCTCCCAGACAACAGACTCAGGCACTTATCTCTGTGCT
>TRAV13D-2*01
GGACAGCAAGTGCAGCAGAGTCCCGCATCCTTGGTTCTGCAGGAGGGGGAGAACGCAGAG
CTGCAGTGTAACTTTTCCTCCACAGCAACCCGGCTGCAGTGGTTTTACCAACATCCTGGG
GGAAGACTCGTCAGCCTGTTCTACAATCCTTCTGGGACAAAGCACACTGGAAGACTGACA
TCCACCACAGTCACTAACGAACGTCGCGGCTCTTTGCACATTTCCTCCTCCCAGACAACA
GACTCAGGCACTTATTTCTGTGCTATAGATC
>TRAV13D-2*02
AATGCAGAGCTGCAGTGTAACTTTTCCTCCACAGTAACCCGGCTGCAGTGGTTTTACCAA
CATCCTGGGGGAAGACTCGTCAGCCTGTTCTACAATCCTTCTGGGACAAAGCACACTGGA
AGACTGACATCCACCACAGTCACTAACGAACGTCGCGGCTCTTTGCACATTTCCTCCTCC
CAGATCACAGACTCAGGCACTTATTTCTGTGCTATAAAAG
>TRAV13D-3*01
GGACAGCAAGTGGAGCAGAGTCCCGCGTCCTTGGTTCTGCAGGAGGGGGAGAACGCAGAG
CTGCAGTGCACCTATTCCACAACTTTGAACAGTATGCAGTGGTTTTACCAACGTCCTGGG
GGAAGACTCGTCAGCCTGTTGTACAGTCCTTCTTGGGCAGAGCAGAGAGGTGGAAGACTG
ACATCCTCCGCAGCCAGTAATGAAAGTCGCAGCTCTTTGCACATTTCCTCCTCCCAGATC
ACAGACTCAGGCACTTATCTCTGTGCTATGGAAC
>TRAV13D-3*02
GGACAGCAAGTGCAGCAGAGCCCCCCCGCGTCCTTGGTTCTGCAGGAGGGGGAGAACGCA
GAGCTGCAGTGCACCTATTCCACAACTTTGAACAGTATGCAGTGGTTTTACCAACGTCCT
GGGGGAAGACTCGTCAGCCTGTTGTACAGTCCTTCTTGGGCAGAGCAGAGAGGTGGAAGA
CTGACATCCTCCGCAGCCAGTAATGAAAGTCGCAGCTCTTTGCACATTTCCTCCTCCCAG
ATCACAGACTCAGGCACTTATCTCTGTGCTATGGAAC
>TRAV13D-4*01
GAACAGCAAGTGCAGCAGAGTCCCGCATCCTTGGTTCTGCAGGAGGGGGAGAACGCAGAG
CTCCAGTGTAGCTTTTCCATCTTTACAAACCAGGTGCAGTGGTTTTACCAACGTCCTGGG
GGAAGACTCGTCAGCCTGTTGTACAATCCTTCTGGGACAAAGCAGAGTGGGAGACTGACA
TCCACAACAGTCATTAAAGAACGTCGCAGCTCTTTGCACATTTCCTCCTCCCAGATCACA
GACTCAGGCACTTATCTCTGTGCTATGGAAC
>TRAV13D-4*02
GAACAGCAAGTGCAGCAGAGTCCCGCGTCCTTGGTTCTGCAGGAGGCGGAGAACGCAGAG
CTGCAGTGTAGCTTTTCCATCTTTACAAACCAGGTGCAGTGGTTTTACCAACGTCCTGGG
GGAAGACTCGTCAGCCTGTTGTACAATCCTTCTGGGACAAAGCAGAGTGGGAGACTGACA
TCCACTACAGTCATTAAAGAACGTCGCAGCTCTTTGCACATTTCCTCCTCCCAGATCACA
GACTCAGGCACTTATCTCTGTGCTATGGA
>TRAV13D-4*03
GGACAGCAAGTGCAGCAGAGTCCTGCATCCTTGGTTCTGCAGGAGGGGGAGAACGCAGAG
CTGCAGTGTAACTTTTCCTCCACAGCAACCCGGCTGCAGTGGTTTTACCAACGTCCTGGG
GGAAGCCTCGTCAGCCTGTTGTACAATCCTTCTGGGACAAAGCACACTGGAAGACTGACA
TCCACCACAGTCACTAAAGAACGTCGCAGCTCTTTGCACATTTCCTCCTCCCAGACAACA
GACTCAGGCACTTATTTCTGTGCTATGGAAC
>TRAV13N-1*01
GGACAGCAAGTGCAGCAGAGTCCCACGTCCTTGGTTCTGCAGGAGGGGGAAAACGCAGAG
CTGCAGTGTAACTTTTCCACATCTTTGAACAGTATGCAGTGGTTTTACCAACGTCCTGGG
GGAAGTCTCATCAGCGTGTTCTACAATCCTTCTGGGACAAAGCAGAGTGGGAGACTGACA
TCCACAACAGTCATTAAAGAACGCCGCAGCTCTTTGCACATTTCCTCCTCCCAGATCACA
GACTCAGGCACTTATCTCTGTGCTATGGAAC
>TRAV13N-2*01
GGACAGCAAGTGCAGCAGAGCCCCGCGTCCTTGGTTCTGCAGGAGGGGGAGAACGCAGAG
CTGCAGTGTAACTTTTCCTCCACAGCAACCCAGCTGCAGTGGTTTTACCAAAGTCCTGGG
GGAAGCCTCGTCAGCCTGTTGTCCAATCCTTCTGGGACAAAGCACACTGGAAGACTGACA
TCCACCACAGTCACTAAGGAACGTCGCAGCTCTTTGCACATTTCCTCCTCCCAGACAACA
GACTCAGGCACTTATCTCTGTGCTATAGATC
>TRAV13N-3*01
GGACAGCAAGTGCAGCAGAGCCCCCCCGCGTCCTTGGTTCTGCAGGAGGGGGAGAACGCA
GAGCTGCAGTGCACCTATTCCACAACTTTGAACAGTATGCAGTGGTTTTACCAACGTCCT
GGGGGAAGACTCGTCAGCCTGTTGTACAGTCCTTCTTGGGCAGAGCAGAGAGGTGGAAGA
CTGACATCCTCCGCAGCCAGTAACGAAAGTCGCAGCTCTTTGCACATTTCCTCCTCCCAG
ATCACAGACTCAGGCACTTATCTCTGTGCTATGGAAC
>TRAV13N-4*01
GAACAGCAAGTGCAGCAGAGTCCCGCATCCTTGGTTCTGCAGGAGGCGGAGAACGCAGAG
CTCCAGTGTAGCTTTTCCATCTTTACAAACCAGGTGCAGTGGTTTTACCAACGTCCTGGG
GGAAGACTCGTCAGCCTGTTGTACAATCCTTCTGGGACAAAGCAGAGTGGGAGACTGACA
TCCACAACAGTCATTAAAGAACGTCGCAGCTCTTTGCACATTTCCTCCTCCCAGATCACA
GACTCAGGCACTTATCTCTGTGCTATGGAAC
>TRAV14-1*01
CAGCAGCAGGTGAGACAAAGTCCCCAATCTCTGACAGTCTGGGAAGGAGAGACCGCAATT
CTGAACTGCAGTTATGAGGACAGCACTTTTAACTACTTCCCATGGTACCAGCAGTTCCCT
GGGGAAGGCCCTGCACTCCTGATATCCATACGTTCAGTGTCCGATAAAAAGGAAGATGGA
CGATTCACAATCTTCTTCAATAAAAGGGAGAAAAAGCTCTCCTTGCACATCACAGACTCT
CAGCCTGGAGACTCAGCTACCTACTTCTGTGCAGCAAGTG
>TRAV14-1*02
CAGCAGCAGGTGAGACAAAGTCCCCAATCTCTGACAGTCTGGGAAGGAGAGACAGCAATT
CTGAACTGCAGTTATGAGGACAGCACTTTTAACTACTTCCCATGGTACCAGCAGTTCCCT
GGGGAAGGCCCTGCACTCCTGATATCCATAAGTTCAGTGTCCGATAAAAAGGAAGATGGA
CGATTCACAATCTTCTTCAATAAAAGGGAGAAAAAGCTCTCCTTGCACATCACAGACTCT
CAGCCTGGAGACTCAGCCACCTACTTCTGTGCAGCAAGTG
>TRAV14-1*03
CAGCAGGTGAGACAAAGTCCCCAATCTCTGACAGTCTGGGAAGGAGAGACAGCAATTCTG
AACTGCAGTTATGAGGACAGCACTTTTAACTACTTCCCATGGTACCAGCACTTCCCTGGG
GAAGGCCCTGCACTCCTGATATCCATAAGTTCAGTGTCCGATAAAAAGGAAGATGGACGA
TTCACAATCTTCTTCAATAAAAGGGAGAAAAAGCTCTCCTTGCACATCACAGACTCTCAG
CCTGGAGACTCAGCCACCTACTTCTGTGCAGCAAGT
>TRAV14-2*01
CAGCAGCAGGTGAGACAAAGTCCCCAATCTCTGACAGTCTGGGAAGGAGAGACAGCAATT
CTGAACTGCAGTTATGAGGACAGCACTTTTGACTACTTCCCATGGTACTGGCAGTTCCCT
AGGGAAAGCCCTGCACTCCTGATAGCCATACGTCCAGTGTCCAATAAAAAGGAAGATGGA
CGATTCACAATCTTCTTCAATAAAAGGGAGAAAAAGCTCTCCTTGCACATCACAGACTCT
CAGCCTGGAGACTCAGCTACCTACTTCTGTGCAGCAAGTG
>TRAV14-2*02
CAGCAGCAGGTGAGACAAAGTCCCCAATCTCTGACAGTCTGGGAAGGAGAGACAGCAATT
CTGAACTGCAGTTATGAGGACAGCACTTTTGACTACTTCCCATGGTACCATCAGTTCCCT
GGGGAAAGCCCTGCACTCCTGATAGCCATACGTCCAGTGTCCAATAAAAAGGAAGATGGA
CGATTCACAATCTTCTTCAATAAAAGGGAGAAAAAGTTCTCCTTGCACATCGCAGACTCT
CAGCCTGGAGACTCAGCCACCTACTTCTGTGCAGCAAGTG
>TRAV14-2*03
CAGCAGCAGGTGAGACAAAGTCCCCAATCTCTGACAGTCTGGGAAGGAGAGACAGCAATT
CTGAACTGCAGTTATGAGGACAGCACTTTTGACTACTTCCCATGGTACCGTCTGTTCCCT
GGGGAAAGCCCTGCACTCCTGATAGCCATACGTCCAGTGTCCAATAAAAAGGAAGATGGA
CGATTCACAATCTTCTTCAATAAAAGGGAGAAAAAGCTCTCCTTGCACATCACAGACTCT
CAGCCTGGAGACTCAGCTACCTACTTCTGTGCAGCAAGTG
>TRAV14-3*01
CAGCAGCAGGTGAGACAAAGTCCCCAATCTCTGACAGTCTGGGAAGGAGAGACCGCAATT
CTGAACTGCAGTTATGAGAACAGTGCTTTTGACTACTTCCCATGGTACCAGCAGTTCCCT
GGGGAAGGTCCCGCTCTCCTGATATCCATACTTTCAGTGTCCGATAAAAAGGAAGATGGA
CGATTCACAATCTTCTTCAATAAAAGGGAGAAAAAGCTCTCCTTGCACATTGCAGACTCT
CAGCCTGGAGACTCAGCCACCTACTTCTGTGCAGCAAGTG
>TRAV14-3*02
CAGCAGCAGGTGAGACAAAGTCCCCAATCTCTGACAGTCTGGGAAGGAGAGACCGCAATT
CTGAACTGCAGTTATGAGAACAGTGCTTTTGACTACTTCCCATGGTACCAGCAGTTCCCT
GGGGAAGGTCCCGCTCTCCTGATATCCATACTTTCAGTGTCCAATAAAAAGGAAGATGGA
CGATTCACAATCTTCTTCAATAAAAGGGAGAAAAAGCTCTCCTTGCACATTGCAGACTCT
CAGCCTGGAGACTCAGCCACCTACTTCTGTGCAGCAAGTG
>TRAV14-3*03
CAGCAGCAGGTGAGACAAAGTCCCCAATCTCTGACAGTCTCGGAAGGAGAGACCACAATT
CTGAACTGCAGTTATGAGAACAGTGCTTTTGACTACTTCCCATGGTACCAGCAGTTCCCT
GGGGAAGGTCCCGCTCTCCTGATATCCATACTTTCAGTGTCCGATAAAAAGGAAGATGGA
CGATTCACAATCTTCTTCAATAAAAGGGAGAAAAAGCTCTCCTTGCACATTGCAGACTCT
CAGCCTGGAGACTCAGCCACCTACTTCTGTGCAGCAAGGG
>TRAV14D-1*01
CAGCAGCAGGTGAGACAAAGTCCCCAATCTCTGACAGTCTGGGAAGGAGGAACCACAGTT
CTGACCTGCAGTTATGAGGACAGCACTTTTAACTACTTCCCATGGTACCAACAGTTCCCT
GGGGAAGGCCCTGCACTTCTGATATCCATACTTTCAGTGTCCGATAAAAAGGAAGATGGA
CGATTCACAACCTTCTTCAATAAAAGGGAGAAAAAGCTCTCCTTGCACATCATAGACTCT
CAGCCTGGAGACTCAGCCACCTACTTCTGTGCAGCAAGTG
>TRAV14D-1*02
CAGCAGCAGGTGAGACAAAGTCCCCAATCTCTGACAGTCTGGGAAGGAGGAACCACAGTT
CTGACCTGCAGTTATGAGGACAGCACTTTTAACTACTTCCCATGCTACCAACAGTTCCCT
GGGGAAGGCCCTGCACTTCTGATATCCATACTTTCAGTGTCCGATAAAAAGGAAGATGGA
CGATTCACAATCTTCTTCAATAAAAGGGAGAAAAAGCTCTCCTTGCACATCATAGACTCT
CAGCCTGGAGACTCAGCCACCTACTTCTGTGCAGCAAGTG
>TRAV14D-2*01 
CAGCAGCAGGTGAGACAAAGTCCCCAATCTCTGACAGTCTGGGAAGGAGAGACCACAATT
CTGAACTGCAGTTATGAGGACAGCACTTTTGACTACTTCCCATGGTACCGGCAGTTCCCT
GGGAAAAGCCCTGCACTCCTGATAGCCATAAGTTTGGTGTCCAATAAAAAGGAAGATGGA
CGATTCACAATCTTCTTCAATAAAAGGGAGAAAAAGCTCTCCTTGCACATCACAGACTCT
CAGCCTGGAGACTCAGCCACCTACTTCTGTGCAGCAAGT
>TRAV14D-2*02 
CAGCACTTTTGACTACTTCCCATGGTACCGGCAGTTCCCTAGGGAAAGCCCTGCACTCCT
GATAGCCATAAGTTTGGTGTCCAATAAAAAGGAAGATGGACGATTCACAATCTTCTTCAA
TAAAAGGGAGAAAAAGCTCTCCTTGCACATCACAGACTCTCAGCCTGGAGACTCAGCCAC
CTACTTCTGTGCAGCAAGTG
>TRAV14D-2*03
CAGCAGCAGGTGAGACAAAGTCCCCAATCTCTGACAGTCTGGGAAGGAGAGACAGCAATT
CTGAACTGCAGTTATGAGGACAGCACTTTTGACTACTTCCCATGGTACTGGCAGTTCCCT
AGGGAAAGCCCTGCACTCCTGATAGCCATACGTCCAGTGTCCAATAAAAAGGAAGATGGA
CGATTCACAATCTTCTTCAATAAAAGGGAGAAAAAGCTCTCCTTGCACATCACAGACTCT
CAGCCTGGAGACTCAGCTACCTACTTCTGTGCAGCAAGTG
>TRAV14D-3/DV8*01 
CAGCAGCAGGTGAGACAAAGTTCCCAATCTCTGACAGTCTGGGAAGGAGAGACCGCAATT
CTGAACTGCAGTTATGAGAACAGTGCTTTTGACTACTTCCCATGGTACCAGCAGTTCCCT
GGGGAAGGCCCTGCTCTCCTGATAGCCATACGTTCAGTGTCCGATAAAAAGGAAGATGGA
CGATTCACAATCTTCTTCAATAAAAGGGAGAAAAATCTCTCCTTGCACATCAAAGACTCT
CAGCCTGGAGACTCAGCCACCTACTTCTGTGCAGCAAGTG
>TRAV14D-3/DV8*02 
CAGCAGCAGGTGAGACAAAGTCCCCAATCTCTGACAGTCTGGGAAGGAGAGACCGCAATT
CTAAACTGCAGTTATGAGAACAGTGCTTTTGACTACTTCCCATGGTACCAGCAGTTCCCT
GGGGAAGGCCCTGCTCTCCTGATAGCCATACGTTCAGTGTCCGATAAAAAGGAAGATGGA
CGATTCACAATCTTCTTCAATAAAAGGGAGAAAAAGCTCTCCTTGCACATCACAGACTCT
CAGCCTGGAGACTCAGCCACTTACTTCTGTGCAGCAAGTG
>TRAV14D-3/DV8*03 
CAGCAGCAGGTGAGACAAAGTCCCCAATCTCTGACAGTCTGGGAAGGAGAGACCGCAATT
CTGAACTGCAGTTATGAGAACAGTGCTTTTGACTACTTCCCATGGTACCAGCAGTTCCCT
GGGGAAGGCCCTGCTCTCCTGATAGCCATACGTTCAGTGTCCGATAAAAAGGAAGATGGA
GGATTCACAATCTTCTTCAATAAAAGGGAGAAAAATCTCTCCTTGCACATCAAAGACTCT
CAGCCTGGAGACTCAGCCACCTACTTCTGTGCAGCAAGTG
>TRAV14D-3/DV8*04 
TCTCTGACAGTCTGGGAAGGAGAGACAGCAATTCTAAACTGCAGTTATGAGAACAGTGCT
TTTGACTACTTCCCATGGTACCAGCAGTTCCCTGGGGAAGGCCCTGCTCTCCTGATAGCC
ATACGTTCAGTGTCCGATAAAAAGGAAGATGGACGATTCACAATCTTCTTCAATAAAAGG
GAGAAAAAGCTCTCCTTGCACATCACAGACTCTCAGCCTGGAGACTCAGCCACTTACTTC
TGTGCAGCAAGT
>TRAV14D-3/DV8*05 
CAGCAGCAGGTGAGACAAAGTCCCCAATCTCTGACAGTCTGGGAAGGAGAGACCGCAATT
CTGAACTGCAGTTATGAGAACAGTGCTTTTGACTACTTCCTATGGTACCAGCAGTTCCCT
GGGGAAGGCCCTGCTCTCCTGATATTCATACGATCAGTGTCCGATAAAAAGGAAGATGGA
CGATTCACAATCTTCTTCAATAAAAGGGAGCAAAAGCTCTCCTTGCACATCACAGACTCT
CAGCCTGGAGACTCAGCCACCTACTTTTGTGCAGCAA
>TRAV14D-3/DV8*06 
CAGCAGCAGGTGAGACAAAGTCCCCAATCTCTGACAGTCTGGGAAGGAGAGACCGCAATT
CTGAACTGCAGTTATGAGAACAGTGCTTTTGACTACTTCCTATGGTACCAGCAGTTCCCT
GGGGAAGGCCCTGCTCTCCTGATAGCCATACGATCAGTGTCCGATAAAAAGGAAGATGGA
CGATTCACAATCTTCTTCAATAAAAGGGAGCAAAAGCTCTCCTTGCACATCACAGACTCT
CAGCCTGGAGACTCAGCCACCTACTTTTGTGCAGCAAGT
>TRAV14D-3/DV8*07 
CAGCAGCAGGTGAGACAAAGTCCCCAATCTCTGACAGTCTCGGAAGGAGAGACCACAATT
CTGAACTGCAGTTATGAGAACAGTGCTTTTGACTACTTCCCATGGTACCAGCAGTTCCCT
GGGGAAGGCCCTGCTCTCCTGATAGCCATACGTTCAGTGTCCGATAAAAAGGAAGATGGA
CGATTCACAATCTTCTTCAATAAAAGGGAGAAAAAGCTCTCCTTGCACATCACAGACTCT
CAGCCTGGAGACTCAGCCACCTACTTCTGTGCAGCAAGT
>TRAV14D-3/DV8*08
CAGCAGCAGGTGAGACAAAGTCCCCAATCTCTGACAGTCTGGGAAGGAGAGACCGCAATT
CTGAACTGCAGTTATGAGAACAGTGCTTTTGACTACTTCCCATGGTACCAGCAGTTCCCT
GGGGAAGGTCCCGCTCTCCTGATATCCATACTTTCAGTGTCCGATAAAAAGGAAGATGGA
CGATTCACAATCTTCTTCAATAAAAGGGAGAAAAAGCTCTCCTTGCACATTGCAGACTCT
CAGCCTGGAGACTCAGCCACCTACTTCTGTGCAGCAAGTG
>TRAV14N-1*01
CAGCAGCAGGTGAGACAAAGTCCCCAATCTCTGACAGTCTGGGAAGGAGAGACCGCAATT
CTGAACTGCAGTTATGAGGACAGCACTTTTAACTACTTCCCATGGTACCAGCAGTTCCCT
GGGGAAGGCCCTGCACTCCTGATATCCATACGTTCAGTGTCCGATAAAAAGGAAGATGGA
CGATTCACAATCTTCTTCAATAAAAGGGAGAAAAAGCTCTCCTTGCACATCACAGACTCT
CAGCCTGGAGACTCAGCTACCTACTTCTGTGCAGCAAGTG
>TRAV14N-2*01
CAGCAGCAGGTGAGACAAAGTCCCCAATCTCTGACAGTCTGGGAAGGAGAGACAGCAATT
CTGAACTGCAGTTATGAGGACAGCACTTTTGACTACTTCCCATGGTACTGGCAGTTCCCT
AGGGAAAGCCCTGCACTCCTGATAGCCATACGTCCAGTGTCCAATAAAAAGGAAGATGGA
CGATTCACAATCTTCTTCAATAAAAGGGAGAAAAAGCTCTCCTTGCACATCACAGACTCT
CAGCCTGGAGACTCAGCTACCTACTTCTGTGCAGCAAGTG
>TRAV14N-3*01
CAGCAGCAGGTGAGACAAAGTTCCCAATCTCTGACAGTCTGGGAAGGAGAGACCGCAATT
CTGAACTGCAGTTATGAGAACAGTGCTTTTGACTACTTCCCATGGTACCAGCAGTTCCCT
GGGGAAGGCCCTGCTCTCCTGATAGCCATACGTTCAGTGTCCGATAAAAAGGAAGATGGA
CGATTCACAATCTTCTTCAATAAAAGGGAGAAAAATCTCTCCTTGCACATCAAAGACTCT
CAGCCTGGAGACTCAGCCACCTACTTCTGTGCAGCAAGTG
>TRAV15-1/DV6-1*01
GCCCAGAAAGTGATTCAGGTCTGGTCAACAACAAGCAGGCAGGAGGGCGAAAAACTCACA
CTGGACTGTTCATATAAGACAAGTCAGGTCTTATACCATCTTTTCTGGTACAAGCACCTT
CTTAGTGGAGAGATGGTTTTGCTTATTCGACAAATGCCTTCTACTATTGCAATAGAGAGG
AGCGGCCGCTATTCTGTAGTCTTCCAGAAATCACGCAAATCCATCAGCCTTGTCATTTCA
ACCTTACAACCAGACGATTCGGGAAAGTATTTCTGTGCTCTCTGGGAGCTGG
>TRAV15-1/DV6-1*02
GCCCAGAAAGTGATTCAGGTCTGGTCAACAACAAGCAGGCAGGAGGGAGAAAAACTCACA
CTGGACTGTTCATATAAGACAAGTCAGGTCTTATACCATCTTTTCTGGTACAAGCACCTT
CTTAGTGGAGAGATGGTTTTGCTTATTCGACAAATGCCTTCTACTATTGCAATAGAGAGG
AGCGGCCGCTATTCTGTAGTCTTCCAGAAATCACGCAAATCCATCAGCCTTGTCATTTCA
ACCTTACAACCAGACGATTCGGGAAAGTATTTCTGTGCTCTCTGGGAGCTGT
>TRAV15-2/DV6-2*01
GCCCAGAAAGTGACTCAGGTCCAGTCAACAGGCAGCAGTCAGTGGGGAGAAGTCACTCTG
CACTGTTCATATGAGACAAGTGAATACTTCTACGTTATTCTTTGGTACAAGCAGCTTTTT
AGTGGAGAGATGGTTTTCCTTATTTACCAAACTTCCTTTGATACTCAGAACCAGAGGAAC
AGCCGCTACTCTGTAGTCTTCCAGAAATCACTCAAGTCCATCAGCCTTGTCATTTCAGCC
TCACAGCCAGAGGATTCAGGGACGTACTTCTGCGCTCTCTCGGAACTGA
>TRAV15-2/DV6-2*02
CAGAGAGTGACTCAGGTCCAGTCAACAGGCAGCAGTCAGTGGGGAGAAGTCACCCTGGAC
TGTTCATATGAGACAAGTGAATACTCCTACCTTATTCTTTGGTACAGGCAGCTTTTTAGT
GGAGAGATGGTTTTCCTTATTTACCAACCTTCTTTTGATACTCAGAACCAGAGGAGCGGC
CACTACTCTGTAGTCTTCCAGAAATCATTCAAGTCCATCAGCCTTGTCATTTCAGCCTCA
CAGCCAGAGGATTCAGGGACGTACTTCTGCGCTCTCTCGGAACT
>TRAV15-3*01
GGACAGAAATTAACTCAGGTCCAACCAGCACAAGCAGGAAGAAGGGGGAAGAAGTTGCCC
TGGGCTGTTCATATGAGGCAAAGCAGAACTTAGAACATCTTCACAGGTATAATCATTTTA
GCTTCACGACTGGAAAATTCAATGAATTATTTTTGTGCTTTCTGGGA
>TRAV15D-1/DV6D-1*01
GCCCAGAAAGTGATTCAGGTCTGGTCAACACCAAGCAGGCAGGAGGGCGAAGAACTCACC
CTGGACTGTTCATATGAGACAAGTCAGGTCTTATACCATCTTTTCTGGTACAAGCACCTT
CTTAGTGGAGAGATGGTTTTCCTTATTCGACAAATGTCTTCTTCTACTGCAAAAGAGAGG
AGCGGCCGCTATTCTGTAGTCTTCCAGAAATCACTCAAATCCATCAGCCTTGTCATTTCA
GCCTTACAACCAGACGATTCGGGAAAGTATTTCTGTGCTCTCTGGGAGCTC
>TRAV15D-1/DV6D-1*02
GCCCAGAAAGTGATTCAGGTCTGGTCAACAGCAAGCAGGCAGGAGGGCGAAGAACTCACC
CTGGACTGTTCATATGAGACAAGTCAGGTCTTATACCATCTTTTCTGGTACAAGCACCTT
CTTAGTGGAGAGATGGTTTTCCTTATTCGACAAATGTCTTCTTCTACTGCAAAAGAGAGG
AGCGGCCGCTATTCTGTAGTCTTCCAGAAATCACTCAAATCCATCAGCCTTGTCATTTCA
GCCTTACAACCAGACGATTCGGGAAAGTATTTCTGTGCTCTCTGGGAGCTAG
>TRAV15D-1/DV6D-1*03
GCCGAGAAAGTGATTCAGGTCTGGTCAACAACAAGCAGGCAGGAGGGCGAAAAACTCACA
CTGGATTGTTCATATAAGACAAGTCAGGTCTTATACCATCTTTTCTGGTACAAGCACCTT
CTTAGTGGAGAGATGGTTTTGCTTATTCGACAAATGCCTTCTACTATTGCAATAGAGAGG
GACGGCCGCTATTCTGTAGTCTTCCAGAAATCACGCAAATCCATCAGCCTTGTCATTTCA
ACCTTACAACCAGACGATTCGGGAAAGTATTTCTGTGCTCTCTGGGAG
>TRAV15D-1/DV6D-1*04
GAGAAAGTGATTCAGGTCTGGTCAACAGCAAGCAGGCAGGAGGGCGAAGAACTCACCCTG
GACTGTTCATATGAGACAAGTCAGGTCTTATACCATCTTTTCTGGTACAAGCACCTTCTT
AGTGGAGAGATGGTTTTCCTTATTCGACAAACATCTTCTTCTACTGCAAAAGAGAGGAGC
GGCCGCTATTCTGTAGTCTTCCAGAAATCACTCAAATCCATCAGCCTTGTCATTTCAGCC
TTACAACCAGATGATTCGGGAAAGTATTTCTGTGCTCTCTGGGAGCT
>TRAV15D-1/DV6D-1*05
CAGAAAGTGATTCGGATCTGGTCAACAGCAAGCAGGCAGGAGGGCGAAGAACTCACCCTG
GACTGTTCATATGAGACAAGACAGGTCTTATACCATCTTTTCTGGTACAAGCACCTTCAT
AGTGGAGAGATGGTTTTCCTTATTCGACAAACGTCTTCTTCTACTGCAAAAGAGAGGAGC
GGCCGCTATTCTGTAGTCTTCCAGAAATCACTCAAATCCATCAGCCTTGTCATTTCAGCC
TTACAACCAGACGATTCAGGAAAGTATTTCTGTGCTCTCTGGGAGCT
>TRAV15D-1/DV6D-1*06
CAGAAAGTGATTCAGGTCTGGTCAACAGCAAGCAGGCAGGAGGGCGAAGAACTCACCCTG
GACTGTTCATATGAGACAAGTCAGGTCTTATACCATCTTTTCTGGTACAAGCACCTTCTT
AGTGGAGAGATGGTTTTCCTTATTCGACAAACGTCTTCTTCTACTGCAAAAGAGAGGAGC
GGCCGCTATTCTGTAGTCTTCCAGAAATCACTCAAATCCATCAGCCTTGTCATTTCAGCC
TTACAACCAGACGATTCGGGAAAGTATTTCTGTGCTCTCTGGGAGCT
>TRAV15D-2/DV6D-2*01
GCCCAGAGAGTGACTCAGGTCCAGCCAACAGGCAGCAGTCAGTGGGGAGAAGAAGTCACT
CTGGACTGTTCATATGAGACAAGTGAATACTTCTACTGTATTATTTGGTACAGGCAGCTT
TTTAGTGGAGAGATGGTTTTCCTTATTTACCAAACTTCCTTTGATACTCAGAACCAGAGG
AACGGCCGCTACTCTGTAGTCTTCCAGAAATCACTCAAGTCCATCAGCCTTGTCATTTCA
GCCTCACAGCCAGAGGATTCAGGGACGTACTTCTGCGCTCTCTCGGAACTGA
>TRAV15D-2/DV6D-2*02
GCCCAGAGAGTGACTCAGGTCCAGCCAACAGCGAGCAGTCAGTGGGGAGAAGAAGTCACC
CTGGACTGTTCATATGAGACAAGTGAATACTTCTACCGTATTTTTTGGTACAGGCAGCTT
TTTAGTGGAGAGATGGTTTTCCTTATTTACCAACCTTCTTTTGACACTCAGAACCAGAGG
AGCGGCCGCTACTCTGTAGTCTTCCAGAAATCATTCAAGTCCATCAGCCTTGTCATTTCA
GCCTCACAGCCAGAGGATTCAGGGACGTACTTCTGCGCTCTCTCGGAAC
>TRAV15D-2/DV6D-2*03
GCCCAGAGAGTGACTCAGGTCCAGCCAACAGGCAGCAGTCAGTGGGGAGAAGAAGTCACC
CTGGACTGTTCATATGAGACAAGTGAATACTTCTACCGTATTTTTTGGTACAGGCAGCTT
TTTAGTGGAGAGATGGTTTTCCTTATTTACCAACCTTCTTTTGACACTCAGAACCAGAGG
AGCGGCCGCTACTCTGTAGTCTTCCAGAAATCATTCAAGTCCATCAGCCTTGTCATTTCA
GCCTCACAGCCAGAGGATTCAGGGACGTACTTCTGCGCTCTCTCGGAACTGA
>TRAV15D-2/DV6D-2*04
CAGAGAGTGACTCAGGTCCAGTCAACAGGCAGCAGTCAGTGGGGAGAAGAAGTCACCCTG
GACTGTTCATATGAGACAAGTGAATACTTCTACCGTATTATTTGGTACAGGCAGCTTTTT
AGTGGAGAGATGGTTTTCCTTATTTACCAAACTTCCTTTGATACTCAGAACCAGAGGAGC
GGCCGCTACTCTGTAGTCTTCCAGAAATCACTCAAGTCCATCAGCCTTGTCATTTCAGCC
TCACAGCCAGAGGATTCAGGGACGTACTTCTGCGCTCTCTCGGAACT
>TRAV15D-2/DV6D-2*05
CAGAGAGTGACTCAGGTCCAGTCAACAGGCAGCAGTCAGTGGGGAGAAGAAGTCACCCTG
GACTGTTCATATGAGACAAGTGAATACTCCTACCTTATTCTTTGGTACAGGCAGCTTTTT
AGTGGAGAGATGGTTTTCCTTATTTACCAACCTTCTTTTGATACTCAGAACCAGAGGAGC
GGCCGCTACTCTGTAGTCTTCCAGAAATCATTCAAGTCCATCAGCCTTGTCATTTCAGCC
TCACAGCCAGAGGATTCAGGGACGTACTTCTGCGCTCTCTCGGAACT
>TRAV15D-3*01
GGACAGAAATTAACTCAGGTCCAACCAGCACAAGCAGGAAGAAGGGGGAAGAAGTTGCCC
TGGGCTGTTCATATGAGGCAAAGCATAACTTAGAACATCTTCACAGGTATAATCGTTTTA
GCTTCACGTCTGGAAAATTCAATGAATTATTTCTGTGCTTTCTGGGATCCT
>TRAV15D-3*02
GGACAGAAATTAACTCAGGTCCAACCAGCACAAGCAGGAAGAAGGGGGAAGAAGTTGCCC
TGGGCTGTTCATATGAGGCAAAGCAGAACTTAGAACATCTTCACAGGTATAATCATTTTA
GCTTCATGACTGGAAAATTCAATGAATTATTTTTGTGCTTTCTGGGATCCC
>TRAV15N-1*01
GCCGAGAAAGTGATTCAGGTCTGGTCAACAGCAAGCAGGCAGGAGGGCGAAGAACTCACC
CTGGACTGTTCATATGAGACAAGTCAGGTCTTATACCATCTTTTCTGGTACAAGCACCTT
CTTAGTGGAGAGATGGTTTTCCTTATTCGACAAACGTCTTCTTCTACTGCAAAAGAGAGG
AGCGGCCGCTATTCTGTAGTCTTCCAGAAATCACTCAAATCCATCAGCCTTATCATTTCA
GCTTTACAACCAGACGATTCGGGAAAGTATTTCTGTGCTCTCTGGGAGCTGG
>TRAV15N-2*01
GCCCAGAGAGTGACTCAGGTCCAGCCAACAGGCAGCAGTCAGTGGGGAGAAGAAGTCACC
CTGGACTGTTCATATGAGACAAGTGAATACTTCTACCGTATTTTTTGGTACAGGCAGCTT
TTTAGTGGAGAGATGGTTTTCCTTATTTACCAACCTTCTTTTGACACTCAGAACCAGAGG
AGCGGCCGCTACTCTGTAGTCTTCCAGAAATCATTCAAGTCCATCAGCCTTGTCATTTCA
GCCTCACAGCCAGAGGATTCAGGGACGTACTTCTGCGCTCTCTCGGAACTGA
>TRAV15N-3*01
GGACAGAAATTAACTCAGGTCCAACCAGCACAAGCAGGAAGAAGGGGGAAGAAGTTGCCC
TGGGCTGTTCATATGAGGCAAAGCAGAACTTAGAACATGTTCACAGGTATAATCATTTTA
GCTTCACGACTGGAAAATTCAATGAATTATTTTTGTGCTTTCTGGGAT
>TRAV16*01 
GCCCAGAAGGTAACACAGACTCAGACTTCAATTTCTGTGATGGAGAAGACAACGGTGACA
ATGGACTGTGTGTATGAAACCCAGGACAGTTCTTACTTCTTATTCTGGTACAAGCAAACA
GCAAGTGGGGAAATAGTTTTCCTTATTCGTCAGGACTCTTACAAAAAGGAAAATGCAACA
GTGGGTCATTATTCTCTGAACTTTCAGAAGCCAAAAAGTTCCATCGGACTCATCATCACC
GCCACACAGATTGAGGACTCGGCAGTATATTTCTGTGCTATGAGAGAGGG
>TRAV16*02 
GCCCAGAAGGTAACACAGACTCAGACTTCAATTTCTGTGATGGAGAAGACAACGGTGACA
ATGGACTGTGTGTATGAAACCCAGGACAGTTCTTACTTCTTATTCTGGTACAAGCAAACA
GCAAGTGGGAAAATAGTTTTCCTTATTCGTCAGGACTCTTACAAAAAGGAAAATGCAACA
GTGGGTCATTATTCTCTGAACTTTCAGAAGCCAAAAAGTTCCATCGGACTCATCATCACC
GCCACACAGATTGAGGACTCGGCAGTATATTTCTGTGCTATGAGAGAG
>TRAV16*03 
GCCCAGAAGGTAACACAGACTCAGACTTCAATTTCTGTGATGGAGAAGACAACGGTGACA
ATGGACTGTGTGTATGAAACCCGGGAAAGTTCTTACTACTTATTCTGGTACAAGCAAACA
GCAAGTGGGAAAATAGTTTTCCTTCTTCGCCAGGACTCTTGCGAAAAGGAAAATGCAACA
GTGGGTCATTATCCTCTGAACTTTCAGAAGCCAAAAAGTTCCATCGGACTCATCATCACC
ACCACACAGATTGAGGACTCGGCAGTATATTTCTGTGCT
>TRAV16*04 
GCCCAGAAGGTAACACAGACTCAGACTTCAATTTCTGTGATGGAGAAGACAACGGTGACA
ATGGACTGTGTGTATGAAACCCGGGAAAGTTCTTACTACTTATTCTGGTACAAGCAAACA
GCAAGTGGGAAAATAGTTTTCCTTATTCGTCAGGACTCTTACAAAAAGGAAAATGCAACA
GTGGGTCATTATTCTCTGAACTTTCAGAAGCCAAAAAGTTCCATCGGACTCATCATCACC
ACCACACAGATTGAGGACTCGGCAGTATATTTCTGTGCTATGGCA
>TRAV16*05 
AAGGTAACACAGACTCAGACTTTAATTTCTGTGATGGAGAAGACAACGGTGACAATGGAC
TGTGTGTATGAAACCCGGGAAAGTTCTTACTACTTATTCTGGTACAAGCAAACAGCAAGT
GGGGAAATAGTTTTCCTTATTCGTCAGGACTCTTACAAAAAGGAAAATGCAACAGTGGGT
CATTATTCTCTGAACTTTCAGAAGCCAAAAAGTTCCATCGGACTCATCATCACCGCCACA
CAGATTGAGGACTCGGCAGTATATTTCTGTGCTATGTTAAATAAC
>TRAV16D/DV11*01
GCCCAGAAGGTAACACAGACTCAGACTTCAATTTCTGTGATGGAGAAGACAACGGTGACA
ATGGACTGTGTGTATGAAACCCAGGACAGTTCTTACTTCTTATTCTGGTACAAGCAAACA
GCAAGTGGGGAAATAGTTTTCCTTATTCGTCAGGACTCTTACAAAAAGGAAAATGCAACA
GTGGGTCATTATTCTCTGAACTTTCAGAAGCCAAAAAGTTCCATCGGACTCATCATCACC
GCCACACAGATTGAGGACTCAGCAGTATATTTCTGTGCTATGAGAGAGGG
>TRAV16D/DV11*02
GCCCAGAAGGTAACACAGACTCAGACTTCAATTTCTGTGATGGAGAAGACAACGGTGACA
ATGGACTGTGTGTATGAAACCCAGGACAGTTCTTACTTCTTATTCTGGTACAAGCAAACA
GCAAGTGGGGAAATAGTTTTCCTTATTCGTCAGGACTCTTACAAAAAGGAAAATGCAACA
GTGGGTCATTATTCTCTGAACTTTCAGAAGCCAAAAAGTTCCATCGGACTCATCATCACC
GCCACACAGATTGAGGACTCGGCAGTATATTTCTGTGCTATGAGAGAGGG
>TRAV16D/DV11*03
GCCCAGAAGGTAACACAGACTCAGACTTCAATTTCTGTGATGGAGAAGACAACGGTGACA
ATGGACTGTGTGTATGAAACCCGGGACAGTTCTTACTTCTTATTCTGGTACAAGCAAACA
GCAAGTGGGGAAATAGTTTTCCTTATTCGTCAGGACTCTTACAAAAAGGAAAATGCAACA
GAAGGTCATTATTCTCTGAACTTTCAGAAGCCAAAAAGTTCCATCGGACTCATCATCACT
GCCACACAGATTGAGGACTCAGCAGTATATTTCTGTGCTATGAGAGAG
>TRAV16N*01
GCCCAGAAGGTAACACAGACTCAGACTTCAATTTCTGTGGTGGAGAAGACAACGGTGACA
ATGGACTGTGTGTATGAAACCCGGGACAGTTCTTACTTCTTATTCTGGTACAAGCAAACA
GCAAGTGGGGAAATAGTTTTCCTTATTCGTCAGGACTCTTACAAAAAGGAAAATGCAACA
GTGGGTCATTATTCTCTGAACTTTCAGAAGCCAAAAAGTTCCATCGGACTCATCATCACC
GCCACACAGATTGAGGACTCAGCAGTATATTTCTGTGCTATGAGAGAG
>TRAV17*01
GCCCAGTCCGTGGACCAGCCTGATGCTCACGTCACGCTCTATGAAGGAGCCTCCCTGGAG
CTCAGATGCAGTTATTCATACAGTGCAGCACCTTACCTCTTCTGGTACGTGCAGTATCCT
GGCCAGAGCCTCCAGTTTCTCCTCAAATACATCACAGGAGACGCCGTTGTTAAAGGCACC
AAGGGCTTTGAGGCCGAGTTTAGGAAGAGTAACTCCTCTTTCAACCTGAAGAAATCCCCA
GCCCATTGGAGCGACTCAGCCAAGTACTTCTGTGCACTGGAGGG
>TRAV17*02
GCCCAGTCCGTGGACCAGCCTGATGCTCATGTCACGCTCTCTGAAGGAGCCTCCCTGGAG
CTCAGATGCAGTTATTCATACAGTGCAGCACCTTACCTCTTCTGGTACGTGCAGTATCCT
GGCCAGAGCCTCCAGTTTCTCCTCAAATACATCACAGGAGACACCGTTGTTAAAGGCACC
AAGGGCTTTGAGGCCGAGTTTAGGAAGAGTAACTCCTCTTTCAACCTGAAGAAATCCCCA
GCCCATTGGAGCGACTCAGCCAAGTACTTCTGTGCACTGG
>TRAV18*01
ACTCAACGGCTGGAGCAGAGTCCTCGGTTTCTGAGTATCCAGGAGGGGCAAGATTTCACC
GCACGCTGCAGCTCCTCAACCACCTTCCCCCAACTTTACTGGTACCGACAGGTCCCCAGG
GAAGGTCCTGTCATCCTGGTGACATTGGTCAAGAGTGGAGAGGTAAAGGAGCAGAAGAGG
ATGACTGCTAAGTTTGGTGAAGCAAGAAAGAACAGCTCCCTGTTCATCGCCAGAGCTCAG
CCTGGAGACGCAGGCATCTACTTCTGTGCAGGAA
>TRAV19*01
GGCCAGCAAGTTAAACAAAGCTCTCCATCGCTGACTGTTCAAGAGGGAGGGATATTGATC
CTGAATTGTGATTACGAGAATGATATGTTTGACTATTTTGCCTGGTACAAAAAATACCCT
GACAACAGCCCCACACTCCTGATATCCGTACGCTCAAATGTGGATAAGAGGGAAGACGGA
AGATTCACAGTTTTCTTGAACAAAAGCGGCAAACACTTCTCACTGCACATCACAGCCTCC
CAGCCTGAAGACACAGCAGTGTACCTCTGCGCAGCAGGTG
>TRAV19*02
GGCTAGCAAGTTAAGCAAAGCTCTCTATCGCTGACTATTCAAGAGGGAGGGATATCTATC
CTGAATTGTGACTACGATAATGATATGTTTGACTATTTTGCCTGGTACAAAAAATACCCT
TACAACAGCCGCACACTCCTGATATCTGTATGCTCAAATGTAGATAAGAAGGAAGACGGA
AGATTCACAGTTTTCTTCAACAAAAGTGGCAAACACTGCCACAGCCTCCCAGCCTGAAGA
CACAGCAGTGTACCTCTGAGCAGCAGTTG
>TRAV19*03
GGCCAGCAAGTTAAACAAAGCTCTCCATCGCTGACTGTTCAAGAGGGAGGGATATCGATC
CTGAATTGTGACTACGAGAATGATATGTTTGACTATTTTGCCTGGTACAAAAAATACCCT
GACAACAGCCCCACACTCCTGATATCCGTACGCTCAAATGTGGATAAGAGGGAAGACGGA
AGACTCACAGTTTTCTTGAACAAAAGCGGCAAACACTTCTCACTGCACATCACAGCCTCC
CAGCCTGAAGACACAGCAGTGTACCTCTGCGCAGCAGGT
>TRAV2*01
CTTGCCAAGACCACCCAGCCCCCCTCCATGGAGGCCTATGAAGGGCAAGAAGTGAACGTG
TCCTGCAGCCATACAAACATTGCTACAAGCGAGTACATCTACTGGTACCGACAGGTTCCC
CACCAGGGACCACAGTTTATCATTCAAGGATATAAGGACTATGTGGTAAATGAAGTGGCA
TCTCTGTTTATCTCTGCTGACCGGAAGCTCAGCACTCTGAGCCTGCCCTGGGTTTCCCTG
AGAGATGCTGCTGTGTATTACTGCATTGTGACTGACA
>TRAV20*01
CAAACACTGTAGTGCAGAGCCCTTCCATCCTGAATGTCGGGGAAAAAAGAAACTGCACTT
ATCAACTGCAGTTATACGAATGCAGCAACTAATTATTTCCCCTGGTATAAGAAGGAAGAA
CAGAAAGTTTTCACGCTCCTAATAGACATTCGCTCAAATGTGAACAGAAAGAAGGAGGGA
AGATTCGAGGTGATATTGGATAGAAATGTTAAACGCGTCTCCTTACATATAACAGCTGCA
CGAACAGAAGATTCAGCCTTGTACCTCTGTGCACCAGGCA
>TRAV20*02
CAAACACTGTAGTGCAGAGCCCTTCCATCCTGAATGTCGGGGAAAAAAGAAACTGCACTT
ATCAACTGCAGTTATACGAATGCAGCAACTAATTATTTCCCCTGGTATAAGAAGGAAGAA
CAGAAAGTTTTCACGCTCCTAATAGACATTCGCTCAAATGTGAACAGAAAGAAGAAGGGA
AGATTCGAGGTGATATTGGATAGAAATGTTAAACGCGTCTCCTTACATATAACAGCTGCA
CGAACAGAAGATTCAGCCTTGTACCTCTGTGCACCAGGCA
>TRAV21/DV12*01
GATGCTAAGACTACACAACCAGATTCAATGGAAAGTACTGAAGGAGAAACGGTGCACTTG
CCTTGTAGCCACGCCACAATCAGTGGAAACGAGTACATCTATTGGTACCGACAGGTTCCT
CTTCAGGGTCCAGAATACGTGACTCACGGTCTACAACAAAATACAACCAATAGTATGGCT
TTCCTGGCTATTGCCTCTGACAGAAAGTCAAGCACCTTGATCCTGACTCATGTCAGCCTG
AGAGACGCGGCTGTGTACCACTGTATCCTGAGAGTAG
>TRAV21/DV12*02
GATGCTAAGACTACACAACCAGATTCAATGGAAAGTACTGAAGGAGAAACGGTGCACTTG
CCTTGTAGCCACGCCACAATCAGTGGAAACGAGTACATCTATTGGTACCGACAGGTTCCT
CTTCAGGGTCCAGAATATGTGACTCACGGTCTACAACAAAATACAACCAATAGTATGGCT
TTCCTGGCTATTGCCTCTGACAGAAAGTCAAGCACCTCGATCCTGCCTCATGTCAGCCTG
AGAGACGCGGCTGTGTACCACTGTATCCTGAGAGTAG
>TRAV22*01
TGGACAAGCATTGGTAGAACAGATACTTCCCTGATAGATAAGGAAGGTAAAGACTTCACA
CTGATCTGTAGTTACCAAGACAGAGCTTCCAATGTCTTCAGGTGGTCTGGGCAGGATCCC
GAGGGAAGCCTCATCACCTTGAGGTGATGTTTCCAGTGGTTAAAGAGAAGATCAGTAGAA
GATTCACAAGCAGGCTGGTTCTAGGAGGCCAGCTCTTTTCCCTGCTCACAAAGGATTCCA
AGCTCCAAGACTCAACTCTGTTCTATGAACTGAGCA
>TRAV23*01
AGAAAAGACAGTGCAGCAAACCCCTCTGTTTCCAGCACCTGGGAAGGAAGAAACAGCACT
ATCCTCTGCAGTTATTCAAGATCCGCTACAGACAGCCTGCTCTGGTATAGACAAGATCTG
GGGGAAAGCCTGGAGTTTCTGTTTGCATTGCTGTCAAATGGAGCAGTGAAGAGAGATAGA
AGATTAACAGCCTCACTTGATCAGAAAGCTCGCCTCAGCGCCCTGCACTTCTCCCCTGCA
CTTCTCCGGACTCCAGCACAGCCACTCTGCCATCTACTTCTGTGCCCTGGGC
>TRAV3-1*01
GGCGAGCAGGTGGAGCAGCGCCCTCCTCACCTGAGTGTCCGGGAGGGAGACAGCGCCATT
ATCATCTGCACCTACACAGACAGTGCCACTGCTTACTTCTCCTGGTATAAGCAAGAGGCG
GGGGCAGGTCTTCAGTTGCTTATGAGTGTCCTTTCAAATGTGGACAGAAAAGAAGAACAA
GGACTCACTGTCTTACTGAACAAGAAAGACAAACGACTCTCTCTGAACCTCACAGCTGCC
CATCCTGGGGACTCAGCCGTGTACTTCTGCGCAGTCAGTG
>TRAV3-1*02
GGCGAGCAGGTGGAGCAGCGCCCTCCTCACCTGAGTGTCCGGGAGGGAGACAGCTCCATT
ATCATCTGCACCTACACAGACAGTGCCACTGCTTACTTCTCCTGGTATAAGCAAGAGGCG
GGGGCAGGTCTTCAGTTGCTTATGAGTGTCCTTTCAAATGTGGACAGAAAAGAAGAACAA
GGACTCACTGTCTTACTGAACAAGAAAGACAAACGACTCTCTCTGAACCTCACAGCTGCC
CATCCTGGGGACTCAGCCGTGTACTTCTGCGCAGTCAG
>TRAV3-2*01
GGAGAGCAGGTGGAGCATTGCCCTCCTCACTTCAGTGTCCAGGAGGGAGACAGTGCCATT
ATCATCTGCATCTACCATCCTTACTTCTCCCGGGACAAGCAATAGCCTAGGGCGAGTCTC
CAGTTCCTTATGGAGGTTTTGGTTTTTTGAAATGGGTATGGAAAAGAAGAAAAAGTACTC
ACTGTCCTACTGAATATGAAAGACAAATCTCTCTATCTGAACATCACAGCAGCTCATCCT
GGACACTCAGCCATGTACTTCTGTGCAGCAAGTG
>TRAV3-3*01
GGCGAGCAGGTGGAGCAGCGCCCTCCTCACCTGAGTGTCCGGGAGGGAGACAGTGCCGTT
ATCACCTGCACCTACACAGACCCTAACAGTTATTACTTCTTCTGGTACAAGCAAGAGCCG
GGGGCAAGTCTTCAGTTGCTTATGAAGGTTTTCTCAAGTACGGAAATAAACGAAGGACAA
GGATTCACTGTCCTACTGAACAAGAAAGACAAACGACTCTCTCTGAACCTCACAGCTGCC
CATCCTGGGGACTCAGCCGCGTACTTCTGCGCAGTCAGTG
>TRAV3-4*01
GGCGAGCAGGTGGAGCAGCGCCCTCCTCACCTGAGTGTCCCGGAGGGAGACAGCGCCGTT
ATCATCTGCACCTACACAGACAGTGCCACAGCTTACTTCTACTGGTACAAGCAAGAGCCA
GGGGCAGGTCTTCAGTTGCTTATGAGTGTCTTTTCAAATGTGGACAGAAAAGAAGAACAA
GGACTCACTGTCTTACTGAACAAGAAAGACAAACAACTCTCTCTGAACCTCACAGCTGCC
CATCCTGGGGACTCAGCCGTGTACTTCTGCGCAGTCAGTG
>TRAV3D-2*01
GGAGAGCAGGTGGAGCATTGCCCTCCTCACTTCAGTGTCCAGGAGGGAGACAGTGCCATT
ATCATCTGCATCTACCATCCTTACTTCTTCTGGGACAAGCAATAGCCTGGGGCGGGGCTC
CAGTTCCTTATGGACGTTTTGGTTTTTTGAAATGGGTATGGAAAAGAAGAAAAAGGACTC
ACTGTCCTACTGAATATGAAAGACAAATCTCTCTATCTGAACATCACAGCAGCTCATCCT
GGACACTCAGCCATGTACTTCTGTGCAGCAAGTG
>TRAV3D-3*01
GGCGAGCAGGTGGAGCAGCGCCCTCCTCACCTGAGTGTCCGGGAGGGAGACAGTGCCTTT
ATCACCTGCACCTACACAGACCCTAACAGTTATTACTTCTTCTGGTACAAGCAAGAGCCG
GGGGCAAGTCTTCAGTTGCTTATGAAGGTTTTCTCAAGTACGGAAATAAACGAAGGACAA
GGATTCACTGTCCTACTGAACAAGAAAGACAAACGACTCTCTCTGAACCTCACAGCTGCC
CATCCTGGGGACTCAGCCGCGTACTTCTGCGCAGTCAGTG
>TRAV3D-3*02
GGCGAGCAGGTGGAGCAGCGCCCTCCTCACCTGAGTGTCCGGGAGGGAGACAGTGCCGTT
ATCATCTGCACCTACACAGACCCTAACAGTTATTACTTCTTCTGGTACAAGCAAGAGCCG
GGGGCAGGTCTTCAGTTGCTTATGAAGGTTTTCTCAAGTACGGAAATAAACGAAGGACAA
GGATTCACTGTCCTACTGAACAAGAAAGACAAACAACTCTCTCTGAACCTCACAGCTGCC
CATCCTGGGGACTCAGCCGTGTACTTCTGCGCAGTCAGTG
>TRAV3N-2*01
GGAAAGCAGGTGGAGCATCGCCCTCCTCACTTCAGTGTCCAGGAGGGAGACAGTGCCATT
ATCATCTGCATCTACCATTCTTACTTCTCCTACAAGCAATAGCCTAGGGCCGGTCTCCAG
TTCCTTATGGAGGTTTTGGTTTTTTGAAATGGGTATGGAAAAGAAGAAAAAGTACTCACT
GTCCTACTGAATATGAAAGACAAATCTCTCTATCTGAACATCACAGCAGCTCATCCTGGA
CACTCAGCCATGTACTTCTGTGCAGCAAGTG
>TRAV3N-3*01
GGCGAGCAGGTGGAGCAGCGCCCTCCTCACCTGAGTGTCCGGGAGGGAGACAGTGCCGTT
ATCATCTGCACCTACACAGACCCTAACAGTTATTACTTCTTCTGGTACAAGCAAGAGCCG
GGGGCAGGTCTTCAGTTGCTTATGAAGGTTTTCTCAAGTACGGAAATAAACGAAGGACAA
GGATTCACTGTCCTACTGAACAAGAAAGACAAACAACTCTCTCTGAACCTCACAGCTGCC
CATCCTGGGGACTCAGCCGTGTACTTCTGCGCAGTCAGTG
>TRAV4-1*01
GGGATGCAGGTGGAGTAGAATCCTCCAGCCCTGAGTCTCCATGAGGGGGTCCAGCTTTGG
TCTGAGATGCAATTTTTCTACCACCATGACAGCTGTGCAGTGGTTCCAACAGAATCCTAG
AGGCAGCCTCATTAGTCTGTTGTACATGGTTCCAGGAACAAAGGAGAAAGAGGCTAAAGT
CAACATTCAATTCTAAGGAGCACTACAGCACCCTGCACACCAGGGATGCCCAGCTGGAGG
ACTCAGGCACTTACCTCTGTGCAGGGCAGG
>TRAV4-2*01
GGAATGCCGGTGGAACAGAATCCTCCAGCCCTGAGTCTTTATGAAGGAGCTGACTCTGGT
CTGAGATGCAATTTTTCTACCACCATGAAAAGTGTCCAGTGGTTTCAACAAAATCACAGA
GGCAGACTTATCACTCTGTTTTACCTGGCTCAAGGAACAAAGGAGAATGGAAGGTTAAAG
TCAACATTCAATTCTAAGGAGCGCTACAGCACCCTGCACATCAAGGATGCACAGCTGGAG
GACTCAGGCACTTACTTCTGTGCTGCTGAGG
>TRAV4-2*02
GGAATGCCGGTGGAACAGAATCCTCCAGCCCTGAGTCTTTATGAAGGAGCTGAGTCTGGT
CTGAGATGCAATTTTTCTACCACCATGAAAGGTGTCCAGTGGTTTCAACAAAATCACAGA
GGCAGACTTATCACTCTGTTTTACCTGGCTCAAGGAACAAAGGAGAATGGAAGGTTAAAG
TCAACATTCAATTCTAAGGAGCGCTACAGCACCCTGCACATCAAGGATGCACAGCTGGAG
GACTCAGGCACTTACTTCTGTGCTGTTGAGG
>TRAV4-3*01
GGAGATCAGGTGAAGCAAAGTCCCTCAGCGCTGAGTCTCCAAGAAGGAACCAATTCTGCT
CTGAGATGCAATTTTTCTATCGCCACAACAACTGTGCAGTGGTTCCTACAGAATCCCAGG
GGCAGCCTCATGAATCTTTTTTACCTGGTTCCAGGAACAAAGGAGAATGGGAGGTTAAAG
TCAACATTCAATTCTAAGGAGAGCTACAGCACCCTGCACATCAGGGATGCCCAGCTGGAG
GACTCAGGCACTTACTTCTGTGCTGCTGAGG
>TRAV4-3*02
GGAGATCAGGTGAAGCAAAGTCCCTCAGCGCTGAGTCTCCAAGAAGGAACCAGTTCTGCT
CTGAGATGCAATTTTTCTATCGCCACAACAACTGTGCAGTGGTTCCTACAGAATTCCAGG
GGCAGCCTCATGAATCTTTTTTACCTGGTTCCAGGAACAAAGGAGAATGGGAGGTTAAAG
TCAACATTCAATTCTAAGGAGAGCTACAGCACCCTGCACATCAGGGATGCCCAGCTGGAG
GACTCAGGCACTTACTTCTGTGCTGCTGAGG
>TRAV4-4/DV10*01
GGGGATCAGGTGGAGCAGAGTCCTTCAGCCCTGAGCCTCCACGAGGGAACCGATTCTGCT
CTGAGATGCAATTTTACGACCACCATGAGGAGTGTGCAGTGGTTCCGACAGAATTCCAGG
GGCAGCCTCATCAGTTTGTTCTACTTGGCTTCAGGAACAAAGGAGAATGGGAGGCTAAAG
TCAGCATTTGATTCTAAGGAGCGGCGCTACAGCACCCTGCACATCAGGGATGCCCAGCTG
GAGGACTCAGGCACTTACTTCTGTGCTGCTGAGG
>TRAV4D-2*01
GGAATGCCGGTGGAACAGAATCCTCCAGCCCTGAGTCTTTATGAAGGAGCTGAGTCTGGT
CTGAGATGCAATTTTTCTACCACCATGAAAGGTGTCCAGTGGTTTCAACAAAATCACAGA
GGCAGATTTATCACTCTGTTTTACCTGGCTCAAGGAACAAAGGAGAATGGAAGGTTAAAG
TCAACATTCAATTCTTAGGAGCGCTACAGCACCCTGCACATCAGGGATGCACAGCTGGAG
GACTCAGGCACTTACTTCTGCGCTGCTGAGG
>TRAV4D-3*01
GGAGATAAGGTGAAGCAAAGTCCCTCAGCGCTGAGTCTCCAAGAGGGAACCAATTCTGCT
CTGAGATGCAATTTTTCTATCGCCGCGACAACTGTGCAGTGGTTCCTACAGAATCCCAGG
GGCAGCCTCATCAATCTTTTTTACCTGGTTCCAGGAACAAAGGAGAATGGGAGGTTAAAG
TCAACATTCAATTCTAAGGAGAGCTACAGCACCCTGCACATCAGGGATGCCCAGCTGGAG
GACTCAGGCACTTACTTCTGTGCTGCTGAGG
>TRAV4D-3*02
GGAGATAAGGTGAAGCAAAGTGCCTCAGCGCTGAGTCTCCAAGAGGGAACCAATTCTGCT
CTGAGGTGCAATTTTTCTATCGCCGCGACAACTGTGCAGTGGTTCCTACAGAATCCCAGG
GGCAGCCTCATCAATCTTTTTTACCTGGTTCCAGGAACAAAGGAGAATGGGAGGTTAAAG
TCAACATTCAATTCTAAGGAGAGCTACAGCACCCCGCACATCAGGGATGCCCAGCTGGAG
GACTCAGGCACTTACTTCTGTGCTGCTGA
>TRAV4D-3*03
GGAGATAAGGTGAAACAAAGTCCCTCAGCGCTGAGTCTCCAAGAAGGAACCAATTCTGCT
CTGAGATGCAATTTTTCTATCGCCGCGACAACTGTGCAGTGGTTCCTACAGAATCCCAGG
GGCAGCCTCATCAATCTTTTTTACCTGGTTCCAGGAACAAAGGAGAATGGGAGGTTAAAG
TCAGCATTCGATTCTAAGGAGAGCTACAGCACCCTGCACATCAGGGATGCCCAGCTGGAG
GACTCAGGCACTTACTTCTGTGCTGCTGAG
>TRAV4D-3*04
GGAGATAAGGTGAAGCAAAGTCCCTCAGCGCTGAGTCTCCAAGAAGGAACCAATTCTGCT
CTGAGATGCAATTTTTCTATCGCCGCGACAACTGTGCAGTGGTTCCTACAGAATCCCAGG
GGCAGCCTCATGAATCTTTTTTACCTGGTTCCAGGAACAAAGGAGAATGGGAGGTTAAAG
TCAACATTCAATTCTAAGGAGAGCTACAGCACCCTGCACATCAGGGATGCCCAGCTGGAA
GACTCAGGCACTTACTTCTGTGCTGCTGAGG
>TRAV4D-3*05
GGAGATCAGGTGGAGCAAAGTCCCTCAGCGCTGAGTCTCCAAGAGGGAACCAATTCTGCT
CTGAGATGCAATTTTTCTATCGCTGCGACAACTGTGCAGTGGTTCCTACAGAATCCCAGG
GGCAGCCTCATGAATCTTTTTTACCTGGTGTCAGGAACAAAGGAGAATGGGAGGTTAAAG
TCAGCATTTGATTCTAAGGAGAGCTACAGCACCCTGCACATTAGGGATGCCCAGCTGGAG
GCCCAGCTGGAGGACTCAGGCACTTACTTCTGTGCTGCTGAG
>TRAV4D-4*01
GGAGATCAGGTGGAGCAGAGTCCTTCAGCCCTGAGCCTCCACGAGGGAACCAGTTCTGCT
CTGAGATGCAATTTTACGACCACCACGAGGAGTGTGCAGTGGTTCCGACAGAATTCCAGG
GGCAGCCTCATCAATCTGTTCTACTTGGCTTCAGGAACAAAGGAGAATGGGAGGCTAAAG
TCAGCATTTGATTCTAAGGAGCTCTACAGCACCCTGCACATCAGGGATGCCCAGCTGGAG
GACTCAGGCACTTACTTCTGTGCTGCTGAGG
>TRAV4D-4*02
GGAGATCAGGTGGAGCAGAGTCCTTCAGCCCTGAGCCTCCACGAGGGAACCGGTTCTGCT
CTGAGATGCAATTTTACGACCACCATGAGGGCTGTGCAGTGGTTCCAACAGAATTCCAGG
GGCAGCCTCATCAATCTGTTCTACTTGGCTTCAGGAACAAAGGAGAATGGGAGGTTAAAG
TCAACATTCAATTCTAAGGAGAGCTACAGCACCCTGCACATCAGGGATGCCCAGCTGGAG
GACTCAGGCACTTACTTCTGTGCTGCCCTG
>TRAV4D-4*03
GGAGATCAGGTGGAGCAGAGTCCTTCAGCCCTGAGCCTCCACGAGGGAACCGGTTCTGCT
CTGAGATGCAATTTTACTACCACCATGAGGGCTGTGCAGTGGTTCCGAAAGAATTCCAGG
GGCAGCCTCATCAATCTGTTCTACTTGGCTTCAGGAACAAAGGAGAATGGGAGGCTAAAG
TCAGCATTTGATTCTAAGGAGCGCTACAGCACCCTGCACATCAGGGATGCCCAGCTGGAG
GACTCAGGCACTTACTTCTGTGCTGCTGAGG
>TRAV4D-4*04
GGAGATCAGGTGGAGCAGAGTCCTTCAGCCCTGAGCCTCCACAAGGGAACCGGTTCTGCT
CTGAGATGCAATTTTACTACCACCACGAGGGCTGTGCAGTGGTTCCGACAGAATTCCAGG
GGCAGCCTCATCAATCTGTTCTACTTGGCTTCAGGAACAAAGGAGAATGGGAGGCTAAAG
TCAGCATTTGATTCTAAGGAGCGCTACAGCACCCTGCACATCAGGGATGCCCAGCTGGAG
GACTCAGGCACTTACTTCTGTGCTGCTGAG
>TRAV4D-4*05
GGAGATCAGGTGGAGCAGAGTCCTTCAGCCCTGAGCCTCCACGAGGGAACCGGTTCTGCT
CTGAGATGCAATTTTACTACCACCATGAGGGCTGTGCAGTGGTTCCGAAAGAATTCCAGG
GGCAGCCTCATCAATCTGTTGTACTTGGCTTCAGGAACAAAGGAGAATGGGAGGCTAAAG
TCAGCATTTGATTCTAAGGAGCGCTACAGCACCCTGCACATCAGGGATGCCCAGCTGGAG
GCCCAGCTGGAGGACTCAGGCACTTACTTCTGTGCTGCTGAG
>TRAV4N-3*01
GGAGATAAGGTGAAGCAAAGTCCCTCAGCGCTGAGTCTCCAAGAGGGAACCAATTCTGCT
CTGAGATGCAATTTTTCTATCGCTGCGACAACTGTGCAGTGGTTCCTACAGAATCCCAGG
GGCAGCCTCATGAATCTTTTTTACCTGGTGCCAGGAACAAAGGAGAATGGGAGGTTAAAG
TCAGCATTTGATTCTAAGGAGAGCTACAGCACCCTGCACATTAGGGATGCCCAGCTGGAG
GACTCAGGCACTTACTTCTGTGCTGCTGAGG
>TRAV4N-4*01
GGAGATCAGGTGGAGCAGAGTCCTTCAGCCCTGAGCCTCCACGAGGGAACCGGTTCTGCT
CTGAGATGCAATTTTACTACCACCATGAGGGCTGTGCAGTGGTTCCGAAAGAATTCCAGG
GGCAGCCTCATCAATCTGTTCTACTTGGCTTCAGGAACAAAGGAGAATGGGAGGCTAAAG
TCAGCATTTGATTCTAAGGAGCGCTACAGCACCCTGCACATCAGGGATGCCCAGCTGGAG
GACTCAGGCACTTACTTCTGTGCTGCTGAGG
>TRAV5-1*01
GGCGAGCAGGTGGAACAGCTCCCTTCCTCCCTGATTGTCCAGGAGGGAGCCAGTGTTCTC
ATCAACTGCTCCTACACAGACAGTGCCTCTGTCTACTTCCCTTGGTATAAGCAAGAGCCT
GGGAAGCGTCTTCAGTTCATCATAGACATCCGTTCAAATATGGAAAGAAAACAGAATCAA
AGACTCACCCTTTTATTTGATAAGAAAACCAAACACCTTTCCCTGCACATTACAGCCACT
CAGCCTGGAGACTCAGCCATCTACTTCTGCTCAGCAAGTA
>TRAV5-2*01
GGCAAGCAGGTGGAGCAGCTTCCTTCCATCCTGAGATTCAAAGAAGGGACCAACACTCTC
AAAAACTGCATTTATGTAAACAATGCCTCACTCTGCTTCCTTTGGTATAAGCAAGAACCT
GGAAAACATCCTACATTCGTTATTGACATTCGTTGAAATATGGAAAGAAAGCAGAGCCAA
AGATTTATAGTTTTACTGAATAAGAAATCCAAACATTTCTCCCTGCACAACACAGACAAT
CAGCCTCAAGACTAAGCCATGTACTTCTGTGCTGAAAGTG
>TRAV5-3*01
GGATGAGCCAAGGTCAGCATGTGTAAGAGCTTTCTTTCATCCTAAGAGGCCAGAAGGGTC
CAGTGCCATCATCAACTGCACTTATGTAGACAGTGCCTCTCTCTGCTTCCCTTGCTATAA
GCAAGAACCTGGAAAGCATCCTAAGCTCTCCATTGGCATTTGTTCAGCTATGGAAAGAAA
AGAGACCCTGAGAATTCTACTGGACAAGAAAGCCAAACCCTTCTCCCTACACATCATAAA
CAGCCTGCTGACTAAGCTATGCACTTCTGTGCCACAAGTG
>TRAV5-4*01
GGCGAGCAGGTGGAGCAGCTTCCTTCCATCCTGAGAGTCCAGGAAAGATCCAGTGCCAGC
ATCAACTGCACTTATGAGAACAGTGCCTCCAACTACTTCCCTTGGTATAAGCAAGAACCT
GGAGAGAATCCTAAGCTCATCATTGACATTCGTTCAAATATGGAAAGAAAGCAGATCCAA
GGACTCATCGTTTTACTGGATAAGAAAGCCAAACGCTTCTCCCTGCACATCACAGACACC
CAGCCTGCAGACTCAGCCATGTACTTCTGTGCTGCAAGTG
>TRAV5D-2*01
GGCAAGCAGGTGGAACTGCTTCCTTCCATCCTGAGATTCAAAGAAGGGACCAACACTCTC
ATCAACTGCATTTATGTAAACAATGCCTTGCTCTGCTTCCTTTGGTATAAGCAAGAACCT
GGAAAACATCTTACGTTCATTATTGACATTTGTTGAAATATGGAAAGAAAACAGAGCCAA
AGATTTATAGTTTTACTGAATAAGAAATCCAAACATTTCTCCCTGCACAACACAGACAAT
CAGCCTCAAGACTAAGCCATGTACTTCTGAAAGTG
>TRAV5D-3*01
AGGTCAGCATGTGTAAGAGCTTTCTTTCATCCTAAGAGGCCAGAAGGATCCAGTGCCATC
ATCAACTGCACTTATGTAGACAGTGCCTCTCTCTACTTCCCTTGGTATAAGCAAGAACCT
GAAAAGCATCCTAAGCTCACCATTGGCATTTGTTCAGATATGGAAAGAAAAGAGACCCTA
AGGATTCTACTGGATAAGAAAGGCAAACACATCATAAACAGCCTGCTGACTAAGCTATGC
ACTTCTGTGCCACAAGTG
>TRAV5D-4*01
GGCGAGCAGGTGGAGCAGCTTCCTTCCATCCTGAGAGTCCAGGAGGGATCCAGTGCCAGC
ATCAACTGCACTTATGAGAACAGTGCCTCCAACTACTTCCCTTGGTATAAGCAAGAACCT
GGAGAGAATCCTAAGCTCATCATTGACATTCGTTCAAATATGGAAAGAAAGCAGACCCAA
GGACTCATCGTTTTACTGGATAAGAAAGCCAAACGCTTCTCCCTGCACATCACAGACACC
CAGCCTGGAGACTCAGCCATGTACTTCTGTGCTGCAAGTG
>TRAV5D-4*02
GGCGAGCAGGTGGAGCAGCTTCCTTCCATCCTGAGAGTCCAGGAGGGATCCAGTGCCAGC
ATCAACTGCAGTTATGAAGACAGTGCCTCCAACTACTTCCCTTGGTATAAGCAAGAACCT
GGAGAGAATCCTAAGCTCATCATTGACATTCGTTCAAATATGGAAAGAGAGCAGACCCAA
GGACTCATCGTTTTACTGGATAAGAAAGCCAAACGCTTCTCCCTGCACATCACAGACACC
CAGCCTGGAGACTCAGCCATGTACTTCTGTGCTGCAAGTG
>TRAV5D-4*03
TGCACTTATGAGAACAGTGCCTCCAACTACTTCCCTTGGTATAAGCAAGAACCTGGAGAG
AGTCCTAAGCTCATCATTGACATTCGTTCAAATATGGAAAGAAAGCAGACCCAAGGACTC
ATCGTTTTACTGGATAAGAAAGCCAAACGCTTCTCCCTGCACATCACAGACACCCAGCCT
GGAGACTCAGCCATGTACTTCTGTGCTGCCTTT
>TRAV5D-4*04
GAGCAAGTGGAGCAGCTTCCTTCCATCCTGAGAGTCCAGGAGGGATCCAGTGCCAGCATC
AACTGCAGTTATGAAGACAGTGCCTCCAACTACTTCCCTTGGTATAAGCAAGAACCTGGA
GAGAATCCTAAGCTCATCATTGACATTCGTTCAAATATGGAAAGAAAGCAGACCCAAGGA
CTCATCGTTTTACTGGATAAGAAAGCCAAACGCTTCTCCCTGCACATCACAGACACCCAG
CCTGGAGACTCAGCCATGTACTTCTGTGCTGCAAGTG
>TRAV5D-4*05
GGTGAGCAGGTGGAGCAGCTTCCTTCCATCCTGAGAGTCCAGGAGGGATCCAGTGCCAGC
ATCAACTGCACTTATGAGAACAGTGCCTCCAACTACTTCCCTTGGTATAAGCAAGAACCT
GGAGAGAATCCTAAGCTCATCATTGACATTCGTTCAAATATGGAAAGAAAGCAGACCCAA
GGACTCATCGTTTTACTGGATAAGAAAGCCAAACGCTTCTCCCTGCACATCACAGACACC
CAGCCTGGAGACTCAGCCATGTACTTCTGTGCTGCAAGTG
>TRAV5N-2*01
GGCAAGCAGGTGGAACTGCTTCCTTCCATCCTGAGATTCAAAGAAGAGACCAACACTCTC
ATCAACTGCATTTATGTAAACAATGCCTTGCTCTGCTTCCTTTGGTATAAGCAAGAACCT
GGAAAACATCCTACGTTCATTATTGACATTTGTTGAAATATGGAAAGAAAACAGAGCCAA
AGATTTATAGTTTTACTGAATAAGAAATCCAAACATTTCTCCCTGCACAACACAGACAAT
CAGCCTCAAGACTAAGCCATGTACTTCTGAAAGTG
>TRAV5N-3*01
GGATGAGCCAAGGTCAGCATGTGTAAGAGCTTTCTTTCATCCTAAGAGGCCAGAAGGGTC
CAGTGCCATCATCAACTGCACTTATGTAGACAGTGCCTCTCTCTGCTTCCCTTGCTATAA
GCAAGAACCTGGAAAGCATCCTAAGCTCTCCATTGGCATTTGTTCAGCTATGGAAAGAAA
AGAGACCCTGAGAATTCTACTGGACAAGAAAGCTAAACCCTTCTCCCTACACATCATAAA
CAGCCTGCTGACTAAGCTATGCACTTCTGT
>TRAV5N-4*01
GGTGAGCAGGTGGAGCAGCTTCCTTCCATCCTGAGAGTCCAGGAGGGATCCAGTGCCAGC
ATCAACTGCACTTATGAGAACAGTGCCTCCAACTACTTCCCTTGGTATAAGCAAGAACCT
GGAGAGAATCCTAAGCTCATCATTGACATTCGTTCAAATATGGAAAGAAAGCAGACCCAA
GGACTCATCGTTTTACTGGATAAGAAAGCCAAACGCTTCTCCCTGCACATCACAGACACC
CAGCCTGGAGACTCAGCCATGTACTTCTGTGCTGCAAGTG
>TRAV6-1*01
GGAGACTCAGTGACCCAGATGCAAGGTCAAGTGACCCTCTCAGAAGACGACTTCCTATTT
ATAAACTGTACTTATTCAACCACATGGTACCCGACTCTTTTCTGGTATGTCCAATATCCC
GGAGAAGGTCCACAGCTCCTTTTGAAAGTCACAACAGCCAACAACAAGGGAATCAGCAGA
GGTTTTGAAGCTACATATGATAAAAGAACAACGTCCTTCCACTTGCAGAAAGCCTCAGTG
CAGGAGTCAGACTCTGCTGTGTACTACTGTGTTCTGGGTGA
>TRAV6-1*02
GGAGACTCAGTAACCCAGATGCAAGGTCAAGTGACCCTCTCAGAAGACGACTTCCTATTT
ATAAACTGTACTTATTCAACCACATGGTACCCGACTCTTTTCTGGTATGTCCAATATCCT
GGAGAAGGTCCACAGCTCCTTTTGAAAGTCACAACAGCCAACAACAAGGGAATCAGCAGA
GGTTTTGAAGCTACATATGATAAAGGAACAACGTCCTTCCACTTGCAGAAAGCCTCAGTG
CAGGAGTCAGACTCTGCTGTGTACTACTGTGTGCTGGGTGA
>TRAV6-2*01
GGAAATTCAGTGACCCAGATGCAAGGTCAAGTGACCCTTTCAGAAGAGGAGTTTCTATTT
ATAAACTGTACCTATTCAACCACAGGGTACCCGACTCTTTTCTGGTATGTCCAATATCCT
GGAGAAGGTCCACAGCTCCTTTTGAAAGTCACAACAGCCAACAATAAGGGAAGCAGCAGA
GGTTTTGAAGCTACATATGATAAAGGGACCACGTCCTTCCACTTGCAGAAAGCCTCAGTG
CAGGAATCAGACTCGGCTGTGTACTACTGTGTTCTGGGTGA
>TRAV6-2*02
GGAAATTCAGTGACCCAGATGCAAGGTCAAGTGACCCTTTCAGAAGAGGAGTTTCTATTT
ATAAACTGTACCTATTCAACCACAGGGTACCCGACTCTTTTCTGGTATGTCCAATATCCT
GGAGAAGGTCCACAGCTCCTTTTGAAAGTCACAACAGCCAACAATAAGGGAAGCAGCAGA
GGTTTTGAAGCTACATATGATAAAGGGACCACGTCCTTCCACTTGCAGAAAGCCTCAGTG
CAGGAGTCAGACTCGGCTGTGTACTACTGTGTTCTGGGTG
>TRAV6-2*03
GAGGAGTTTCTATTTATAAACTGTACCTATTCAACCACAGGGTACCCGACTCTTTTCTGG
TATGTCCAATATCCTGGAGAAGGTCCACAGCTCCTTTTGAAAGTCACAACAGCCAACAAT
AAAGGAAGCAGCAGAGGTTTTGAAGCTACATATGATAAAGGGACCACGTCCTTCCACTTG
CAGAAAGCCTCAGTGCAGGAATCAGACTCGGCTGTGTACTACTGTGTTCTGCGAG
>TRAV6-3*01
GGAGACTCAGTGATCCAGATGCAAGGTCAAGTGACCCTTTCAGAAAATGACTTCTTATTT
ATAAACTGCACTTATTCAACCACAGGGTACCCGACTCTTTTCTGGTATGTCCAATATTCT
GGAGAAGGTCCACAGCTCCTTCTGCAAGTCACAACTGCCAACAACAAGGGAAGCAGCAGA
GGTTTTGAAGCTACATATGATAAAGGAACCACTTCCTTCCACTTGCAGAAAACCTCAGTG
CAAGAGATAGATTCGGCTGTGTACTACTGTGCTATGAGAGA
>TRAV6-3*02
GGAGACTCAGTGATCCAGATGCAAGGTCAAGTGACCCTTTCAGAAAACGACTTCTTATTT
ATAAACTGCACTTATTCAACCACAGGGTACCCGACTCTTTTCTGGTATGTCCAATATTCT
GGAGAAGGTCCACAGCTCCTTCTGCAAGTCACAACTGCCAACAACAAGGGAAGCAGCAGA
GGTTTTGAAGCTACATATGATAAAGGAACCACTTCCTTCCACTTGCAGAAAACCTCAGTG
CAAGAGATAGATTCGGCTGTGTACTACTGTGCTATGAGAGA
>TRAV6-4*01
GGAGATTCAGTGACCCAGAAACAAGGTCAAGTGACCCTTTCAGAAGATGACTTCCTATTT
ATAAATTGCACTTATTCTACCACAACATACCCAACTCTTTTGTGGTATGTCCAATATCCT
GGACAAGGTCCACAGCTCCTTCTGAAAGTGACAACTGCCAACAACAAGGGAATCAGCAGA
GGCTTTGAAGCTACATATGACAAAGGGACCACGTCCTTCCACTTGCAGAAAGCCTCAGTG
CAGGAGTCAGATTCAGCCGTGTACTTCTGTGCTCTGGTTGA
>TRAV6-4*02
GGAGATTCAGTGACCCAGAAACAAGGTCAAGTGACCCTTTCAGAAGATGACTTCCTATTT
ATAAATTGCACTTATTCTACCACAACATACCCAACTCTTTTGTGGTATGTCCAATATCCT
GGACAAGGTCCACAGCTCCTTCTGAAAGAGACAACTGCCAACAACAAGGGAATCAGCAGA
GGCTTTGAAGCTACATATGACAGAGGGACCACGTCCTTCCACTTGCAGAAAGCCTCAGTG
CAGGAGTCAGATTCAGCCGTGTACTTCTGTGCTCTGGCC
>TRAV6-4*03
GGAGATTCAGTGACCCAGAAACAAGGTCAAGTGACCCTTTCAGAAGATGACTTCCTATTT
ATAAATTGCACTTATTCTACCACAACATACCCAACTCTTTTGTGGTATGTCCAATATCTT
GGACAAGGTCCACAGCTCCTTCTGAAAGTGACAACTGCCAACAATAAGGGAATCAGCAGA
GGCTTTGAAGCTACATATGACAAAGGGACCACGTCCTTCCACTTGCAGAAAGCCTCAGTG
CAGGAGTCAGACTCAGCCGTGTACTTCTGTGCTCTGGTTGA
>TRAV6-5*01
GGAGACTCGGTGACTCAGACAGAAGGTCCAGTGACATTGTCTGAAGGAACTTCTCTGACT
GTGAACTGTTCCTATGAAACCAAACAGTACCCAACCCTGTTCTGGTATGTGCAGTATCCC
GGAGAAGGTCCACAGCTCCTCTTTAAAGTCCCAAAGGCCAACGAGAAGGGAAGCAGCAGA
GGGTTTGAAGCCACATACAATAAAGAAGCCACCTCCTTCCACTTGCAGAAAGCCTCAGTG
CAAGAGTCAGACTCGGCTGTGTACTACTGTGCTCTGAGTGA
>TRAV6-5*02
GTGACATTATCTGAAGGAACTTCTCTGACTGTGAACTGTTCCTATGAAACCAAACAGTAC
CCAACCCTGTTCTGGTATGTGCAGTATCCCGGAGAAGGTCCACAGCTCCTCTTTAAAGTC
CCAAAGGCCAACGAGAAGGGAAGCAGCAGAGGGTTTGAAGCCACATACAATAAAGAAGCC
ACCTCCTTCCACTTGCAGAAAGCCTCAGTGCAAGAGTCAGACTCGGCTGTGTACTACTGT
GCTCTGAGTGA
>TRAV6-5*03
GGTCCAGTGACATTGTCTGAAGGAACTTCTCTGACTGTGAACTGTTCCTATGAAACCAAA
CAGTACCCAACCCTGTTCTGGTATGTGCAGTATCCCGGAGAAGGTCCACAGCTCCTCTTT
AAAGTCCCAAAGGCCAACGAGAAGGGAAGCAACAGAGGGTTTGAAGCCACATACAATAAA
GAAGCCACCTCCTTCCACTTGCAGAAAGCCTCAGTGCAAGAGTCAGACTCGGCTGTGTAC
TACTGTGCTCTTGACAC
>TRAV6-5*04
GGAGACTCAGTGACTCAGACAGAAGGCCCAGTGACACTGTCTGAAGGGACTTCTCTGACT
GTGAACTGTTCCTATGAAACCAAACAGTACCCAACCCTGTTCTGGTATGTGCAGTATCCC
GGAGAAGGTCCACAGCTCCTCTTTAAAGTCCCAAAGGCCAACGAGAAGGGAAGCAACAGA
GGTTTTGAAGCTACATACAATAAAGAAGCCACCTCCTTCCACTTGCAGAAAGCCTCAGTG
CAAGAGTCAGACTCGGCTGTGTACTACTGTGCTCTGAGTGA
>TRAV6-6*01
GGAGATTCCGTGACTCAAACAGAAGGCCAAGTGACCGTCTCAGAAAGCAAGTCCCTGATA
ATAAATTGCACGTATTCAACCACAAGCATAGCTTACCCTAATCTTTTCTGGTATGTTCGA
TATCCTGGAGAAGGTCTACAACTCCTCCTGAAAGTCATTACGGCTGGCCAGAAGGGAAGC
AGCAGAGGGTTTGAAGCCACATACAATAAAGAAACCACCTCCTTCCACTTGCAGAAAGCC
TCAGTGCAAGAGTCAGACTCGGCTGTGTACTACTGTGCTCTGGGTGA
>TRAV6-6*02
GGAAAAGTGACCGTTTCAGAAAGCAAGTCCCTGATAATAAATTGCACGTATTCAACCACA
AGCATAGCTTACCCTAATCTTTTCTGGTATGTTCGATATCCTGGAGAAGGTCTACAACTC
CTCCTGAAAGTCATTACGGCTGGCCAGAAGGGAAGCAGCAGAGGGTTTGAAGCCACATAC
AATAAAGAAACCACGTCCTTCCACTTGCAGAAAGCCTCAGTGCAGGAATCAGACTCGGCT
GTGTACTACTGTGCTCTGGGT
>TRAV6-6*03
GATTCCGTGACTCAAACAGAAGGCCAAGTGACTGTCTCAGAAAGCAAGTCCCTGATAATA
AATTGCACGTATTTAACCACAAGCATAGGTTACCCTAATCTTTTCTGGTATGTTCGATAT
CCTGGAGAAGGTCTACAACTCCTCCTGAAAGTCATTACGGCTGGCCAGAAGGGAAGCAGC
AGAGGGTTTGAAGCCACATACAATAAAGAAACCGCCTCCTTCCACTTGCAGAAAGCCTCA
GTGCAAGAGTCAGACTCGGCTGTGTACTACTGCGCTCTGGGT
>TRAV6-7/DV9*01
GGGGACTCAGTGACTCAGACGGAAGGTCAAGTGGCCCTCTCAGAAGAGGACTTTCTTACG
ATACACTGCAACTACTCAGCCTCAGGGTACCCAGCTCTGTTCTGGTATGTGCAGTATCCC
GGAGAAGGGCCACAGTTCCTCTTCAGAGCCTCAAGGGACAAAGAGAAAGGAAGCAGCAGA
GGGTTTGAAGCCACATACAATAAAGAAACCACCTCCTTCCACTTGCAGAAAGCCTCAGTG
CAAGAGTCAGACTCGGCTGTGTACTACTGTGCTCTGGGTGA
>TRAV6-7/DV9*02
GGAGACTCAGTGACTCAGACGGAAGGTCAAGTGGCCCTCTCAGAAGAGGACTTTCTTACG
ATACACTGCAACTACTCAGCCTCAGGGTACCCAGCTCTGTTCTGGTACGTGCAGTATCCC
GGAGAAGGTCCACAGTTCCTCTTTAGAGCCTCAAGGGACAAAGAGAAAGGAAGCAGCAGA
GGTTTTGAAGCTACATATGATAAAGGGACCACCTCCTTCCACTTGCGGAAAGCCTCAGTG
CAAGAGTCAGACTCGGCTGTGTACTACTGTGCTCTGGG
>TRAV6-7/DV9*03
GGAGACTCAGTGACTCAGACGGAAGGTCAAGTGGCCCTCTCAGAAGAGGACTTTCTTACG
ATACACTGCAACTACTCAGCATCAGGGTACCCAGCTCTGTTCTGGTACGTGCAGTATCCC
GGAGAAGGTCCACAGTTCCTCTTTAGAGCCTCAAGGGACAAAGAGAAAGGAAGCAGCAGA
GGTTTTGAAGCTACATATGATAAAGGGACCACCTCCTTCCACTTGCGGAAAGCCTCAGTG
CAAGAGTCAGACTCGGCTGTGTACTACTGTGCTCTGGGT
>TRAV6-7/DV9*04
CAAGTGGCCCTCTCAGAAGAGGACTTTCTTACGATACACTGCAACTACTCAGCCTCAGGG
TACCCAACCCTGTTCTGGTATGTGCAGTATCCCGGAGAAGGGCCACAGCTCCTCTTTAGA
GCCTCAAGGGACAAAGAGAAAGGAAGCAGCAGAGGTTTTGAAGCTACATATGATAAAGGG
ACCACCTCCTTCCACTTGCGGAAAGCTTCAGTGCAAGAGTCAGACTCGGCTGTGTACTAC
TGTGCTCTGAGT
>TRAV6-7/DV9*05
GGAGACTCAGTGACTCAGACGGAAGGTCAAGTGGCCCTCTCAGAAGAGGACTTTCTTACG
ATACACTGCAACTACTCAGCCTAGGGTACCCAGCTCTGTTCTGGTACGAGCAGTATCCCG
GGGAAGGTCCACAGTTCCTCTTTAGAGCCTCAAGGGACAAAGAGAAAGGAAGCAGCAGAG
GTTTTGAAGCTACATATGATAAAGGGACCACCTCCTTCCACTTGCGGAAAGCCTCAGTGC
AAGAGTCAGACTCGGCTGTGTACTACTGTGCTCTGGGT
>TRAV6-7/DV9*06
GTGGCCCTCACAGAAGAGGACTTTCTTACGATACACTGCAACTACTCAGCCTCAGGGTAC
CCAGCTCTGTTCTGGTATGTGCAGTATCCCGGAGAAGGGCCACAGTTCCTCTTCAGAGCC
TCAAGGGACAAAGAGAAAGGAAGCAGCAGAGGGTTTGAAGCCACATACAATAAAGAAACC
ACCTCCTTCCACTTGCAGAAAGCCTCAGTGCAAGAGTCATACTCGGCTGTGTACTACTGT
GCTCTGGGT
>TRAV6-7/DV9*07
GCCCTCACAGAAGAGGACTTTCTTACGATACACTGCAACTACTCAGCCTCAGGGTACCCA
GCTCTGTTCTGGTATGTGCAGTATCCCGGAGAAGGGCCACAGTTCCTCTTCAGAGCCTCA
AGGGACAAAGAGAAAGGAAGCAGCAGAGGGTTTGAAGCCACATACAATAAAGAAACCACG
TCCTTCCACTTGCAGAAAGCCTCAGTGCAGGAATCAGACTCGGCTGTGTACTACTGTGCT
CTGGGT
>TRAV6-7/DV9*08
GCGGCCGCCCCGGAGAAGGGCCACAGTTCCTCTTCAGAGCCTCAAGGGACAAAGAGAAAG
GAAGCAGCAGAGGGTTTGAAGCCACATACAATAAAGAAACCACCTCCTTCCACTTGCAGA
AAGCCTCAGTGCAAGAGTCAGACTCGGCTGGGTACTACTGTGCTCTGGGTGA
>TRAV6D-3*01
GGAGACTCAGTGATCCAGATGCAAGGTCAAGTGACCCTTTCAGAAAACGACTTCTTATTT
ATAAACTGCACTTATTCAACCACAGGGTACCCGACTCTTTTCTGGTATGTCCAATATTCT
GGAGAAGGTCCACAGCTCCTTCTGCAAGTCACAACTGCCAACAACAAGGGAAGCAGCAGA
GGTTTTGAAGCTACATATGATAAAGGAACCACTTCCTTCCACTTGCAGAAAACCTCAGTG
CAAGAGATAGATTCGGCTGTGTACTACTGTGCTATGAGAGA
>TRAV6D-3*02
GGAGACTCAGTGATCCAGATGCAAGGTCAAGTGACCTTTTCAGAAAACGACTCCTTATTT
ATAAACTGCACTTATTCAACCACAGGGTACCCGACTCTTTTCTGGTATGTCCAATATTCT
GGAGAAGGTCCACAGCTCCTTCTGCAAGTCACAACTGCCAACAACAAGGGAAGCAGCAGA
GGTTTTGAAGCTACATATGATAAAGGAACCACTTCCTTCCACTTGCAGAAAACCTCAGTG
CAAGAGATAGATTCGGCTGTGTACTACTGTGCTATAAGTGA
>TRAV6D-4*01
GGAGATTCAGTGACCCAGAAACAAGGTCAAGTGACCCTTTCAGAAGATGACTTCCTATTT
ATAAATTGCACTTATTCTACCACAACGTACCCAACTCTTTTCTGGTATGTCCAATATCCT
GGACAAGGTCCACAGCTCCTTCTGAAAGTCACAACTGCCAACAACAAGGGAATCAGCAGA
GGCTTTGAAGCTACATATGACAAAGGGACCACCTCCTTCCACTTACAGAAAGCCTCAGTG
CAGGAGTCAGACTCAGCCGTGTACTTCTGTGCTCTGGTTGA
>TRAV6D-5*01
GGAGACTCAGTGACTCAGACAGAAGGCCCAGTGACACTGTCTGAAGGGACTTCTCTGACT
GTGAACTGTTCCTATGAAACCAAACAGTACCCAACCCTGTTCTGGTATGTGCAGTATCCC
GGAGAAGGTCCACAGCTCCTCTTTAAAGTCCCAAAGGCCAACGAGAAGGGAAGCAACAGA
GGTTTTGAAGCTACATACAATAAAGAAGCCACCTCCTTCCACTTGCAGAAAGCCTCAGTG
CAAGAGTCAGACTCGGCTGTGTACTACTGTGCTCTGGGTGA
>TRAV6D-6*01
GGAGATTCCGTGACTCAAACAGAAGGCCAAGTGACCGTCTCAGAAAGCAAGTCCCTGATA
ATAAATTGCACGTATTCAGCCACAAGCATAGCTTACCCTAATCTTTTCTGGTATGTTCGA
TATCCTGGAGAAGGTCTACAACTCCTCCTGAAAGTCATTACGGCTGGCCAGAAGGGAAGC
AGCAGAGGGTTTGAAGCCACATACAATAAAGAAACCACCTCCTTCCACTTGCAGAAAGCC
TCAGTGCAAGAGTCAGACTCGGCTGTGTACTACTGTGCTCTGAGTGA
>TRAV6D-6*02
GGAGATTCCGTGACTCAAACAGAAGGCCCAGTGACCGTCTCAGAAAGCGAGTCCCTGATA
ATAAATTGCACGTATTCAGCCACAAGCATAGCTTACCCTAATCTTTTCTGGTATGTTCGA
TATCCTGGAGAAGGTCTACAACTCCTCCTGAAAGTCATTACGGCTGGCCAGAAGGGAAGC
AGCAGAGGGTTTGAAGCCACATACAATAAAGAAACCACCTCCTTCCACTTGCAGAAAGCC
TCAGTGCAAGAGTCAGACTCGGCTGTGTACTACTGTGCTCTGGGTGA
>TRAV6D-6*03
GGAGATTCCGTGACTCAAACAGAAGGCCAAGTGACTGTCTCAGAAAGCAAGTCCCTGATA
ATAAATTGCACGTATTCAGCCACAAGCATAGGTTACCCTAATCTTTTCTGGTATGTTCGA
TACCTTGGAGAAGGTCCGCAACTCCTCCTGAAAGTCATTACGGCTGGCCAGAAGGGAAGC
AGCAGAGGGTTTGAAGCCACATACAATAAAGAAGCCACCTCCTTCCACTTGCAGAAAGCC
TCAGTGCAAGAGTCGGACTCGGCTGTGTACTACTGCGCTCTGAG
>TRAV6D-6*04
GTTACTGTTACAGAAAGCAAGTCCCTGATAATAAATTGCACGTATTCAGCCACAAGCATA
GGTTACCCTAATCTTTTCTGGTATGTTCGATATCCTGGAGAAGGTCTACAACTCCTCCTG
AAAGTCATTACGGCTGGCCAGAAGGGAAGCAGCAGAGGGTTTGAAGCCACATACAATAAA
GAAGCCACCTCCTTCCACTTGCAGAAAGCCTCAGTGCAAGAGTCAGACTCGGCTGTGTAC
TACTGCGCTCTGACCGC
>TRAV6D-6*05
GGAGATTCCGTGACTCAAACAGAAGGCCAAGTGACTGTCTCAGAAAGCAAGTCCCTGATA
ATAAATTGCACTTATTCAGCCACAAGCATAGGTTACCCTAATCTTTTCTGGTATGTTCGA
TATCCTGGAGAAGGTCTACAACTCCTCCTGAAAGTCATTACGGCTGGCCAGAAGGGAAGC
AGCAGAGGGTTTGAAGCCACATACAATAAAGAAGCCACCTCCTTCCACTTGCAGAAAGCC
TCAGTGCAAGAGTCAGACTCGGCTGTGTACTACTGCGCTCTGAGTGA
>TRAV6D-7*01
GGGGACTCAGTGACTCAGACGGAAGGTCAAGTGGCCCTCTCAGAAGAGGACTTTCTTACG
ATACACTGCAACTACTCAGCCTCAGGGTACCCAGCTCTGTTCTGGTATGTGCAGTATCCC
GGAGAAGGGCCACAGTTCCTCTTTAGAGCCTCAAGGGACAAAGAGAAAGGAAGCAGCAGA
GGGTTTGAAGCCACATACAATAAAGAAGCCACCTCCTTCCACTTGCAGAAAGCCTCAGTG
CAAGAGTCAGACTCGGCTGTGTACTACTGTGCTCTGAGTGA
>TRAV6D-7*02
GGGGACTCAGTGACTCAGACGGAAGGTCAAGTGGCCCTCTCAGAAGAGGACTTTCTTACG
ATACACTGCAACTACTCAGCCTCAGGGTACCCAGCTCTGTTCTGGTATGTGCAGTATCCC
GGAGAAGGGCCACAGTTCCTCTTTAGAGCCTCAAGGGACAAAGAGAAAGGAAGCAGCAGA
GGGTTTGAAGCCACATACAATAAAGAAGCCACCTCCTTCCACTTGCAGAAAGCCTCAGTG
CAAGAGTCAGACTCGGCTGTGTACTACTGCGCTCTGAG
>TRAV6D-7*03
CACAGCCTCAGGGTACCCAGCTCTGTTCTGGTACGTGCAGTATCCCGGAGAAGGTCCACA
GTTCCTCTTTAGAGCCTCAAGGGACAAAGAGAAAGGAAGCAGCAGAGGGTTTGAAGCCAC
ATACAATAAAGAAGCCACCTCCTTCCACTTGCAGAAAGCCTCAGTGCAAGAGTCAGACTC
GGCTGTGTGCTACTGCGCT
>TRAV6D-7*04
GGAGACTCAGTGACTCAGACGGAAGGTCAAGTGGCCCTCTCAGAAGAGGACTTTCTTACG
ATACACTGCAACTACTCAGCCTCAGGGTACCCAGCTCTGTTCTGGTATGTGCAGTATCCC
GGAGAAGGTCCACAGTTCCTCTTTAGAGCCTCAAGGGACAAAGAGAAAGGAAGCAGCAGA
GGTTTTGAAGCTACATATGATAAAGGGACCACCTCCTTCCACTTGCGGAAAGCCTCAGTG
CAAGAGTCAGACTCGGCTGTGTACTACTGTGCTCTGGGTGA
>TRAV6N-5*01
GGAGACTCAGTGACTCAGACAGAAGGCCCAGTGACACTGTCTGAAGGGACTTCTCTGACT
GTGAACTGTTCCTATGAAACCAAACAGTACCCAACCCTGTTCTGGTATGTGCAGTATCCC
GGAGAAGGTCCACAGCTCCTCTTTAAAGTCCCAAAGGCCAACGAGAAGGGAAGCAACAGA
GGTTTTGAAGCTACATACAATAAAGAAGCCACCTCCTTCCACTTGCAGAAAGCCTCAGTG
CAAGAGTCAGACTCGGCTGTGTACTACTGTGCTCTGGGTGA
>TRAV6N-6*01
GGAGATTCCGTGACTCAAACAGAAGGCCAAGTGACTGTCTCAGAAAGCAAGTCCCTGATA
ATAAATTGCACGTATTCAGCCACAAGCATAGGTTACCCTAATCTTTTCTGGTATGTTCGA
TATCCTGGAGAAGGTCTACAACTCCTCCTGAAAGTCATTACGGCTGGCCAGAAGGGAAGC
AGCAGAGGGTTTGAAGCCACATACAATAAAGAAGCCACCTCCTTCCACTTGCAGAAAGCC
TCAGTGCAAGAGTCAGACTCGGCTGTGTACTACTGCGCTCTGAGTGA
>TRAV6N-7*01
GGAGACTCAGTGACTCAGACGGAAGGTCAAGTGGCCCTCTCAGAAGAGGACTTTCTTACG
ATACACTGCAACTACTCAGCCTCAGGGTACCCAGCTCTGTTCTGGTATGTGCAGTATCCC
GGAGAAGGTCCACAGTTCCTCTTTAGAGCCTCAAGGGACAAAGAGAAAGGAAGCAGCAGA
GGTTTTGAAGCTACATATGATAAAGGGACCACCTCCTTCCACTTGCGGAAAGCCTCAGTG
CAAGAGTCAGACTCGGCTGTGTACTACTGTGCTCTGGGTGA
>TRAV7-1*01
CAGCAGAAGGTGCAGCAGAGCCCAGAATCCCTCATTGTTCCAGAGGGAGGCATGGCCTCT
CTCAACTGCACTTTCAGTGATCGTAATTCTCAGTATTTCTGGTGGTACAGACAGCATTCT
GGGGAAGGCCCCAAGGCACTGATGTCCATCTTCTCCAATGGTGACAAGAAGGAAGGCAGA
TTCACAGCTCACCTCAATAAGGCCAGCCTGTATGTATCCCTGCACATCAAAGACTCCCAA
CCCAGTGACTCTGCTCTCTACTTCTGTGCAGTGAGCA
>TRAV7-2*01
CAACAGAAGGTACAGCAGAGCCCAGAATCCCTCATTGTTCCAGAGGGAGGCATGGCCTCT
CTCAACTGCACTTCCAGTGATCGTAATGTTGACTACTTCTGGTGGTACAGACAGCGCTCT
GGGAAAAGCCCCAAGATGCTGATGGCTATCTTCTCCAATGGTGAAAAGGAAGAAGGCAGA
TTCACAGTTCACCTCAATAAAGCCAGCCTGCATACTTCCCTGCACATCAGAGACTCCCAG
CCCAGTGACTCTGCTCTCTACTTCTGTGCAGTGAGCA
>TRAV7-2*02
CAACAGAAGGTGCAGCAGAGCCCAGAATCCCTCATTGTTCCAGAGGGAGGCATGGCCTCT
CTCAACTGCACTTCCAGTGATCGTAATGTTGACTACTTCTGGTGGTACAGACAGCACTCT
GGGAAAAGCCCCAAGATGCTGATGTCTATCTTCTCCAATGGTGAAAAGGAAGAAGGCAGA
TTCACAGTTCACCTCAATAAAGCCAGCCTGCATACTTCCCTGCACATCAGAGACTCCCAG
CCCAGTGACTCTGCTCTCTACCTCTGTGCAGCAAGCA
>TRAV7-3*01
CAGCAGAATGTGCAGCAGAGCCCAGAATCCCTCATTGTCCCAGAGGGAGCCAGGACCTCT
CTCAACTGCACTTTCAGTGACAGTGCTTCTCAGTATTTCTGGTGGTACAGACAGCATTCT
GGGAAAGCCCCCAAGGCACTGATGTCCATCTTCTCCAATGGTGAAAAAGAAGAAGGGAGA
TTCACAATTCACCTCAATAAAGCCAGTCTGCATTTCTCCCTGCACATCAGAGACTCCCAG
CCCAGTGACTCTGCTCTCTATCTCTGTGCAGTGAGCA
>TRAV7-3*02
ATTCTGGGAAAGCCCCCAAGGCACTGATGTCCATCTTCTCCAATGGTGAAAAAGAAGAAG
GCAGATTCACAATTCACCTCAATAAAGCCAGTCTGCATTTCTCCCTGCACATCAGAGACT
CCCAGCCCAGTGACTCTGCTCTCTACCTCTGTGCAGAGGACA
>TRAV7-3*03
CAGCAGAATGTGCAGCAGAGCCCAGACTCCCTCATTGTCCCAGAGGGAGCCAGGACCTCT
CTCAACTGCACTTTCAGTGACAGTGCTTCTCAGTATTTCTGGTGGTACAGACAGCATTCT
GGGAAAGCCCCCAAGGCACTGATGTCCATCTTCTCCAATGGTGAAAAAGAAGAAGGGAGA
TTCACAATTCACCTCAATAAAGCCAGTCTGCATTTCTCCCTGCACATCAGAGACTCCCAG
CCCAGTGACTCTGCTCTCTATCTCTGTGCAGCTGGGAC
>TRAV7-3*04
CAGCAGAAGGTGCAGCAGAGCCCAGAATCCCTCATTGTCCCAGAGGGAGCCATGACCTCT
CTCAACTGCACTTTCAGCGACAGTGCTTCTCAGTATTTTGCATGGTACAGACAGCATTCT
GGGAAAGCCCCCAAGGCACTGATGTCCATCTTCTCCAATGGTGAAAAAGAAGAAGGCAGA
TTCACAATTCACCTCAATAAAGCCAGTCTGCATTTCTCCCTGCACATCAGAGACTCCCAG
CCCAGTGACTCTGCTCTCTACCTCTGTGCAGTGAGCA
>TRAV7-4*01
CAGCAGAAGGTGCAGCAGAGCCCAGAATCCCTCAGTGTCCCAGAGGGAGGCATGGCCTCT
TTCAACTGCACTTCAAGTGATCGTAATTTTCAGTACTTCTGGTGGTACAGACAGCATTCT
GGAGAAGGCCCCAAGGCACTGATGTCAATCTTCTCTGATGGTGACAAGAAAGAAGGCAGA
TTCACAGCTCACCTCAATAAGGCCAGCCTGCATGTTTCCCTGCACATCAGAGACTCCCAG
CCCAGTGACTCCGCTCTCTACTTCTGTGCAGCTAGTGAGCA
>TRAV7-4*02
CAGCAGAAGGTGCAGCAGAGCCCAGAATCCCTCAGTGTCCCAGAGGGAGGCATGGCCTCT
CTCAACTGCACTTCAAGTGATCGTAATTTTCAGTACTTCTGGTGGTACAGACAGCATTCT
GGAGAAGGCCCCAAGGCACTGATGTCAATCTTCTCTGATGGTGACAAGAAAGAAGGCAGA
TTCACAGCTCACCTCAATAAGGCCAGCCTGCATGTTTCCCTGCACATCAGAGACTCCCAG
CCCAGTGACTCCGCTCTCTACTTCTGTGCAGCTAGTGAGCA
>TRAV7-5*01
CAGCAGAAGGTGCAGCAGAGCCCAGAATCCCTCACTGTCTCAGAGGGAGCCATGGCCTCT
CTCAACTGCACTTTCAGTGATGGTACTTCTGACAACTTCAGGTGGTACAGACAGCATTCT
GGGAAAGGCCTTGAGGTGCTAGTGTCCATCTTCTCTGATGGTGAAAAGGAAGAAGGCAGA
TTTACAGCTCACCTCAATAGAGCCAGCCTGCATGTTTCCCTACACATCAGAGAGCCGCAA
CCCAGTGACTCTGCTGTCTACCTCTGTGCAATGAGCA
>TRAV7-5*02
GCACTGATGTCCATCTTCTCTGATGGTGAAAAGGAAGAAGGCAGATTTACAGCTCAGGTC
AATAGAGCCAGCCTGCATGTTTCCCTACACATCAGAGAGCCGCAACCCAGTGACTCTGCT
GTCTACCTCTGTGCAATGAG
>TRAV7-5*03
CATTCTGCGAAAGGCCTTGAGGTGCTAGTGTCCATCTTCTCTGATGGTGAAAAGGAAGAA
GGCAGATTTACAGCTCACCTCAATAGAGCCAACTTGCATGTTTCCCTACACATCAGAGAA
CCACAACCCAGTGACTCTGCTGTCTACCTCTGTGCAGTGAGCA
>TRAV7-6*01
CAGGAGAAGGTACAGCAGAGCCCAGAATCCCTCATTGTCCCAGAGGGAGCCATGGCCTCC
CTCAACTGCACTTTCAGCAACAGTGCTTCTCAGTCCATCTGGTGGTACCAACAGCATCCT
GGGAAAGGCCCCGAAGCACTAATATCCATATTCTCTAATGGCAACAAGAAAGAAGGCAGA
TTGACAGTTTACCTCAATAGAGCCAGCCTGCATGTTTCCCTGCACATCAGAGACTCCCAG
CCCACTGACTCCGCCATCTACCTCTGTGCAGTGAGCA
>TRAV7-6*02
CAGGAGAAGGTACAGCAGAGCCCAGAATCCCTCATTGTCCCAGAGGGAGCCATGGTCTCC
CTCAACTGCAGTTTCAGCGACAGTGCTTCTCAGTCCATCTGGTGGTACCAACAGCATCCT
GGGAAAGGCCCCAAAGCACTAATATCCATCTTCTCTAATGGCAACAAGAAAGAAGGCAGA
TTGACAGTTTACCTCAATAGAGCCAGCCTGCATGTTTCCCTGCACATCAAAGACTCCCAG
CCCAGTGACTCCGCTGTCTACCTCTGTGCAGTGAGA
>TRAV7D-2*01
CAGCAGAAGGTGCAGCAGAGCCCAGAATCCCTCATTGTTCCAGAGGGAGGCATGGCCTCT
CTCAACTGCACTTCCAGTGATCGTAATGTTGACTACTTCTGGTGGTACAGACAGCACTCT
GGGAAAAGCCCCAAGATGCTGATGTCTATCTTCTCCAATGGTGAAAAGGAAGAAGGCAGA
TTCACAGTACACCTCAATAAAGCCAGCCTGCATACTTCCCTGCACATCAGAGACTCCCAG
CCCAGTGACTCTGCTCTCTACCTCTGTGCAGCAAGCA
>TRAV7D-2*02
CAACAGAAGGTGCAGCAGAGCCCAGAATCCCTCATTGTTCCAGAGGGAGGCATGGCCTCT
CTCAACTGCACTTCCAGTGATCGTAATGTTGACTACTTCTGGTGGTACAGACAGCACTCT
GGGAAAAGCCCCAAGATGCTGATGTCTATCTTCTCCAATGGTGAAAAGGAAGAAGGCAGA
TTCACAGTTCACCTCAATAAAGCCAGCCTGCATACTTCCCTGCACATCAGAGACTCCCAG
CCCAGTGACTCTGCTCTCTACCTCTGTGCAGC
>TRAV7D-2*03
AAAAGGAAGAAGGCAGATTCACAGTACACCTCAATAGAGCCAGCCTGCATACTTCCCTGC
ACATCAGAGAGTCGCAACCCAGTGACTCTGCTGTCTACCTCTGTGCAACAAGA
>TRAV7D-3*01
CAGCAGAAGGTGCAGCAGAGCCCAGAATCCCTCATTGTCCCAGAGGGAGCCATGACTTCT
CTCAACTGCACTTTCAGCGACAGTGCTTCTCAGTATTTTGCATGGTACAGACAGCATTCT
GGGAAAGCCCCCAAGGCACTGATGTCCATCTTCTCCAATGGTGAAAAAGAAGAAGGCAGA
TTCACAATTCACCTCAATAAAGCCAGTCTGCATTTCTCGCTACACATCAGAGACTCCCAG
CCCAGTGACTCTGCTCTCTACCTCTGTGCAGTGAGC
>TRAV7D-3*02
TCTCTCAACTGCACTTTCAGCGACAGTGCTTCTCAGTATTTTGCATGGTACAGACAGCAT
TCTGGGAAAGCCCCCAAGGCACTGACGTCCATCTTCTCCAATGGTGAAAAAGAAGAAGGC
AGATTCACAATTCACCTCAATAAAGCCAGTCTGCATTTCTCCCTGCACATCAGAGACTCC
CAGCCCAGTGACTCTGCTCTCTACCTCTGTGCAGTGAAGG
>TRAV7D-4*01
CAGCAGAAGGTGCAGCAGAGCCCAGAATCCCTCAGTGTCCCAGAGGGAGGCATGGCCTCT
CTCAACTGCACTTCAAGTGATCGTAATTTTCAGTACTTCTGGTGGTACAGACAGCATTCT
GGAGAAGGCCCCAAGGCACTGATGTCAATCTTCTCTGATGGTGACAAGAAAGAAGGCAGA
TTCACAGCTCACCTCAATAAGGCCAGCCTGCATGTTTCCCTGCACATCAGAGACTCCCAG
CCCAGTGACTCCGCTCTCTACTTCTGTGCAGCTAGTGAGCA
>TRAV7D-4*02
CAGCAGAAGGTGCAGCAGAGCCCAGAATCCCTCAGTGTCCCAGAGGGAGGCATGGCCTCT
CTCAACTGCACTTCAAGTGATCGTAATTTTCAGTACTTCTGGTGGTACAGACAGCATTCT
GGAGAAGGCCCCAAGGCACTGATGTCCATCTTCTCTGATGGTGACAAGAAAGAAGGCAGA
TTCACAGCTCACCTCAATAAGGCCAGCCTGCATGTTTCCCTGCACATCAGAGACTCCCAG
CCCAGTGACTCCGCTCTCTACTTCTGTGCAGCTAGTGAGCA
>TRAV7D-4*03
CAGCAGAAGGTGCAGCAGAGCCCAGAATCCCTCAGTGTCCCAGAGAGCATGGCCTCTCTC
AACTGCACTTCAAGTGATCGTAATTTTCAGTACTTCTGGTGGTACAGACAGCATTCTGGA
GAAGGCCCCAAGGCACTGATGTCCATCTTCTCTGATGGTGACAAGAAAGAAGGCAGATTC
ACAGCTCACCTCAATAAGGCCAGCCTGCATGTTTCCCTGCACATCAGAGACTCCCAGCCC
AGTGACTCCGCTCTCTACTTCTGTGCAGCTAGTGAGCA
>TRAV7D-5*01
CAGCAGAAGGTGCAGCAGAGCCCAGAATCCCTCACTGTCTCAGAGGGAGCCATGGCCTCT
CTCAACTGCACTTTCAGTGATGGTACTTCTGACAACTTCAGGTGGTACAGACAGCATTCT
GGGAAAGGCCTTGAGATGCTAGTGTCCATCTTCTCTGATGGTGAAAAGGAAGAAGGCAGA
TTTACAGCTCACCTCAATAGAGCCAGCCTGCATGTTTCCCTACACATCAGAGAGCCGCAA
CCCAGTGACTCTGCTGTCTACCTCTGTGCAGTGAGCA
>TRAV7D-6*01
CAGGAGAAGGTACAGCAGAGCCCAGAATCTCTCACAGTCCCAGAGGGAGCCATGGCCTCC
CTCAACTGCACTATCAGCGACAGTGCTTCTCAGTCCATCTGGTGGTACCAACAGAATCCT
GGGAAAGGCCCCAAAGCACTAATATCCATATTCTCTAATGGCAACAAGAAAGAAGGCAGA
TTGACAGTTTACCTCAATAGAGCCAGCCTGCATGTTTCCCTGCACATCAGAGACTCCCAT
CCCAGTGACTCCGCCGTCTACCTCTGTGCAGCGAGCA
>TRAV7D-6*02
CAGGAGAAGGTACAGCAGAGCCCAGAATCCCTCATTGTCCCAGAGGGAGCCATGTCCTCC
CTCAACTGCACTTTCAGCAACAGTGCTTCTCAGTCCATCTGGTGGTACCAACAGCATCCT
GGGAAAGGCCCCGAAGCACTAATATCCATATTCTCTAATGGCAACAAGAAAGAAGGCAGA
TTGACAGTTTACCTCAATAGAGCCAGCCTGCATGTTTCCCTGCACATCAGAGACTCCCAG
CCCAGTGACTCTGCCGTCTACCTCTGTGCAGTGAGCA
>TRAV7N-4*01
CAGCAGAAGGTGCAGCAGAGCCCAGAATCCCTCAGTGTCCCAGAGGGAGGCATGGCCTCT
CTCAACTGCACTTCAAGTGATCGTAATTTTCAGTATTTCTGGTGGTACAGACAGCATTCT
GGAGAAGGCCCCAAAGCACTGATGTCCATCTTCTCTGATGGTGACAAGAAAGAAGGCAGA
TTCACAGCTCACCTCAATAAGGCCAGCCTGCATGTTTCCCTGCACATCAGAGACTCCCAG
CCCAGTGACTCCGCTCTCTACTTCTGTGCAGTTAGTGAGCA
>TRAV7N-5*01
CAGCAGAAGGTGCAGCAGAGCCCAGAATCCCTCACTGTCTCAGAGGGAGCCATGGCCTCT
CTCAACTGCACTTTCAGTGATCGTTCTTCTGACAACTTCAGGTGGTACAGACAGCATTCT
GGGAAAGGCCTTGAGGTGCTGGTGTCCATCTTCTCTGATGGTGAAAAGGAAGAAGGCAGT
TTTACAGCTCACCTCAATAGAGCCAGCCTGCATGTTTTCCTACACATCAGAGAGCCGCAA
CCCAGTGACTCTGCTGTCTACCTCTGTGCAGTGAGCA
>TRAV7N-6*01
CAGGAGAAGGTACAGCAGAGCCCAGAATCCCTCATTGTCCCAGAGGGAGCCATGTCCTCC
CTCAACTGCACTTTCAGCAACAGTGCTTCTCAGTCCATCTGGTGGTACCAACAGCATCCT
GGGAAAGGCCCCGAAGCACTAATATCCATATTCTCTAATGGCAACAAGAAAGAAGGCAGA
TTGACAGTTTACCTCAATAGAGCCAGCCTGCATGTTTCCCTGCACATCAGAGACTCCCAG
CCCAGTGACTCTGCCGTCTACCTCTGTGCAGTGAGCA
>TRAV8-1*01
AGTCAACTAGCAGAAGAGAATCCGTGGGCCCTGAGCGTCCACGAGGGTGAAAGTGTCACG
GTGAATTGTAGTTACAAGACATCCATAACTGCCCTACAGTGGTACAGACAGAAGTCAGGC
GAAGGCCCTGCCCAGCTAATCTTAATACGTTCAAATGAGAGAGAGAAGCGCAATGGAAGA
CTCAGAGCCACCCTTGACACCTCCAGCCAGAGCAGCTCCTTGTCCATCACTGCTACTCGG
TGTGAAGACACCGCTGTGTACTTCTGTGCTACTGATG
>TRAV8-1*02
CGTTCAAATGAGAGAGAGAAGCGCAATGGAAGACTCAGAGCCACCCTTGACACCTCCAGC
CAGAGCAGCTCCTTGTCCGTCACTGCTACTCGGTGTGAAGACACCGCTGTGTACTTCTGT
GCTGATCAT
>TRAV8-1*03
AGTCAACTAGCAGAAGAGAATTCGTGGGCCCTGAGCGTCCACGAGGGTGAAAGTGTCACG
GTGAATTGTAGTTACAAGACATCCATAACTGCCCTACAGTGGTACAGACAGAAGTCAGGC
AAAGGCCCTGCCCAGCTAATCTTAATACGTTCAAATGAGAGAGAGAAGCGCAATGGAAGA
CTCAGAGCCACCCTTGACACCTCCAGCCAGAGCAGCTCCTTGTCCATCACTGCTACTCGG
TGTGAAGACACCGCTGTGTACTTCTGTGCTACTGATG
>TRAV8-2*01
AGCCAATGGGGAGAAGAGAATCTTCAGGCTCTGAGCATCCAGGAGGGTGAAGATGTTACC
ATGAACTGCAGTTACAAGACTTATACAACTGTTGTACACTGGTACAGGCAAGACTCAGGC
AGAGGCCCGGCCCTGATAATCTTAATACGTTCAAATGAGCGAGAGAAGCGCAGTGGAAGA
CTAAGAGCCACCCTTGACACCTCCAGCCAAAGTAGCTCTCTGTCCATCACTGCTGCTCAG
TGTGAAGACACTGCTGTGTACTTCTGTGCTACAGATG
>TRAV8D-1*01
AGTCAACTAGCAGAAGAGAATCTGTGGGCCCTGAGCGTCCACGAGGGTGAAAGTGTCACG
GTGAATTGTAGTTACAAGACATCCATAACTGCCCTACAGTGGTACAGACAGAAGTCAGGC
GAAGGCCCTGCCCAGCTAATCTTAATACGTTCAAATGAGAGAGAGAAGCGCAATGGAAGA
CTCAGAGCCACCCTTGACACCTCCAGCCAGAGCAGCTCCTTGTCCATCACTGCTACTCGG
TGTGAAGACACCGCTGTGTACTTCTGTGCTACTGATG
>TRAV8D-1*02
CTGAGCGTCCACGAGGGTGAAAGTGTCACGGTGAATTGTAGTTACACGACATCCATAACT
GCCCTACAGTGGTACAGACAGAAGTCAGGCGAAGGCCCTGCCCAGCTAATCTTAATACGT
TCAAATGAGAGAGAGAAGCGCAATGGAAGACTCAGAGCCACCCTTGACACCTCCAGCCAG
AGCAGCTCCTTGTCCATCACTGCTACTCGGTGTGAAGACACCGCTGTGTACTTCTGTGCT
ACTGAT
>TRAV8D-2*01
AGCCAATGGGGAGAAGAGAATCTTCAGGCTCTGAGCATCCAGGAGGGTGAAGATGTCACC
ATGAACTGCAGTTACAAGACTTACACAACTGTTGTTCAGTGGTACAGACAGAAGTCAGGC
AAAGGCCCTGCCCTGATAATCTTAATACGTTCAAATGAGCGAGAGAAGCGCAGTGGAAGA
CTCAGAGCCACCCTTGACACTTCCAGCCAGAGCAGCTCCCTGTCCATCACTGGTACTCTA
GCTACAGACACTGCTGTGTACTTCTGTGCTACTGATG
>TRAV8D-2*02
AGCCAATGGGGAGAAGAGAATCTTCAGGCTCTGAGCATCCAGGAGGGTGAAGATGTCACC
ATGAACTGCAGTTACAAGACTTACACAACTGTTGTTCAGTGGTACAGACAGAAGTCAGGC
AAAGGCCCTGCCCAGCTAATCTTAATACGTTCAAATGAGCGAGAGAAGCGCAGTGGAAGA
CTCAGAGCCACCCTTGACACTTCCAGCCAGAGCAGCTCCCTGTCCATCACTGGTACTCTA
GCTACAGACACTGCTGTGTACTTCTGTGCTACAACC
>TRAV8D-2*03
AGCCAATGGGGAGAAGAGAATCTTCAGGCTCTGAGCATCCAGGAGGGTGAAGATGTCACC
ATGAACTGCAGTTACAAGACTTATACAACTGTTGTACACTGGTACAGGCAAGACTCAGGC
AGAGGCCCTGCCCTGATAATCTTAATACGTTCAAATGAGCGAGAGAAGCGCAGTGGAAGA
CTAAGAGCCACCCTTGACACCTCCAGCCAAAGTAGCTCTCTGTCCATCACTGCTGCTCAG
TGTGAAGACACTGCTGTGTACTTCTGTGCTACAGATG
>TRAV8N-2*01
AGCCAATGGGGAGAAGAGAATCTTCAGGCTCTGAGCATCCAGGAGGGTGAAGATGTCACC
ATGAACTGCAGTTACAAGACTTACACAACTGTTGTTCAGTGGTACAGACAGAAGTCAGGC
AAAGGCCCTGCCCAGCTAATCTTAATACGTTCAAATGAGCGAGAGAAGCGCAGTGGAAGA
CTCAGAGCCACCCTTGACACTTCCAGCCAGAGCAGCTCCCTGTCCATCACTGGTACTCTA
GCTACAGACACTGCTGTGTACTTCTGTGCTACTGATG
>TRAV9-1*01
ACACAGACAGTTTCCCAGTCTGATGCCCATGTCACTGTCTTCGAAGGAGACTCGGTGGAG
CTGAGATGCAACTATTCCTATGGTGGATCCATTTACCTCTCCTGGTACATCCAGCACCAT
GGCCGTGGCCTCCAGTTTCTCCTCAAGTACTATTCGGGAAACCCAGTGGTTCAAGGAGTG
AACGGCTTCGAGGCTGAGTTCAGCAAGAGCGACTCTTCCTTCCACCTGCGGAAAGCCTCC
GTGCACTGGAGCGACTCGGCTGTGTACTTCTGTGCTGTGAGCG
>TRAV9-1*02
ACACAGACAGTTTCCCAGTCTGATGCCCATGTCACTGTCTTCGAAGGAGACTCGGTGGAG
CTGAGATGCAACTATTCCTATGGTGGATCCATTTACCTCTCCTGGTACATCCAGCACCAT
GGCCATGGCCTCCAGTTTCTCCTCAAGTACTATTCGGGAAACCCAGTGGTTCAAGGAGTG
AACGGCTTCGAGGCTGAGTTCAGCAAGAGCGACTCTTCCTTCCACCTTCGGAAAGCCTCT
GTGCACTGGAGCGACTCGGCTGTGTACTTCTGTGCTGTGAGCG
>TRAV9-2*01
GCTCAGTCAGTGACACAGCCCGATGCTCGCGTCACTGTCTCTGAAGGAGCCTCGCTGCAG
CTGAGATGCAAGTATTCCTACTCTGGGACACCTTATCTGTTCTGGTATGTCCAGTACCCG
CGGCAGGGGCTGCAGCTGCTCCTCAAGTACTATTCCGGAGACCCAGTGGTTCAAGGAGTG
AATGGCTTTGAGGCTGAGTTCAGCAAGAGCGACTCTTCCTTCCACCTGCGGAAAGCCTCC
GTGCACTGGAGCGACTCGGCTGTGTACTTCTGTGCTGCGAGCA
>TRAV9-3*01
GCTCAGTCAGTGACGCAGCCCGATGCTCGTGTCACTGTCTCTGAAGGAGCCTCTCTGCAG
CTGAGATGCAAGTATTCCTCCTCTGTGACACCTTATCTGTTCTGGTATGTCCAGTACCCG
CGGCAGGGGCTGCAGCTGCTCCTCAAGTACTATTCCGGAGACCCAGTGGTTCAAGGAGTG
AATGGCTTTGAGGCTGAGTTCAGCAAGAGTAACTCTTCCTTCCACCTGCGGAAAGCCTCC
GTGCACTGGAGCGACTCGGCTGTGTACTTCTGTGCTGTGAGCA
>TRAV9-3*02
CAGTCAGTGACGCAGCCCGATGCTCGTGTCACTGTCTCTGAAGGAGCCTCTCTGCAGCTG
AGATGCAAGTATTCCTCCTCTGTGACACCTTATCTGTTCTGGTATGTCCTGTACCCGCGG
CAGGGGCTGCAGCTGCTCCTCAAGTACTATTCCGGAGACCCAGTGGTTCAAGGAGTGAAT
GGCTTTGAGGCTGAGTTCAGCAAGAGTAACTCTTCCTTCCACCTGCGGAAAGCCTCCGTG
CACTGGAGCGACTCGGCTGTGTACTTCTGTGCTGTGAGCA
>TRAV9-3*03
TCAGTGACACAGCCCGATGCTCGTGTCACTGTCTCTGAAGGAGCCTCTCTGCAGCTGAGA
TGCAAGTATTCCTCCTCTGTGACACCTTATCTGTTCTGGTATGTCCAGTACCCGCGGCAG
GGGCTGCAGCTGCTCCTCAAGTACTATTCCGGAGACCCAGTGGTTCAAGGAGTGAATGGC
TTTGAGGCTGAGTTCAGCAAGAGTAACTCTTCCTTCCACCTGCGGAAAGCCTCCGTGCAC
TGGAGCGACTCGGCTGTGTACTTCTGTGCTGTGAGCA
>TRAV9-4*01
GCTCAGTCAGTGACACAGCCCGATGCTCGCGTCACTGTCTCTGAAGGAGCCTCTCTGCAG
CTGAGATGCAAGTATTCCTACTCTGCGACACCTTATCTGTTCTGGTATGTCCAGTACCCG
CGGCAGGGGCTGCAGCTGCTCCTCAAGTACTATTCCGGAGACCCAGTGGTTCAAGGAGTG
AATGGCTTTGAGGCTGAGTTCAGCAAGAGCAACTCTTCCTTCCACCTGCGGAAAGCCTCC
GTGCACTGGAGCGACTCGGCTGTGTACTTCTGTGCTGTGAGCA
>TRAV9D-1*01
ACACAGACAGTTTCCCAGTCTGATGCCCATGTCACTGTCTTCGAAGGAGACTCGGTGGAG
CTGAGATGCAACTATTCCTATGGTGGATCCATTTACCTCTCCTGGTACATCCAGCACCAT
GGCCGTGGCCTCCAGTTTCTCCTCAAGTACTATTCGGGAAACCCAGTGGTTCAAGGAGTG
AACGGCTTCGAGGCTGAGTTCAGCAAGAGCGACTCTTCCTTCCACCTTCGGAAAGCCTCC
GTGCACTGGAGCGACTCGGCTGTGTACTTCTGTGCTGCGAGCA
>TRAV9D-1*02
ACACAGACAGTTTCCCAGTCTGATGCCCATGTCACTGTCTTCGAAGGAGACTCGGTGGAG
CTGAGATGCAACTATTCCTATGGTGGATCCATTTACCTCTCCTGGTACATCCAGCACCAT
GGCCATGGCCTCCAGTTTCTCCTCAAGTACTATTCGGGAAACCCAGTGGTTCAAGGAGTG
AACGGCTTCGAGGCTGAGTTCAGCAAGAGCGACTCTTCCTTCCACCTTCGGAAAGCCTCT
GTGCACTGGAGCGACTCGGCTGTGTACTTCTGTGCTGTGAG
>TRAV9D-2*01
GCTCAGTCAGTGACACAGCCCGATGCTCGCGTCACTGTCTCTCAAGGAGCCTCTCTGCAG
CTGAGATGCAAGTATTCCTACTCTGGGACACCTTATCTGTTCTGGTATGTCCAGTACCCG
CGGCAGGGGCTGCAGCTGCTCCTCAAGTACTATTCCGGAGACCCAGTGGTTCAAGGAGTG
AATGGCTTTGAGGCTGAGTTCAGCAAGAGTAACTCTTCCTTCCACCCGCGGAAAGCCTCC
GTGCACTGGAGCGACTCGGCTGTGTACTTCTGTGCTGTGAGCG
>TRAV9D-2*02
GCTCAGTCAGTGACACAGCCCGATGCTCGCGTCACTGTCTCTCAAGGAGCCTCTCTGCAG
CTGAGATGCAAGTATTCCTACTCTGGGACACCTTATCTGTTCTGGTATGTCCAGTACCCG
CGGCAGGGGCTGCAGCTGCTCCTCAAGTACTATTCCGGAGACCCAGTGGTTCAAGGAGTG
AACGGCTTTGAGGCTGAGTTCAGCAAGAGTAACTCTTCCTTCCACCCGCGGAAAGCCTCC
GTGCACTGGAGCGACTCGGCTGTGTACTTCTGTGCTGTGAGCG
>TRAV9D-2*03
GCTCAGTCAGTGACACAGCCCGATGCTCGCGTCACTGTCTCTCAAGGAGCCTCTCTGCAG
CTGAGATGCAAGTATTCCTACTCTGGGACACCTTATCTGTTCTGGTATGTCCAGTACCCG
CGGCAGGGGCTGCTGCTGCTCCTCAAGTACTATTCCGGAGACCCAGTGGTTCAAGGAGTG
AACGGCTTTGAGGCTGAGTTCAGCAAGAGTAACTCTTCCTTCCACCCGCGGAAAGCCTCC
GTGCACTGGAGCGACTCGGCTGTGTACTTCTGTGCTGTGAGCG
>TRAV9D-2*04
TCCAGTACCCGCGGCAGGGGCTGCTGCTGCTCCTCAAGTACTATTCCGGAGACCCAGTGG
TTCAAGGAGTGAACGGCTTTGAGGCTGAGTTCAGCAAGAGTAACTCTTCCTTCCCACTGC
GGAAAGCCTCCGTGCACTGGAGCGACTCAGCGTGTACTTCTGTGCTGTGAGC
>TRAV9D-3*01
GCTCAGTCAGTGACACAGCCCGATGCTCGCGTCACTGTCTCTGAAGGAGCCTCTCTGCAG
CTGAGATGCAAGTATTCCTACTCTGCGACACCTTATCTGTTCTGGTATGTCCAGTACCCG
CGGCAGGGGCTGCAGATGCTCCTCAAGTACTATTCTGGAGACCCAGTGGTTCAAGGAGTG
AACGGCTTCGAGGCTGAGTTCAGCAAGAGCGACTCTTCCTTCCACCTGCGGAAAGCCTCC
GTGCACTGGAGCGACTCGGCTGTGTACTTCTGTGCTGTGAGCG
>TRAV9D-3*02
GCTCAGTCAGTGACACAGCCCGATGCTCGCGTCACTGTCTCTGAAGGAGCCTCTCTGCAG
CTGAGATGCAAGTATTCCTACTCTGCGACACCTTATCTGTTCTGGTATGTCCAGTACCCG
CGGCAGGGGCTGCAGCTGCTCCTCAAGTACTATTCAGGAGACCCAGTGGTTCAAGGAGTG
AACAGCTTCGAGGCTGAGTTCAGCAAGAGTAACTCTTCCTTCCACCTGCAGAAAGCCTCT
GTGCACTGGAGCGACTCGGCTGTGTACTTCTGTGCTCTGAGC
>TRAV9D-4*01
GCTCAGTCAGTGACACAGCCCGATGCTCGCGTCACTGTCTCTGAAGGAGCCTCTCTGCAG
CTGAGATGCAAGTATTCCTACTCTGGGACGCCTTATCTGTTCTGGTATGTCCAGTACCCG
CGGCAGGGGCTGCAGCTGCTCCTCAAGTACTATTCCGGAGACCCAGTGGTTCAAGGAGTG
AATGGCTTTGAGGCTGAGTTCAGCAAGAGTAACTCTTCCTTCCACCTGCGGAAAGCCTCC
GTGCACTGGAGCGACTCGGCTGTGTACTTCTGTGCTCTGAGCG
>TRAV9D-4*02
GCTCAGTCAGTGACACAGCCCGATGCTCGCGTCACTGTCTCTGAAGGAGCCTCTCTGCAG
CTGAGATGCAAGTATTCCTACTCTGCGACACCTTATCTGTTCTGGTATGTCCAGTACCCG
CGGCAGGGGCTGCAGCTGCTCCTCAAGTACTATTCAGGAGACCCTGAGTTCAGCAAGAGT
AACTCTTCCTTCCACCTGCAGAAAGCCTCTGTGCACTGGAGCGACTCGGCTGTGTACTTC
TGTGCTCTGAGCA
>TRAV9D-4*03
GAATTCGCGGCCGCGTCCAGTACCCGCGGCAGGGGCTGCAGCTGCTCCTCAAGTACTATT
CCGGAGACCCAGTGGTTCAAGGAGTGAATGGCTTTGAGGCTGAGTTCAGCAAGAGTAACT
CTTCCTTCCACCTGCGGAAAGCCTCTGTGCACTGGAGCGACTCGGCTGTGTACTTCTGTG
TTCTGAGCGACC
>TRAV9D-4*04
GCTCAGTCAGTGACACAGCCCGATGCTCGCGTCACTGTCTCTGAAGGAGCCTCTCTGCAG
CTGAGATGCAAGTATTCCTACTCTGGGACGCCTTATCTGTTCTGGTATGTCCAGTACCCG
CGGCAGGGGCTGCAGCTGCTCCTCAAGTACTATTCCGGAGACCCAGTGGTTCAAGGAGTG
AATGGCTTTGAGGCTGAGTTCATCAAGAGTAACTCTTCCTTCCACCTGCGGAAAGCCTCT
GTGCACTGGAGCGACTCGGCTGTGTACTTCTGTGCTGTGAGCG
>TRAV9N-1*01
ACACAGACAGTTTCCCAGTCTGATGCCCATGTCACTGTCTTCGAAGGAGACTCGGTGGAG
CTGAGATGCAACTATTCCTATGGTGGATCCATTTACCTCTCCTGGTACATCCAACATCAT
GGCCGTGGCCTCCAGTTTCTCCTCAAGTACTATTCGGGAAACCCAGTGGTTCAAGGAGTG
AACGGCTTCGAGGCTGAGTTCAGCAAGAGTGACTCTTCCTTCCACCTGCGGAAAGCCTCC
GTGCACTGGAGCGACTCAGCTGTGTGTACTTCTGTGCTGTGAGCG
>TRAV9N-2*01
GCTCAGTCAGTGACGCAGCCCGATGCTCGCGTCACTGTCTCTGAAGGAGCCTCTCTGCAG
CTGAGATGCAAGTATTCCTCCTCTGGGACACCTTATCTGTTCTGGTATGTCCAGTACCCG
CGGCAGGGGCTGCAGCTGCTCCTCAAGTACTATTCCGGAGACCCAGTGGTTCAAGGAGTG
AATGGCTTTGAGGCTGAGTTCAGCAAGAGTAACTCTTCCTTCCACCTGCGGAAAGCCTCT
GTGCACTGGAGCGACTCGGCTGTGTACTTCTGTGTTCTGAGCG
>TRAV9N-3*01
GCTCAGTCAGTGACGCAGCCCGATGCTCGCGTCACTGTCTCTGAAGGAGCCTCTCTGCAG
CTGAGATGCAAGTATTCCTACTTTGGGACACCTTATCTGTTCTGGTATGTCCAGTACCCG
CGGCAGGGGCTGCAGCTGCTCCTCAAGTACTATCCAGGAGACCCAGTGGTTCAAGGAGTG
AATGGCTTTGAGGCTGAGTTCAGCAAGAGTAACTCTTCCTTCCACCTGCGGAAAGCCTCT
GTGCACTGGAGCGACTGGGCTGTGTACTTCTGTGCTGTGAGCA
>TRAV9N-4*01
GCTCAGTCAGTGACACAGCCCGATGCTCGCGTCACTGTCTCTGAAGGAGCCTCTCTGCAG
CTGAGATGCAAGTATTCCTACTCTGCGACACCTTATCTGTTCTGGTATGTCCAGTACCCG
CGGCAGGGGCTGCAGCTGCTCCTCAAGTACTATTCAGGAGACCCAGTGGTTCAAGGAGTG
AACAGCTTCGAGGCTGAGTTCAGCAAGAGTAACTCTTCCTTCCACCTGCAGAAAGCCTCT
GTGCACTGGAGCGACTCGGCTGTGTACTTCTGTGCTCTGAGCA
>TRAJ1*01 
GTGTGCAGATAGCTGCTCCATCTTTCCTG
>TRAJ11*01 
TGACTCGGGATACAACAAACTCACTTTTGGAAAGGGCACGGTGCTTCTAGTCTCTCCAG
>TRAJ12*01 
GGGGACTGGAGGCTATAAAGTGGTCTTTGGAAGTGGGACTCGATTGCTGGTAAGCCCTG
>TRAJ13*01 
CAAATTCTGGGACTTACCAGAGGTTTGGAACTGGGACAAAACTCCAAGTCGTTCCAA
>TRAJ14*01 
ATTTACAATGTATTCATTTGGGGGACAAGACATC
>TRAJ15*01 
CCTACCAGGGAGGCAGAGCTCTGATATTTGGAACAGGAACCACGGTATCAGTCAGCCCCA
>TRAJ16*01 
GCAACTTCAAGTGGCCAGAAGCTGGTTTTTGGCCAGGGGACCATATTAAAGGTGTACCTG
C
>TRAJ17*01 
TGACTAACAGTGCAGGGAACAAGCTAACTTTTGGAATCGGAACCAGGGTGCTGGTCAGGC
CAG
>TRAJ18*01 
TAGATAGAGGTTCAGCCTTAGGGAGGCTGCATTTTGGAGCTGGGACTCAGCTGATTGTCA
TACCTG
>TRAJ19*01 
ATCTATCGAGGTTTTCATAAGTTCAGCTCTGGAATAGAATCCAAGCATAATGTAAGTCCT
A
>TRAJ2*01 
TGAATACTGGAGGACTAAGTGGTAAATTAACATTCGGGGAAGGGACCCAAGTGACGGTAA
TATCTG
>TRAJ2*02 
TGAATACTGGACTAAGTGGTAAATTAACATTCGGGGAAGGGACCCAAGTGACGGTAATAT
CTG
>TRAJ20*01 
GTTCTGGTAACTACAAGCTCGGTGTTGAGTCAGTAACCATGATGTCTGTAAGAGCAGG
>TRAJ21*01 
TGTCTAATTACAACGTGCTTTACTTCGGATCTGGCACCAAACTCACTGTAGAGCCAA
>TRAJ21*02 
TCTAATTACAACGTGCTTTACTTCGGATCTGGCTCCAAACTCACTGTAGAGCCA
>TRAJ22*01 
CATCTTCTGGCAGCTGGCAACTCATCTTTGGATCTGGAACCCAACTGACAGTTATGCCTG
>TRAJ23*01 
TGAATTATAACCAGGGGAAGCTTATCTTTGGACAGGGAACCAAGTTATCTATCAAGCCCA
>TRAJ24*01 
TGAACTGGCCAGTTTGGGGAAACTGCAGTTTGGAACAGGAACCCAGGTTGTGGTGACCCC
AG
>TRAJ25*01 
GAAGGACAAAAGTCTCCTCTGTCTTTGGGACATGGAGAAGGCTGCTGGTGAAGCCAA
>TRAJ26*01 
GAAATAACTATGCCCAGGGATTAACTTCGGTCTTGGCACCAGAGTATCTGTGTTTCCCT
>TRAJ27*01 
TAACACCAATACAGGCAAATTAACCTTTGGGGATGGGACCGTGCTCACAGTGAAGCCAA
>TRAJ28*01 
TCTACCAGGCACTGGGAGTAACAGGCTCACTTTTGGGAAAGGCACCAAATTCTCACTCAT
CCCGA
>TRAJ29*01 
GGAATTCAGGAAGCAGGGAGCTTGTCTTAGGAAGGGAAGCAAGGCTTTCTATGATTGAAA
>TRAJ3*01 
GGAATTCAGCTATAGCTCTAAACTAATCTTTGGAGCTGAAACCAAACTCAGAAATCCACC
ATATAC
>TRAJ30*01 
TGACACAAATGCTTACAAAGTCATCTTTGGAAAAGGGACACATCTTCATGTTCTCCCTA
>TRAJ31*01 
GGAATAGCAATAACAGAATCTTCTTTGGTGATGGGACGCAGCTGGTGGTGAAGCCCA
>TRAJ31*02 
AATAACAATAACAGAATCTTCTTTGGTGATGGGACGCAGCTGGTGGTGAAGCCC
>TRAJ32*01 
TGAATTATGGGAGCAGTGGCAACAAGCTCATCTTTGGAATTGGGACTCTGCTTTCTGTCA
AGCCAA
>TRAJ32*02 
AATTATGGGGGCAGTGGCAACAAGCTCATCTTTGGAACTGGCACTCTGCTTTCTGTCAAG
CCA
>TRAJ33*01 
TGGATAGCAACTATCAGTTGATCTGGGGCTCTGGGACCAAGCTAATTATAAAGCCAG
>TRAJ34*01 
TCTTCCAATACCGACAAAGTCGTCTTCGGAACAGGGACCAGATTACAAGTCTCACCAA
>TRAJ34*02 
TCTTCCAATACCAACAAAGTCGTCTTTGGAACAGGGACCAGATTACAAGTATTACCA
>TRAJ35*01 
GCAGACAGGCTTTGCAAGTGCGCTGACATTTGGATCTGGCACAAAAGTCATTCCATGTCT
ACCAT
>TRAJ35*02 
GCAGACAGGGCTTTGCAAGTGCGCTGACATTTGGATCTGGCACAAAAGTCATTGTTCTAC
CAT
>TRAJ36*01 
CCAACATTTGAGGAAAAAAAAAACTCGTCTCTGGGACTAGAACAAGACTAACCATTATTC
CTC
>TRAJ37*01 
TAACAGGCAATACCGGAAAACTCATCTTTGGACTGGGGACAACTTTACAAGTGCAACCAG
>TRAJ38*01 
TAATGTTGGTGACAACAGTAAGCTGATTTGGGGCTTGGGGACAAGTCTGGTAGTAAATCC
AA
>TRAJ39*01 
TGAATAATAATGCAGGTGCCAAGCTCACATTCGGAGGGGGAACAAGGTTAACGGTCAGAC
CCG
>TRAJ4*01 
TGTTATCTGGTAGCTTCAATAAGTTGACCTTTGGAGCAGGGACCAGACTGCTGTGTGCCC
AT
>TRAJ40*01 
GTTAATACAGGAAACTACAAATACGTCTTTGGAGCAGGTACCAGACTGAAGGTTATAGCA
C
>TRAJ41*01 
GGTCTCAAACACTAGCTCCATGTTGGCAGAAGCACCTCATTATTGGTCACACCCG
>TRAJ42*01 
AATTCTGGAGGAAGCAATGCAAAGCTAACCTTCGGGAAAGGCACTAAACTCTCTGTTAAA
TCAA
>TRAJ42*02 
TCTGGAGGAAGCAATGCAAAGCTAGCCTTCGGGAAGGGCACTAAACTCTCTGTTAAGTCA
>TRAJ43*01 
GCAATAACAACAATGCCCCACGATTTGGAGCGGGAACCAAATTATCAGTAAAACCAA
>TRAJ43*02 
TTAATAACAACAATGCCCCAGCATTTGGAGCGGGAACCAAATTAACAGTAAAACCAA
>TRAJ44*01 
GTTACTGGCAGTGGTGGAAAACTCACTTTGGGGGCTGGAACAAGACTTCAGGTCAACCTT
G
>TRAJ45*01 
TGAATACAGAAGGTGCAGATAGACTCACCTTTGGGAAAGGAACTCAGCTGATCATCCAGC
CCT
>TRAJ45*02 
AATACAGGAGGTGCAGATAGACTCACCTTTGGGAAAGGAACTCAGCTGATCATC
>TRAJ46*01 
AGAAGACAGCAGTGTAGACATGCTGGCTTTGGGGATGGGGATGAACTTGGAGTGAGCACA
AA
>TRAJ47*01 
TGCACTATGCAAACAAGATGATCTGTGGCTTGGGAACCATTTTGAGAGTCAGACCTC
>TRAJ48*01 
GCCAACTATGGAAATGAGAAAATAACTTTTGGGGCTGGAACCAAACTCACCATTAAACCC
A
>TRAJ49*01 
GAACACGGGTTACCAGAACTTCTATTTTGGGAAAGGAACAAGTTTGACTGTCATTCCAAG
TA
>TRAJ5*01 
GGGGACACAGGTTGTGGGGCAGCTCACTTTCGGGAGGGGGACAAGACTCCAAGTTTATGC
AA
>TRAJ50*01 
TAGCATCCTCCTCCTTCAGCAAGCTGGTGTTTGGGCAGGGGACATCCTTATCAGTCGTTC
CAA
>TRAJ51*01 
AGATATGAGACAGTGTGGCAAAGCCATATATGGAAAGAGACA
>TRAJ52*01 
CTAACACTGGAGCTAACACTGGAAAGCTCACGTTTGGACACGGCACCATCCTTAGGGTCC
ATCCAA
>TRAJ53*01 
GGAACAGTGGAGGCAGCAATTACAAACTGACATTTGGGAAAGGAACTCTCTTAACTGTGA
CTCCAA
>TRAJ54*01 
GAAAGAGGCCTGGCTTCTAGAAACTGGTGTTTGGGCAAGGGACAGGCTGACCGA
>TRAJ55*01 
GCAAGGCTAACAATGGCCTGGCTACGGGTTTGGGGGGAGGAGGGAGATGAGGGATGTTGA
GAA
>TRAJ56*01 
TGGCTACTGGAGGCAATAATAAGCTGACTTTTGGTCAAGGAACCGTTCTGAGTGTTATAC
CAG
>TRAJ57*01 
TGAATCAAGGAGGGTCTGCGAAGCTCATCTTTGGGGAGGGGACAAAGCTGACAGTGAGCT
CAT
>TRAJ58*01 
TGCAGCAAGGCACTGGGTCTAAGCTGTCATTTGGGAAGGGGGCAAAGCTCACAGTGAGTC
CAG
>TRAJ59*01 
CTACTAAAAAGAGAAGATAAAGCTACCTTTGCAACTGGAGGGTATGAAGCTGAGGAAGAC
CT
>TRAJ6*01 
AACCTCAGGAGGAAACTACAAACCTACGTTTGGGAAAGGGACCAGCCTCGTGGTTCATCC
AT
>TRAJ60*01 
CAAGAAGCACTAAGGACCTCTACTTTAGGTAGGAGCTTAGTAGCTCTTCAGCCT
>TRAJ61*01 
GGTACAGAATTAATAGGAAATTGGCATTTTTTTTTTTGGAGCCATGACTGGAAGACTCAT
GAAACTCAGCAA
>TRAJ7*01 
GGACTACAGCAACAACAGACTTACTTTGGGGAAGGGAACCCAGGTGGTGGTGTTACCAA
>TRAJ8*01 
ACCCATGGGACATGTGGAAGCCACCACTTGGGTGCT
>TRAJ9*01 
AGGAACATGGGCTACAAACTTACCTTCGGGACAGGAACAAGCCTGTTGGTTGATCCAA
>TRAJ9*02 
GCCAACATGGGCTACAAACTTACCTTCGGGACAGGAACAAGCTTGTTGGTTGATCCA
