# Supplementary material for: Evaluation of the capacities of mouse TCR profiling from short read RNA-seq data
Source: PLoS One. 2018 Nov 15;13(11):e0207020. doi: 10.1371/journal.pone.0207020 (PMC6237323; doi:10.1371/journal.pone.0207020)
Supplement: S1 Supplementary File — (ZIP) [file pone.0207020.s006.zip › mtrb.fasta]

>TRBV1*01 
GTGACTTTGCTGGAGCAAAACCCAAGGTGGCGTCTGGTACCACGTGGTCAAGCTGTGAAC
CTACGCTGCATCTTGAAGAATTCCCAGTATCCCTGGATGAGCTGGTATCAGCAGGATCTC
CAAAAGCAACTACAGTGGCTGTTCACTCTGCGGAGTCCTGGGGACAAAGAGGTCAAATCT
CTTCCCGGTGCTGATTACCTGGCCACACGGGTCACTGATACGGAGCTGAGGCTGCAAGTG
GCCAACATGAGCCAGGGCAGAACCTTGTACTGCACCTGCAGTGCAGA
>TRBV1*02 
GTGACTTTGCTGGAGCAAAACCCAAGGTGGCGTCTGGTACCACGTGGTCAAGCTGTGAAC
CTACGCTGCATCTTGAAGAATTCCCAGTATCCCTGGATGAGCTGGTATCAGCAGGATCTC
CAAAAGCAACTACAGTGGCTGTTCACTCTGCGGAGTCCTAGGGACAAAGAGGTCAAATCT
CTTCCCGGTGCTGATTACCTGGCCACACGGGTCACTGATACGGAGCTGAGGCTGCAAGTG
GCCAACATGAGCCAAGGCAGAACCTTGTACTGCACCTGCAGTGCG
>TRBV10*01 
GATGGTGGAATCACCCAGACACCTAGATACTGGATCACACAGACCTCAAGAAAGATAATC
CTGAACTATTCTCAGGATATGAACCACTATCGGATGTTCTGGTATCAACAAGATGCAGGG
CAGGGGTTGAAGCTGATCCATTACTCAGTAGGCACTGACAGAACTACCAAAAGTGATGTC
CCTGAAGGGTACAGTGCCTTCAGAAATGAGATACAGAGCTTTCCCCTGACATTAGAGTCA
ACCAGTTCCAACCAGACCTCCATGTACTTCTGGGCCAGCAGTGAACAAA
>TRBV11*01 
TCATAGGATCACCAAAAAGTGAAAGGATGTATGTTTCAGGGTGATCTAATTTCAGGACAC
AATCCCCTTTACTGGTATCGACAGATCTTGGGGCAAGAGCCATGGTTTCTAACTTATTTA
CAGAATGGAGCTCCACCAGACAAATCAGGATTTCCTAGTCATCACTTTACTGTTGAGAGG
CTTGAAGGATCCTACTCTATTCTGAAGACCCAGACTGTGAAGCGGGACTCGACAGAGCAC
CTCTCTTTCAGTGGCTTAGC
>TRBV12-1*01 
GATTCTGGGGTTGTCCAGTCTCCAAGACACATAATCAAAGAAAAGGGAGGAAGGTCCGTT
CTGACGTGTATTCCCATCTCTGGACATAGCAATGTGGTCTGGTACCAGCAGACTCTGGGG
AAGGAATTAAAGTTCCTTATTCAGCATTATGAAAAGGTGGAGAGAGACAAAGGATTCCTA
CCCAGCAGATTCTCAGTCCAACAGTTTGATGACTATCACTCTGAAATGAACATGAGTGCC
TTGGAACTGGAGGACTCTGCTATGTACTTCTGTGCCAGCTCTCTC
>TRBV12-1*02 
GATTCTGGGGTTGTCCAGTCTCCAAGACACATAATCAAAGGAAAGGGAGGAAGGTCCGTT
CTGACGTGTATTCCCATCTCTGGACATAGCAATGTGGTCTGGTACCAGCAGACTCTGGGG
AAGGAATTAAAGTTCCTTATTCAGCATTATGAAAAGGTGGAGAGAGACAAAGGATTCCTA
CCCAGCAGATTCTCAGTCCAACAGTTTGATGACTATCACTCTGAAATGAACATGAGTGCC
TTGGAACTGGAGGACTCTGCTATGTACTTCTGTGCCAGCTCT
>TRBV12-2*01 
AATTCTGGGGTTGTCCAGTCTCCAAGATACATAATCAAAGGAAAGGGAGAAAGGTCCATT
CTAAAATGTATTCCCATCTCTGGACATCTCTCTGTGGCCTGGTATCAACAGACTCAGGGG
CAGGAACTAAAGTTCTTCATTCAGCATTATGATAAAATGGAGAGAGATAAAGGAAACCTG
CCCAGCAGATTCTCAGTCCAACAGTTTGATGACTATCACTCTGAGATGAACATGAGTGCC
TTGGAGCTAGAGGACTCTGCCGTGTACTTCTGTGCCAGCTCTCTC
>TRBV12-2*02 
AATTCTGGGGTTGTCCAGTCTCCAAGATACATAATCAAAGGAAAGGGAGAAAGGTCCATT
CTAAAATGTACTCCCATCTCTGGACATCTCTCTGTGGCCTGGTATCAACAGACTCAGGGG
CAGGAACTAAAGTTCTTCATTCAGCATTATGATAAAATGGAGAGAGATAAAGGAAACCTG
CCCAGCAGATTCTCAGTCCAACAGTTTGATGACTATCACTCTGAGATGAACATGAGTGCC
TTGGAGCTAGAGGACTCTGCCGTGTACTTCTGTGCCAGCTCT
>TRBV12-3*01 
AATTCTGGGGTTGTCCAGTCTCCAAGACACAAAATCAAAGAAAAGGGAGAAAGGTTCATT
CTGAAAGTTATTCCCACCTCTCTGAACATAGCCATGCGGTCCGGTACCAACAGACTCGGG
ATCAGGAACTAAAGTTCCTCATTCAGAATTATGAAAAAGCTGAGGGAGAGAAAGGAAACC
TGCCTGGTTGATTTTTAATCCAACAGTTCAACGACTTTTACTCTGAGATTAACCTGAGTG
CCTTGGACCTAGAGGACTTTACTGTGTACTTTTGTGCCAGCTCAC
>TRBV13-1*01 
GAGGCTGCAGTCACCCAAAGCCCTAGAAACAAGGTGACAGTAACAGGAGGAAACGTGACA
TTGAGCTGTCGCCAGACTAATAGCCACAACTACATGTACTGGTATCGGCAGGACACTGGG
CATGGGCTGAGGCTGATCCATTACTCATATGGTGCTGGCAACCTTCGAATAGGAGATGTC
CCTGATGGGTACAAGGCCACCAGAACAACGCAAGAAGACTTCTTCCTCCTGCTGGAATTG
GCTTCTCCCTCTCAGACATCTTTGTACTTCTGTGCCAGCAGTGATG
>TRBV13-1*02 
GAGGCTGCAGTCACCCAAAGCCCTAGAAACAAGGTGACAGTAACAGGAGGAAACGTGACA
TTGAGCTGTCGCCAGACTAATAGCCACAACTACATGTACTGGTATCGGCAGGACACTGGG
CATGGGCTGAGGCTGATCCATTACTCATATGGTGCTGGCAACCTTCAAATAGGAGATGTC
CCTGATGGGTACAAGGCCACCAGAACAACGCAAGAAGACTTCTTCCTCCTGCTGGAATTG
GCTTCTCCCTCTCAGACATCTTTGTACTTCTGTGCCAGCAGTGATG
>TRBV13-2*01 
GAGGCTGCAGTCACCCAAAGCCCAAGAAACAAGGTGGCAGTAACAGGAGGAAAGGTGACA
TTGAGCTGTAATCAGACTAATAACCACAACAACATGTACTGGTATCGGCAGGACACGGGG
CATGGGCTGAGGCTGATCCATTATTCATATGGTGCTGGCAGCACTGAGAAAGGAGATATC
CCTGATGGATACAAGGCCTCCAGACCAAGCCAAGAGAACTTCTCCCTCATTCTGGAGTTG
GCTACCCCCTCTCAGACATCAGTGTACTTCTGTGCCAGCGGTGATG
>TRBV13-2*02 
GTCACCCAAAGCCCAAGAAACAAGGTGGCAGTAACAGGAGGAAAGGTGACATTGAGCTGT
AATCAGACTAATAACCACAACAACATGTACTGGTATCGGCAGGACACGGGGCATGGGCTG
AGGCTGATCCATTATTCATATGGTGCTGGCAGCACTCAGAAAGCAGATATCCCTGATGGA
TACAAGGCCTCCAGACCAAGCCAAGAGAACTTCTCCCTCATTCTGGAGTTGGCTACCCCC
TCTCAGACATCAGTGTACTTCTGTGCCAGCGGT
>TRBV13-2*03 
AAGGCTGCAGTCACCCAAAGCCCAAGAAACAAGGTGGCAGTAACAGGAGGAAAGGTGACA
TTGAGCTGTAATCAGACTAATAACCACAACAACATGTACTGGTATCGGCAGGACACGGGG
CATGGGCTGAGGCTGATCCATTATTCATATGGTGCTGGCAGCACTGAGAAAGGAGATATC
CCTGATGGATACAAGGCCTCCAGACCAAGCCAAGAGAACTTCTCCCTCATTCTGGAGTTG
GCTACCCCCTCTCAGACATCAGTGTACTTCTGTGCCAGCGGT
>TRBV13-2*04 
GCAGTCACCCAAAGCCCAAGAAACAAGGTGGCAGTAACAGGAGGAAAGGTGACATTGAGC
TGTGATCAGACTAATAACCACAACAACATGTACTGGTATCGGCAGGACACGGGGCATGGG
CTGAGGCTGATCCATTATTCATATGGTGCTGGCAGCACTGAGAAAGGAGATATCCCTGAT
GGATACAAGGCCTCCAGACCAAGCCAAAAGGAATTCTCCCTCATTCTGGAGTTGGCTACC
CCCTCTCAGACATCAGTGTACTTCTGTGCCAGCGGTGATG
>TRBV13-2*05 
GCAGTCACCCAAAGCCCAAGAAGCAAGGTGGCAGTAACAGGAGGAAAGGTGACATTGAGC
TGTGATCAGACTAATAACCACAACAACATGTACTGGTATCGGCAGGACACGGGGCATGGA
CTGAGGCTGATCCATTACTCATATGGTGCTGACAGCACGGAGAAAGGAGATATCCCTGAT
GGGTACAAGGCCTCCAGACCAAGCCAAAAGGAATTCTCCCTCATTCTGGAGTTGGCTACC
CCCTCTCAGACATCAGTGTACTTCTGTGCCAGCAGTATG
>TRBV13-3*01 
GAGGCTGCAGTCACCCAAAGTCCAAGAAGCAAGGTGGCAGTAACAGGAGGAAAGGTGACA
TTGAGCTGTCACCAGACTAATAACCATGACTATATGTACTGGTATCGGCAGGACACGGGG
CATGGGCTGAGGCTGATCCATTACTCATATGTCGCTGACAGCACGGAGAAAGGAGATATC
CCTGATGGGTACAAGGCCTCCAGACCAAGCCAAGAGAATTTCTCTCTCATTCTGGAGTTG
GCTTCCCTTTCTCAGACAGCTGTATATTTCTGTGCCAGCAGTGATG
>TRBV14*01 
GAAGCTGGAGTCACCCAGTCTCCCAGATATGCAGTCCTACAGGAAGGGCAAGCTGTTTCC
TTTTGGTGTGACCCTATTTCTGGACATGATACCCTTTACTGGTATCAGCAGCCCAGAGAC
CAGGGGCCCCAGCTTCTAGTTTACTTTCGGGATGAGGCTGTTATAGATAATTCACAGTTG
CCCTCGGATCGATTTTCTGCTGTGAGGCCTAAAGGAACTAACTCCACTCTCAAGATCCAG
TCTGCAAAGCAGGGCGACACAGCCACCTATCTCTGTGCCAGCAGTTTCT
>TRBV15*01 
GATGCTGGAGTTACCCAGACACCCAGACATGAGGTGGCAGAGAAAGGACAAACAATAATC
CTGAAGTGTGAGCCAGTTTCAGGCCACAATGACCTTTTCTGGTACAGACAGACCAAGATA
CAGGGACTAGAGTTGCTGAGCTACTTCCGCAGCAAGTCTCTTATGGAAGATGGTGGGGCT
TTCAAGGATCGATTCAAAGCTGAGATGCTAAATTCATCCTTCTCCACTCTGAAGATTCAA
CCTACAGAACCCAAGGACTCAGCTGTGTATCTGTGTGCCAGCAGTTTAGC
>TRBV16*01 
AATGCTGGTGTCATCCAAACACCTAGGCACAAGGTGACAGGGAAGGGACAAGAAGCAACT
CTGTGGTGTGAGCCAATTTCAGGACATAGTGCTGTTTTCTGGTACAGACAGACCATTGTG
CAGGGCCTGGAGTTCCTGACTTACTTTCGAAATCAAGCTCCTATAGATGATTCAGGGATG
CCCAAGGAACGATTCTCAGCTCAGATGCCCAATCAGTCGCACTCAACTCTGAAGATCCAG
AGCACGCAACCCCAGGACTCAGCGGTGTATCTTTGTGCAAGCAGCTTAGA
>TRBV16*02 
AATGCTGGTGTCATCCAAACACCTAGGCACAAGGTGACAGGGAAGGGACAAGAAGCAACT
CTGTGGTGTGAGCCAATTTCAGGACATAGTGCTGTTTTCTGGTACAGACAGACCATTGTG
CAGGGCCTGGAGTCCCTGACTTACTTTCGAAATCAAGCTCCTATAGATGATTCAGGGATG
CCCAAGGAACGATTCTCAGCTCAGATGCCCAATCAGTCGCACTCAACTCTGAAGATCCAG
AGCACGCAACCCCAGGACTCAGCGGTGTATCTTTGTGCAAGCAGC
>TRBV16*03 
AATGCTGGTGTCATCCAAACACCTAGGCACAAGGTGACAGGGAAGGGACAAGAAGCAACT
CTGTGGTGTGAGCGAATTTCAGGTCATAGTGCTGTTTTCTGGTACAGACAGACCAGTGTG
CAGGGCCTGGAGTTCCTGACTTACTTTCGAAATCAAGCTCCTATAGATGATTCAGGGATG
CCCAAGGAACGATTCTCAGCTCAGATGCCCAATCAGTCGCACTCAACTCTGAAGATCCAG
AGCACGCAACCCCAGGACTCAGCGGTGTATCTTTGTGCAAGCAGC
>TRBV16*04 
AATGCTGGTGTCATCCAAACACCTAGGCACAAGGTGACAGGGAAGGGACAAGAAGCAACT
CTGTGGTGTGAGCCAATTTCAGGACATAGTGCTGTTTTCTGGTACAGACAGACCATTGTG
CAGGGCCTGGAGTTCCTGATCTACTTTCGAAATCAAGCTCCTATAGATGATTCAGGGATG
CCCAAGGAACGATTCTCAGCTCAGATGCCCAATCAGTCGCACTCAACTCTGAAGATCCAG
AGCACGCAACCCCAGGACTCAGCGGTGTATCTTTGTGCAAGCAGC
>TRBV17*01 
GATACTACGGTTAAGCAGAACCCAAGATACAAGCTTGCAAGAGTTGGAAAACCAGTGAAT
TTGATCTGTTCTCAGACTATGAATCATGATACCATGTACTGGTACCAAAAGAAGCCAAAC
CAAGCACCAAAGCTTCTTCTTTTCTACTATGATAAGATTTTGAACAGGGAAGCTGACACT
TTTGAGAAGTTCCAATCCAGTCGGCCTAACAATTCTTTCTGCTCTCTCTACATTGGCTCT
GCAGGCCTAGAGTATTCTGCCATGTACCTCTGTGCTAGCAGTAGAGA
>TRBV18*01 
GTCTCAGGAATGCTGGTGTCACCACGAACCTAAGATACATGGTGAGGAAGAGATGATAGG
ATGTGACCCTTCGAAGTGAAAGAACACAGTCATGTTATATGGTATAGTCATGGTTATATG
GTATAAGAGAAAGATGTGAAATTTGTGACTTCTGTTCAGAAAGAGTATTAGAGAGGCCAG
GAATGCTGGAGAAATCGTTCTTGGATAAATTTCCCCAAGAGGAACCCAACATCCTAAAGT
GGGGCCAGCAGATCTGGAAGATGCAGAGCTATACTTCTGTGCCAGCTCCTCCCT
>TRBV19*01 
GGTGGCATCATTACTCAGACACCCAAATTCCTGATTGGTCAGGAAGGGCAAAAACTGACC
TTGAAATGTCAACAGAATTTCAATCATGATACAATGTACTGGTACCGACAGGATTCAGGG
AAAGGATTGAGACTGATCTACTATTCAATAACTGAAAACGATCTTCAAAAAGGCGATCTA
TCTGAAGGCTATGATGCGTCTCGAGAGAAGAAGTCATCTTTTTCTCTCACTGTGACATCT
GCCCAGAAGAACGAGATGGCCGTTTTTCTCTGTGCCAGCAGTATAG
>TRBV19*02 
GGTGGCATCATTACTCAGACACCCAAATTCCTGATTGGTCAGGAAGGGCAAAAACTGACC
TTGAAATGTCAACAGAATTTCAATCATGATACAATGTACTGGTACCGACAGGATTCAGGG
AAAGGATTGAGACTGATCTACTATTCAATAACTGAAAACGATCTTCAAAAAGGCGATCTA
TCTGAAGGCTATGATGCGTCTCGAGAGAAGAAGTCATCTTTTTCTCTCACTGTGACATCT
GCCCAGAAGAACGAGATGACCGTTTTTCTCTGTGCCAGCAGT
>TRBV19*03 
GGTGGCATCATTACTCAGACACCCAAATTCCTGATTGGTCAGGAAGGGCAAAAACTGACC
TTGAAATGCCAACAGAATTTCAATCATGATTCAATGTACTGGTACCGACAGGATTCAGGG
AAAGGATTGAGACTGATCTACTATTCAATAACTGAAAACGATCTTCAAAAAGGCGATCTA
TCTGAAGGCTATGATGCGTCTCGAGAGAAGAAGTCATCTTTTTCTCTCACTGTGACATCT
GCCCAGAAGAACGAGATGGCCGTTTTTCTCTGTGCCAGCAGT
>TRBV2*01 
GACCCGAAAATTATCCAGAAACCAAAATATCTGGTGGCAGTCACAGGGAGCGAAAAAATC
CTGATATGCGAACAGTATCTAGGCCACAATGCTATGTATTGGTATAGACAAAGTGCTAAG
AAGCCTCTAGAGTTCATGTTTTCCTACAGCTATCAAAAACTTATGGACAATCAGACTGCC
TCAAGTCGCTTCCAACCTCAAAGTTCAAAGAAAAACCATTTAGACCTTCAGATCACAGCT
CTAAAGCCTGATGACTCGGCCACATACTTCTGTGCCAGCAGCCAAGA
>TRBV20*01 
GGAGCACTCGTCTATCAATATCCCAGAAGAACCATCTGTAAGAGTGGAACTTCCATGAGG
ATGGAGTGTCAAGCTGTGGGTTTTCAGGCAACTTCTGTAGCTTGGTATCGTCAATCGCCT
CAAAAGACATTTGAACTGATAGCACTTTCTACTGTGAACTCAGCAATCAAATATGAACAA
AATTTTACCCAGGAAAAATTTCCCATCAGTCATCCCAACTTATCCTTTTCATCTATGACA
GTTTTAAATGCATATCTTGAAGACAGAGGCTTATATCTCTGTGGTGCTAGGGA
>TRBV20*02 
GGAGCACTCGTCTATCAATATCCCAGAAGAACCATCTGTAAGAGTGGAACTTCCATGAGG
ATGGAGTGTCAAGCTGTGGGTTTTCAGGCAACTTCCGTAGCTTGGTATCGTCAATCGCCT
CAAAAGGCATTTGAACTGATAGCACTTTCTACTGTGAACTCAGCAATCAAATATGAACAA
AATTTTACCCAGGAAAAATTTCCCATCAGTCATCCCAACTTATCCTTTTCATCTATGACA
GTTTTAAATGCATATCTTGAAGACAGAGGCTTATATCTCTGTGGTGCG
>TRBV21*01 
GACTCTGGGGTTGTCCAGAATCCTAGACATCTGGTCAAAGGAAAAGAACAGAAAGCCAAA
ATGGATTGCACCCCCATAAACGGACATAGTTACGTTTATTGGTACTACAAGAAACCGGGA
GAAGAACTCAAATTTTTGGTTTACTTTCAGAATGAAGACATCATCGACAAAATAGATATG
ATTGGTAAAAACATTTCAGCAAAATGCCCTGCTAAGAAACCATGTACCATAGAGATCCAG
TCCAGCAAGCTAACAGATTCAGCTGTGTACTTCTGTGCTAGCAGTCAATC
>TRBV22*01 
GATTGCCAAGTTATCCAGACTCCATGACGTCTTTTCAAAGGCAAAGGACAGAAAGCAAAA
ATGAGCTGTATCCCAGAAAAGGGACATTCTTTTGTTTATTGGTACCAACAGAAGCAGAAA
GAAGAGTTAAAGTTTTTTTATTTTTTTTTCAACATCAAGAAGCTCATGACAGAACAGACT
TGTTCAAGAAGTGACTCTTAGCTAAGTGTCCCTTAAGCTCACCCTGCAGCTTGGAAATCA
GTTCCTCTGAGGCTGGAGACTCAGTGTTATACCTCTGTGCCAGCAGTTGTC
>TRBV23*01 
TTTGATGCTGCAGTTACACAGAAGCCAAGATATTTGATCAAAATGAAAGGCCAGGAAGCA
GAGATGAAATGTATCCCTGAAAAGGGGCACACTGCTGTTTTCTGGTATCAACAAAAGCAG
AGCAAAGAATTAAAGTTCCTGATTTACTTTCAGAATCAACAGCCTCTTGATCAAATAGAC
ATGGTCAAGGAGAGATTCTCAGCTGTGTGCCCCTCCAGCTCACTCTGCAGCCTGGGAATC
AGAACGTGCGAAGCAGAAGACTCAGCACTGTACTTGTGCTCCAGCAGTCAATC
>TRBV24*01 
GTTGCTGGAGTAACCCAGACTCCACGATACCTGGTCAAAGAGAAAGGACAGAAAGCACAC
ATGAGCTGTAGTCCTGAAAAAGGGCACACTGCCTTTTACTGGTATCAACAGAACCAGAAA
CAAGAACTTACATTTTTGATTAGCTTTCGAAATGAAGAAATTATGGAACAAACAGACTTG
GTCAAGAAGAGATTCTCAGCTAAGTGTTCCTCGAACTCACGCTGCATCCTGGAAATCCTA
TCCTCTGAAGAAGACGACTCAGCACTGTACCTCTGTGCCAGCAGTCTGTA
>TRBV24*02 
GTTGCTGGAGTAACCCAGACTCCACGATACCTGGTCAAAGAGAAAGGACAGAAAGCACAC
ATGAGTTGTAGTCCTGAAAAAGGGCACACTGCCTTTTACTGGTATCAACAGAACCAGAAA
CAAGAACTTACATTTTTGATTAACTTTCGAAATGAAGAAATTATGGAACAAACAGACTTG
GTCAAGAAGAGATTCTCAGCTAAGTGTTCCTCGAACTCACAGTGCATCCTGGAAATCCTA
TCCTCTGAAGAAGACGACTCAGCACTGTAGCTCTGTGCCAGCAGTCTGTA
>TRBV24*03 
GTTGCTGGAGTAACCCAGACTCCACGATACCTGGTCAAAGAGAAAGGACAGAAAGCACAC
ATGAGTTGTAGTCCTGAAAAAGGGCACACTGCCTTTTACTGGTATCAACAGAACCAGAAA
CAAGAACTTACATTTTTGATTAACTTTCGAAATGAAGAAATTATGGAACAAACAGACTTG
GTCAAGAAGAGATTCTCAGCTAAGTGTTCCTCGAACTCACAGTGCATCCTGGAAATCCTA
TCCTCTGAAGAAGACGACTCAGCACTGTACCTCTGTGCCAGCAGTCTA
>TRBV24*04 
GTTGCTGGAGTAACCCAGACTCCACGATACCTGGTCAAAGAGAAAGGACAGAAAGCACAC
ATGAGTTGTAGTCCTGAAAAAGGGCACACCGCCTTTTACTGGTATCAACAGAACCAGAAA
CAAGAACTTATATTTTTGATTAACTTTCGAAATGAAGAAATTATGGAACAAACAGACTTG
GTCAAGAAGAGATTCTCAGCTAAGTGTTCCTCGAACTCACGCTGCATCCTGGAAATCCTA
TCCTCTGAAGAAGACGACTCAGCACTGTACCTCTGTGCCAGCAGTCGC
>TRBV25*01 
AGAGTTATCCAGACTCACATTCAGACTCATCTGGCAAAGAGGAAAGGACAAAGAGCAAAG
ATGAGCTGATAGTCCTATGTGGCATATTACTGGTTTTTGGTATCACAGGAACAGAAGAAA
GAGTTTAGGGTTCTTTTGTATTTACAGAATCAAGAAGCTATTCAACAAATAGGTTCAGAA
GTGATCCAGAGCAGAATGTTTCCCAATCTCATCCTTCATCTTGGAAATGCAGTCCTCAGA
AGCAGGAGATTCTACATTGCACTTCTGTGCCAG
>TRBV26*01 
AATTCAAAAGTCATTCAGACTCCAAGATATCTGGTGAAAGGGCAAGGACAAAAAGCAAAG
ATGAGGTGTATCCCTGAAAAGGGACATCCAGTTGTATTCTGGTATCAACAAAATAAGAAC
AATGAGTTTAAATTTTTGATTAACTTTCAGAATCAAGAAGTTCTTCAGCAAATAGACATG
ACTGAAAAACGATTCTCTGCTGAGTGTCCTTCAAACTCACCTTGCAGCCTAGAAATTCAG
TCCTCTGAGGCAGGAGACTCAGCACTGTACCTCTGTGCCAGCAGTCTGTC
>TRBV26*02 
AATTCAAAAGTCATTCAGACTCCAAGATATCTGGTGAAAGGGCAAGGACAAAAAGCAAAG
ATGAGGTGTATCCCTGAAAAGGGACATCCATTTGTATTCTGGTATCAACAAAATAAGAAC
AATGAGTTTAAATTTTTGATTAATTTTCAGAATCAAGAAGTTCTTCAGCAAATAGACATG
ACTGAAAAACGATTCTCTGCTGAGTGTCCTTCAAACTCACCTTGCAGCCTAGAAATTCAG
TCCTCTGAGGCAGGAGACTCAGCACTGTACCTCTGTGCCAGCAGT
>TRBV27*01 
GATGCTATTATCTCCAAAACTCCAAAGTACTCTATTATGGGGACTGGAAAGAAAATTATT
CTGGAAAGTTCTCAAACCATGCCCTGTGACAAAATGTATTGGTATCAGCAAGACCCAGGC
ATGGAACTATGGCTGCGCCATTGTTCATATGGCATTAATAATACAGAGAAATTAGAGCTT
TCCTTTGAGTGTAATATTCAGAGAATGAATCCTACCTCATGTTAAGCACATTTTTCATAC
ACAGCCCTCCACACTCCTGCCTCTTTCCAACCCTAAT
>TRBV28*01 
GAAGCCCAAGTCATCCAAATCGCAAGACACCTCATCATAGATAGTGGGAAGAAGTTGAAA
ATAACTTGCTCTCAGAATATGAGTCATGACTCTGTTTTGCCATAGATGAGACTCATGTCT
GTAATCTAAAGCTGGCTTATTACTCAATTAATGTTGATATTATCAACAAGGAAAAAGTCT
CTGATAGATATATCATCTTTAGAAAATCTTCCAGCATCGACCAGGCATGTGTGCACCTCT
GTGCCATGAGTGAATGCAGCACTG
>TRBV29*01 
GACATGAAAGTAACCCAGATGCCAAGATACCTGATCAAAAGAATGGGAGAGAATGTTTTG
CTGGAATGTGGACAGGACATGAGCCATGAAACAATGTACTGGTATCGACAAGACCCTGGT
CTGGGGCTACAGCTGATTTATATCTCATACGATGTTGATAGTAACAGCGAAGGAGACATC
CCTAAAGGATACAGGGTCTCACGGAAGAAGCGGGAGCATTTCTCCCTGATTCTGGATTCT
GCTAAAACAAACCAGACATCTGTGTACTTCTGTGCTAGCAGTTTATC
>TRBV29*02 
GACATGAAAGTAACCCAGATGTCAAGATACCTGATCAAAAGAATGGGAGAGAATGTTTTG
CTGGAATGTGGACAGGACATGAGCCATGAAACAATGTACTGGTATCGACAAGACCCTGGT
CTGGGGCTACAGCTGATTTATATCTCATACGATGTTGATAGTAACAGCGAAGGAGACATC
CCTAAAGGATACAGGGTCTCACGGAAGAAGCGGGAGCATTTCTCCCTGATTCTGGATTCT
GCTAAAACAAACCAGACATCTGTGTACTTCTGTGCG
>TRBV3*01 
GGACCCAAAGTCTTACAGATCCCAAGTCATCAAATAATAGATATGGGGCAGATGGTGACC
CTCAATTGTGACCCAGTTTCTAATCACCTATATTTTTATTGGTATAAACAGATTTTAGGA
CAGCAGATGGAGTTTCTGGTTAATTTCTACAATGGTAAAGTCATGGAGAAGTCTAAACTG
TTTAAGGATCAGTTTTCAGTTGAAAGACCAGATGGTTCATATTTCACTCTGAAAATCCAA
CCCACAGCACTGGAGGACTCAGCTGTGTACTTCTGTGCCAGCAGCTTAGC
>TRBV3*02 
GGACCCAAAGTCTTACAGATCCCAAGTCATCAAATAATAGATATGGGGCAGATGGTGACC
CTCAATTGTGACCCAGTTTCTAATCACCTATATTTTTATTGGTATAAACAGATTTTAGGA
CAGCAGATGGAGTTTCTGGTTAATTTCTACAATGTTAAAGTCATGGAGAAGTCTAAACTG
TTTAAGGATCAGTTTTCAGTTGAAAGACCAGATGGTTCATATTTCACTCTGAAAATCCAA
CCCACAGCACTGGAGGACTCAGCTGTGTACTTCTGTGCCAGCAGCTTA
>TRBV30*01 
AGTGTCCTCCTCTACCAAAAGCCAAACAGGGACATCTGTCAAAGTGGCACTTCACTGAAA
ATCCAGTGTGTGGCTGACAGTCAAGTTGTTTCGATGTTTTGGTACCAACAGTTCCAGGAA
CAGAGCTTGATGCTCATGGCAACTGCAAATGAAGGCTCTGAAGCCACATACGAGAGTGGA
TTCACCAAGGACAAGTTTCCAATCAGCCGGCCAAACCTAACATTCTCAACGTTGACAGTG
AACAATGCAAGGCCTGGAGACAGCAGTATCTATTTCTGTAGTTCTAGAGA
>TRBV31*01 
GCTCAGACTATCCATCAATGGCCAGTTGCCGAGATCAAGGCTGTGGGCAGCCCACTGTCT
CTGGGGTGTACCATAAAGGGGAAATCAAGCCCTAACCTCTACTGGTACTGGCAGGCCACA
GGAGGCACCCTCCAGCAACTCTTCTACTCTATTACTGTTGGCCAGGTAGAGTCGGTGGTG
CAACTGAACCTCTCAGCTTCCAGGCCGAAGGACGACCAATTCATCCTAAGCACGGAGAAG
CTGCTTCTCAGCCACTCTGGCTTCTACCTCTGTGCCTGGAGTCT
>TRBV31*02 
GCTCAGACTATCCATCAATGGCCAGTTGCCGAGATCAAGGCTGTGGGCAACCCACTGTCT
CTGGGGTGTACCATAAAGGGGAAATCAAGCCCTAACCTCTACTGGTACTGGCAGGCCACA
GGAGGCACCCTCCAGCAACTCTTCTACTCTATTACTGTTGGCCAGGTAGAGTCGGTGGTG
CAACTGAACCTCTCAGCTTCCAGGCCGAAGGACGACCAATTCATCCTAAGCACGGAGAAG
CTGCTTCTCAGCCACTCTGGCTTCTACCTCTGTGCCTGGAGC
>TRBV4*01 
GAGACGGCTGTTTTCCAGACTCCAAACTATCATGTCACACAGGTGGGAAATGAAGTGTCT
TTCAATTGTAAGCAAACTCTGGGCCACGATACTATGTATTGGTACAAGCAAGACTCTAAG
AAATTGCTGAAGATTATGTTTAGCTACAATAATAAGCAACTCATTGTAAACGAAACAGTT
CCAAGGCGCTTCTCACCTCAGTCTTCAGATAAAGCTCATTTGAATCTTCGAATCAAGTCT
GTAGAGCCGGAGGACTCTGCTGTGTATCTCTGTGCCAGCAGCTAAGA
>TRBV4*02 
GAGACGGCTGTTTTCCAGACTCCAAACTATCGTGTCACACGTGTGGGAAATGAAGTGTCT
TTCAATTGTGAGCAAACCCTGGACCACAATACTATGTACTGGTACAAGCAAGACTCTAAG
AAATTGCTGAAGATTATGTTTAGCTACAATAATAAGCAACTCATTGTAAACGAAACAGTT
CCAAGGCGCTTCTCACCTCAGTCTTCAGATAAAGCTCATTTGAATCTTCGAATCAAGTCT
GTAGAGCTGGAGGACTCTGCTGTGTATCTCTGTGCCAGCAGC
>TRBV5*01 
AACACTAAAATTACTCAGTCACCAAGATATCTAATCCTGGGAAGAGCAAATAAGTCTTTG
GAATGTGAGCAACATCTGGGACATAATGCTATGTACTGGTATAAACAGAGCGCTGAGAAG
CCGCCAGAGCTCATGTTTCTCTACAATCTTAAACAGTTGATTCGAAATGAGACGGTGCCC
AGTCGTTTTATACCTGAATGCCCAGACAGCTCCAAGCTACTTTTACATATATCTGCCGTG
GATCCAGAAGACTCAGCTGTCTATTTTTGTGCCAGCAGCCAAGA
>TRBV5*02 
AACACTAAAATTACTCAGTCACCAAGATATCTAATCTTGGGAAGAGCAAATAAGTCTTTG
GAATGTGAGCAACATCTGGGACATAATGCTATGTACTGGTATAAACAGAGCGCTGAGAAG
CCGCCAGAGCTCATGTTTCTCTACAATCTTAAACAGTTGATTCGAAATGAGACGGTGCCC
AGTCGTTTTATACCTGAATGCCCAGACAGCTCCAAGCTACTTTTACATATATCTGCCGTG
GATCCAGAAGACTCAGCTGTCTATTTTTGTGCCAGCAGC
>TRBV5*03 
AACACTAAAATTACTCAGTCACCAAGATATCTAATCCTGGGAAGAACAAATAAGTCTTTG
GAATGTGAGCAACATCTGGGACATAATGCTATGTACTGGTATAAACAGAGCGCTGAGAAG
CCGCCAGAGCTCATGTTTCTCTACAATCTTAAACAGTTGATTCGAAATGAGACGGTGCCC
AGTCGTTTTATACCTGAATGCCCAGACAGCTCCAAGCTACTTTTACATATATCTGCCGTG
GATCCAGAAGACTCAGCTGTCTATTTTTGTGCCAGCAGC
>TRBV5*04 
AACACTAAAATTACTCAGTCACCAAGATATCTAATCTTGGGAAGAGCAAATAAGTCTTTG
GAATGTCAGCAACATCTGGGACATAATGCTATGTACTGGTATAAACAGAGCGCTGAGAAG
CCGCCAGAGCTCATGTTTCTCTACAATCTTAAACAGTTGATTCGAAATGAGACGGTGCCC
AGTCGTTTTATACCTGAATGCCCAGACAGCTCCAAGCTACTTTTACATATATCTGCCGTG
GATCCAGAAGACTCAGCTGTCTATTTTTGTGCCAGCAGCCAA
>TRBV5*05 
AACACTAAAATTACTCAGTCACCAAGATATCTAATCCTGGGAAGAGCAAATAAGTCTTTG
GAATGTGAGCAACATCTGGGACATAATGCTATGTACTGGTATAAACAGAGCGCTGAGAAG
CCGCCAGAGCTCATGTTTCTCTACAGTGTTAAACAATTGATTCGAAATGAGACGGTGCCC
AGTCGTTTTATACCTGAATGCCCAGACAGCTCCAAGCTACTTTTACATGTATCTGCCGTG
GATCTAGAAGACTCAGCTGTCTATTTTTGTGCCAGCAGC
>TRBV6*01 
GAATCTGGAGTCACACAAACATTCAGTTATGATGTTACAGACATGGGACAGAATGTCATT
TAGAGATATAACACAATTTCTGGTCATTTTGTCACATTTTCATACCAACAGACACTAGGA
AAAGGTGTGGAGTTTCTGGCTTCATTCTATGATACAGTTCATTTGGAAAGGGCTGACGTT
TTCAGTACTCAACAGAGATGCCTGATGGATTGTTCTCCACTCTGAAGATTCAGCATGTTC
AGCCAGAGACTCCACTATGTATGCCAGCAGCTTGGC
>TRBV7*01 
TCTAGCAGGCTCTGTCTTCTGACTTGTGGGACCTGTAAATTCCAGAGTCATGTAACCTGA
AACCTCAAAGTCAAAGAATAGCTAGCAACTATGAAATAGTCCCTTCTCTCTGGACACCTC
TCTGTGCTCTGGTACCAGAAGACCCTGGGCCCCAGTTCAATACTACAATAAAGAGGAGAA
AGGAAGAGGAAATGTCCTTTATTCAATTTACAGCACACCAATTTGGTGACTAGCATCCTG
AATTGAATCTGAGCTCTCTAGAGCCAAAGGACTCTGCACTGTTCTTCACAG
>TRBV8*01 
AGTGCTGGTATCATTCAGACTCCCAAATCATTGATCCTAAAGGCAGGACAACATGTGACA
ATCAAATGTACTCAGGATATGAAACATGACTCCATGCTTTGGTACCGACAAGATCCATGG
TTAGAACTAAGAGTAATCTAGTATTCCTATGATGCTGGAATCATTGACAAAGAAGAGGTC
TCTAAGGGGTACAATGTCTCCAGATCATGCACAGAGGACTTCACCTTCACTGTGGAATTG
GCCTCTCCCTCCCAGACATCTGTGTACTTCGGTGCCAGCAGTTCTAC
>TRBV9*01 
AGTGCTGAATTCTCCCAATATCCCATGTACAGAGTTACAAAGAGGGGATAAGATGTAGTT
ATTAAGTGTGACACAATTTCTGGTCCTACTGGACTTTATTGCTACTGACAGAACTCAAGA
TGAGGCCCAGTGTTTCTGGTGAATTTCCAGGGTGAGTTTATATCCACCAAATCTGGAATG
CCCAGTGACCATTTCTCTGCAGTGAGGCCCGAGGGCTCCTTCTCCATGTTGAAGAGCCAA
TCAACACATCAAGAAGACTTAGGCATCTATCTCTGTGCCAGAAGCTTAGC
>TRBJ1-1*01 
CAAACACAGAAGTCTTCTTTGGTAAAGGAACCAGACTCACAGTTGTAG
>TRBJ1-1*02 
AACACAGAAGTCTTCTTTGGTAAAGGAACCACACTCACAGTTGTA
>TRBJ1-2*01 
CAAACTCCGACTACACCTTCGGCTCAGGGACCAGGCTTTTGGTAATAG
>TRBJ1-3*01 
TTCTGGAAATACGCTCTATTTTGGAGAAGGAAGCCGGCTCATTGTTGTAG
>TRBJ1-4*01 
TTTCCAACGAAAGATTATTTTTCGGTCATGGAACCAAGCTGTCTGTCTTGG
>TRBJ1-4*02 
TTTCCAACGAAAGATTATTTTTCGGTCATGGAACCAAGCTGTCTGTCCTGG
>TRBJ1-5*01 
TAACAACCAGGCTCCGCTTTTTGGAGAGGGGACTCGACTCTCTGTTCTAG
>TRBJ1-5*02 
TAACAACCAGCTCCGCTTTTTGGAGAGGGGACTCGACTCTCTGTTCTAG
>TRBJ1-5*03 
TAACAACCAGGCTCAGCATTTTGGAGAGGGGACTCGACTCTCTGTTCTAG
>TRBJ1-6*01 
TTCCTATAATTCGCCCCTCTACTTTGCGGCAGGCACCCGGCTCACTGTGACAG
>TRBJ1-7*01 
CCTGTGTTGGATGACCATGGTCTTGGAAAGGAACTTAGGTATAAGA
>TRBJ2-1*01 
TAACTATGCTGAGCAGTTCTTCGGACCAGGGACACGACTCACCGTCCTAG
>TRBJ2-2*01 
CAAACACCGGGCAGCTCTACTTTGGTGAAGGCTCAAAGCTGACAGTGCTGG
>TRBJ2-3*01 
AGTGCAGAAACGCTGTATTTTGGCTCAGGAACCAGACTGACTGTTCTCG
>TRBJ2-4*01 
AGTCAAAACACCTTGTACTTTGGTGCGGGCACCCGACTATCGGTGCTAG
>TRBJ2-5*01 
AACCAAGACACCCAGTACTTTGGGCCAGGCACTCGGCTCCTCGTGTTAG
>TRBJ2-6*01 
CAGCCCTTGCCCTGACTGATTGGCAGCCGATTGAACAGCCTATGCGAG
>TRBJ2-7*01 
CTCCTATGAACAGTACTTCGGTCCCGGCACCAGGCTCACGGTTTTAG
>TRBJ2-7*02 
TCCTATGAACAGTACTTCGGTCCCGGCACTAGGCTCACGGTTTTA
