# Supplementary material for: Evaluation of the capacities of mouse TCR profiling from short read RNA-seq data
Source: PLoS One. 2018 Nov 15;13(11):e0207020. doi: 10.1371/journal.pone.0207020 (PMC6237323; doi:10.1371/journal.pone.0207020)
Supplement: S1 Supplementary File — (ZIP) [file pone.0207020.s006.zip › README]

####################
## Included files ##
####################
# IMGT V/J allele fasta for building bowtie2 index and TCRklass database files
mtra.fasta
mtrb.fasta

# scripts 
tcrklass_SC_a.pl (used for calling TCRA from Fluidigm C1 single cell RNAseq data herein)
tcrklass_SC_b.pl (used for calling TCRB from Fluidigm C1 single cell RNAseq data herein)
tcrklass_LCMV_a.pl (used for calling TCRA from bulk RNAseq of non-challenged and LCMV-challenged mouse spleenic T cells)
tcrklass_LCMV_b.pl (used for calling TCRB from bulk RNAseq of non-challenged and LCMV-challenged mouse spleenic T cells)
tcr-vj-cutoff.pl (used for TCR calling using 100bp or longer reads; updated to include IMGT alleles)
tcr-vj-cutoff_short.pl (used for TCR calling using <100bp reads, updated to include IMGT alleles)
