# Supplementary material for: Evaluation of the capacities of mouse TCR profiling from short read RNA-seq data
Source: PLoS One. 2018 Nov 15;13(11):e0207020. doi: 10.1371/journal.pone.0207020 (PMC6237323; doi:10.1371/journal.pone.0207020)
Supplement: S1 Supplementary File — (ZIP) [file pone.0207020.s006.zip › tcr-vj-cutoff.pl]

#!/usr/bin/perl

use strict;
use warnings;
use Getopt::Long;

my @files_in;
my $file_out;
my $species;

GetOptions(
    'in=s{1,}' => \@files_in,
    'out=s' => \$file_out,
    'species=s' => \$species,
    'help' => \&show_help_and_exit
);

my %cut_v = (
    human => {
        'TRAV1-1' => 20,
        'TRAV1-2' => 17,
        'TRAV10' => 13,
        'TRAV11' => 14,
        'TRAV12-1' => 17,
        'TRAV12-2' => 19,
        'TRAV12-3' => 19,
        'TRAV13-1' => 12,
        'TRAV13-2' => 11,
        'TRAV14/DV4' => 10,
        'TRAV15' => 14,
        'TRAV16' => 13,
        'TRAV17' => 10,
        'TRAV18' => 10,
        'TRAV19' => 10,
        'TRAV2' => 9,
        'TRAV20' => 12,
        'TRAV21' => 10,
        'TRAV22' => 11,
        'TRAV23/DV6' => 12,
        'TRAV24' => 10,
        'TRAV25' => 13,
        'TRAV26-1' => 10,
        'TRAV26-2' => 10,
        'TRAV27' => 11,
        'TRAV28' => 12,
        'TRAV29/DV5' => 11,
        'TRAV3' => 13,
        'TRAV30' => 10,
        'TRAV31' => 9,
        'TRAV32' => 9,
        'TRAV33' => 11,
        'TRAV34' => 13,
        'TRAV35' => 10,
        'TRAV36/DV7' => 11,
        'TRAV37' => 9,
        'TRAV38-1' => 35,
        'TRAV38-2/DV8' => 39,
        'TRAV39' => 9,
        'TRAV4' => 11,
        'TRAV40' => 10,
        'TRAV41' => 13,
        'TRAV5' => 11,
        'TRAV6' => 11,
        'TRAV7' => 10,
        'TRAV8-1' => 16,
        'TRAV8-2' => 42,
        'TRAV8-3' => 19,
        'TRAV8-4' => 36,
        'TRAV8-5' => 16,
        'TRAV8-6' => 23,
        'TRAV8-7' => 17,
        'TRAV9-1' => 16,
        'TRAV9-2' => 14,
        'TRBV1' => 12,
        'TRBV10-1' => 23,
        'TRBV10-2' => 21,
        'TRBV10-3' => 20,
        'TRBV11-1' => 32,
        'TRBV11-2' => 27,
        'TRBV11-3' => 28,
        'TRBV12-1' => 14,
        'TRBV12-2' => 15,
        'TRBV12-3' => 38,
        'TRBV12-4' => 37,
        'TRBV12-5' => 17,
        'TRBV13' => 13,
        'TRBV14' => 11,
        'TRBV15' => 10,
        'TRBV16' => 12,
        'TRBV17' => 13,
        'TRBV18' => 11,
        'TRBV19' => 12,
        'TRBV2' => 12,
        'TRBV20-1' => 30,
        'TRBV20/OR9-2' => 34,
        'TRBV21-1' => 19,
        'TRBV21/OR9-2' => 19,
        'TRBV22-1' => 28,
        'TRBV22/OR9-2' => 31,
        'TRBV23-1' => 25,
        'TRBV23/OR9-2' => 20,
        'TRBV24-1' => 40,
        'TRBV24/OR9-2' => 33,
        'TRBV25-1' => 27,
        'TRBV25/OR9-2' => 26,
        'TRBV26' => 31,
        'TRBV26/OR9-2' => 23,
        'TRBV27' => 15,
        'TRBV28' => 15,
        'TRBV29-1' => 27,
        'TRBV29/OR9-2' => 27,
        'TRBV3-1' => 30,
        'TRBV3-2' => 27,
        'TRBV30' => 11,
        'TRBV4-1' => 25,
        'TRBV4-2' => 38,
        'TRBV4-3' => 36,
        'TRBV5-1' => 15,
        'TRBV5-2' => 16,
        'TRBV5-3' => 34,
        'TRBV5-4' => 29,
        'TRBV5-5' => 35,
        'TRBV5-6' => 39,
        'TRBV5-7' => 41,
        'TRBV5-8' => 28,
        'TRBV6-1' => 36,
        'TRBV6-2' => 42,
        'TRBV6-3' => 48,
        'TRBV6-4' => 15,
        'TRBV6-5' => 34,
        'TRBV6-6' => 26,
        'TRBV6-7' => 25,
        'TRBV6-8' => 27,
        'TRBV6-9' => 27,
        'TRBV7-1' => 18,
        'TRBV7-2' => 29,
        'TRBV7-3' => 24,
        'TRBV7-4' => 24,
        'TRBV7-5' => 22,
        'TRBV7-6' => 30,
        'TRBV7-7' => 28,
        'TRBV7-8' => 25,
        'TRBV7-9' => 22,
        'TRBV8-1' => 11,
        'TRBV8-2' => 10,
        'TRBV9' => 15,
        'TRBVA' => 15,
        'TRBVA/OR9-2' => 16,
        'TRBVB' => 9,
    },
    mouse => {
        'TRAV1' => 10,
        'TRAV10' => 40,
        'TRAV10D' => 46,
        'TRAV10N' => 43,
        'TRAV11' => 36,
        'TRAV11D' => 43,
	'TRAV11N' => 40,
        'TRAV12-1' => 42,
        'TRAV12-2' => 47,
        'TRAV12-3' => 42,
        'TRAV12-4' => 23,
        'TRAV12D-1' => 39,
        'TRAV12D-2' => 39,
        'TRAV12D-3' => 42,
	'TRAV12N-1' => 39,
	'TRAV12N-2' => 39,
	'TRAV12N-3' => 39,
        'TRAV13-1' => 46,
        'TRAV13-2' => 43,
        'TRAV13-3' => 40,
        'TRAV13-4/DV7' => 36,
        'TRAV13-5' => 27,
        'TRAV13D-1' => 38,
        'TRAV13D-2' => 35,
        'TRAV13D-3' => 48,
        'TRAV13D-4' => 40,
	'TRAV13N-1' => 39,
	'TRAV13N-2' => 39,
	'TRAV13N-3' => 39,
	'TRAV13N-4' => 39,
	'TRAV14-1' => 45,
        'TRAV14-2' => 41,
        'TRAV14-3' => 44,
        'TRAV14D-1' => 35,
        'TRAV14D-2' => 40,
        'TRAV14D-3/DV8' => 42,
        'TRAV14N-1' => 41,
	'TRAV14N-2' => 41,
	'TRAV14N-3' => 41,
	'TRAV15-1/DV6-1' => 38,
        'TRAV15-2/DV6-2' => 45,
        'TRAV15-3' => 27,
        'TRAV15D-1/DV6D-1' => 30,
        'TRAV15D-2/DV6D-2' => 40,
        'TRAV15D-3' => 29,
	'TRAV15N-1' => 35,
	'TRAV15N-2' => 35,
	'TRAV15N-3' => 35,
        'TRAV16' => 42,
        'TRAV16D/DV11' => 47,
	'TRAV16N' => 45,
        'TRAV17' => 14,
        'TRAV18' => 12,
        'TRAV19' => 10,
        'TRAV2' => 8,
        'TRAV20' => 11,
        'TRAV21/DV12' => 9,
        'TRAV22' => 9,
        'TRAV23' => 11,
        'TRAV3-1' => 35,
        'TRAV3-2' => 38,
        'TRAV3-3' => 39,
        'TRAV3-4' => 36,
        'TRAV3D-2' => 36,
        'TRAV3D-3' => 41,
	'TRAV3N-2' => 38,
	'TRAV3N-3' => 38,
        'TRAV4-1' => 22,
        'TRAV4-2' => 34,
        'TRAV4-3' => 45,
        'TRAV4-4/DV10' => 42,
        'TRAV4D-2' => 39,
        'TRAV4D-3' => 34,
        'TRAV4D-4' => 36,
	'TRAV4N-3' => 36,
	'TRAV4N-4' => 36,
        'TRAV5-1' => 16,
        'TRAV5-2' => 27,
        'TRAV5-3' => 24,
        'TRAV5-4' => 36,
        'TRAV5D-2' => 24,
        'TRAV5D-3' => 29,
        'TRAV5D-4' => 33,
	'TRAV5N-2' => 27,
	'TRAV5N-3' => 27,
	'TRAV5N-4' => 27,
        'TRAV6-1' => 29,
        'TRAV6-2' => 33,
        'TRAV6-3' => 46,
        'TRAV6-4' => 35,
        'TRAV6-5' => 45,
        'TRAV6-6' => 41,
        'TRAV6-7/DV9' => 40,
        'TRAV6D-3' => 43,
        'TRAV6D-4' => 34,
        'TRAV6D-5' => 49,
        'TRAV6D-6' => 44,
        'TRAV6D-7' => 44,
	'TRAV6N-5' => 40,
	'TRAV6N-6' => 40,
	'TRAV6N-7' => 40,
        'TRAV7-1' => 34,
        'TRAV7-2' => 38,
        'TRAV7-3' => 36,
        'TRAV7-4' => 38,
        'TRAV7-5' => 38,
        'TRAV7-6' => 38,
        'TRAV7D-2' => 38,
        'TRAV7D-3' => 36,
        'TRAV7D-4' => 32,
        'TRAV7D-5' => 44,
        'TRAV7D-6' => 41,
	'TRAV7N-4' => 38,
	'TRAV7N-5' => 38,
	'TRAV7N-6' => 38,
        'TRAV8-1' => 42,
        'TRAV8-2' => 29,
        'TRAV8D-1' => 40,
        'TRAV8D-2' => 28,
	'TRAV8N-2' => 35,
        'TRAV9-1' => 50,
        'TRAV9-2' => 49,
        'TRAV9-3' => 42,
        'TRAV9-4' => 48,
        'TRAV9D-1' => 44,
        'TRAV9D-2' => 38,
        'TRAV9D-3' => 40,
        'TRAV9D-4' => 40,
	'TRAV9N-1' => 44,
	'TRAV9N-2' => 44,
	'TRAV9N-3' => 44,
	'TRAV9N-4' => 44,
        'TRBV1' => 8,
        'TRBV10' => 10,
        'TRBV11' => 9,
        'TRBV12-1' => 18,
        'TRBV12-2' => 16,
        'TRBV12-3' => 13,
        'TRBV13-1' => 19,
        'TRBV13-2' => 24,
        'TRBV13-3' => 29,
        'TRBV14' => 10,
        'TRBV15' => 12,
        'TRBV16' => 10,
        'TRBV17' => 9,
        'TRBV18' => 9,
        'TRBV19' => 9,
        'TRBV2' => 9,
        'TRBV20' => 8,
        'TRBV21' => 10,
        'TRBV22' => 11,
        'TRBV23' => 11,
        'TRBV24' => 11,
        'TRBV25' => 9,
        'TRBV26' => 13,
        'TRBV27' => 7,
        'TRBV28' => 8,
        'TRBV29' => 11,
        'TRBV3' => 11,
        'TRBV30' => 8,
        'TRBV31' => 7,
        'TRBV4' => 9,
        'TRBV5' => 9,
        'TRBV6' => 9,
        'TRBV7' => 8,
        'TRBV8' => 10,
        'TRBV9' => 8,
    }
);

my %cut_j = (
    human => {
        'TRAJ1' => 6,
        'TRAJ10' => 10,
        'TRAJ11' => 10,
        'TRAJ12' => 8,
        'TRAJ13' => 7,
        'TRAJ14' => 12,
        'TRAJ15' => 9,
        'TRAJ16' => 7,
        'TRAJ17' => 9,
        'TRAJ18' => 8,
        'TRAJ19' => 7,
        'TRAJ2' => 9,
        'TRAJ20' => 7,
        'TRAJ21' => 9,
        'TRAJ22' => 9,
        'TRAJ23' => 6,
        'TRAJ24' => 8,
        'TRAJ25' => 9,
        'TRAJ26' => 5,
        'TRAJ27' => 8,
        'TRAJ28' => 9,
        'TRAJ29' => 8,
        'TRAJ3' => 12,
        'TRAJ30' => 10,
        'TRAJ31' => 6,
        'TRAJ32' => 10,
        'TRAJ33' => 6,
        'TRAJ34' => 11,
        'TRAJ35' => 6,
        'TRAJ36' => 9,
        'TRAJ37' => 6,
        'TRAJ38' => 6,
        'TRAJ39' => 8,
        'TRAJ4' => 10,
        'TRAJ40' => 8,
        'TRAJ41' => 6,
        'TRAJ42' => 9,
        'TRAJ43' => 12,
        'TRAJ44' => 14,
        'TRAJ45' => 8,
        'TRAJ46' => 5,
        'TRAJ47' => 10,
        'TRAJ48' => 15,
        'TRAJ49' => 6,
        'TRAJ5' => 8,
        'TRAJ50' => 7,
        'TRAJ51' => 9,
        'TRAJ52' => 10,
        'TRAJ53' => 12,
        'TRAJ54' => 7,
        'TRAJ55' => 5,
        'TRAJ56' => 12,
        'TRAJ57' => 9,
        'TRAJ58' => 6,
        'TRAJ59' => 6,
        'TRAJ6' => 7,
        'TRAJ60' => 10,
        'TRAJ61' => 11,
        'TRAJ7' => 7,
        'TRAJ8' => 8,
        'TRAJ9' => 8,
        'TRBJ1-1' => 5,
        'TRBJ1-2' => 5,
        'TRBJ1-3' => 5,
        'TRBJ1-4' => 5,
        'TRBJ1-5' => 5,
        'TRBJ1-6' => 7,
        'TRBJ2-1' => 9,
        'TRBJ2-2' => 8,
        'TRBJ2-2P' => 5,
        'TRBJ2-3' => 5,
        'TRBJ2-4' => 6,
        'TRBJ2-5' => 9,
        'TRBJ2-6' => 9,
        'TRBJ2-7' => 8,
    },
    mouse => {
        'TRAJ1' => 6,
        'TRAJ11' => 8,
        'TRAJ12' => 11,
        'TRAJ13' => 10,
        'TRAJ14' => 7,
        'TRAJ15' => 9,
        'TRAJ16' => 6,
        'TRAJ17' => 6,
        'TRAJ18' => 8,
        'TRAJ19' => 5,
        'TRAJ2' => 6,
        'TRAJ20' => 5,
        'TRAJ21' => 7,
        'TRAJ22' => 8,
        'TRAJ23' => 6,
        'TRAJ24' => 7,
        'TRAJ25' => 7,
        'TRAJ26' => 5,
        'TRAJ27' => 9,
        'TRAJ28' => 9,
        'TRAJ29' => 6,
        'TRAJ3' => 6,
        'TRAJ30' => 8,
        'TRAJ31' => 9,
        'TRAJ32' => 8,
        'TRAJ33' => 5,
        'TRAJ34' => 11,
        'TRAJ35' => 7,
        'TRAJ36' => 6,
        'TRAJ37' => 9,
        'TRAJ38' => 6,
        'TRAJ39' => 7,
        'TRAJ4' => 7,
        'TRAJ40' => 8,
        'TRAJ41' => 5,
        'TRAJ42' => 7,
        'TRAJ43' => 6,
        'TRAJ44' => 8,
        'TRAJ45' => 9,
        'TRAJ46' => 7,
        'TRAJ47' => 6,
        'TRAJ48' => 7,
        'TRAJ49' => 9,
        'TRAJ5' => 7,
        'TRAJ50' => 8,
        'TRAJ51' => 5,
        'TRAJ52' => 6,
        'TRAJ53' => 8,
        'TRAJ54' => 8,
        'TRAJ55' => 5,
        'TRAJ56' => 6,
        'TRAJ57' => 9,
        'TRAJ58' => 7,
        'TRAJ59' => 5,
        'TRAJ6' => 8,
        'TRAJ60' => 5,
        'TRAJ61' => 6,
        'TRAJ7' => 7,
        'TRAJ8' => 5,
        'TRAJ9' => 8,
        'TRBJ1-1' => 6,
        'TRBJ1-2' => 9,
        'TRBJ1-3' => 6,
        'TRBJ1-4' => 5,
        'TRBJ1-5' => 5,
        'TRBJ1-6' => 7,
        'TRBJ1-7' => 5,
        'TRBJ2-1' => 5,
        'TRBJ2-2' => 6,
        'TRBJ2-3' => 8,
        'TRBJ2-4' => 6,
        'TRBJ2-5' => 6,
        'TRBJ2-6' => 5,
        'TRBJ2-7' => 5,
    }
);

die "unknown species $species" if !exists $cut_v{$species} or !exists $cut_j{$species};

my $cut_v_use = $cut_v{$species};
my $cut_j_use = $cut_j{$species};


open OUT,'>',$file_out or die "failed to open output file \"$file_out\": $!";

foreach my $file_in (@files_in)
{
    open IN,'<',$file_in or die "failed to open input file \"$file_in\": $!";
    while (<IN>)
    {
        chomp;
        my ($id,$nk_v,$nk_j,$v_str,$j_str) = split /\t/;
        
        my @all_v = split /;\s*/, $v_str;
        my @all_j = split /;\s*/, $j_str;
        
        my @all_v_accept;
        my @all_j_accept;
        
        foreach (@all_v)
        {
            die "failed to find cutoff for $_" if !exists $cut_v_use->{$_};
            push @all_v_accept,$_ if $cut_v_use->{$_} <= $nk_v;
        }
        
        foreach (@all_j)
        {
            die "failed to find cutoff for $_" if !exists $cut_j_use->{$_};
            push @all_j_accept,$_ if $cut_j_use->{$_} <= $nk_j;
        }
        
        my $nk_v_out = @all_v_accept ? $nk_v : 0;
        my $nk_j_out = @all_j_accept ? $nk_j : 0;
        
        if (@all_v_accept or @all_j_accept)
        {
            print OUT join("\t",$id,$nk_v_out,$nk_j_out,join(';',@all_v_accept),join(';',@all_j_accept)),"\n";
        }
    }

    close IN;
}
close OUT;

sub show_help_and_exit
{
    print <<HELPDOC;
$0 - apply number of matched k-string cutoff on VJ results.

Options:
--in       input files
--out      output file
--species  human|mouse
HELPDOC
    exit;
}
