# Supplementary material for: Evaluation of the capacities of mouse TCR profiling from short read RNA-seq data
Source: PLoS One. 2018 Nov 15;13(11):e0207020. doi: 10.1371/journal.pone.0207020 (PMC6237323; doi:10.1371/journal.pone.0207020)
Supplement: S1 Supplementary File — (ZIP) [file pone.0207020.s006.zip › tcrklass_LCMV_a.pl]

#!/usr/bin/perl

use strict;
use warnings;
use File::Basename;
use File::Path;
use File::Spec::Functions;
use Getopt::Long;

# Location of htqc and tcrklass binaries.
# By default, we call their name directly.
# User may change these variables to the location of actual binaries.
my $bin='/data2/Projects/sagerData/Celiac/bin/';
my $bin_trim   = $bin.'ht-trim';
my $bin_filter = $bin.'ht-filter';
my $bin_asm    = $bin.'ht-asm';
my $bin_cdr3_se   = $bin.'tcr-cdr3-se';
my $bin_cdr3_pe   = $bin.'tcr-cdr3-pe';
my $bin_vj_se     = $bin.'tcr-vj-se';
my $bin_vj_pe     = $bin.'tcr-vj-pe';
my $bin_filt_vj   = $bin.'tcr-vj-cutoff.pl';
my $bin_stat_vj   = $bin.'tcr-stat-vj.pl';
my $bin_stat_cdr3 = $bin.'tcr-stat-cdr3';
my $bin_stat_tcr  = $bin.'tcr-stat-cdr3-vj';

#
# command line options
#
my @files_in;
my $db_v_nt;
my $db_j_nt;
my $db_v_aa;
my $db_j_aa;
my $dir_out;
my $organism;
my $overwrite;
my $is_se;

#
# Class that automatically validate operation completeness using lock files.
#
{
    package Step;
    use Moose;
    use File::Spec::Functions;
    use List::Util qw/min max/;

    has 'name' =>
    (
        is => 'ro',
        isa => 'Str',
        required => 1
    );

    has 'input' =>
    (
        is  => 'rw',
        isa => 'ArrayRef',
        default => sub {[]}
    );
    
    has 'output' => 
    (
        is  => 'rw',
        isa => 'ArrayRef',
        default => sub {[]}
    );
    
    has 'cmd' =>
    (
        is  => 'rw',
        isa => 'ArrayRef[Str]',
        default => sub {[]},
        required => 1
    );
    
    sub get_lock_file
    {
        my $self = shift;
        return catfile($dir_out, $self->name.'.lock');
    }
    
    sub input_ok
    {
        my $self = shift;
        foreach (@{$self->{input}})
        {
            return 0 if !-f $_;
        }
        return 1;
    }
    
    sub output_ok
    {
        my $self = shift;
        foreach (@{$self->{output}})
        {
            return 0 if !-f $_;
        }
        return 1;
    }
    
    sub is_finished
    {
        my $self = shift;
        my $lock = $self->get_lock_file;
        if (!-f $lock and $self->input_ok)
        {
            return 1;
        }
        else
        {
            return 0;
        }
    }
    
    sub up_to_date
    {
        my $self = shift;
        return 0 if !$self->output_ok;

        my @times_input  = map { (stat $_)[9] } @{$self->{input}};
        my @times_output = map { (stat $_)[9] } @{$self->{output}};
        my $input_last = max(@times_input);
        my $output_first = min(@times_output);
        
        return ($input_last < $output_first);
    }
    
    sub _exec
    {
        my $self = shift;
        print join(' ', @{$self->{cmd}}), "\n";
        my $lock = $self->get_lock_file;
        
        # check input files before exec
        die "input not OK before execute"
          if !$self->input_ok;
        
        # create lock
        open LOCK,'>',$lock or die "failed to create lock file \"$lock\": $!";
        close LOCK;
        
        # do exec
        system(@{$self->{cmd}}) == 0
          or die "failed";
        
        # check output files after exec
        die "output not OK after execute"
          if !$self->output_ok;
        
        # remove lock
        unlink $lock or die "failed to remove lock \"$lock\": $!";
    }
    
    sub exec
    {
        my $self = shift;
        if (!$self->is_finished or !$self->up_to_date) { $self->_exec }
        else                     { print "skip\n" }
    }
    
    sub exec_force
    {
        my $self = shift;
        $self->_exec;
    }
}

#
# get and validate options
#

GetOptions(
    'in=s{1,}' => \@files_in,
    'v-nt=s' => \$db_v_nt,
    'j-nt=s' => \$db_j_nt,
    'v-aa=s' => \$db_v_aa,
    'j-aa=s' => \$db_j_aa,
    'species=s' => \$organism,
    'out=s' => \$dir_out,
    'overwrite' => \$overwrite,
    'help' => \&show_help_and_exit
);

# species name
die "species name not specified" if !defined $organism;

# single-end or paired-end by the number of input files
if    (@files_in == 1) { $is_se = 1 }
elsif (@files_in == 2) { $is_se = 0 }
else { die join "\n","invalid number of input files:",@files_in }

# input files
foreach (@files_in)
{
    die "input file \"$_\" not exist"
      if !-f $_;
}

# db
die "database for nucleotide of V gene segment not specified" if !defined $db_v_nt;
die "database for nucleotide of V gene segment \"$db_v_nt\" not exist" if !-f $db_v_nt;

die "database for nucleotide of J gene segment not specified" if !defined $db_j_nt;
die "database for nucleotide of J gene segment \"$db_j_nt\" not exist" if !-f $db_j_nt;

die "database for amino acids of V gene segment not specified" if !defined $db_v_aa;
die "database for amino acids of V gene segment \"$db_v_aa\" not exist" if !-f $db_v_aa;

die "database for amino acids of J gene segment not specified" if !defined $db_j_aa;
die "database for amino acids of J gene segment \"$db_j_aa\" not exist" if !-f $db_j_aa;

# output
die "output dir not specified" if !defined $dir_out;
mkpath $dir_out if !-d $dir_out;

#
# generate objects of each step
#
my @steps;

if ($is_se)
{
    my $file_trim = catfile $dir_out, 'trim.fastq';
    my $prefix_filt = catfile $dir_out, 'len_filt';
    my $file_filt = $prefix_filt.'.fastq';
    my $prefix_cdr3 = catfile $dir_out, 'cdr3';
    my $file_cdr3_nt = $prefix_cdr3.'.nt.fastq';
    my $file_cdr3_aa = $prefix_cdr3.'.aa.fastq';
    my $file_cdr3_info = $prefix_cdr3.'.info';
    my $file_vj = catfile $dir_out, 'vj.tab';
    my $file_vj_filt = catfile $dir_out, 'vj_filt.tab';
    my $file_stat_cdr3_nt = catfile $dir_out, 'stat_cdr3_nt.tab';
    my $file_stat_cdr3_aa = catfile $dir_out, 'stat_cdr3_aa.tab';
    my $file_stat_tcr_nt = catfile $dir_out, 'stat_tcr_nt.tab';
    my $file_stat_tcr_aa = catfile $dir_out, 'stat_tcr_aa.tab';
    
    push @steps, Step->new(
        name => 'trim',
        input => [@files_in],
        output => [$file_trim],
        cmd => [$bin_trim, '-i', @files_in, '-o', $file_trim, '--encode','casava1.8']
    );
    
    push @steps, Step->new(
        name => 'filt',
        input => [$file_trim],
        output => [$file_filt],
        cmd => [$bin_filter, '-S', '-F', 'length', '-i', @files_in, '-o', $prefix_filt,'--encode','casava1.8']
    );
    
    push @steps, Step->new(
        name => 'cdr3',
        input => [$file_filt],
        output => [$file_cdr3_nt, $file_cdr3_aa, $file_cdr3_info],
        cmd => [$bin_cdr3_se, '-i', $file_filt, '-o', $prefix_cdr3, '-v', $db_v_aa, '-j', $db_j_aa, '-s',2] 
    );
# '-V',5
    
    push @steps, Step->new(
        name => 'vj',
        input => [$file_filt],
        output => [$file_vj],
        cmd => [$bin_vj_se, '-i', $file_filt, '-o', $file_vj, '-v', $db_v_nt, '-j', $db_j_nt, '-V', 10]
    );
    
    push @steps, Step->new(
        name => 'vj_filt',
        input => [$file_vj],
        output => [$file_vj_filt],
        cmd => [$bin_filt_vj, '--in', $file_vj, '--out', $file_vj_filt, '--species', $organism]
    );
    
    my $prefix_stat_vj = catfile $dir_out, 'stat_vj';
    my $file_stat_v = $prefix_stat_vj.'.v';
    my $file_stat_j = $prefix_stat_vj.'.j';
    my $file_stat_vj = $prefix_stat_vj.'.vj';
    push @steps, Step->new(
        name => 'stat_vj',
        input => [$file_vj_filt],
        output => [$file_stat_v, $file_stat_j, $file_stat_vj],
        cmd => [$bin_stat_vj, '--vj', $file_vj_filt, '--out', $prefix_stat_vj, '--ambig']
    );
    
    push @steps, Step->new(
        name => 'stat_cdr3_nt',
        input => [$file_cdr3_nt],
        output => [$file_stat_cdr3_nt],
        cmd => [$bin_stat_cdr3, '--cdr3', $file_cdr3_nt, '-o', $file_stat_cdr3_nt,'--encode','casava1.8']
    );
    
    push @steps, Step->new(
        name => 'stat_cdr3_aa',
        input => [$file_cdr3_aa],
        output => [$file_stat_cdr3_aa],
        cmd => [$bin_stat_cdr3, '--cdr3', $file_cdr3_aa, '-o', $file_stat_cdr3_aa,'--encode','casava1.8']
    );
    
    push @steps, Step->new(
        name => 'stat_tcr_nt',
        input => [$file_cdr3_nt, $file_vj_filt],
        output => [$file_stat_tcr_nt],
        cmd => [$bin_stat_tcr, '--cdr3', $file_cdr3_nt, '--vj', $file_vj_filt, '-o', $file_stat_tcr_nt,'--encode','casava1.8','--ambig']
    );
    
    push @steps, Step->new(
        name => 'stat_tcr_aa',
        input => [$file_cdr3_aa, $file_vj_filt],
        output => [$file_stat_tcr_aa],
        cmd => [$bin_stat_tcr, '--cdr3', $file_cdr3_aa, '--vj', $file_vj_filt, '-o', $file_stat_tcr_aa,'--encode','casava1.8','--ambig']
    );
}
else
{
    my $file_stat_cdr3_nt = catfile $dir_out, 'stat_cdr3_nt.tab';
    my $file_stat_cdr3_aa = catfile $dir_out, 'stat_cdr3_aa.tab';
    my $file_stat_tcr_nt = catfile $dir_out, 'stat_tcr_nt.tab';
    my $file_stat_tcr_aa = catfile $dir_out, 'stat_tcr_aa.tab';
    
    my $file_trim1 = catfile $dir_out, 'trim_1.fastq';
    push @steps, Step->new(
        name => 'trim1',
        input => [$files_in[0]],
        output => [$file_trim1],
        cmd => [$bin_trim, '-i', $files_in[0], '-o', $file_trim1,'--encode','casava1.8'],
    );
    
    my $file_trim2 = catfile $dir_out, 'trim_2.fastq';
    push @steps, Step->new(
        name => 'trim2',
        input => [$files_in[1]],
        output => [$file_trim2],
        cmd => [$bin_trim, '-i', $files_in[1], '-o', $file_trim2,'--encode','casava1.8'],
    );
    
    my $prefix_filt = catfile $dir_out, 'len_filt';
    my $file_filt1 = $prefix_filt.'_1.fastq';
    my $file_filt2 = $prefix_filt.'_2.fastq';
    push @steps, Step->new(
        name => 'filt',
        input => [$file_trim1, $file_trim2],
        output => [$file_filt1, $file_filt2],
        cmd => [$bin_filter, '-P', '-F', 'length', '-i', $file_trim1, $file_trim2, '-o', $prefix_filt,'--encode','casava1.8']
    );
    #$file_filt1=$files_in[0];
    #$file_filt2=$files_in[1];  
    my $file_asm = catfile $dir_out, 'asm.fastq';
    my $prefix_nasm = catfile $dir_out, 'nasm';
    my $file_nasm1 = $prefix_nasm.'_1.fastq';
    my $file_nasm2 = $prefix_nasm.'_2.fastq';
    push @steps, Step->new(
        name => 'asm',
        input => [$file_filt1, $file_filt2],
        output => [$file_asm, $file_nasm1, $file_nasm2],
        cmd => [$bin_asm, '-i', $file_filt1, $file_filt2, '-o', $file_asm, '-u', $prefix_nasm,'--encode','casava1.8']
    );
    
    my $prefix_cdr3_asm = catfile $dir_out, 'cdr3_asm';
    my $file_cdr3_nt_asm = $prefix_cdr3_asm.'.nt.fastq';
    my $file_cdr3_aa_asm = $prefix_cdr3_asm.'.aa.fastq';
    my $file_cdr3_info_asm = $prefix_cdr3_asm.'.info';
    push @steps, Step->new(
        name => 'cdr3_asm',
        input => [$file_asm],
        output => [$file_cdr3_nt_asm, $file_cdr3_aa_asm, $file_cdr3_info_asm],
        cmd => [$bin_cdr3_se, '-i', $file_asm, '-o', $prefix_cdr3_asm, '-v', $db_v_aa, '-j', $db_j_aa, '-s', 2, '-V', 15]
    );
# '-V',5
    
    my $prefix_cdr3_nasm = catfile $dir_out, 'cdr3_nasm';
    my $file_cdr3_nt_nasm = $prefix_cdr3_nasm.'.nt.fastq';
    my $file_cdr3_aa_nasm = $prefix_cdr3_nasm.'.aa.fastq';
    my $file_cdr3_info_nasm = $prefix_cdr3_nasm.'.info';
    push @steps, Step->new(
        name => 'cdr3_nasm',
        input => [$file_nasm1, $file_nasm2],
        output => [$file_cdr3_nt_nasm, $file_cdr3_aa_nasm, $file_cdr3_info_nasm],
        cmd => [$bin_cdr3_pe, '-i', $file_nasm1, $file_nasm2, '-o', $prefix_cdr3_nasm, '-v', $db_v_aa, '-j', $db_j_aa, '-s',2,'-V',8]
    );
    
    my $file_vj_asm = catfile $dir_out, 'vj_asm.tab';
    push @steps, Step->new(
        name => 'vj_asm',
        input => [$file_asm],
        output => [$file_vj_asm],
        cmd => [$bin_vj_se, '-i', $file_asm, '-o', $file_vj_asm, '-v', $db_v_nt, '-j', $db_j_nt, '-V', 30] 
    );
    
    my $file_vj_nasm = catfile $dir_out, 'vj_nasm.tab';
    push @steps, Step->new(
        name => 'vj_nasm',
        input => [$file_nasm1, $file_nasm2],
        output => [$file_vj_nasm],
        cmd => [$bin_vj_pe, '-i', $file_nasm1, $file_nasm2, '-o', $file_vj_nasm, '-v', $db_v_nt, '-j', $db_j_nt,'-V',10]
    );
    
    my $file_vj_filt_asm = catfile $dir_out, 'vj_filt_asm.tab';
    push @steps, Step->new(
        name => 'vj_filt_asm',
        input => [$file_vj_asm],
        output => [$file_vj_filt_asm],
        cmd => [$bin_filt_vj, '--in', $file_vj_asm, '--out', $file_vj_filt_asm, '--species', $organism]
    );
    
    my $file_vj_filt_nasm = catfile $dir_out, 'vj_filt_nasm.tab';
    push @steps, Step->new(
        name => 'vj_filt_nasm',
        input => [$file_vj_nasm],
        output => [$file_vj_filt_nasm],
        cmd => [$bin_filt_vj, '--in', $file_vj_nasm, '--out', $file_vj_filt_nasm, '--species', $organism]
    );
    
    my $prefix_stat_vj = catfile $dir_out, 'stat_vj';
    my $file_stat_v = $prefix_stat_vj.'.v';
    my $file_stat_j = $prefix_stat_vj.'.j';
    my $file_stat_vj = $prefix_stat_vj.'.vj';
    push @steps, Step->new(
        name => 'stat_vj',
        input => [$file_vj_filt_asm, $file_vj_filt_nasm],
        output => [$file_stat_v, $file_stat_j, $file_stat_vj],
        cmd => [$bin_stat_vj, '--vj', $file_vj_filt_asm, $file_vj_filt_nasm, '--out', $prefix_stat_vj, '--ambig']
        #cmd => [$bin_stat_vj, '--vj', $file_vj_filt_asm, $file_vj_filt_nasm, '--out', $prefix_stat_vj]
    );
    
    push @steps, Step->new(
        name => 'stat_cdr3_nt',
        input => [$file_cdr3_nt_asm, $file_cdr3_nt_nasm],
        output => [$file_stat_cdr3_nt],
#        cmd => [$bin_stat_cdr3, '--cdr3', $file_cdr3_nt_asm, $file_cdr3_nt_nasm, '-o', $file_stat_cdr3_nt,'--encode','casava1.8','--qual',30]
       cmd => [$bin_stat_cdr3, '--cdr3', $file_cdr3_nt_asm, $file_cdr3_nt_nasm, '-o', $file_stat_cdr3_nt,'--encode','casava1.8']

    );
    
    push @steps, Step->new(
        name => 'stat_cdr3_aa',
        input => [$file_cdr3_aa_asm, $file_cdr3_aa_nasm],
        output => [$file_stat_cdr3_aa],
#        cmd => [$bin_stat_cdr3, '--cdr3', $file_cdr3_aa_asm, $file_cdr3_aa_nasm, '-o', $file_stat_cdr3_aa,'--encode','casava1.8','--qual',30]
        cmd => [$bin_stat_cdr3, '--cdr3', $file_cdr3_aa_asm, $file_cdr3_aa_nasm, '-o', $file_stat_cdr3_aa,'--encode','casava1.8']
    );
    
    push @steps, Step->new(
        name => 'stat_tcr_nt',
        input => [$file_cdr3_nt_asm, $file_cdr3_nt_nasm, $file_vj_filt_asm, $file_vj_filt_nasm],
        output => [$file_stat_tcr_nt],
        cmd => [$bin_stat_tcr, '--cdr3', $file_cdr3_nt_asm, $file_cdr3_nt_nasm, '--vj', $file_vj_filt_asm, $file_vj_filt_nasm, '-o', $file_stat_tcr_nt,'--encode','casava1.8','--ambig']
#        cmd => [$bin_stat_tcr, '--cdr3', $file_cdr3_nt_asm, $file_cdr3_nt_nasm, '--vj', $file_vj_filt_asm, $file_vj_filt_nasm, '-o', $file_stat_tcr_nt,'--encode','casava1.8','--ambig','--qual',30]
    );
    
    push @steps, Step->new(
        name => 'stat_tcr_aa',
        input => [$file_cdr3_aa_asm, $file_cdr3_aa_nasm, $file_vj_filt_asm, $file_vj_filt_nasm],
        output => [$file_stat_tcr_aa],
        cmd => [$bin_stat_tcr, '--cdr3', $file_cdr3_aa_asm, $file_cdr3_aa_nasm, '--vj', $file_vj_filt_asm, $file_vj_filt_nasm, '-o', $file_stat_tcr_aa,'--encode','casava1.8','--ambig']
#        cmd => [$bin_stat_tcr, '--cdr3', $file_cdr3_aa_asm, $file_cdr3_aa_nasm, '--vj', $file_vj_filt_asm, $file_vj_filt_nasm, '-o', $file_stat_tcr_aa,'--encode','casava1.8','--ambig','--qual',30]
    );
}

#
# execute all steps
#
foreach (@steps)
{
    if ($overwrite)
    {
        $_->exec_force;
    }
    else
    {
        $_->exec;
    }
}

#
# subs
#

sub check_exec
{
    system(@_) == 0
      or die "failed to find program \"$_[0]\"";
}

sub show_help_and_exit
{
    my $bin_base = basename $0;
    print <<DOC;

NAME:
$bin_base - analysis immunogenomics sequencing reads

SYNOPSIS:
For single-end sequencing
\$ tcrklass.pl --in INPUT.fastq --out OUTPUT_DIR --species human|mouse --v-nt XXX.db --j-nt XXX.db --v-aa XXX.db --j-aa XXX.db

For paired-end sequencing
\$ tcrklass.pl --in INPUT_1.fastq INPUT_2.fastq --out OUTPUT_DIR --species human|mouse --v-nt XXX.db --j-nt XXX.db --v-aa XXX.db --j-aa XXX.db

COMMAND LINE OPTIONS:
--in                Input file(s). One file for single-end, two for paired-end.
--out               Directory to store the results.
--species           human|mouse.
--v-nt and --j-nt   Nucleotide database of V/J gene segments. Used in V/J
                    classification step.
--v-aa and --j-aa   Amino acids database of V/J gene segments. Used in CDR3
                    identification step.
--overwrite         Ignore and overwrite existing outputs.
--help              Show this help.

OUTPUT FILES:
  single-end input:
    trim.fastq                              have low quality part trimmed
    len_filt.fastq                          length filtered

    cdr3.info cdr3_nt.fastq cdr3_aa.fastq   CDR3 annotation
    vj.tab                                  V/J annotation
    vj_filt.tab                             V/J annotation filtered by K-mer
                                            cutoff

    stat_cdr3_nt.tab stat_cdr3_aa.tab       CDR3 frequency profile
    stat_tcr_nt.tab stat_tcr_aa.tab         V-CDR3-J frequency profile
    stat_vj.v stat_vj.j stat_vj.vj          V/J frequency profile

  paired-end input:
    trim_1.fastq trim_2.fastq               have low quality part trimmed
    len_filt_1.fastq len_filt_2.fastq       length filtered
    asm.fastq                               overlapping paired-end assembled
    nasm_1.fastq nasm_2.fastqq              non-overlapping paired-ends

    cdr3_asm.info cdr3_nasm.info cdr3_asm.nt.fastq cdr3_nasm.nt.fastq
    cdr3_asm.aa.fastq cdr3_nasm.aa.fastq    CDR3 annotation
    vj_asm.tab vj_nasm.tab                  V/J annotation
    vj_filt_asm.tab vj_filt_nasm.tab        V/J annotation filtered by K-mer
                                            cutoff

    stat_cdr3_nt.tab stat_cdr3_aa.tab       CDR3 profile
    stat_tcr_nt.tab stat_tcr_aa.tab         V-CDR3-J profile
    stat_vj.v stat_vj.j stat_vj.vj          V/J profile
DOC
    exit;
}
